# Supplementary material for: RNA sequencing of Brassica napus reveals cellular redox control of Sclerotinia infection
Source: J Exp Bot. 2017 Sep 27;68(18):5079–91. doi: 10.1093/jxb/erx338 (PMC5853404; doi:10.1093/jxb/erx338)
Supplement: supplementary-Table-S3 [file erx338_suppl_supplementary-table-s3.xlsx]

## Sheet: Annotation & FPKMs
Table S3. Gene annotation and FPKM levels.
Brassica napus ID	Chromosome	Co-ordinates	Closest A. thaliana protein match	Putative annotation	Westar Control				Westar 24hpi				ZY821 Control				ZY821 24hpi
					Biorep 1	Biorep 2	Biorep 3	Average	Biorep 1	Biorep 2	Biorep 3	Average	Biorep 1	Biorep 2	Biorep 3	Average	Biorep 1	Biorep 2	Biorep 3	Average
BnaA01g00010D	chrA01	830-1437	AT4G40042.1	Microsomal signal peptidase 12 kDa subunit (SPC12)	14.3904	16.6262	8.56805	13.1949	11.8392	10.2455	5.65309	9.24593	9.36676	5.79028	16.4425	10.5332	28.1418	13.6416	13.6918	18.4917
BnaA01g00040D	chrA01	8420-9623	AT5G03000.1	Galactose oxidase/kelch repeat superfamily protein	0	0	0	0	0.0555263	0	0	0.0185088	0	0	0	0	0	0	0	0
BnaA01g00060D	chrA01	18235-19430	AT4G40080.1	ENTH/ANTH/VHS superfamily protein	6.81368	6.1791	4.32102	5.77127	27.7901	35.3929	19.4168	27.5333	0.95399	1.69526	1.33654	1.3286	45.0662	30.8666	28.2981	34.7436
BnaA01g00080D	chrA01	24908-25673	AT4G38060.2	unknown protein; BEST Arabidopsis thaliana protein match is: unknown protein (TAIR:AT5G65480.1); Has 35333 Blast hits to 34131 proteins in 2444 species: Archae - 798; Bacteria - 22429; Metazoa - 974; Fungi - 991; Plants - 531; Viruses - 0; Other Eukaryotes - 9610 (source: NCBI BLink).	18.154	29.7841	15.8543	21.2641	6.7049	4.25964	8.64023	6.53492	3.63002	20.7726	9.39663	11.2664	7.83287	11.367	13.3126	10.8375
BnaA01g00090D	chrA01	26914-29919	AT4G38050.1	Xanthine/uracil permease family protein	0	0	0.0903798	0.0301266	0.0263876	0.0533808	0.0342712	0.0380132	0.0718953	0	0.01824	0.0300451	0	0	0	0
BnaA01g00110D	chrA01	34221-37744	AT4G38030.1	Rhamnogalacturonate lyase family protein	0	0	0	0	2.54726	6.85659	2.1574	3.85375	0	0	0.057112	0.0190373	2.62332	3.27483	3.14598	3.01471
BnaA01g00170D	chrA01	61498-64484	AT4G37930.1	serine transhydroxymethyltransferase 1	511.636	314.923	525.105	450.555	62.7369	44.9368	245.109	117.594	433.625	414.974	267.612	372.07	20.4244	46.9404	43.983	37.1159
BnaA01g00180D	chrA01	64924-66638	AT4G37920.1	unknown protein; FUNCTIONS IN: molecular_function unknown; INVOLVED IN: biological_process unknown; LOCATED IN: chloroplast thylakoid membrane, chloroplast, chloroplast envelope; BEST Arabidopsis thaliana protein match is: unknown protein (TAIR:AT1G36320.1); Has 123 Blast hits to 120 proteins in 40 species: Archae - 2; Bacteria - 11; Metazoa - 8; Fungi - 0; Plants - 85; Viruses - 0; Other Eukaryo…	9.6369	7.53878	6.837	8.00423	5.25229	3.38556	6.66645	5.10143	5.60149	5.46713	4.72468	5.26443	0.42127	0.747274	0.467581	0.545375
BnaA01g00190D	chrA01	66871-69292	AT4G37910.1	mitochondrial heat shock protein 70-1	7.54613	3.79303	6.65581	5.99832	168.029	170.84	80.4443	139.771	5.92882	7.20172	7.51528	6.88194	188.386	210.11	269.286	222.594
BnaA01g00210D	chrA01	74737-78436	AT4G37870.1	phosphoenolpyruvate carboxykinase 1	85.7626	77.5444	95.4795	86.2622	32.007	31.8255	38.2984	34.0436	36.3316	52.6285	28.0892	39.0164	10.2815	15.748	31.319	19.1162
BnaA01g00220D	chrA01	79086-80471	AT4G37860.1	SPT2 chromatin protein	0	0	0	0	0	0	0	0	0	0	0	0	0	0	0	0
BnaA01g00230D	chrA01	86119-87429	AT4G37850.1	basic helix-loop-helix (bHLH) DNA-binding superfamily protein	0	0	0	0	0.246307	0	0	0.0821023	0	0	0	0	0	0	0.0910906	0.0303635
BnaA01g00240D	chrA01	92497-94714	AT4G37840.1	hexokinase-like 3	0	0	0	0	0	0	0	0	0	0	0	0	0	0	0	0
BnaA01g00260D	chrA01	106286-106649	AT5G66210.4	calcium-dependent protein kinase 28	0.661099	0.661292	1.73032	1.01757	4.75986	6.61554	3.84911	5.07484	2.98026	0	3.05209	2.01078	3.35711	11.2919	6.9861	7.2117
BnaA01g00300D	chrA01	165665-167400	AT4G37740.1	growth-regulating factor 2	0.4671	0.865529	0.0637637	0.465464	0	0	0	0	0.0620405	0	0	0.0206802	0	0	0	0
BnaA01g00340D	chrA01	178787-181369	AT4G37670.2	N-acetyl-l-glutamate synthase 2	2.86392	2.75981	2.29736	2.64036	18.8689	16.6955	10.4937	15.3527	3.0782	2.07518	3.35226	2.83521	59.396	49.4721	64.4579	57.7753
BnaA01g00360D	chrA01	196993-198709	AT4G37610.1	BTB and TAZ domain protein 5	28.7047	42.1417	7.00623	25.9509	21.1045	0.360957	17.4913	12.9856	2.46869	2.84183	1.18148	2.164	2.68995	2.02323	11.2991	5.33743
BnaA01g00400D	chrA01	220574-221824	AT4G37540.1	LOB domain-containing protein 39	25.552	67.4089	1.54407	31.5017	0.805966	0.189732	1.21523	0.736976	0.731229	2.31064	0.835747	1.29254	0	0	0.804946	0.268315
BnaA01g00420D	chrA01	233458-236551	AT4G37510.1	Ribonuclease III family protein	13.6089	6.00776	8.49939	9.37202	1.51213	1.68751	7.15168	3.45044	8.8035	11.4586	9.21059	9.82423	1.51815	1.17254	0.925095	1.20526
BnaA01g00430D	chrA01	236633-238521	AT4G37490.1	CYCLIN B1;1	0.0848061	0	0.265281	0.116696	0.0878142	0.0866949	0.0541499	0.0762197	0.243128	0.38883	0.029647	0.220535	0	0.174643	0	0.0582143
BnaA01g00440D	chrA01	242844-249815	AT4G37460.1	Tetratricopeptide repeat (TPR)-like superfamily protein	4.35155	4.98841	5.97609	5.10535	3.8063	4.25795	6.13947	4.73457	4.73689	5.4791	5.17085	5.12895	2.29913	2.52326	2.54314	2.45518
BnaA01g00450D	chrA01	251207-252153	AT4G37450.1	arabinogalactan protein 18	0.210847	1.45112	1.17828	0.946749	0.373902	0.426952	0.298974	0.366609	0.692631	4.31539	0.239615	1.74921	0	0.447972	0.623094	0.357022
BnaA01g00460D	chrA01	254127-257848	AT4G37445.1	BEST Arabidopsis thaliana protein match is: Calcium-binding EF hand family protein (TAIR:AT1G64850.1); Has 30201 Blast hits to 17322 proteins in 780 species: Archae - 12; Bacteria - 1396; Metazoa - 17338; Fungi - 3422; Plants - 5037; Viruses - 0; Other Eukaryotes - 2996 (source: NCBI BLink).	1.46785	1.14064	3.32409	1.97753	2.71494	3.70025	3.34109	3.25209	0.826753	1.04355	1.36045	1.07692	1.19063	0.65145	0.751738	0.864606
BnaA01g00470D	chrA01	258212-259109	AT4G37445.1	BEST Arabidopsis thaliana protein match is: Calcium-binding EF hand family protein (TAIR:AT1G64850.1); Has 30201 Blast hits to 17322 proteins in 780 species: Archae - 12; Bacteria - 1396; Metazoa - 17338; Fungi - 3422; Plants - 5037; Viruses - 0; Other Eukaryotes - 2996 (source: NCBI BLink).	0	0	0.434329	0.144776	0.123471	0	0.0823689	0.0686133	0	0	0	0	0	0	0	0
BnaA01g00480D	chrA01	260352-263363	AT1G01355.1	Putative endonuclease or glycosyl hydrolase	1.53784	0.717688	1.66254	1.30602	1.03839	1.36363	1.98319	1.46174	2.86991	1.02327	3.42925	2.44081	1.01128	1.21322	0.941835	1.05544
BnaA01g00490D	chrA01	263437-264204	AT4G37445.1	BEST Arabidopsis thaliana protein match is: Calcium-binding EF hand family protein (TAIR:AT1G64850.1); Has 30201 Blast hits to 17322 proteins in 780 species: Archae - 12; Bacteria - 1396; Metazoa - 17338; Fungi - 3422; Plants - 5037; Viruses - 0; Other Eukaryotes - 2996 (source: NCBI BLink).	0	0	0	0	0	0	0	0	0	0	0	0	0	0	0	0
BnaA01g00550D	chrA01	292420-293219	AT4G37409.1	unknown protein; FUNCTIONS IN: molecular_function unknown; INVOLVED IN: biological_process unknown; LOCATED IN: cellular_component unknown; Has 30201 Blast hits to 17322 proteins in 780 species: Archae - 12; Bacteria - 1396; Metazoa - 17338; Fungi - 3422; Plants - 5037; Viruses - 0; Other Eukaryotes - 2996 (source: NCBI BLink).	0	0	0	0	0	0	0	0	0	0	0	0	0	0	0	0
BnaA01g00600D	chrA01	329719-332302	AT4G37310.1	cytochrome P450, family 81, subfamily H, polypeptide 1	43.5422	34.2917	27.3565	35.0635	21.9508	7.83838	14.4649	14.7514	41.1315	46.9044	76.0542	54.6967	9.60458	14.5004	18.9458	14.3503
BnaA01g00620D	chrA01	333699-335077	AT4G37330.1	cytochrome P450, family 81, subfamily D, polypeptide 4	0.266854	0	0	0.0889513	0	0	0	0	0.0297025	0	0	0.00990083	0	0	0	0
BnaA01g00640D	chrA01	352323-352581	AT4G37290.1	unknown protein; FUNCTIONS IN: molecular_function unknown; INVOLVED IN: response to karrikin; LOCATED IN: endomembrane system; EXPRESSED IN: cotyledon, hypocotyl, leaf; EXPRESSED DURING: LP.04 four leaves visible; BEST Arabidopsis thaliana protein match is: unknown protein (TAIR:AT2G23270.1); Has 30201 Blast hits to 17322 proteins in 780 species: Archae - 12; Bacteria - 1396; Metazoa - 17338; Fun…	0	0	0	0	43.5645	95.2844	38.7679	59.2056	0	0	0.533687	0.177896	656.545	270.548	406.141	444.411
BnaA01g00680D	chrA01	376992-379368	AT4G37250.1	Leucine-rich repeat protein kinase family protein	0.700761	0.482078	0.556962	0.579934	0	0	0.11865	0.03955	0.468834	0	0.0621072	0.17698	0	0	0	0
BnaA01g00710D	chrA01	396406-397000	AT4G36900.1	related to AP2 10	2.16555	2.1043	1.01462	1.76149	0.314184	0.445619	0.391299	0.383701	0.927121	0	0.777602	0.568241	0	0	0	0
BnaA01g00730D	chrA01	430858-432758	AT4G36930.1	basic helix-loop-helix (bHLH) DNA-binding superfamily protein	0	0	0.0367432	0.0122477	0	0	0	0	0.376542	0	0	0.125514	0	0	0	0
BnaA01g00750D	chrA01	443545-444241	AT4G36960.2	RNA-binding (RRM/RBD/RNP motifs) family protein	0	0	0	0	0	0.432584	0	0.144195	0.371035	0	0	0.123678	0	0	0	0
BnaA01g00780D	chrA01	458802-459943	AT4G37000.1	accelerated cell death 2 (ACD2)	52.902	40.6433	37.0227	43.5227	36.4793	29.2629	35.6248	33.789	20.9401	40.0265	52.1306	37.6991	4.63854	13.4221	6.71862	8.25975
BnaA01g00790D	chrA01	460209-462288	AT4G37010.2	centrin 2	8.73095	8.49555	1.4706	6.23237	5.39962	1.26538	4.63982	3.76827	1.03559	2.72702	4.63993	2.80085	0.376155	0.876418	2.6252	1.29259
BnaA01g00800D	chrA01	464327-466189	AT4G37040.1	methionine aminopeptidase 1D	11.2391	8.85346	13.7397	11.2774	8.21658	7.92473	10.4898	8.87704	11.267	11.0512	12.8901	11.7361	4.20075	6.34734	3.47261	4.67357
BnaA01g00840D	chrA01	483653-484694	No hits found	0	0	0	0	0	0	0	0	0	0	0	0	0	0	0	0	0
BnaA01g00850D	chrA01	485305-488142	AT4G37080.3	Protein of unknown function, DUF547	7.01212	5.76806	3.99543	5.59187	0.988507	0.832944	2.50223	1.44123	6.69807	7.33552	2.73621	5.58993	0.432651	0.31026	0.508766	0.417226
BnaA01g00860D	chrA01	488637-490056	AT4G37090.1	unknown protein; FUNCTIONS IN: molecular_function unknown; INVOLVED IN: biological_process unknown; LOCATED IN: cellular_component unknown; EXPRESSED IN: 23 plant structures; EXPRESSED DURING: 13 growth stages; Has 30201 Blast hits to 17322 proteins in 780 species: Archae - 12; Bacteria - 1396; Metazoa - 17338; Fungi - 3422; Plants - 5037; Viruses - 0; Other Eukaryotes - 2996 (source: NCBI BLink).	3.79666	1.30111	0.978627	2.02547	7.30127	5.48393	7.6198	6.80167	1.12282	0.757678	2.16074	1.34708	11.485	8.6791	9.9928	10.0523
BnaA01g00890D	chrA01	499085-501075	AT4G37130.1	hydroxyproline-rich glycoprotein family protein	2.08525	2.40796	2.08055	2.19125	1.35032	1.78029	1.37824	1.50295	1.38119	2.15465	3.12823	2.22136	0.833039	0.781855	0.60313	0.739341
BnaA01g00920D	chrA01	512028-513583	AT4G37180.1	Homeodomain-like superfamily protein	20.4575	32.4083	19.4236	24.0965	11.9566	10.1396	14.2116	12.1026	8.71655	6.74484	5.45506	6.97215	9.94178	7.80232	19.4915	12.4119
BnaA01g00940D	chrA01	516415-519612	AT4G37210.1	Tetratricopeptide repeat (TPR)-like superfamily protein	1.44604	3.15452	2.27354	2.29137	2.62404	2.56016	2.50969	2.56463	3.40711	3.88224	2.76178	3.35038	2.31454	2.38334	2.5293	2.40906
BnaA01g00950D	chrA01	520224-521730	AT4G37235.1	Uncharacterised protein family (UPF0497)	0	0.401867	0.136353	0.179407	0	0.194444	0	0.0648147	0	0	0	0	0	0	0	0
BnaA01g00960D	chrA01	529732-530421	AT4G37240.1	unknown protein; FUNCTIONS IN: molecular_function unknown; INVOLVED IN: N-terminal protein myristoylation; LOCATED IN: cellular_component unknown; EXPRESSED IN: 22 plant structures; EXPRESSED DURING: 13 growth stages; BEST Arabidopsis thaliana protein match is: unknown protein (TAIR:AT2G23690.1); Has 30201 Blast hits to 17322 proteins in 780 species: Archae - 12; Bacteria - 1396; Metazoa - 17338;…	1.1821	5.56418	0.32312	2.35647	0.250264	0.116315	0.146963	0.171181	0.400942	2.0031	0	0.801347	0	0	0.782479	0.260826
BnaA01g00970D	chrA01	532505-535215	AT4G35910.1	Adenine nucleotide alpha hydrolases-like superfamily protein	6.2355	7.22668	4.10019	5.85412	4.6878	3.10109	4.67645	4.15511	4.82391	3.94403	4.13521	4.30105	1.4357	2.80945	1.24719	1.83078
BnaA01g00990D	chrA01	546208-551328	AT4G36860.1	LIM domain-containing protein	11.3558	16.1634	9.16603	12.2284	5.27479	5.58297	8.81961	6.55912	11.8919	7.25421	8.01411	9.05341	2.55348	4.53423	2.2839	3.12387
BnaA01g01000D	chrA01	554006-556307	AT4G36850.1	PQ-loop repeat family protein / transmembrane family protein	30.0885	179.572	1.97598	70.5455	0	0	0.0344106	0.0114702	16.5371	0.977154	0.410059	5.97477	0.189035	0.108882	0.305997	0.201305
BnaA01g01040D	chrA01	568313-570054	AT4G36780.1	BES1/BZR1 homolog 2	22.1646	37.9063	15.4116	25.1608	26.8236	28.5874	28.815	28.0753	25.2202	12.5911	14.4813	17.4309	40.631	48.9641	53.6581	47.7511
BnaA01g01050D	chrA01	571038-572424	AT4G36770.1	UDP-Glycosyltransferase superfamily protein	0	0	0	0	0	0	0	0	0	0	0	0	0	0	0	0
BnaA01g01060D	chrA01	573232-574731	AT5G08335.1	Isoprenylcysteine carboxyl methyltransferase (ICMT) family	0	0	0.0694183	0.0231394	0	0	0.0638208	0.0212736	0	0	0	0	0	0	0	0
BnaA01g01090D	chrA01	589501-591466	AT4G36740.1	homeobox protein 40	0.524027	0.135811	0.335492	0.331777	0.0716922	0.356541	0.179327	0.20252	0	0	0.0482313	0.0160771	0.245552	0	0	0.0818507
BnaA01g01100D	chrA01	594145-596359	AT4G36730.1	G-box binding factor 1	10.7401	15.1786	13.9799	13.2995	10.1519	8.63518	9.954	9.58036	8.91849	14.9969	14.0073	12.6409	38.2224	25.8143	38.5208	34.1858
BnaA01g01130D	chrA01	606065-608022	AT4G36690.4	U2 snRNP auxilliary factor, large subunit, splicing factor	0	0	0	0	0	0	0	0	0	0	0	0	0	0	0	0
BnaA01g01160D	chrA01	614332-614669	AT4G36650.1	plant-specific TFIIB-related protein	0	0	0	0	0	0	0.823287	0.274429	0.86883	0	1.36802	0.745617	0	0	0	0
BnaA01g01170D	chrA01	615222-616280	AT3G50690.1	Leucine-rich repeat (LRR) family protein	7.36586	4.49126	4.67999	5.51237	4.53508	5.51474	5.67071	5.24018	4.28393	6.19184	19.5657	10.0138	5.57925	8.95143	12.0608	8.86383
BnaA01g01180D	chrA01	616378-618808	No hits found	0	5.44159	5.189	2.72248	4.45102	3.97816	4.7424	5.40749	4.70935	3.2954	7.86138	12.9835	8.04676	6.08355	6.36533	6.85062	6.43317
BnaA01g01210D	chrA01	635929-640425	AT4G36520.1	Chaperone DnaJ-domain superfamily protein	1.14405	2.38447	1.79836	1.77563	0.510436	0.550502	1.13029	0.730409	2.27324	2.36161	7.34189	3.99225	0.431108	1.26373	1.15887	0.951236
BnaA01g01220D	chrA01	640662-641034	AT4G36500.1	unknown protein; FUNCTIONS IN: molecular_function unknown; INVOLVED IN: biological_process unknown; LOCATED IN: mitochondrion; EXPRESSED IN: 22 plant structures; EXPRESSED DURING: 13 growth stages; BEST Arabidopsis thaliana protein match is: unknown protein (TAIR:AT2G18210.1); Has 50 Blast hits to 50 proteins in 7 species: Archae - 0; Bacteria - 0; Metazoa - 0; Fungi - 0; Plants - 50; Viruses - 0…	0	0	0.195168	0.065056	3.24395	6.16821	3.64713	4.3531	0	0	0.194316	0.064772	44.5502	28.3274	42.9703	38.616
BnaA01g01250D	chrA01	648839-651902	AT4G36480.2	long-chain base1	0.856273	0.9646	0.829454	0.883442	0.711618	0.679754	0.53371	0.641694	0.739197	0.906157	0.581042	0.742132	0.353644	0	0	0.117881
BnaA01g01260D	chrA01	652262-657730	AT4G36490.1	SEC14-like 12	0	0	0.0128989	0.00429963	0.0192905	0.0566893	0.0237126	0.0332308	0	0	0	0	0	0.0764223	0.0267883	0.0344035
BnaA01g01270D	chrA01	658127-661322	AT4G36440.1	unknown protein; FUNCTIONS IN: molecular_function unknown; INVOLVED IN: biological_process unknown; LOCATED IN: endomembrane system; EXPRESSED IN: 24 plant structures; EXPRESSED DURING: 15 growth stages; Has 41 Blast hits to 41 proteins in 14 species: Archae - 0; Bacteria - 0; Metazoa - 0; Fungi - 0; Plants - 41; Viruses - 0; Other Eukaryotes - 0 (source: NCBI BLink).	3.53243	3.17659	2.9626	3.22387	3.16398	2.64964	2.28285	2.69882	0.714496	1.72105	0.707999	1.04785	0.48671	0.229938	0.688842	0.468497
BnaA01g01280D	chrA01	662363-663599	AT4G36430.1	Peroxidase superfamily protein	0	0	0	0	0.263995	0.314928	0.160906	0.24661	0	0	0	0	0	0.127943	0.538899	0.222281
BnaA01g01310D	chrA01	681637-685079	AT4G36390.1	Methylthiotransferase	23.3713	18.2866	12.8355	18.1645	12.0891	9.83465	13.8317	11.9185	17.7068	20.3418	18.222	18.7569	11.3769	12.6532	14.6727	12.9009
BnaA01g01320D	chrA01	687602-693550	AT4G36380.1	Cytochrome P450 superfamily protein	0	0	0	0	0.301785	0.408286	0.374269	0.361447	0.0152575	0	0	0.00508583	0	0	0	0
BnaA01g01330D	chrA01	699954-705111	AT4G36360.1	beta-galactosidase 3	1.17778	0.437125	1.35756	0.990822	2.72904	7.06848	2.75573	4.18442	2.89426	0.691233	0.448924	1.34481	7.37823	4.97777	4.2481	5.5347
BnaA01g01340D	chrA01	706695-715008	AT4G36280.1	Histidine kinase-, DNA gyrase B-, and HSP90-like ATPase family protein	1.78006	1.92913	2.73339	2.14753	0.567929	1.74352	1.68402	1.33182	2.84043	1.84301	2.8902	2.52455	1.8589	1.05878	1.0767	1.33146
BnaA01g01350D	chrA01	720685-722006	AT4G36260.1	Lateral root primordium (LRP) protein-related	0	0	0	0	0	0	0	0	0	0	0	0	0	0	0	0
BnaA01g01370D	chrA01	729684-730459	AT4G36240.1	GATA transcription factor 7	0.39529	0.207705	0.44717	0.350055	0.336337	0	0.068239	0.134859	0.896385	0	0.144187	0.346857	0	0	0	0
BnaA01g01400D	chrA01	744030-746343	AT4G36220.1	ferulic acid 5-hydroxylase 1	3.33952	0.455766	6.70476	3.50002	40.9458	30.9349	34.5826	35.4878	18.3454	17.0793	1.29644	12.2404	25.6537	37.4519	17.4681	26.8579
BnaA01g01430D	chrA01	757392-761343	AT4G36180.1	Leucine-rich receptor-like protein kinase family protein	0.836391	0.375789	1.39416	0.86878	0.0999651	0.257895	0.375086	0.244315	1.23625	0.506661	0.681927	0.808279	0.19704	0	0.104102	0.100381
BnaA01g01460D	chrA01	782308-787262	AT4G36140.1	disease resistance protein (TIR-NBS-LRR class), putative	2.30829	1.74561	2.37648	2.14346	1.82686	2.78189	2.71999	2.44291	1.12714	0.883225	1.60798	1.20612	0.496824	0.721453	0.665977	0.628085
BnaA01g01480D	chrA01	790433-793841	AT4G36120.1	Plant protein of unknown function (DUF869)	0.305532	1.08339	1.05012	0.813014	0.0942286	0.0385096	0.21607	0.116269	0.311996	0	0.303488	0.205161	0	0	0	0
BnaA01g01510D	chrA01	805675-807741	AT4G36090.3	oxidoreductase, 2OG-Fe(II) oxygenase family protein	0	0	0.0281087	0.00936957	0.0414698	0.0815635	0.0528974	0.0586436	0	0	0.0565584	0.0188528	0	0.166192	0.116765	0.094319
BnaA01g01520D	chrA01	809536-826586	AT4G36080.1	phosphotransferases, alcohol group as acceptor;binding;inositol or phosphatidylinositol kinases	1.24094	1.12257	2.00782	1.45711	0.534001	1.35964	1.35674	1.08346	0.803636	1.24739	1.62032	1.22378	0.830073	0.565315	0.871044	0.755477
BnaA01g01540D	chrA01	827926-830617	AT4G36050.2	endonuclease/exonuclease/phosphatase family protein	1.55703	2.31164	3.39468	2.42112	0.568362	0.35294	1.09046	0.670587	0.531157	1.10271	0.578237	0.737368	0	0.153013	0.0359413	0.0629848
BnaA01g01550D	chrA01	832497-833312	AT4G36040.1	Chaperone DnaJ-domain superfamily protein	278.441	366.18	194.546	279.722	85.4319	13.9931	57.6245	52.3498	47.4165	66.2952	48.7567	54.1561	9.76457	23.0113	25.8206	19.5322
BnaA01g01560D	chrA01	839898-841015	AT4G36020.1	cold shock domain protein 1	3.65788	6.26767	3.41495	4.44683	10.9852	12.546	6.18899	9.90673	3.20561	5.5455	5.15212	4.63441	31.8973	19.7083	18.409	23.3382
BnaA01g01570D	chrA01	843495-845460	AT4G36010.2	Pathogenesis-related thaumatin superfamily protein	0.190801	0	0.40383	0.19821	0.0552042	0.101023	0.166103	0.107443	0.186233	0.467588	0	0.21794	0	0.202669	0	0.0675563
BnaA01g01590D	chrA01	847634-848283	AT4G35980.1	unknown protein; FUNCTIONS IN: molecular_function unknown; INVOLVED IN: biological_process unknown; LOCATED IN: cellular_component unknown; EXPRESSED IN: 24 plant structures; EXPRESSED DURING: 15 growth stages; Has 30201 Blast hits to 17322 proteins in 780 species: Archae - 12; Bacteria - 1396; Metazoa - 17338; Fungi - 3422; Plants - 5037; Viruses - 0; Other Eukaryotes - 2996 (source: NCBI BLink).	13.6296	6.91008	4.66588	8.40185	3.34736	2.3677	3.71722	3.14409	4.61014	8.80388	5.1085	6.17417	8.3273	0.808498	2.56	3.8986
BnaA01g01610D	chrA01	850826-852373	AT4G35950.1	RAC-like 6	0	0	0	0	0	0	0	0	0	0	0	0	0	0.778751	0	0.259584
BnaA01g01630D	chrA01	857636-861321	AT4G35920.2	PLAC8 family protein	1.49753	1.38285	0.866597	1.24899	0.125312	0.0304816	0.349673	0.168489	1.98631	1.38404	0.275232	1.21519	0	0	0.0435242	0.0145081
BnaA01g01670D	chrA01	888016-889646	AT4G35860.1	GTP-binding 2	11.2516	13.1567	9.59201	11.3334	7.5794	4.87257	6.07977	6.17725	6.58772	9.21368	9.07776	8.29305	4.63012	3.74298	4.92686	4.43332
BnaA01g01700D	chrA01	898954-903827	AT4G35830.1	aconitase 1	33.5065	44.1389	25.011	34.2188	28.9417	33.5529	37.8727	33.4558	8.34128	24.2209	19.0992	17.2205	10.1713	10.9737	12.5232	11.2227
BnaA01g01790D	chrA01	931389-933692	AT4G35760.1	NAD(P)H dehydrogenase (quinone)s	35.9607	42.5982	22.4485	33.6691	19.2251	8.28577	17.6841	15.065	21.9567	20.3463	20.3828	20.8953	4.87733	7.38509	10.7103	7.65757
BnaA01g01800D	chrA01	934180-935356	AT4G35750.1	SEC14 cytosolic factor family protein / phosphoglyceride transfer family protein	53.5714	46.9951	11.9745	37.5137	15.9957	3.47515	11.2985	10.2564	16.8806	28.4629	36.4636	27.269	5.00033	8.38143	9.86748	7.74975
BnaA01g01860D	chrA01	950814-951612	AT4G35610.1	zinc finger (C2H2 type) family protein	0	0	0	0	0	0	0	0	0	0	0	0	0	0	0	0
BnaA01g01890D	chrA01	962298-962481	AT4G12735.1	unknown protein; FUNCTIONS IN: molecular_function unknown; INVOLVED IN: biological_process unknown; LOCATED IN: plasma membrane; EXPRESSED IN: rosette leaf, cultured cell; BEST Arabidopsis thaliana protein match is: unknown protein (TAIR:AT4G12731.1); Has 35333 Blast hits to 34131 proteins in 2444 species: Archae - 798; Bacteria - 22429; Metazoa - 974; Fungi - 991; Plants - 531; Viruses - 0; Othe…	0	0	0	0	99.9268	94.4061	59.7158	84.6829	0	0	6.85995	2.28665	292.194	239.903	478.812	336.97
BnaA01g01900D	chrA01	966186-967475	AT2G17560.2	high mobility group B4	19.649	16.77	18.9716	18.4635	17.6307	19.8377	13.4204	16.9629	16.0752	26.0914	16.6732	19.6133	18.728	15.2999	15.4418	16.4899
BnaA01g01910D	chrA01	970203-971701	AT4G35550.1	WUSCHEL related homeobox 13	1.86285	1.03785	0.996764	1.29915	0.27228	1.05138	0.54757	0.623743	1.35268	0	0.499376	0.617352	3.75001	2.67795	1.87577	2.76791
BnaA01g01930D	chrA01	973415-975179	AT4G35530.1	phosphatidylinositolglycan-related	0.373327	0.227078	0.64344	0.414615	0.813203	1.01752	0.963838	0.93152	0.59994	0	0.610064	0.403335	2.23724	0.688551	1.53483	1.48687
BnaA01g01960D	chrA01	987490-988150	AT4G35480.1	RING-H2 finger A3B	5.53673	4.06608	3.91405	4.50562	3.88503	2.53391	1.84152	2.75349	4.69561	4.1186	6.21684	5.01035	0.526844	2.34012	1.22407	1.36368
BnaA01g01990D	chrA01	999944-1003795	AT4G35440.1	chloride channel E	9.18729	4.8884	8.00889	7.36153	1.85618	1.33771	4.25398	2.48262	10.5784	9.84105	7.61169	9.34371	0.805251	1.38836	1.68853	1.29405
BnaA01g02000D	chrA01	1003959-1005593	AT4G35420.1	dihydroflavonol 4-reductase-like1	0	0	0.0804262	0.0268087	0.0599024	0	0	0.0199675	0.773434	0	0.081385	0.28494	0	0	0	0
BnaA01g02050D	chrA01	1025745-1028196	AT4G35360.1	Uncharacterised conserved protein (UCP030210)	17.4337	13.6763	21.6156	17.5752	12.2829	14.9251	17.8816	15.0299	11.4156	12.8614	10.3946	11.5572	2.51752	4.37852	2.62123	3.17242
BnaA01g02080D	chrA01	1033365-1033791	AT4G35320.1	unknown protein; BEST Arabidopsis thaliana protein match is: unknown protein (TAIR:AT2G17300.1); Has 30201 Blast hits to 17322 proteins in 780 species: Archae - 12; Bacteria - 1396; Metazoa - 17338; Fungi - 3422; Plants - 5037; Viruses - 0; Other Eukaryotes - 2996 (source: NCBI BLink).	0.490719	0	0.521303	0.337341	0	0	0	0	10.1023	0	0	3.36743	0	0.988809	0.346933	0.445247
BnaA01g02100D	chrA01	1041394-1044953	AT4G35300.4	tonoplast monosaccharide transporter2	9.50168	5.22659	11.1226	8.61696	10.0458	10.4466	9.32962	9.94067	14.18	11.5044	13.1653	12.9499	11.2066	9.7366	9.83782	10.2603
BnaA01g02130D	chrA01	1050451-1053062	AT2G17200.1	ubiquitin family protein	0.870684	1.82921	1.81775	1.50588	0.555405	0.291608	0.770545	0.539186	0.755842	0.656412	0.656331	0.689528	0.383001	0.596244	0.469497	0.482914
BnaA01g02140D	chrA01	1053450-1054278	AT4G35280.1	C2H2-like zinc finger protein	0	0	0	0	0	0	0	0	0	0	0	0	0	0	0	0
BnaA01g02150D	chrA01	1061126-1065935	AT4G35270.1	Plant regulator RWP-RK family protein	3.24766	2.19617	6.0261	3.82331	1.47165	2.15966	3.26952	2.30028	4.28465	3.35854	4.17088	3.93802	0.111095	0.589635	0.230577	0.310436
BnaA01g02160D	chrA01	1067318-1069586	AT4G35260.1	isocitrate dehydrogenase 1	4.15557	2.51807	4.22379	3.63248	21.1868	20.5382	12.5475	18.0908	3.89657	7.03979	5.93983	5.6254	50.1322	45.0363	54.8418	50.0034
BnaA01g02180D	chrA01	1082633-1085804	AT4G35240.2	Protein of unknown function (DUF630 and DUF632)	4.606	9.74302	5.2299	6.52631	5.15506	6.99595	4.73042	5.62714	4.8245	3.57572	5.73628	4.71217	10.6833	9.1959	11.8767	10.5853
BnaA01g02190D	chrA01	1087444-1090623	AT4G35230.1	BR-signaling kinase 1	7.17187	7.42742	6.93527	7.17819	48.9086	44.5967	32.794	42.0998	20.132	16.2092	22.6528	19.6647	203.498	197.804	237.439	212.914
BnaA01g02230D	chrA01	1142698-1147072	AT4G35010.1	beta-galactosidase 11	0	0	0	0	0	0.0165852	0	0.0055284	0.0293262	0	0.0114789	0.0136017	0.113216	0.374452	0.0958617	0.19451
BnaA01g02240D	chrA01	1150656-1151733	AT4G34990.1	myb domain protein 32	1.25973	1.13842	3.58677	1.99497	4.5936	4.14776	2.44556	3.72897	4.31765	2.60143	6.5119	4.47699	12.3817	5.51896	5.11136	7.67067
BnaA01g02270D	chrA01	1164245-1166547	AT4G34950.1	Major facilitator superfamily protein	2.76856	1.32451	1.17126	1.75478	3.27976	1.2103	1.13246	1.87417	2.45325	8.30462	4.26563	5.00783	1.10519	1.29185	0.96452	1.12052
BnaA01g02300D	chrA01	1174665-1181053	AT4G34890.1	xanthine dehydrogenase 1	2.016	2.02865	3.13922	2.39462	13.965	15.0187	11.0967	13.3601	1.94348	2.64309	3.84715	2.81124	3.9561	3.74936	4.39795	4.03447
BnaA01g02350D	chrA01	1196585-1199005	AT4G34860.2	Plant neutral invertase family protein	0	0	0.0402993	0.0134331	0	0.0296558	0	0.00988527	0	0	0	0	0	0	0	0
BnaA01g02370D	chrA01	1201392-1207384	AT4G34830.1	Pentatricopeptide repeat (PPR) superfamily protein	15.0759	15.1091	12.6003	14.2618	2.41613	1.79834	9.12517	4.44655	8.53921	16.7547	6.30775	10.5339	0.607514	1.21859	1.18911	1.00507
BnaA01g02420D	chrA01	1225689-1226301	AT4G34760.1	SAUR-like auxin-responsive protein family	2.18567	1.90316	0.707172	1.59867	0.114229	0	0.0742681	0.0628324	2.68054	0	1.52714	1.40256	0	0	0	0
BnaA01g02440D	chrA01	1234297-1237975	AT4G34740.1	GLN phosphoribosyl pyrophosphate amidotransferase 2	7.38263	5.00469	4.81396	5.73376	1.76988	1.6794	2.81706	2.08878	4.19256	7.789	5.22523	5.7356	2.01991	2.72126	2.04788	2.26302
CUFF.84.1	chrA01	1238116-1239587	AT4G34720.1	ATPase, F0/V0 complex, subunit C protein	47.5227	65.1964	39.2224	50.6472	67.7134	68.6385	44.1897	60.1805	39.3031	56.43	28.763	41.4987	152.828	103.856	109.488	122.057
BnaA01g02450D	chrA01	1242504-1246474	AT4G34710.2	arginine decarboxylase 2	0	0	0.0373901	0.0124634	0.252566	0.325898	0.0864688	0.221644	0	0	0.0184522	0.00615073	0.0947106	0	0.0762576	0.0569894
BnaA01g02460D	chrA01	1248043-1251570	AT4G34710.2	arginine decarboxylase 2	1.98308	1.36666	0.114905	1.15488	0	0.0566245	1.33934	0.465321	0.122281	1.97401	0.114216	0.736836	0	0	0.0793103	0.0264368
BnaA01g02500D	chrA01	1259658-1262489	AT4G34660.1	SH3 domain-containing protein	3.35125	3.43577	3.37118	3.38607	10.796	8.21424	7.01629	8.67551	1.5583	3.68085	1.63787	2.29234	5.62483	6.06038	7.33869	6.3413
BnaA01g02530D	chrA01	1270474-1271575	AT4G34630.1	unknown protein; Has 30 Blast hits to 30 proteins in 10 species: Archae - 0; Bacteria - 2; Metazoa - 0; Fungi - 0; Plants - 24; Viruses - 0; Other Eukaryotes - 4 (source: NCBI BLink).	17.447	10.3653	25.8304	17.8809	19.8483	10.5844	12.0271	14.1533	23.7137	27.8055	24.8333	25.4508	15.5788	8.5321	12.1394	12.0834
BnaA01g02540D	chrA01	1272127-1273452	AT4G34620.1	small subunit ribosomal protein 16	30.7104	34.9296	18.2967	27.9789	7.20669	5.05895	10.1085	7.45805	5.464	23.9596	2.9432	10.7889	1.299	0.576443	0.405288	0.760244
BnaA01g02590D	chrA01	1295438-1298537	AT4G34570.1	thymidylate synthase 2	2.27885	1.84344	2.15144	2.09124	1.31683	1.9083	1.48761	1.57091	5.05636	4.4928	2.46541	4.00486	0.700288	1.02532	0.433437	0.719682
BnaA01g02630D	chrA01	1312896-1315852	AT4G34500.1	Protein kinase superfamily protein	1.12153	1.05703	1.17981	1.11946	0.283811	0.176438	0.560306	0.340185	1.42237	1.2127	0.472468	1.03585	0	0	0	0
BnaA01g02640D	chrA01	1316342-1319352	AT4G34490.1	cyclase associated protein 1	16.0854	9.00989	18.8768	14.6574	8.93459	12.4401	11.8726	11.0824	16.7901	12.0623	14.3538	14.4021	19.3432	12.0011	11.2033	14.1825
BnaA01g02650D	chrA01	1320164-1323462	AT4G34480.1	O-Glycosyl hydrolases family 17 protein	32.8281	32.6172	22.7473	29.3975	33.6132	16.3772	32.0863	27.3589	7.68616	6.97303	2.97448	5.87789	0.899875	2.33259	2.69638	1.97628
BnaA01g02660D	chrA01	1323939-1326508	AT4G34460.1	GTP binding protein beta 1	7.80213	7.29335	4.30731	6.4676	12.0145	15.9477	10.6472	12.8698	6.06888	3.60252	7.61057	5.76066	45.2383	56.9207	75.2853	59.1481
BnaA01g02710D	chrA01	1345966-1348413	AT4G34412.1	CONTAINS InterPro DOMAIN/s: Kinase binding protein CGI-121 (InterPro:IPR013926); Has 275 Blast hits to 275 proteins in 139 species: Archae - 0; Bacteria - 5; Metazoa - 98; Fungi - 109; Plants - 42; Viruses - 0; Other Eukaryotes - 21 (source: NCBI BLink).	0.279886	0.699977	0.0867941	0.355552	0.126248	0	0.137904	0.0880507	0.43891	0.762755	0.20882	0.470162	0.29228	0.354952	0	0.215744
BnaA01g02780D	chrA01	1369238-1372578	AT4G34350.1	4-hydroxy-3-methylbut-2-enyl diphosphate reductase	13.5495	10.0976	15.0885	12.9119	28.2294	18.9565	23.8992	23.695	10.253	10.007	7.33603	9.19868	4.22591	6.36654	4.90577	5.16607
BnaA01g02790D	chrA01	1373313-1374357	AT4G34340.1	TBP-associated factor 8	2.88567	2.46741	1.4053	2.25279	2.23566	2.06496	2.19018	2.1636	1.21543	0.51259	0.986169	0.90473	1.21387	1.75077	1.06343	1.34269
BnaA01g02830D	chrA01	1391498-1392874	AT3G25580.1	Thioredoxin superfamily protein	2.90535	3.04052	1.66821	2.53803	4.81886	7.02307	3.77162	5.20452	2.08518	0.614353	0.839455	1.17966	16.0553	9.23897	12.5837	12.626
BnaA01g02890D	chrA01	1416090-1417901	AT4G34230.2	cinnamyl alcohol dehydrogenase 5	0	0	0	0	19.3384	31.5029	10.9964	20.6126	0	0	0.0375062	0.0125021	24.3825	19.955	18.43	20.9225
BnaA01g02900D	chrA01	1419049-1422183	AT3G57230.1	AGAMOUS-like 16	1.39087	2.12741	1.31704	1.61177	5.36204	3.80187	3.54394	4.23595	1.71868	0.563016	2.66157	1.64776	68.2939	18.7611	22.6262	36.5604
BnaA01g02910D	chrA01	1425013-1427569	AT4G34220.1	Leucine-rich repeat protein kinase family protein	5.16411	6.03482	5.65082	5.61658	0.548693	0.525769	1.55542	0.876627	10.35	2.14521	3.0575	5.18424	0.183545	0.360834	0.288438	0.277606
BnaA01g02920D	chrA01	1428196-1429884	AT4G34215.2	Domain of unknown function (DUF303)	2.96883	2.26836	2.00413	2.41377	1.42349	0.746313	1.07628	1.08203	1.38864	2.29084	0.676296	1.45193	1.45351	0.685714	1.45407	1.19776
BnaA01g02930D	chrA01	1431693-1434256	AT4G34200.1	D-3-phosphoglycerate dehydrogenase	0	0.059841	0.11032	0.0567203	19.4358	35.6866	3.12793	19.4168	0.081437	0	0.452201	0.177879	255.706	193.043	161.153	203.301
BnaA01g02940D	chrA01	1434987-1435993	AT4G34190.1	stress enhanced protein 1	151.966	241.772	88.3537	160.697	25.1643	17.4382	37.1106	26.571	75.9649	123.684	107.29	102.313	4.89567	19.8331	14.308	13.0123
BnaA01g02960D	chrA01	1441001-1442515	AT2G17305.1	CONTAINS InterPro DOMAIN/s: FBD (InterPro:IPR013596), FBD-like (InterPro:IPR006566); BEST Arabidopsis thaliana protein match is: F-box family protein (TAIR:AT3G62230.1); Has 81 Blast hits to 54 proteins in 5 species: Archae - 0; Bacteria - 0; Metazoa - 0; Fungi - 0; Plants - 81; Viruses - 0; Other Eukaryotes - 0 (source: NCBI BLink).	0	0.123627	0.0390127	0.0542132	0	0.174043	0.0373998	0.0704809	0	0	0	0	0	0	0	0
BnaA01g03010D	chrA01	1458554-1460367	AT4G34138.1	UDP-glucosyl transferase 73B1	17.6236	11.4473	26.0921	18.3877	127.478	201.637	79.6736	136.263	6.00779	5.9031	6.07082	5.9939	328.7	294.659	304.683	309.347
BnaA01g03030D	chrA01	1465708-1467438	AT4G34131.1	UDP-glucosyl transferase 73B3	0	0	0	0	0	0	0	0	0	0	0	0	0	0	0	0
BnaA01g03080D	chrA01	1489498-1490590	AT4G33980.1	BEST Arabidopsis thaliana protein match is: cold regulated gene 27 (TAIR:AT5G42900.2); Has 30201 Blast hits to 17322 proteins in 780 species: Archae - 12; Bacteria - 1396; Metazoa - 17338; Fungi - 3422; Plants - 5037; Viruses - 0; Other Eukaryotes - 2996 (source: NCBI BLink).	0	0	0.102049	0.0340163	0.308095	0	0.0954258	0.134507	0.325728	0	0.298713	0.208147	1.02625	0.903095	1.05233	0.993892
BnaA01g03090D	chrA01	1492366-1494367	AT4G33970.1	Leucine-rich repeat (LRR) family protein	0	0	0	0	0	0	0	0	0.26957	0	0.498944	0.256171	0	0.132232	0.232719	0.12165
BnaA01g03160D	chrA01	1524364-1525952	AT4G33880.1	ROOT HAIR DEFECTIVE 6-LIKE 2	0	0	0	0	0	0	0	0	0	0	0	0	0	0	0	0
BnaA01g03180D	chrA01	1531421-1532916	AT4G33870.1	Peroxidase superfamily protein	0.215308	0	0.040116	0.0851413	0	0	0.0738721	0.024624	0	0	0	0	0	0	0	0
BnaA01g03190D	chrA01	1535834-1536801	AT4G33800.1	unknown protein; Has 30201 Blast hits to 17322 proteins in 780 species: Archae - 12; Bacteria - 1396; Metazoa - 17338; Fungi - 3422; Plants - 5037; Viruses - 0; Other Eukaryotes - 2996 (source: NCBI BLink).	0	0	0	0	0	0	0	0	0	0	0	0	0	0	0	0
BnaA01g03200D	chrA01	1539794-1547472	AT4G33790.1	Jojoba acyl CoA reductase-related male sterility protein	6.46318	1.83946	14.6837	7.66211	0.731849	0	0.305512	0.345787	86.6963	7.18536	0.173483	31.3517	0	0.292404	0.0413151	0.11124
BnaA01g03210D	chrA01	1548681-1549552	AT4G33780.1	FUNCTIONS IN: molecular_function unknown; INVOLVED IN: biological_process unknown; LOCATED IN: chloroplast; EXPRESSED IN: 24 plant structures; EXPRESSED DURING: 15 growth stages; BEST Arabidopsis thaliana protein match is: short hypocotyl in white light1 (TAIR:AT1G69935.1); Has 40 Blast hits to 40 proteins in 10 species: Archae - 0; Bacteria - 0; Metazoa - 0; Fungi - 0; Plants - 40; Viruses - 0; …	2.27445	2.22443	0.806217	1.76837	2.07116	1.10807	1.34895	1.50939	1.9958	3.10083	1.3428	2.14648	0.800976	1.36639	1.27569	1.14769
BnaA01g03220D	chrA01	1552335-1553545	AT4G33770.2	Inositol 1,3,4-trisphosphate 5/6-kinase family protein	0.134347	0	0.300715	0.145021	1.13255	1.09384	0.441468	0.889286	0.221875	0.564948	0.433909	0.406911	11.5422	5.18347	8.59256	8.43941
BnaA01g03230D	chrA01	1553955-1557611	AT4G33760.1	tRNA synthetase class II (D, K and N) family protein	3.08828	2.82558	3.24566	3.05317	2.88841	2.99088	3.48464	3.12131	3.29251	3.81829	3.51682	3.54254	3.88524	3.58988	3.40055	3.62522
BnaA01g03270D	chrA01	1568963-1571855	AT4G33700.1	CBS domain-containing protein with a domain of unknown function (DUF21)	11.3262	12.7188	13.7116	12.5855	10.8946	7.0003	12.0244	9.9731	6.01964	5.28212	4.74339	5.34838	0.679557	1.1271	1.07076	0.959139
BnaA01g03290D	chrA01	1573589-1576588	AT4G33680.1	Pyridoxal phosphate (PLP)-dependent transferases superfamily protein	0	0	0	0	0	0	0.0254854	0.00849513	0	0	0	0	0	0	0.11585	0.0386167
BnaA01g03310D	chrA01	1577918-1578619	No hits found	0	2.84369	2.41552	0.670477	1.97656	0.572893	0	0.370591	0.314495	0.872399	0	0.935116	0.602505	0	0	0	0
BnaA01g03330D	chrA01	1585891-1586611	AT4G33640.1	unknown protein; Has 30201 Blast hits to 17322 proteins in 780 species: Archae - 12; Bacteria - 1396; Metazoa - 17338; Fungi - 3422; Plants - 5037; Viruses - 0; Other Eukaryotes - 2996 (source: NCBI BLink).	6.82644	20.4745	4.89918	10.7334	1.21479	1.81323	1.04281	1.35694	49.6631	18.5842	15.5439	27.9304	5.2286	1.5183	1.49449	2.74713
BnaA01g03340D	chrA01	1587154-1588543	AT4G33625.2	FUNCTIONS IN: molecular_function unknown; INVOLVED IN: biological_process unknown; LOCATED IN: plasma membrane; EXPRESSED IN: cultured cell; CONTAINS InterPro DOMAIN/s: Golgi apparatus membrane protein TVP15 (InterPro:IPR013714); Has 30201 Blast hits to 17322 proteins in 780 species: Archae - 12; Bacteria - 1396; Metazoa - 17338; Fungi - 3422; Plants - 5037; Viruses - 0; Other Eukaryotes - 2996 (…	4.17804	2.41627	3.59173	3.39535	1.17015	1.9402	1.48809	1.53281	5.6327	5.41078	7.29654	6.11334	1.42795	1.83339	1.71114	1.65749
BnaA01g03380D	chrA01	1601348-1604978	AT4G33530.1	K+ uptake permease 5	4.73686	4.77774	4.49093	4.66851	5.26656	7.51611	6.1742	6.31896	5.57905	6.15966	5.33093	5.68988	5.38785	8.1245	8.3653	7.29255
BnaA01g03410D	chrA01	1617582-1621978	AT4G33500.1	Protein phosphatase 2C family protein	2.07218	0.371401	2.88627	1.77662	0.280073	0.549556	1.70795	0.84586	2.55104	1.4921	1.44288	1.82867	0.0580536	0.172069	0.0484321	0.0928516
BnaA01g03420D	chrA01	1622856-1624297	AT4G33495.1	Ubiquitin carboxyl-terminal hydrolase family protein	2.44628	0.537105	1.38209	1.45516	1.20363	1.10294	1.0426	1.11639	1.48561	0.704901	2.09054	1.42702	0.5467	0.795917	1.28779	0.876802
BnaA01g03430D	chrA01	1624373-1626371	AT4G33490.2	Eukaryotic aspartyl protease family protein	8.14814	4.03795	5.73283	5.97297	4.3307	2.43444	4.77593	3.84702	5.88117	5.48401	6.53898	5.96805	2.11236	3.77611	3.84886	3.24578
BnaA01g03460D	chrA01	1629928-1632664	AT4G33470.1	histone deacetylase 14	4.39756	3.86552	5.71996	4.66101	0.72472	0.367099	1.72425	0.93869	17.8791	3.8939	8.77732	10.1834	0.126281	0.745248	0.734694	0.535408
BnaA01g03470D	chrA01	1633032-1633658	AT4G33467.2	unknown protein; Has 25 Blast hits to 25 proteins in 9 species: Archae - 0; Bacteria - 0; Metazoa - 0; Fungi - 0; Plants - 25; Viruses - 0; Other Eukaryotes - 0 (source: NCBI BLink).	0	0	0.428504	0.142835	0.24917	4.02785	1.64232	1.97311	0.112121	1.13722	0.0883457	0.445896	0	0	0	0
BnaA01g03480D	chrA01	1633889-1635679	AT4G33460.1	ABC transporter family protein	3.49168	2.13496	2.01748	2.54804	0.856629	2.1327	1.85246	1.61393	3.94005	1.85454	4.64159	3.47873	1.28616	1.47467	0.738477	1.16644
BnaA01g03490D	chrA01	1636583-1637489	AT4G33450.1	myb domain protein 69	0	0	0	0	0	0	0	0	0	0	0	0	0.545706	0	0	0.181902
BnaA01g03510D	chrA01	1647553-1651306	AT4G33430.1	BRI1-associated receptor kinase	7.62929	8.09213	7.54144	7.75429	17.489	17.9616	15.1705	16.8737	7.71206	4.2628	8.08034	6.68507	28.6798	26.3835	28.4833	27.8489
BnaA01g03540D	chrA01	1658183-1660424	AT4G33400.1	Vacuolar import/degradation, Vid27-related protein	0.104724	0.0533939	0.0383191	0.065479	0.145082	0.0852866	0.124657	0.118342	0.898482	0	1.29316	0.730547	1.66779	1.12438	0.786671	1.19295
BnaA01g03560D	chrA01	1667079-1669179	AT4G33350.1	Tic22-like family protein	0.984865	0.532069	1.00095	0.839295	0.199651	1.05993	1.41727	0.892284	4.51127	1.17908	5.16122	3.61719	0.681834	1.08573	1.04955	0.939038
BnaA01g03570D	chrA01	1670756-1674416	AT4G33330.1	plant glycogenin-like starch initiation protein 3	0	0	0.185227	0.0617423	0.0247436	0	0.0476708	0.0241381	0.217732	0	0	0.0725773	0	0	0.0356694	0.0118898
BnaA01g03580D	chrA01	1675528-1679500	AT4G33300.2	ADR1-like 1	16.8375	6.24817	10.9584	11.348	0.798754	2.25013	7.61502	3.55463	3.43293	3.06714	2.32683	2.9423	1.40882	1.52202	0.109788	1.01354
BnaA01g03590D	chrA01	1679976-1682519	AT4G33270.1	Transducin family protein / WD-40 repeat family protein	0.672214	0.744014	0.850776	0.755668	0.102212	0.329882	0.376838	0.269644	1.44875	0	0.941502	0.796751	0.819015	1.26512	0.794104	0.959413
BnaA01g03600D	chrA01	1682966-1684745	AT4G33250.1	eukaryotic translation initiation factor 3K	14.8957	15.32	10.8013	13.6723	30.3477	26.3829	19.7809	25.5038	9.62374	8.7069	8.12855	8.81973	40.3116	28.4138	30.2113	32.9789
BnaA01g03610D	chrA01	1685544-1693089	AT4G33240.2	1-phosphatidylinositol-4-phosphate 5-kinases;zinc ion binding;1-phosphatidylinositol-3-phosphate 5-kinases	5.17022	4.05475	8.02558	5.75018	3.46478	5.58459	5.70966	4.91968	4.00303	5.39626	5.65228	5.01719	6.05321	5.76434	5.5579	5.79182
BnaA01g03630D	chrA01	1698532-1703796	AT4G33210.1	F-box family protein	13.5034	14.9614	16.8934	15.1194	7.72154	10.8329	10.5131	9.68918	8.00337	8.47416	7.12997	7.86917	4.16636	4.28644	3.75666	4.06982
BnaA01g03640D	chrA01	1704516-1718397	AT4G33200.3	myosin, putative	3.74561	3.06691	6.45411	4.42221	4.29661	7.05692	5.79686	5.7168	3.73257	3.16078	5.99876	4.29737	9.36728	8.92835	9.638	9.31121
BnaA01g03660D	chrA01	1721269-1724236	AT4G33170.1	Tetratricopeptide repeat (TPR)-like superfamily protein	0.098568	0.184045	0.16707	0.149894	0.261106	0.52607	0.345566	0.377581	0.162639	0.136626	0.0637005	0.120988	0.855857	0.639911	0.631097	0.708955
BnaA01g03680D	chrA01	1729352-1735454	AT4G33150.2	lysine-ketoglutarate reductase/saccharopine dehydrogenase bifunctional enzyme	16.5633	24.8051	13.7162	18.3615	9.97659	10.1083	14.8579	11.6476	6.82432	16.6057	34.2737	19.2346	2.5699	1.99821	2.16722	2.24511
BnaA01g03690D	chrA01	1735930-1736119	AT4G33145.1	unknown protein; FUNCTIONS IN: molecular_function unknown; INVOLVED IN: biological_process unknown; LOCATED IN: chloroplast; Has 30201 Blast hits to 17322 proteins in 780 species: Archae - 12; Bacteria - 1396; Metazoa - 17338; Fungi - 3422; Plants - 5037; Viruses - 0; Other Eukaryotes - 2996 (source: NCBI BLink).	0	0	0	0	0	0	0	0	0	0	0	0	0	0	0	0
BnaA01g03700D	chrA01	1737396-1737582	AT4G33145.1	unknown protein; FUNCTIONS IN: molecular_function unknown; INVOLVED IN: biological_process unknown; LOCATED IN: chloroplast; Has 30201 Blast hits to 17322 proteins in 780 species: Archae - 12; Bacteria - 1396; Metazoa - 17338; Fungi - 3422; Plants - 5037; Viruses - 0; Other Eukaryotes - 2996 (source: NCBI BLink).	0	0	0	0	0	0	0	0	0	0	0	0	0	0	0	0
BnaA01g03710D	chrA01	1738706-1738892	AT4G33145.1	unknown protein; FUNCTIONS IN: molecular_function unknown; INVOLVED IN: biological_process unknown; LOCATED IN: chloroplast; Has 30201 Blast hits to 17322 proteins in 780 species: Archae - 12; Bacteria - 1396; Metazoa - 17338; Fungi - 3422; Plants - 5037; Viruses - 0; Other Eukaryotes - 2996 (source: NCBI BLink).	0	0	0	0	0	0	0	0	0	0	0	0	0	0	0	0
BnaA01g03720D	chrA01	1738946-1740310	AT4G33145.1	unknown protein; FUNCTIONS IN: molecular_function unknown; INVOLVED IN: biological_process unknown; LOCATED IN: chloroplast; Has 30201 Blast hits to 17322 proteins in 780 species: Archae - 12; Bacteria - 1396; Metazoa - 17338; Fungi - 3422; Plants - 5037; Viruses - 0; Other Eukaryotes - 2996 (source: NCBI BLink).	0	0	0	0	0	0	0	0	0	0	0	0	0	0	0	0
BnaA01g03740D	chrA01	1743825-1745478	AT4G33130.1	unknown protein; FUNCTIONS IN: molecular_function unknown; INVOLVED IN: biological_process unknown; LOCATED IN: chloroplast; EXPRESSED IN: 9 plant structures; EXPRESSED DURING: 6 growth stages; BEST Arabidopsis thaliana protein match is: Protein of unknown function, DUF547 (TAIR:AT1G16750.1); Has 192 Blast hits to 192 proteins in 18 species: Archae - 0; Bacteria - 0; Metazoa - 1; Fungi - 0; Plant…	0.114445	0.109112	0.35838	0.193979	0	0.0526509	0.10132	0.0513236	0.163234	0	0.183914	0.115716	0	0	0	0
BnaA01g03750D	chrA01	1746686-1748024	AT5G60930.1	P-loop containing nucleoside triphosphate hydrolases superfamily protein	0	0	0	0	0	0	0	0	0.132775	0	0.357756	0.16351	0	0	0	0
BnaA01g03760D	chrA01	1748098-1749426	AT4G12780.2	Chaperone DnaJ-domain superfamily protein	0	0	0	0	0.094668	0.0966771	0.0299754	0.0737735	0.390819	0	0.164339	0.185053	0	0.19696	0.1381	0.111687
BnaA01g03770D	chrA01	1751784-1754109	AT4G33110.2	S-adenosyl-L-methionine-dependent methyltransferases superfamily protein	0	0	0	0	0	0	0	0	0.108086	0	0.068651	0.0589123	0.17402	0	0	0.0580067
BnaA01g03790D	chrA01	1755591-1760092	AT4G33090.1	aminopeptidase M1	12.9763	7.44174	16.2256	12.2145	18.0019	19.8932	19.9085	19.2679	15.2556	17.6824	23.8517	18.9299	9.55811	12.8673	11.3291	11.2515
BnaA01g03830D	chrA01	1775187-1775622	AT4G33040.1	Thioredoxin superfamily protein	5.92125	4.07494	40.2931	16.7631	5.85274	23.9573	9.89386	13.2346	73.091	33.0117	45.9165	50.6731	19.9856	14.2248	5.52231	13.2442
BnaA01g03850D	chrA01	1782258-1784637	AT4G33020.1	ZIP metal ion transporter family	0	0.115243	0	0.0384143	0	0.112235	0.110559	0.0742647	0	1.56945	0.118782	0.562744	1.01666	0.225756	0	0.414139
BnaA01g03860D	chrA01	1786288-1791034	AT4G33010.1	glycine decarboxylase P-protein 1	186.091	110.712	274.737	190.513	41.4696	44.5606	172.638	86.2227	168.966	249.287	209.428	209.227	10.1715	24.734	18.297	17.7342
BnaA01g03870D	chrA01	1791156-1792377	No hits found	0	0	0	0.0797662	0.0265887	0	0	0.183879	0.061293	0	0	0	0	0	0	0	0
BnaA01g03890D	chrA01	1798244-1799923	AT4G32980.1	homeobox gene 1	0.373926	0.0924635	0	0.155463	0	0	0	0	0.038864	0	0.301989	0.113618	0	0	0.0620696	0.0206899
BnaA01g03950D	chrA01	1810870-1811887	AT4G32980.1	homeobox gene 1	0	0	0	0	0	0	0	0	0	0	0.0772976	0.0257659	0	0	0	0
BnaA01g03990D	chrA01	1825843-1826242	AT4G29820.1	homolog of CFIM-25	0	0	0	0	0	0	0	0	0	0	0	0	0	0	0	0
BnaA01g04000D	chrA01	1829646-1832349	AT4G32940.1	gamma vacuolar processing enzyme	129.292	113.866	219.266	154.141	62.2152	44.4864	69.385	58.6955	78.8585	295.61	543.376	305.948	5.53462	13.9151	6.29688	8.5822
BnaA01g04020D	chrA01	1842636-1850023	AT4G32920.3	glycine-rich protein	0.372463	0.190886	1.2529	0.605416	1.35613	3.44305	2.0285	2.27589	0.266501	0.758942	0.638928	0.55479	12.706	12.1103	9.79913	11.5385
BnaA01g04040D	chrA01	1854571-1856511	AT4G32900.2	Peptidyl-tRNA hydrolase II (PTH2) family protein	0.132217	0.259581	0.13612	0.175973	0	0.338242	0.16933	0.169191	0.144769	0.593004	0.182018	0.306597	0	0.135287	0	0.0450957
CUFF.148.1	chrA01	1869689-1870390	AT4G32880.1	homeobox gene 8	0.576834	2.73663	4.19494	2.5028	4.05062	12.2851	5.94554	7.42709	4.29049	2.40297	0	2.23115	0.942779	2.2091	2.69957	1.95048
BnaA01g04080D	chrA01	1878423-1879005	AT4G32860.1	unknown protein; Has 46 Blast hits to 46 proteins in 10 species: Archae - 0; Bacteria - 0; Metazoa - 0; Fungi - 0; Plants - 46; Viruses - 0; Other Eukaryotes - 0 (source: NCBI BLink).	0	0.365079	0	0.121693	0	0	0	0	0.155271	0	0.120026	0.0917657	0	0	0	0
BnaA01g04110D	chrA01	1892310-1895556	AT4G32840.1	phosphofructokinase 6	0.181776	0.120451	0.311079	0.204435	0.0615511	0.306618	0.32552	0.23123	0.172796	0.268924	0.166303	0.202674	0.531638	0.432136	0.434089	0.465954
BnaA01g04130D	chrA01	1898581-1908186	AT4G32820.2	Tetratricopeptide repeat (TPR)-like superfamily protein	2.58306	2.25735	3.20719	2.68253	1.11377	1.92276	2.02193	1.68615	3.98262	2.69368	4.57679	3.75103	1.2727	1.27722	1.11531	1.22174
BnaA01g04420D	chrA01	2062162-2064137	AT4G32610.1	copper ion binding	3.96158	9.05219	4.89365	5.96914	7.00385	5.49068	5.71177	6.06877	4.76615	4.66592	10.0303	6.48746	13.9239	13.7781	10.686	12.796
BnaA01g04210D	chrA01	1952524-1953253	AT4G32750.1	unknown protein; Has 30201 Blast hits to 17322 proteins in 780 species: Archae - 12; Bacteria - 1396; Metazoa - 17338; Fungi - 3422; Plants - 5037; Viruses - 0; Other Eukaryotes - 2996 (source: NCBI BLink).	0	0	0	0	0	0	0	0	0.548934	0	0	0.182978	0	0	0	0
BnaA01g04280D	chrA01	1973964-1974651	No hits found	0	0.318118	0	0.0738699	0.130663	0	0	0.138537	0.046179	0	0.88281	0.0684307	0.31708	0	0	0	0
BnaA01g04310D	chrA01	1988811-1990696	AT4G32680.1	unknown protein; BEST Arabidopsis thaliana protein match is: unknown protein (TAIR:AT1G52343.1); Has 30201 Blast hits to 17322 proteins in 780 species: Archae - 12; Bacteria - 1396; Metazoa - 17338; Fungi - 3422; Plants - 5037; Viruses - 0; Other Eukaryotes - 2996 (source: NCBI BLink).	4.50558	8.59625	4.85668	5.98617	4.82361	3.63833	4.14791	4.20328	6.92284	5.65412	7.19591	6.59096	14.6463	14.0719	19.0431	15.9204
BnaA01g04320D	chrA01	1991377-1994601	AT4G32670.1	RING/FYVE/PHD zinc finger superfamily protein	0	0	0	0	0.0204913	0.0417887	0	0.02076	0	0	0	0	0.430037	0.465796	0.30017	0.398668
BnaA01g04330D	chrA01	1996502-2005371	AT4G32670.1	RING/FYVE/PHD zinc finger superfamily protein	0.0389537	0	0.038376	0.0257766	0	0	0.0118396	0.00394653	0.00823463	0	0.0127702	0.00700161	0	0	0	0
BnaA01g04350D	chrA01	2010127-2013789	AT4G32650.1	potassium channel in Arabidopsis thaliana 3	0.235632	0.11027	0.162962	0.169621	0.496995	0.4833	0.375728	0.452008	0.0838739	0.238	0.240121	0.187332	0.181466	0.823891	0.700036	0.568464
BnaA01g04400D	chrA01	2037039-2043126	AT1G25570.1	Di-glucose binding protein with Leucine-rich repeat domain	0	0	0.131621	0.0438737	0	0	0	0	0	0	0.0333043	0.0111014	0	0	0	0
BnaA01g04430D	chrA01	2064583-2066113	AT4G32605.1	Mitochondrial glycoprotein family protein	2.59835	0.381647	1.63453	1.53818	2.42816	4.4773	1.67993	2.8618	2.14158	0.581758	3.16113	1.96149	5.84963	4.90863	2.504	4.42075
BnaA01g04460D	chrA01	2071674-2073881	AT4G32570.1	TIFY domain protein 8	0.757502	0.787587	1.43806	0.994383	0.355648	0.256604	0.333195	0.315149	2.59431	0.393462	1.23183	1.40653	0	0	0.0619324	0.0206441
BnaA01g04510D	chrA01	2105831-2107371	AT2G25610.1	ATPase, F0/V0 complex, subunit C protein	14.1313	10.4979	10.1754	11.6015	15.3906	14.8404	13.3381	14.523	9.47323	12.7915	5.17635	9.14703	11.4217	9.81131	14.6625	11.9652
BnaA01g04520D	chrA01	2107640-2114667	AT4G32510.1	HCO3- transporter family	2.55056	1.87677	2.04805	2.15846	5.20541	5.00393	3.75933	4.65622	1.92231	1.94345	2.67231	2.17936	9.834	8.15963	8.90927	8.96763
BnaA01g04540D	chrA01	2119903-2121869	AT4G32470.1	Cytochrome bd ubiquinol oxidase, 14kDa subunit	7.05389	6.54105	4.7381	6.11101	23.7964	16.6065	13.3162	17.9064	6.39976	6.29815	10.3441	7.68067	47.6143	36.0689	34.8913	39.5248
BnaA01g04550D	chrA01	2125819-2128452	AT4G32460.2	Protein of unknown function, DUF642	0	0.585358	0.345539	0.310299	0.0521103	0	0.0313709	0.0278271	0.219943	0.886743	0	0.368895	0	0	0	0
BnaA01g04590D	chrA01	2141721-2146521	AT4G32420.3	Cyclophilin-like peptidyl-prolyl cis-trans isomerase family protein	1.83955	2.12927	1.37623	1.78168	1.47341	2.49971	1.98634	1.98649	2.04866	2.22001	2.94059	2.40309	4.83626	3.59569	4.24248	4.22481
BnaA01g04600D	chrA01	2147739-2153117	AT4G32410.1	cellulose synthase 1	19.6314	15.6371	17.4361	17.5682	9.86792	9.0249	13.7679	10.8869	40.3162	33.5959	16.3136	30.0752	9.42517	13.4824	20.1338	14.3471
BnaA01g04650D	chrA01	2166452-2168298	AT4G32340.1	Tetratricopeptide repeat (TPR)-like superfamily protein	26.9117	37.3526	11.9375	25.4006	6.8174	1.53375	2.39376	3.58164	24.94	52.4738	66.4114	47.9417	0	2.89305	0.678711	1.19059
BnaA01g04690D	chrA01	2193463-2193922	AT4G32290.1	Core-2/I-branching beta-1,6-N-acetylglucosaminyltransferase family protein	0.451633	0	0	0.150544	0	0	0	0	0	0	0	0	0	0	0	0
BnaA01g04720D	chrA01	2207711-2208960	AT4G32270.1	Ubiquitin-like superfamily protein	3.78006	5.46523	3.85743	4.36757	1.35981	1.95033	1.90975	1.73996	3.73787	4.59142	4.46363	4.26431	0.492704	0.432762	0.203603	0.376356
BnaA01g04760D	chrA01	2219582-2225096	AT4G32180.1	pantothenate kinase 2	5.35455	4.18946	4.66702	4.73701	4.06818	5.26268	4.6228	4.65122	6.22528	4.50956	7.84201	6.19228	5.56938	5.45239	5.65264	5.55814
BnaA01g04780D	chrA01	2231490-2232692	AT4G32150.1	vesicle-associated membrane protein 711	16.4161	38.7879	16.7024	23.9688	14.6393	9.85608	11.5807	12.0254	7.81808	16.8244	6.41053	10.351	4.27433	3.25474	3.81152	3.7802
BnaA01g04790D	chrA01	2233542-2235445	AT4G32130.1	Protein of unknown function (DUF2012)	9.37294	8.88011	5.68357	7.97887	36.6991	28.4718	17.3125	27.4945	0	9.98873	0.608184	3.5323	0	0	0.155591	0.0518637
BnaA01g04800D	chrA01	2236318-2238836	AT4G32120.1	Galactosyltransferase family protein	4.30732	4.34482	2.8533	3.83515	1.87245	1.73634	1.4353	1.68136	3.64305	0.667458	2.19597	2.16883	0	0.461159	0.108143	0.189767
BnaA01g04810D	chrA01	2240961-2241753	AT4G32100.1	Beta-1,3-N-Acetylglucosaminyltransferase family protein	0	0	0	0	0	0	0	0	0	0	0	0	0	0	0	0
BnaA01g04820D	chrA01	2244045-2244724	AT4G32100.1	Beta-1,3-N-Acetylglucosaminyltransferase family protein	0	0	0	0	0	0	0	0	0	0	0	0	0	0	0	0
BnaA01g04830D	chrA01	2245860-2246627	AT4G32090.1	Beta-1,3-N-Acetylglucosaminyltransferase family protein	0	0	0	0	0	0	0	0	0	0	0	0	0	0	0.378044	0.126015
BnaA01g04900D	chrA01	2273087-2275887	AT4G32000.1	Protein kinase superfamily protein	0.176978	0	0.0557191	0.0775657	0	0	0	0	0	0	0	0	0	0	0	0
BnaA01g04910D	chrA01	2276045-2278899	AT4G31990.3	aspartate aminotransferase 5	10.2749	7.1945	7.90321	8.45754	7.75093	7.85792	8.44745	8.01877	6.0166	6.02687	4.82782	5.62376	2.22955	3.32517	1.9173	2.49067
BnaA01g04970D	chrA01	2323534-2326441	AT4G31890.2	ARM repeat superfamily protein	0.179113	0.214155	0.0433488	0.145539	0.0209401	0	0.0276697	0.0162033	0.201851	0.560939	0	0.254263	0	0	0.0930838	0.0310279
BnaA01g04980D	chrA01	2328606-2334291	AT4G31880.2	LOCATED IN: cytosol; EXPRESSED IN: 24 plant structures; EXPRESSED DURING: 14 growth stages; BEST Arabidopsis thaliana protein match is: Tudor/PWWP/MBT superfamily protein (TAIR:AT1G15940.1).	3.78298	3.5895	5.48365	4.28538	4.37556	7.74591	6.06905	6.06351	12.0378	8.21571	9.84972	10.0344	11.3001	8.85318	10.5011	10.2181
BnaA01g05000D	chrA01	2351673-2352066	AT4G31875.1	unknown protein; Has 30201 Blast hits to 17322 proteins in 780 species: Archae - 12; Bacteria - 1396; Metazoa - 17338; Fungi - 3422; Plants - 5037; Viruses - 0; Other Eukaryotes - 2996 (source: NCBI BLink).	0	0.565802	0.195951	0.253918	0	0	0	0	0	0	0	0	0	0	0	0
BnaA01g05030D	chrA01	2358130-2358433	AT4G31830.1	unknown protein; Has 42 Blast hits to 42 proteins in 10 species: Archae - 0; Bacteria - 0; Metazoa - 0; Fungi - 0; Plants - 42; Viruses - 0; Other Eukaryotes - 0 (source: NCBI BLink).	0	0	0	0	0	0	0	0	0	0	0	0	0	0	0	0
BnaA01g05040D	chrA01	2365025-2368895	AT4G31820.1	Phototropic-responsive NPH3 family protein	0.262935	0.0444545	0.173586	0.160325	1.38998	2.76568	1.03106	1.72891	0.139553	1.44526	0.619897	0.734903	3.36398	2.64182	2.11598	2.70726
BnaA01g05050D	chrA01	2369158-2370271	AT3G43710.1	Galactose oxidase/kelch repeat superfamily protein	0	0	0	0	0	0	0	0	0	0	0	0	0	0	0.228844	0.0762813
BnaA01g05090D	chrA01	2385598-2388187	AT4G31750.1	HOPW1-1-interacting 2	2.83441	3.8012	4.26001	3.63187	23.5649	25.3748	14.7402	21.2266	1.42978	0.687255	2.27529	1.46411	34.7768	35.856	40.4784	37.0371
BnaA01g05110D	chrA01	2398029-2400415	AT4G31720.1	TBP-associated factor II 15	14.5127	29.5422	17.7443	20.5997	13.7364	9.47179	11.1666	11.4583	28.5407	15.3013	22.6259	22.156	23.8399	18.5233	19.418	20.5937
BnaA01g05130D	chrA01	2403004-2404703	AT5G10360.1	Ribosomal protein S6e	8.55978	8.58255	3.2437	6.79534	18.1789	16.9908	10.5777	15.2491	5.80093	4.63535	7.3608	5.93236	61.3538	44.9504	40.7428	49.0157
BnaA01g05140D	chrA01	2405120-2407901	AT4G31670.1	ubiquitin-specific protease 18	1.62467	1.90526	1.89057	1.80683	1.82601	1.80835	1.44475	1.69304	1.73743	2.64001	1.92332	2.10025	0.27835	1.26274	0.541161	0.694084
BnaA01g05160D	chrA01	2414680-2415785	AT4G31630.1	Transcriptional factor B3 family protein	0	0	0	0	0.309596	0.0995568	0	0.136384	0	0	0	0	0	0	0	0
BnaA01g05180D	chrA01	2429169-2430339	No hits found	0	2.18846	2.86209	1.23585	2.09547	1.61013	1.22889	1.17589	1.3383	0.0279938	0	0.125202	0.0510653	0	0	0	0
BnaA01g05190D	chrA01	2434136-2434987	AT4G38860.1	SAUR-like auxin-responsive protein family	17.7294	26.1973	6.305	16.7439	6.92697	1.87374	4.81362	4.53811	43.2852	23.8893	25.6892	30.9546	22.0898	23.2695	25.6037	23.6543
BnaA01g05200D	chrA01	2439199-2439309	No hits found	0	0	0	0	0	0	0	0	0	0	0	0	0	0	0	0	0
BnaA01g05280D	chrA01	2484722-2488070	AT4G39030.1	MATE efflux family protein	0.772738	0.391	1.17232	0.778686	31.2917	19.4834	36.461	29.0787	0.156124	0.57466	0.0879442	0.272909	17.466	19.7174	13.6847	16.956
BnaA01g05300D	chrA01	2494979-2499881	AT4G39080.1	vacuolar proton ATPase A3	4.80281	6.74066	4.34441	5.29596	3.40882	5.11002	5.05046	4.5231	9.2059	7.7679	9.86881	8.94754	20.1407	19.4269	23.4122	20.9933
BnaA01g05310D	chrA01	2500135-2501734	No hits found	0	0	0	0	0	0	0	0	0	0	0	0	0	0	0	0	0
BnaA01g05390D	chrA01	2517651-2518544	AT4G39200.1	Ribosomal protein S25 family protein	5.98386	9.24893	2.09425	5.77568	28.5186	31.8901	12.1458	24.1848	7.29172	7.4478	6.39471	7.04474	136.572	73.1172	59.5821	89.7571
BnaA01g05420D	chrA01	2524348-2525940	AT4G39300.2	unknown protein; FUNCTIONS IN: molecular_function unknown; INVOLVED IN: biological_process unknown; LOCATED IN: chloroplast; EXPRESSED IN: 22 plant structures; EXPRESSED DURING: 13 growth stages; BEST Arabidopsis thaliana protein match is: unknown protein (TAIR:AT5G11630.2); Has 89 Blast hits to 89 proteins in 11 species: Archae - 0; Bacteria - 0; Metazoa - 0; Fungi - 0; Plants - 89; Viruses - 0;…	0	0.355163	0.0279639	0.127709	0.159553	0.468871	0.0270066	0.218477	0.113723	0	0.057676	0.057133	0.279667	0	0.125488	0.135052
BnaA01g05430D	chrA01	2526679-2527222	AT4G39320.1	microtubule-associated protein-related	0	0	0	0	0	0	0.125531	0.0418437	0	0	0	0	0	0	0	0
BnaA01g05450D	chrA01	2535317-2540565	AT4G39350.1	cellulose synthase A2	0.930139	1.36816	1.50238	1.26689	0.0781886	0.142963	0.591069	0.27074	1.27077	0.458393	0.0442494	0.591137	0	0.0262358	0.110882	0.0457059
BnaA01g05460D	chrA01	2541653-2542671	AT4G39360.1	unknown protein; BEST Arabidopsis thaliana protein match is: unknown protein (TAIR:AT2G21780.1); Has 13 Blast hits to 13 proteins in 2 species: Archae - 0; Bacteria - 0; Metazoa - 0; Fungi - 0; Plants - 13; Viruses - 0; Other Eukaryotes - 0 (source: NCBI BLink).	0	0	0	0	0	0	0	0	0	0	0	0	0	0	0	0
BnaA01g05470D	chrA01	2542727-2542790	No hits found	0	0	0	0	0	0	0	0	0	0	0	0	0	0	0	0	0
BnaA01g05480D	chrA01	2545938-2548032	AT4G39390.2	nucleotide sugar transporter-KT 1	0.793925	0.861389	1.77626	1.14386	3.02164	3.64279	2.33069	2.99837	1.3993	0.738763	0.729177	0.955747	0.424795	0.410533	0.578	0.471109
BnaA01g05490D	chrA01	2554584-2558169	AT4G39400.1	Leucine-rich receptor-like protein kinase family protein	3.87282	6.34193	5.16801	5.12759	3.57853	5.85722	3.67957	4.37177	5.97805	4.63127	6.62244	5.74392	1.40555	2.66308	2.50074	2.18979
BnaA01g05510D	chrA01	2575391-2590565	AT4G39420.2	unknown protein; INVOLVED IN: biological_process unknown; LOCATED IN: cellular_component unknown; EXPRESSED IN: leaf; EXPRESSED DURING: LP.04 four leaves visible, LP.02 two leaves visible; Has 20 Blast hits to 19 proteins in 8 species: Archae - 0; Bacteria - 0; Metazoa - 0; Fungi - 0; Plants - 20; Viruses - 0; Other Eukaryotes - 0 (source: NCBI BLink).	1.8488	2.08949	2.1221	2.02013	1.43416	3.34277	2.98336	2.58676	1.76231	2.31447	2.28414	2.12031	2.83716	2.75946	2.70471	2.76711
BnaA01g05540D	chrA01	2596917-2599725	AT4G39540.2	shikimate kinase 2	13.1857	6.52217	9.27918	9.66235	20.4126	16.2684	15.4962	17.3924	12.8127	10.3419	1.27044	8.14168	5.18588	5.3548	4.33042	4.95703
BnaA01g05600D	chrA01	2618484-2618875	No hits found	0	0	0	0	0	0	0	0	0	0	0	0	0	0	0	0	0
BnaA01g05610D	chrA01	2619655-2622966	AT2G21390.1	Coatomer, alpha subunit	5.03562	2.83866	7.21435	5.02954	9.5766	18.4444	13.5567	13.8592	6.37894	8.23246	7.41261	7.34134	25.1871	17.8955	23.9672	22.3499
BnaA01g05620D	chrA01	2625122-2627336	AT4G39620.1	Tetratricopeptide repeat (TPR)-like superfamily protein	1.67938	0.967201	1.18947	1.27868	0.953432	2.00289	1.12136	1.35923	1.53793	2.39709	1.55181	1.82894	13.4731	17.4734	15.3891	15.4452
BnaA01g05630D	chrA01	2628848-2631719	AT4G39640.2	gamma-glutamyl transpeptidase 1	0.182713	0.0591615	0.199229	0.147034	1.87299	2.08372	0.879387	1.61203	0.0778608	0	0.0401828	0.0393479	0.300201	1.31629	0.96592	0.860804
BnaA01g05670D	chrA01	2638786-2641360	AT4G39660.1	alanine:glyoxylate aminotransferase 2	40.7105	52.949	18.5999	37.4198	22.5187	12.6001	17.6524	17.5904	13.3048	19.7284	22.4102	18.4811	5.08608	5.69418	9.56072	6.78033
BnaA01g05680D	chrA01	2644672-2644888	No hits found	0	0	0	0	0	0	0	0	0	0	0	0	0	0	0	0	0
BnaA01g05700D	chrA01	2648031-2649758	AT4G39690.1	FUNCTIONS IN: molecular_function unknown; INVOLVED IN: biological_process unknown; LOCATED IN: mitochondrion; EXPRESSED IN: 26 plant structures; EXPRESSED DURING: 14 growth stages; CONTAINS InterPro DOMAIN/s: Mitochondrial inner membrane protein Mitofilin (InterPro:IPR019133); Has 30201 Blast hits to 17322 proteins in 780 species: Archae - 12; Bacteria - 1396; Metazoa - 17338; Fungi - 3422; Plant…	0.18422	0.178037	0.291816	0.218024	0	0.177507	0.107882	0.0951297	0.152078	1.54652	0.470408	0.723002	0	0	0	0
BnaA01g05710D	chrA01	2652723-2653475	AT4G39700.1	Heavy metal transport/detoxification superfamily protein	0	0	0	0	0	0	0	0	0	0	0	0	0	0	0	0
BnaA01g05750D	chrA01	2670159-2671224	AT4G39753.1	Galactose oxidase/kelch repeat superfamily protein	0	0	0	0	0	0	0	0	0	0	0	0	0	0	0	0
BnaA01g05820D	chrA01	2711193-2712955	AT4G31420.1	Zinc finger protein 622	6.09012	5.72705	3.21986	5.01234	2.98875	2.48455	2.85104	2.77478	4.08773	3.14026	4.00424	3.74408	2.91382	4.58193	3.92943	3.80839
BnaA01g05880D	chrA01	2734170-2734976	AT2G43370.1	RNA-binding (RRM/RBD/RNP motifs) family protein	0	0	0	0	0	0	0	0	0	0	0	0	0	0	0	0
BnaA01g05910D	chrA01	2741750-2742901	No hits found	0	0	0	0	0	0	0	0	0	0	0	0	0	0	0	0	0
BnaA01g05940D	chrA01	2755580-2756147	AT4G31320.1	SAUR-like auxin-responsive protein family	0	0	0	0	0	0	0	0	0	0	0	0	0	0	0	0
BnaA01g06000D	chrA01	2781734-2784360	AT4G31200.1	SWAP (Suppressor-of-White-APricot)/surp RNA-binding domain-containing protein	1.90349	3.28927	2.48909	2.56062	3.29054	3.3114	2.17297	2.92497	2.55971	2.89627	2.62934	2.69511	1.44452	2.50518	2.28168	2.07713
BnaA01g06020D	chrA01	2787531-2789844	AT4G31170.3	Protein kinase superfamily protein	9.71578	8.78607	11.3857	9.96252	14.3805	13.9525	12.7837	13.7056	14.6222	13.3328	14.9326	14.2959	11.7424	13.2424	13.6588	12.8812
BnaA01g06040D	chrA01	2797773-2798989	AT4G31130.1	Protein of unknown function (DUF1218)	16.5946	16.0909	16.3314	16.339	14.7125	11.7719	11.1608	12.5484	17.6336	20.7912	31.7821	23.4023	8.38609	11.3623	3.98411	7.91083
BnaA01g06080D	chrA01	2816894-2819500	AT4G31110.1	Wall-associated kinase family protein	0	0	0	0	0	0	0	0	0	0	0	0	0	0	0	0
BnaA01g06100D	chrA01	2823026-2825443	AT4G31040.1	CemA-like proton extrusion protein-related	17.7379	26.3567	11.6181	18.5709	5.13751	2.67152	7.45865	5.08923	6.77551	13.7971	9.37177	9.98146	1.23627	3.48228	2.61415	2.44423
BnaA01g06110D	chrA01	2828088-2829348	AT4G31020.1	alpha/beta-Hydrolases superfamily protein	0.436586	0.713014	0.24119	0.463597	6.5001	11.955	3.96735	7.47415	0.461107	0	0.144277	0.201795	136.06	73.1374	67.5902	92.2625
BnaA01g06170D	chrA01	2841641-2844153	AT4G30980.1	LJRHL1-like 2	0.660047	0.468009	0.638738	0.588931	4.25386	4.5429	2.43225	3.743	0.28256	0	1.01319	0.431917	0.590855	1.45626	1.64918	1.2321
BnaA01g06190D	chrA01	2881878-2884277	AT4G30950.1	fatty acid desaturase 6	9.03792	4.3255	8.09568	7.15303	1.2399	1.7943	3.32134	2.11851	19.43	10.8062	12.2664	14.1675	5.13949	4.63932	5.27964	5.01948
BnaA01g06210D	chrA01	2886694-2888544	AT4G30930.1	Ribosomal protein L21	1.78996	1.12882	1.19972	1.37283	5.58326	6.35641	3.59254	5.1774	1.98693	1.56407	2.53633	2.02911	16.9439	15.594	13.9657	15.5012
BnaA01g06220D	chrA01	2888742-2891632	AT4G30920.1	Cytosol aminopeptidase family protein	9.41767	6.25436	7.33811	7.67005	5.90778	4.09613	7.14138	5.7151	11.0721	15.481	10.7432	12.4321	4.62352	4.84865	3.90997	4.46071
BnaA01g06250D	chrA01	2894470-2897617	AT4G30890.3	ubiquitin-specific protease 24	2.54213	2.83343	2.35621	2.57726	2.81033	3.448	2.26613	2.84149	3.03233	1.84601	3.9027	2.92701	5.00219	6.21626	6.00374	5.74073
BnaA01g06270D	chrA01	2902452-2904349	AT4G30850.2	heptahelical transmembrane protein2	0.363025	0.254043	0.741744	0.452937	13.8414	16.8237	7.39403	12.6864	0.334065	0.563287	0.511134	0.469495	48.8201	46.8476	43.5112	46.393
BnaA01g06280D	chrA01	2904919-2905961	AT4G30840.1	Transducin/WD40 repeat-like superfamily protein	0	0	0	0	0	0	0.146746	0.0489153	0	0	0	0	0	0	0	0
BnaA01g06290D	chrA01	2906037-2906401	AT4G30840.1	Transducin/WD40 repeat-like superfamily protein	0	0	0	0	0	0	0	0	0	0	0	0	0	0	12.9632	4.32107
BnaA01g06360D	chrA01	2931221-2931683	AT4G30770.1	Putative membrane lipoprotein	0	0	0	0	0.403692	0.581921	0	0.328538	0	0	0	0	0	0.394665	0	0.131555
BnaA01g06390D	chrA01	2945200-2945813	AT4G30680.1	Initiation factor eIF-4 gamma, MA3	4.13236	4.12151	3.62391	3.95926	5.73601	3.81809	4.2587	4.60427	7.60594	5.45582	5.63676	6.23284	12.28	14.977	10.8172	12.6914
BnaA01g06410D	chrA01	2970927-2971956	AT1G55530.1	RING/U-box superfamily protein	0.735362	0.124086	0.690609	0.516686	0.974735	1.63431	0.820396	1.14315	0.702645	0.56045	1.02635	0.763148	2.01165	1.87816	4.12451	2.67144
BnaA01g06450D	chrA01	2984519-2984892	AT4G30710.1	Family of unknown function (DUF566)	0	0	0	0	0	0	0.330417	0.110139	0.461349	0	0	0.153783	0	0	0.746604	0.248868
BnaA01g06510D	chrA01	3016269-3017463	AT1G77340.1	Pentatricopeptide repeat (PPR) superfamily protein	0	0	0	0	0.089791	0	0.0293795	0.0397235	0.0204472	0	0	0.00681573	0	0	0	0
BnaA01g06530D	chrA01	3025678-3028680	AT4G30600.1	signal recognition particle receptor alpha subunit family protein	15.671	11.9845	17.2909	14.9821	56.4462	59.1589	43.8182	53.1411	21.707	25.2093	22.8214	23.2459	154.328	140.503	169.788	154.873
BnaA01g06550D	chrA01	3033306-3039576	AT4G30520.1	Leucine-rich repeat protein kinase family protein	0.999534	0.730473	0.902375	0.877461	0.325468	0.33443	0.412536	0.357478	1.65365	0	1.30954	0.98773	0	0.265254	0	0.088418
BnaA01g06560D	chrA01	3040853-3041258	No hits found	0	0	0	0	0	0	0	0	0	0	0	0	0	0	0	0	0
BnaA01g06580D	chrA01	3046772-3046974	No hits found	0	0	0	0	0	0	0	0	0	0	0	0	0	0	0	0	0
BnaA01g06600D	chrA01	3053043-3053792	No hits found	0	5.78773	5.19334	10.4696	7.15022	2.71631	6.68432	7.20703	5.53589	2.94947	0.893905	0.622885	1.48875	0	1.00304	2.49862	1.16722
BnaA01g06610D	chrA01	3072465-3073755	AT4G30440.1	UDP-D-glucuronate 4-epimerase 1	5.88642	12.2056	7.01482	8.36895	7.41275	9.44244	7.71664	8.19061	15.8365	5.30568	3.17117	8.10445	11.0198	8.15592	15.0201	11.3986
BnaA01g06620D	chrA01	3076641-3077956	AT4G30430.1	tetraspanin9	0.983422	0	0	0.327807	4.53156	2.34472	2.08063	2.98564	0	0	0.186821	0.0622737	0	0	0	0
BnaA01g06640D	chrA01	3083775-3084876	AT4G30410.1	sequence-specific DNA binding transcription factors	0.937653	1.18503	0.538354	0.887012	0	0	0.127518	0.042506	1.13923	1.17903	0.0905814	0.802947	0	0.136951	0	0.0456503
BnaA01g06660D	chrA01	3093968-3094732	AT4G30370.1	RING/U-box superfamily protein	2.26767	4.94562	1.45298	2.88876	1.13511	1.00928	0.995906	1.04677	2.99342	3.27724	6.08954	4.12007	3.70113	3.23953	1.94213	2.96093
BnaA01g06670D	chrA01	3095671-3099840	AT4G30360.1	cyclic nucleotide-gated channel 17	4.86287	5.79567	5.46343	5.37399	3.32709	6.69805	4.06142	4.69552	4.49695	4.78032	8.42963	5.9023	9.91166	10.6915	9.99428	10.1991
BnaA01g06700D	chrA01	3112351-3115459	AT4G30340.1	diacylglycerol kinase 7	1.66963	0.580489	1.49484	1.24832	0.453573	0.952186	0.619908	0.675222	7.25149	3.07187	2.73788	4.35375	0	0.546959	0.383922	0.310294
BnaA01g06720D	chrA01	3121112-3122299	AT5G39560.1	Galactose oxidase/kelch repeat superfamily protein	0	0	0	0	0	0	0	0	0	0	0	0	0	0	0	0
BnaA01g06730D	chrA01	3123722-3124923	AT5G48070.1	xyloglucan endotransglucosylase/hydrolase 20	0.125361	0.724075	1.00391	0.617782	0	0	0.113517	0.037839	2.97979	2.6449	0.0813125	1.902	0	0.721741	0.0846932	0.268811
BnaA01g06740D	chrA01	3126089-3127353	AT4G30280.1	xyloglucan endotransglucosylase/hydrolase 18	0	0	0	0	0.0612737	0.181885	0.0789438	0.107368	0	0	0	0	5.62493	10.4746	11.9379	9.34581
BnaA01g06750D	chrA01	3132438-3133759	AT4G30270.1	xyloglucan endotransglucosylase/hydrolase 24	17.0972	27.014	3.1201	15.7438	29.1211	6.49821	10.8332	15.4842	5.06937	18.5215	12.0911	11.894	1.42869	4.38873	11.4909	5.76944
BnaA01g06760D	chrA01	3134155-3135651	AT2G18840.1	Integral membrane Yip1 family protein	4.37215	3.13818	3.34098	3.6171	8.84618	7.32117	5.24026	7.13587	4.02266	3.82248	2.95605	3.6004	31.753	27.3239	35.9409	31.6726
BnaA01g06770D	chrA01	3138683-3140252	AT4G30250.1	P-loop containing nucleoside triphosphate hydrolases superfamily protein	0.0682873	0	0.0526117	0.0402997	0	0.0774649	0.0993431	0.058936	0.633567	0	0.543853	0.392473	0	0	0.0533388	0.0177796
BnaA01g06780D	chrA01	3141838-3143714	AT4G30240.1	Syntaxin/t-SNARE family protein	6.9731	9.85856	5.84051	7.55739	14.2961	9.65555	7.79343	10.5817	9.39063	14.2722	18.9341	14.199	30.4027	31.8436	39.2034	33.8166
BnaA01g06810D	chrA01	3165530-3169058	AT4G30200.2	vernalization5/VIN3-like	8.5701	11.694	10.9647	10.4096	4.52256	5.34433	6.24818	5.37169	19.9448	9.40764	20.3177	16.5567	1.44996	2.51344	2.15934	2.04091
BnaA01g06820D	chrA01	3187745-3192639	AT4G30190.2	H(+)-ATPase 2	80.6605	72.7227	71.3362	74.9065	429.178	475.134	302.356	402.223	124.143	93.8354	115.181	111.053	557.822	613.239	519.374	563.478
BnaA01g06890D	chrA01	3238582-3241738	AT4G30110.1	heavy metal atpase 2	0.0448226	0.255045	0.128636	0.142835	0.0210232	0	0.0132748	0.0114327	0.184196	0.376873	0.072405	0.211158	0	0	0.0303495	0.0101165
BnaA01g06900D	chrA01	3246074-3248839	AT4G30090.1		0.0775512	0	0.0720362	0.0498625	0	0.208859	0.0227627	0.0772072	0	0	0	0	0	0	0	0
BnaA01g06910D	chrA01	3255749-3258976	AT4G30080.1	auxin response factor 16	1.27784	1.47497	1.44042	1.39774	1.3515	0.98945	1.52583	1.28893	1.52207	2.65859	4.06897	2.74988	1.32017	0.91575	0.830549	1.02216
BnaA01g06930D	chrA01	3265771-3267067	AT4G30030.1	Eukaryotic aspartyl protease family protein	0	0	0	0	0	0	0	0	0	0	0	0	0	0	0	0
BnaA01g06970D	chrA01	3282383-3284557	AT4G30000.1	Dihydropterin pyrophosphokinase / Dihydropteroate synthase	0.740491	1.50268	2.09383	1.44567	0.694676	0.942138	1.05317	0.896661	2.07221	0.279681	1.71427	1.35539	0.107314	0.124149	0.0871348	0.106199
BnaA01g06980D	chrA01	3286170-3289587	AT4G29990.1	Leucine-rich repeat transmembrane protein kinase protein	0	0	0	0	0	0	0	0	0	0.162666	0.062931	0.075199	0	0	0	0
BnaA01g06990D	chrA01	3290896-3292403	AT4G29960.1	unknown protein; FUNCTIONS IN: molecular_function unknown; INVOLVED IN: biological_process unknown; LOCATED IN: plasma membrane; EXPRESSED IN: 23 plant structures; EXPRESSED DURING: 15 growth stages; Has 30201 Blast hits to 17322 proteins in 780 species: Archae - 12; Bacteria - 1396; Metazoa - 17338; Fungi - 3422; Plants - 5037; Viruses - 0; Other Eukaryotes - 2996 (source: NCBI BLink).	3.96174	3.7406	4.19847	3.96694	10.4203	4.83334	5.05282	6.76882	8.04632	1.67167	12.0874	7.26846	21.3869	16.1967	19.208	18.9305
BnaA01g07050D	chrA01	3326282-3327931	AT4G29550.1	Protein of unknown function (DUF626)	0.578824	1.25675	0.438496	0.758023	1.89623	1.04041	0.469944	1.13553	6.1325	3.92305	6.49358	5.51638	9.67098	6.95621	9.69728	8.77482
BnaA01g07060D	chrA01	3328086-3330101	AT5G18040.1	unknown protein; BEST Arabidopsis thaliana protein match is: unknown protein (TAIR:AT4G29760.1); Has 1807 Blast hits to 1807 proteins in 277 species: Archae - 0; Bacteria - 0; Metazoa - 736; Fungi - 347; Plants - 385; Viruses - 0; Other Eukaryotes - 339 (source: NCBI BLink).	4.55141	5.76612	3.51854	4.61202	3.50233	3.39704	3.52361	3.47433	2.40487	2.06625	1.33404	1.93505	1.38779	0.986422	2.08775	1.48732
BnaA01g07070D	chrA01	3331925-3333772	AT5G63820.1	Protein of unknown function (DUF626)	0	0	0	0	0	0	0	0	0.0535569	0	0	0.0178523	0	0	0	0
BnaA01g07080D	chrA01	3335986-3337591	AT5G63820.1	Protein of unknown function (DUF626)	0.119612	0.333956	0	0.151189	0.162042	0	0	0.054014	0.0243595	0	0.03799	0.0207832	0	0	0	0
BnaA01g07090D	chrA01	3338410-3339003	AT4G29905.1	unknown protein; BEST Arabidopsis thaliana protein match is: unknown protein (TAIR:AT5G57123.1); Has 73 Blast hits to 73 proteins in 13 species: Archae - 0; Bacteria - 0; Metazoa - 0; Fungi - 0; Plants - 73; Viruses - 0; Other Eukaryotes - 0 (source: NCBI BLink).	10.4294	27.4337	7.10484	14.9893	0.124758	0	0.804074	0.309611	2.13223	1.14607	0.0871748	1.12182	0	0	0.179554	0.0598513
BnaA01g07100D	chrA01	3343809-3352276	AT4G29900.1	autoinhibited Ca(2+)-ATPase 10	4.40598	3.60461	5.29331	4.43463	3.5824	7.15551	5.37307	5.37033	3.7812	3.96331	4.90223	4.21558	5.53727	5.42992	5.14855	5.37191
BnaA01g07120D	chrA01	3353609-3356349	AT4G29860.1	Transducin/WD40 repeat-like superfamily protein	1.20626	1.00686	1.01015	1.07442	0.510501	0.314232	0.37471	0.399814	1.27248	1.74378	1.18166	1.39931	0.269933	0.238696	0.0558256	0.188152
BnaA01g07130D	chrA01	3356464-3357885	AT4G29850.1	Eukaryotic protein of unknown function (DUF872)	2.06219	0	1.01185	1.02468	7.37454	6.49306	2.76434	5.54398	0.814687	0.997634	2.29552	1.36928	31.6873	15.9231	15.4219	21.0108
BnaA01g07140D	chrA01	3358294-3359872	AT4G29840.1	Pyridoxal-5'-phosphate-dependent enzyme family protein	5.31992	4.01106	4.69904	4.67667	4.88772	3.09883	4.43388	4.14014	4.79791	10.1509	6.70318	7.21733	4.09054	5.31507	3.53126	4.31229
BnaA01g07160D	chrA01	3361470-3362979	AT4G29820.1	homolog of CFIM-25	6.55045	6.73317	9.63141	7.63834	6.49224	6.84459	6.90927	6.7487	12.3099	11.6916	13.7506	12.584	5.43789	5.07544	4.85418	5.1225
BnaA01g07170D	chrA01	3368977-3371235	AT4G29810.1	MAP kinase kinase 2	9.20877	5.00781	8.70675	7.64111	29.6696	35.6665	20.2396	28.5252	9.36615	8.21993	7.97994	8.52201	38.575	32.1918	31.4078	34.0582
BnaA01g07180D	chrA01	3371822-3373499	AT4G29800.2	PATATIN-like protein 8	0	0	0	0	0.0538127	0.14626	0.0958669	0.0986465	0.0650278	0	0	0.0216759	1.03394	0.192578	1.13698	0.787833
BnaA01g07200D	chrA01	3389991-3396489	AT2G19660.1	Cysteine/Histidine-rich C1 domain family protein	0.86291	0.998057	1.15606	1.00568	1.75972	1.67987	1.73947	1.72635	1.43191	0.283168	1.69824	1.13777	3.17189	1.59571	2.92032	2.56264
BnaA01g07210D	chrA01	3396616-3399733	AT4G29730.1	nucleosome/chromatin assembly factor group C5	0	0.165201	0.0831263	0.0827758	0.0407819	0.120478	0.0254967	0.0622522	0.177085	0	0.0829386	0.0866745	0.423579	0.244989	0.344355	0.337641
BnaA01g07220D	chrA01	3406029-3407821	AT4G29720.1	polyamine oxidase 5	0.452702	0.665778	0.664064	0.594181	0	0	0.318275	0.106092	0.542149	0	0.143955	0.228701	0.124033	0	0	0.0413443
BnaA01g07240D	chrA01	3422567-3423917	AT4G29700.1	Alkaline-phosphatase-like family protein	0	0	0	0	0	0.172894	0	0.0576313	0.0388445	0	0.090561	0.0431352	0	0	0.561248	0.187083
BnaA01g07250D	chrA01	3424821-3425731	AT4G29690.1	Alkaline-phosphatase-like family protein	0	0	0	0	0	0	0	0	0	0	0	0	0	0	0	0
BnaA01g07260D	chrA01	3425799-3426201	AT4G29710.1	Alkaline-phosphatase-like family protein	0	0	0	0	0	0	0	0	0	0	0	0	0	0	0	0
BnaA01g07270D	chrA01	3428037-3429730	AT4G29680.1	Alkaline-phosphatase-like family protein	2.85884	2.08531	4.71147	3.21854	14.5434	41.7758	20.6678	25.6623	0.932754	3.02942	1.44903	1.80373	4.20445	4.18674	2.46565	3.61895
BnaA01g07300D	chrA01	3433294-3433822	AT4G29658.1	prenylated RAB acceptor 1.C	0	0	0	0	0	0	0	0	0	0	0	0	0	0	0	0
BnaA01g07330D	chrA01	3445747-3447421	AT4G29520.1	LOCATED IN: endoplasmic reticulum, plasma membrane; EXPRESSED IN: 23 plant structures; EXPRESSED DURING: 14 growth stages; CONTAINS InterPro DOMAIN/s: Saposin B (InterPro:IPR008139); Has 137 Blast hits to 137 proteins in 50 species: Archae - 2; Bacteria - 0; Metazoa - 41; Fungi - 10; Plants - 36; Viruses - 0; Other Eukaryotes - 48 (source: NCBI BLink).	0.437507	1.20133	1.00764	0.882159	5.66296	3.239	3.22563	4.04253	1.81856	1.4894	0.877984	1.39531	1.74014	2.39057	2.79847	2.30973
BnaA01g07360D	chrA01	3453654-3454862	AT4G29480.1	Mitochondrial ATP synthase subunit G protein	4.75723	4.06054	4.75368	4.52382	18.2289	11.5043	6.91686	12.2167	3.10419	9.74192	3.36488	5.40366	35.1222	20.8231	18.216	24.7204
BnaA01g07370D	chrA01	3454950-3455165	No hits found	0	0	0	0	0	0	0	0	0	0	0	0	0	0	0	0	0
BnaA01g07380D	chrA01	3455452-3456191	AT3G04900.1	Heavy metal transport/detoxification superfamily protein	0	0	0	0	0	0	0	0	0	0	0.21251	0.0708367	0	0	0	0
BnaA01g07390D	chrA01	3456615-3457560	AT4G29460.1	Phospholipase A2 family protein	0	0	0	0	0	0	0	0	0	0	0	0	0	0	0	0
BnaA01g07400D	chrA01	3458466-3462004	AT4G29450.1	Leucine-rich repeat protein kinase family protein	0	0	0	0	0.233971	0.0183679	0.0826209	0.111653	0	0	0	0	0	0.0381448	0.404066	0.147404
BnaA01g07410D	chrA01	3463656-3465655	AT3G06160.1	AP2/B3-like transcriptional factor family protein	0	0	0.0691824	0.0230608	0	0	0	0	0.0444347	0	0.0706665	0.0383671	0	0	0	0
BnaA01g07420D	chrA01	3466608-3470468	AT4G29440.1	Regulator of Vps4 activity in the MVB pathway protein	3.70543	2.71852	5.97304	4.13233	7.75284	11.9079	9.08589	9.58221	1.73325	1.97487	1.636	1.78137	8.98366	10.5469	13.9122	11.1476
BnaA01g07440D	chrA01	3472091-3473915	AT4G29420.1	F-box/RNI-like superfamily protein	2.22361	1.14802	2.06387	1.81183	2.27306	3.04328	1.75114	2.35583	1.83438	0.369397	1.88758	1.36379	7.07076	4.94501	4.90822	5.64133
BnaA01g07450D	chrA01	3473966-3476138	AT4G29410.2	Ribosomal L28e protein family	12.5201	9.95587	6.5652	9.68039	31.5871	28.7583	17.0179	25.7878	8.65189	12.8821	10.4342	10.6561	60.7295	44.6232	37.9785	47.7771
BnaA01g07470D	chrA01	3478167-3479185	AT5G56670.1	Ribosomal protein S30 family protein	4.28113	4.93105	0.684936	3.29904	3.2959	1.96485	1.11284	2.12453	0.886346	0	5.02221	1.96952	25.8515	4.01913	4.93552	11.6021
BnaA01g07550D	chrA01	3516215-3518970	AT4G29310.1	Protein of unknown function (DUF1005)	1.98571	1.51792	0.72611	1.40991	0.132637	0.242867	0.291519	0.222341	2.40548	1.11462	1.01533	1.51181	0.291999	0.243899	0.113383	0.216427
BnaA01g07560D	chrA01	3524181-3524699	AT4G29280.1	low-molecular-weight cysteine-rich 22	0	0	0	0	0	0	0	0	0	0	0	0	0	0	0	0
BnaA01g07570D	chrA01	3532833-3534746	AT4G29310.1	Protein of unknown function (DUF1005)	0.18913	0.204605	0.152106	0.181947	0.118382	0.111353	0	0.0765783	0	0	0	0	0	0	0.15295	0.0509833
BnaA01g07580D	chrA01	3540375-3540889	AT4G29280.1	low-molecular-weight cysteine-rich 22	0	0	0	0	0	0	0	0	0	0	0	0	0	0	0	0
BnaA01g07590D	chrA01	3543669-3545166	AT4G29270.1	HAD superfamily, subfamily IIIB acid phosphatase	0	0	0	0	0	0	0.115339	0.0384463	0	0	0	0	0	0	0	0
BnaA01g07610D	chrA01	3560941-3563910	AT4G29220.1	phosphofructokinase 1	0.434228	0.1061	0.375635	0.305321	1.15894	0.184172	0.183768	0.50896	13.5607	6.33163	12.7716	10.888	5.66608	6.70987	4.96571	5.78055
BnaA01g07710D	chrA01	3669867-3670017	No hits found	0	0	0	0	0	0	0	0	0	4.59533	46.7276	0	17.1076	18.2528	10.7318	0	9.66153
BnaA01g07740D	chrA01	3675812-3676866	No hits found	0	0	0	0	0	0	0	0	0	0	0	0	0	0	0	0	0
BnaA01g07750D	chrA01	3676984-3685534	AT5G04130.1	DNA GYRASE B2	5.50441	5.65418	7.05038	6.06966	3.19378	3.63113	5.31523	4.04671	0.322564	1.59592	0.522069	0.813518	0	0.334925	0.149855	0.161593
BnaA01g07810D	chrA01	3704598-3705565	AT4G29080.1	phytochrome-associated protein 2	2.65782	1.34356	3.10736	2.36958	0.291547	1.41772	1.9779	1.22906	3.81662	0.868385	1.01179	1.89893	0	0	0.143308	0.0477693
BnaA01g07850D	chrA01	3718078-3719669	AT4G29050.1	Concanavalin A-like lectin protein kinase family protein	0	0	0	0	0	0	0	0	0.229302	0.464678	0.247633	0.313871	0.527121	0.731301	0.294595	0.517672
BnaA01g07910D	chrA01	3737024-3741726	AT4G29010.1	Enoyl-CoA hydratase/isomerase family	8.20617	8.18583	9.11571	8.50257	13.3362	10.8684	12.3309	12.1785	13.8558	18.5797	40.4508	24.2954	15.1072	18.2481	16.7555	16.7036
BnaA01g07980D	chrA01	3771929-3774183	AT4G28910.3	novel interactor of JAZ	4.19039	3.00327	3.02105	3.4049	7.16578	6.86968	6.70244	6.91263	4.07705	2.8518	3.01192	3.31359	7.06608	6.24453	5.92788	6.41283
BnaA01g07990D	chrA01	3776544-3777867	AT4G05540.1	P-loop containing nucleoside triphosphate hydrolases superfamily protein	0	0	0	0	0.13876	0	0	0.0462533	0	0	0	0	0	0	0	0
BnaA01g08010D	chrA01	3787566-3788820	AT4G28890.1	RING/U-box superfamily protein	0.357942	0.455013	0.396731	0.403229	6.40856	7.53577	3.98219	5.97551	0.168631	0	0.327719	0.16545	9.47604	9.23083	5.9309	8.21259
BnaA01g08060D	chrA01	3816042-3817558	AT4G28820.1	HIT-type Zinc finger family protein	1.97171	1.15905	1.02182	1.38419	0.669543	0.490358	0.535163	0.565021	1.13825	2.24507	2.55411	1.97914	1.135	0.168227	0.117821	0.473683
BnaA01g08130D	chrA01	3850632-3852150	AT4G28770.2	Tetraspanin family protein	12.6093	8.51973	13.8311	11.6534	23.888	21.4147	14.8815	20.0614	19.769	16.6548	18.6723	18.3654	30.6319	25.7392	27.4134	27.9282
BnaA01g08150D	chrA01	3861057-3864573	AT2G20260.1	photosystem I subunit E-2	104.483	139.319	69.7151	104.506	12.5584	6.05505	24.6565	14.4233	47.6506	58.71	36.2462	47.5356	2.03173	5.4045	6.34863	4.59495
BnaA01g08270D	chrA01	3939094-3942270	AT4G28650.1	Leucine-rich repeat transmembrane protein kinase family protein	1.7562	1.97434	1.91565	1.88206	1.1334	0.853252	1.39294	1.12653	1.11887	1.60074	1.0824	1.26734	1.30263	0.945087	0.900935	1.04955
BnaA01g08290D	chrA01	3945371-3948016	AT4G28630.1	ABC transporter of the mitochondrion 1	2.02823	0.875475	2.02826	1.64399	0.634778	0.492499	0.827245	0.651507	0.376033	0.521929	0.221198	0.373053	0	0.0585614	0.0822665	0.0469426
BnaA01g08300D	chrA01	3948584-3951254	AT4G28610.1	phosphate starvation response 1	3.51318	3.66412	5.4585	4.21193	4.02522	4.6762	4.64334	4.44825	1.65539	1.621	1.86404	1.71348	3.41748	3.29582	3.10491	3.27274
BnaA01g08320D	chrA01	3956729-3958055	AT4G28560.1	ROP-interactive CRIB motif-containing protein 7	0.213391	0.120447	0.546457	0.293432	0	0.333092	0	0.111031	0.595237	0	0.0403442	0.21186	0	0	0	0
BnaA01g08340D	chrA01	4002210-4005531	AT4G28530.1	NAC domain containing protein 74	0	0	0.0818748	0.0272916	0	0	0.0381171	0.0127057	0	1.63696	0.963473	0.866811	0	0	0	0
BnaA01g08360D	chrA01	4012066-4014097	AT4G28510.1	prohibitin 1	1.42134	0.586469	1.51345	1.17375	9.29754	10.2433	5.02239	8.18774	3.08379	2.25178	3.1427	2.82609	22.5021	13.9906	12.868	16.4536
BnaA01g08420D	chrA01	4024443-4025129	AT5G46090.1	Protein of unknown function (DUF679)	1.11386	0	0.101443	0.405101	0.604503	0.419682	0.462947	0.495711	0.51601	0	0.684664	0.400225	9.05107	0.285399	2.7977	4.04472
BnaA01g08440D	chrA01	4027279-4032855	AT4G28470.1	26S proteasome regulatory subunit S2 1B	6.23106	4.19693	9.06834	6.49878	11.5632	13.4805	12.2061	12.4166	3.47587	2.74342	3.59172	3.27034	3.75715	3.84167	3.92606	3.84163
BnaA01g08520D	chrA01	4076589-4079684	AT4G17620.1	glycine-rich protein	0.925923	1.20908	0.993604	1.04287	0.224489	0.709434	0.593508	0.509144	0.779529	0.834995	0.54212	0.718881	0	0	0.0452607	0.0150869
BnaA01g08530D	chrA01	4079869-4081741	AT4G17640.1	casein kinase II beta chain 2	14.5937	15.7409	11.544	13.9595	15.5601	16.0321	12.5318	14.708	15.698	11.7771	15.0041	14.1597	25.7153	31.9881	32.3067	30.0034
BnaA01g08540D	chrA01	4081960-4083700	AT4G17650.1	Polyketide cyclase / dehydrase and lipid transport protein	1.89128	2.33292	2.39997	2.20806	3.31586	3.51164	2.84612	3.22454	2.54494	3.24034	4.18675	3.32401	11.1429	10.8391	10.0404	10.6741
BnaA01g08560D	chrA01	4101046-4103188	No hits found	0	9.3085	8.20572	7.13305	8.21576	9.7142	9.85628	10.9542	10.1749	11.952	9.80931	9.54872	10.4367	19.0891	16.2059	20.6066	18.6339
BnaA01g08570D	chrA01	4105810-4106377	No hits found	0	0	0	0	0	0	0	0	0	0	0	0	0	0	0	0	0
BnaA01g08600D	chrA01	4112018-4113062	AT4G17690.1	Peroxidase superfamily protein	0	0	0	0	0	0	0	0	0	0	0	0	0	0	0	0
BnaA01g08630D	chrA01	4142214-4143988	AT4G17730.2	syntaxin of plants 23	12.5998	22.1691	14.2908	16.3532	5.1295	6.082	6.48301	5.89817	35.8633	13.2427	12.0159	20.374	2.48598	2.18536	2.24072	2.30402
BnaA01g08660D	chrA01	4151876-4152366	AT4G17770.1	trehalose phosphatase/synthase 5	0	0	0	0	0	0	0.160655	0.0535517	0	0	0	0	0	0	0	0
BnaA01g08680D	chrA01	4163480-4164859	AT4G17790.1	SNARE associated Golgi protein family	8.56224	22.6263	9.8902	13.6929	6.09194	3.74039	3.58494	4.47242	9.26651	7.3532	9.58875	8.73615	7.94858	4.3408	5.61753	5.96897
BnaA01g08700D	chrA01	4192100-4194421	AT4G17830.1	Peptidase M20/M25/M40 family protein	3.80012	3.22089	3.94097	3.65399	3.78526	3.31057	4.05151	3.71578	2.63127	2.06844	2.66831	2.45601	2.62618	2.6246	2.36364	2.53814
BnaA01g08720D	chrA01	4206466-4210934	AT4G17850.1	BEST Arabidopsis thaliana protein match is: RING/FYVE/PHD zinc finger superfamily protein (TAIR:AT3G02890.1); Has 200 Blast hits to 194 proteins in 51 species: Archae - 0; Bacteria - 0; Metazoa - 61; Fungi - 11; Plants - 116; Viruses - 0; Other Eukaryotes - 12 (source: NCBI BLink).	0	0	0	0	0	0	0	0	0	0	0	0	0	0	0	0
BnaA01g08730D	chrA01	4211005-4211173	No hits found	0	0	0	2.23642	0.745473	0	0	0	0	0	0	0	0	0	6.9318	0	2.3106
BnaA01g08740D	chrA01	4211514-4211583	No hits found	0	0	0	0	0	0	0	0	0	0	0	0	0	0	0	0	0
BnaA01g08760D	chrA01	4232878-4236645	AT4G17890.1	ARF-GAP domain 8	0.988002	0.648184	0.907455	0.84788	2.16455	2.39418	1.49996	2.01956	0.608178	0	0.325107	0.311095	1.89399	0.48296	1.52741	1.30145
BnaA01g08770D	chrA01	4244335-4246535	AT4G17900.1	PLATZ transcription factor family protein	8.93754	8.22182	7.17564	8.11167	37.8415	22.2341	16.2811	25.4522	7.4222	5.64704	8.99076	7.35333	27.4156	32.2149	34.3333	31.3213
BnaA01g08800D	chrA01	4255188-4256046	AT4G17940.1	Tetratricopeptide repeat (TPR)-like superfamily protein	3.42977	3.45115	1.07684	2.65259	1.55618	0.720376	0.945452	1.074	5.67403	4.10436	9.06063	6.27967	4.9481	5.94969	6.78677	5.89485
BnaA01g08820D	chrA01	4260541-4261999	AT4G17960.1	unknown protein; BEST Arabidopsis thaliana protein match is: unknown protein (TAIR:AT5G46620.1); Has 46 Blast hits to 45 proteins in 13 species: Archae - 0; Bacteria - 0; Metazoa - 0; Fungi - 0; Plants - 46; Viruses - 0; Other Eukaryotes - 0 (source: NCBI BLink).	1.35433	0.606928	1.5593	1.17352	1.53679	1.95593	1.39586	1.62953	1.57906	2.77664	1.99539	2.11703	3.0052	1.97582	1.15094	2.04399
BnaA01g08840D	chrA01	4275920-4276088	No hits found	0	0	0	0	0	0	0	0	0	0	0	0	0	0	0	0	0
BnaA01g08930D	chrA01	4336238-4339607	AT4G18120.2	MEI2-like 3	3.16329	2.06276	6.86294	4.02966	1.06653	1.19105	2.30679	1.52146	5.45278	6.20199	4.52677	5.39385	0.238141	0.565725	0.497909	0.433925
BnaA01g08950D	chrA01	4346056-4349850	AT4G18150.1	Kinase-related protein of unknown function (DUF1296)	6.19956	6.34512	7.79985	6.78151	3.90525	4.83122	5.16138	4.63262	5.85867	5.23571	8.01845	6.37094	4.23675	5.1297	5.91685	5.09443
BnaA01g08960D	chrA01	4351357-4352763	AT4G18160.1	Ca2+ activated outward rectifying K+ channel 6	0.103844	0.42699	0.153129	0.227988	0.287707	0.269683	0.175383	0.244258	0.0731345	0	0.185035	0.0860565	0.379014	0.752197	0.0755012	0.402237
BnaA01g08970D	chrA01	4353463-4353810	AT4G18823.1	Defensin-like (DEFL) family protein	0	0	0	0	0	0	0	0	0	0	0	0	0	0	0	0
BnaA01g08980D	chrA01	4354752-4355985	No hits found	0	0	0	0	0	0	0	0	0	0	0	0	0	0	0	0	0
BnaA01g08990D	chrA01	4367333-4369784	AT4G18170.1	WRKY DNA-binding protein 28	26.1135	84.2779	16.0857	42.159	2.67504	2.3218	2.69777	2.56487	4.96569	14.306	4.70542	7.99237	1.71459	1.47743	1.38106	1.52436
BnaA01g09000D	chrA01	4375756-4378706	AT4G18190.1	purine permease 6	0	0	0	0	0	0	0	0	0	0	0.0524632	0.0174877	0	0	0	0
BnaA01g09010D	chrA01	4378780-4379965	AT4G18197.1	purine permease 7	0	0	0	0	0	0	0	0	0	7.18998	0.824846	2.67161	1.41487	0	0	0.471623
BnaA01g09020D	chrA01	4380490-4381749	AT4G18210.1	purine permease 10	0.821474	0.786861	1.14546	0.917932	0.314665	0.787029	0.232172	0.444622	1.01142	1.4241	3.04914	1.82822	0.183466	0.538393	0.682642	0.468167
BnaA01g09060D	chrA01	4417854-4420851	AT4G18290.1	potassium channel in Arabidopsis thaliana 2	0.161655	0.0507426	0.974982	0.395793	2.74448	3.34306	2.56689	2.88481	0.607496	0.652228	0.434657	0.564794	2.65147	2.56574	3.10159	2.77293
BnaA01g09080D	chrA01	4439549-4439685	No hits found	0	0	0	0	0	0	0	0	0	0	0	0	0	0	0	0	0
BnaA01g09090D	chrA01	4447852-4449598	AT4G18350.1	nine-cis-epoxycarotenoid dioxygenase 2	0	0	0.0286539	0.0095513	0	0	0	0	0	0	0	0	0	0	0	0
BnaA01g09110D	chrA01	4455768-4457290	AT4G18370.1	DEGP protease 5	15.187	11.2857	9.41434	11.9623	1.46686	1.35538	5.28018	2.70081	11.3635	12.4071	12.9735	12.248	0.78212	1.14184	0.5618	0.828587
BnaA01g09130D	chrA01	4458775-4461448	AT4G18375.2	RNA-binding KH domain-containing protein	0.873547	1.39868	0.591596	0.954608	0.450666	0.344561	0.369336	0.388188	0.703229	0	0.55586	0.419696	1.00289	1.33422	1.53663	1.29125
BnaA01g09150D	chrA01	4465909-4466728	AT4G18380.2	F-box family protein	17.0728	22.6791	24.4789	21.4103	9.13678	6.01056	11.3647	8.83735	24.4942	31.8528	29.2844	28.5438	5.32879	4.46815	6.20291	5.33328
BnaA01g09170D	chrA01	4482130-4482319	AT4G18395.1	unknown protein; Has 30201 Blast hits to 17322 proteins in 780 species: Archae - 12; Bacteria - 1396; Metazoa - 17338; Fungi - 3422; Plants - 5037; Viruses - 0; Other Eukaryotes - 2996 (source: NCBI BLink).	0	0	0	0	0	0	0	0	0	0	0	0	0	0	3.04814	1.01605
BnaA01g09190D	chrA01	4483893-4484130	No hits found	0	0	0	0	0	0	0	0	0	0	0	0	0	0	0	0	0
BnaA01g09240D	chrA01	4512897-4515379	AT4G18470.1	negative regulator of systemic acquired resistance (SNI1)	0	0	0.0997683	0.0332561	0.0729934	0.0375435	0.0947113	0.0684161	0.0816723	0	0.230027	0.1039	0	0.076994	0	0.0256647
BnaA01g09260D	chrA01	4516967-4521644	AT4G18465.1	RNA helicase family protein	0.190721	0.31785	0.803005	0.437192	0.0665224	0.158245	0.21386	0.146209	1.54027	0.398172	1.89299	1.27714	0.154514	0.370037	0.325315	0.283289
BnaA01g09300D	chrA01	4540249-4540625	No hits found	0	0	0	0	0	0	0	0	0	0	0	0	0	0	0	0	0
BnaA01g09310D	chrA01	4540738-4543761	AT4G18820.1	AAA-type ATPase family protein	0	0	0	0	0	0.102143	0	0.0340477	0	0	0	0	0	0	0	0
BnaA01g09320D	chrA01	4543814-4544158	AT4G18820.1	AAA-type ATPase family protein	0	0	0	0	0	0	0	0	0	0	0	0	0	0	0	0
BnaA01g09330D	chrA01	4548198-4552433	AT4G18490.2	unknown protein; FUNCTIONS IN: molecular_function unknown; INVOLVED IN: biological_process unknown; LOCATED IN: cellular_component unknown; EXPRESSED IN: shoot, shoot apex, embryo, flower, seed; EXPRESSED DURING: petal differentiation and expansion stage, E expanded cotyledon stage; Has 30201 Blast hits to 17322 proteins in 780 species: Archae - 12; Bacteria - 1396; Metazoa - 17338; Fungi - 3422;…	0	0	0	0	0	0.0185411	0.0120117	0.0101843	0.00842269	0	0.0394138	0.0159455	0	0	0	0
BnaA01g09340D	chrA01	4552508-4553736	AT4G18501.1	unknown protein; Has 35333 Blast hits to 34131 proteins in 2444 species: Archae - 798; Bacteria - 22429; Metazoa - 974; Fungi - 991; Plants - 531; Viruses - 0; Other Eukaryotes - 9610 (source: NCBI BLink).	0	0	0	0	0	0	0	0	0	0	0	0	0	0	0	0
BnaA01g09350D	chrA01	4562228-4562465	AT4G18510.1	CLAVATA3/ESR-related 2	0	0	0	0	0	0	0	0	0	0	0	0	0	0	0	0
BnaA01g09360D	chrA01	4574078-4578217	AT4G18530.1	Protein of unknown function (DUF707)	2.86926	1.28277	4.78133	2.97779	2.85107	3.54389	4.5372	3.64405	1.93701	3.74311	5.04849	3.5762	1.75875	1.34708	1.28343	1.46309
BnaA01g09370D	chrA01	4599526-4602570	AT4G18570.1	Tetratricopeptide repeat (TPR)-like superfamily protein	3.17078	4.76959	3.28209	3.74082	0.598948	0.574232	0.769357	0.647512	6.81811	4.18575	2.00911	4.33766	0	0.193836	0.134528	0.109455
BnaA01g09390D	chrA01	4604166-4605102	AT4G18590.1	Nucleic acid-binding, OB-fold-like protein	4.99773	4.23487	3.29202	4.17487	4.06629	3.9927	3.83976	3.96625	4.50714	4.47219	6.67528	5.2182	3.69427	4.30141	1.7836	3.25976
BnaA01g09400D	chrA01	4606098-4607425	AT4G18593.1	dual specificity protein phosphatase-related	4.39524	1.65486	3.10692	3.05234	2.03884	1.45112	2.07781	1.85592	3.56054	4.88984	3.26461	3.905	0.971455	0.584178	0.543607	0.699747
BnaA01g09410D	chrA01	4607771-4608290	AT4G18596.1	Pollen Ole e 1 allergen and extensin family protein	0	0	0	0	0.350496	0.163544	0.103655	0.205898	0	0	0	0	0	0	0	0
BnaA01g09440D	chrA01	4627339-4627930	AT4G18610.1	Protein of unknown function (DUF640)	0	0	0	0	0	0	0	0	0	0	0	0	0	0	0	0
BnaA01g09460D	chrA01	4636998-4637499	AT4G18620.1	PYR1-like 13	0	0	0	0	0	0	0	0	0	0	0	0	0	0	0	0
BnaA01g09470D	chrA01	4640282-4642141	AT4G18630.1	Protein of unknown function (DUF688)	0.533784	0.549507	2.40817	1.16382	0.612478	1.31519	0.433414	0.787027	2.64094	0.615051	0.211351	1.15578	0	0.477495	0.143476	0.20699
BnaA01g09480D	chrA01	4643315-4646737	AT4G18640.1	Leucine-rich repeat protein kinase family protein	0.595735	0.688296	1.05253	0.778854	0.263814	0.332974	0.619544	0.405444	1.35602	0	0.576136	0.644052	0.0701752	0.303311	0.427057	0.266848
BnaA01g09500D	chrA01	4658553-4659997	AT5G45830.1	delay of germination 1	0	0	0	0	0	0	0	0	0	0	0	0	0	0	0	0
BnaA01g09530D	chrA01	4679183-4681995	AT4G18710.1	Protein kinase superfamily protein	16.7658	28.7876	18.9395	21.4976	43.5193	46.1749	28.2454	39.3132	34.5183	11.8125	12.1458	19.4922	117.145	126.706	145.74	129.864
BnaA01g09540D	chrA01	4682351-4683511	AT5G45775.2	Ribosomal L5P family protein	11.6182	9.31594	4.04971	8.32795	16.5514	15.4867	8.36661	13.4682	16.5952	9.13082	17.6397	14.4552	116.137	73.7696	57.0586	82.3217
BnaA01g09560D	chrA01	4684755-4687365	AT4G18750.1	Pentatricopeptide repeat (PPR) superfamily protein	0.535225	0.112368	0.445398	0.36433	0.769786	0.627772	0.623418	0.673659	1.53702	0.34808	1.33984	1.07498	1.57854	1.71995	2.41468	1.90439
BnaA01g09580D	chrA01	4692364-4694099	AT4G18770.1	myb domain protein 98	0.169623	0	0	0.056541	0	0	0	0	0	0	0	0	0	0	0	0
BnaA01g09650D	chrA01	4742418-4746865	AT4G18820.1	AAA-type ATPase family protein	1.65735	0.896219	3.35698	1.97018	0.408974	0.784914	1.36616	0.853349	3.05637	2.77017	2.63241	2.81965	0.375189	0.617935	0.888748	0.627291
BnaA01g09670D	chrA01	4754025-4754220	No hits found	0	0	0	0	0	0	0	0	0	0	0	0	0	0	0	0	0
BnaA01g09700D	chrA01	4771791-4774732	AT4G18890.1	BES1/BZR1 homolog 3	1.34683	0.42209	2.03261	1.26718	3.01556	4.08803	2.12398	3.07586	2.53158	1.864	3.44053	2.61204	7.87061	12.837	10.0042	10.2373
BnaA01g09710D	chrA01	4775657-4778921	AT4G18905.1	Transducin/WD40 repeat-like superfamily protein	2.23238	1.59562	2.43501	2.08767	7.21007	8.07871	5.63511	6.97463	4.39629	4.99644	6.01247	5.13507	26.8043	24.4175	26.3794	25.8671
BnaA01g09720D	chrA01	4783529-4785823	AT4G18910.1	NOD26-like intrinsic protein 1;2	5.68555	4.11614	8.12524	5.97564	4.95678	5.72129	3.59887	4.75898	3.36315	6.26512	9.51635	6.38154	2.59678	3.60064	5.75954	3.98565
BnaA01g09730D	chrA01	4786309-4789503	AT4G18920.1	Protein of unknown function (DUF1264)	8.9317	11.9978	9.88446	10.2713	11.4327	9.69969	8.96753	10.0333	6.0751	4.23997	4.36691	4.89399	6.73356	4.24045	6.33695	5.77032
BnaA01g09740D	chrA01	4791577-4794321	AT4G18950.1	Integrin-linked protein kinase family	5.31234	4.83608	6.62296	5.59046	87.5876	61.5935	63.8972	71.0261	4.05678	4.72491	2.81036	3.86402	163.361	140.974	145.833	150.056
BnaA01g09750D	chrA01	4798727-4799340	No hits found	0	0	0	0	0	0	0	0	0	0	0	0	0	0	0	0	0
BnaA01g09760D	chrA01	4799394-4803636	AT4G18960.1	K-box region and MADS-box transcription factor family protein	0	0	0	0	0	0	0	0	0	0	0	0	0	0	0	0
BnaA01g09780D	chrA01	4816109-4816460	AT4G18980.1	AtS40-3	0	0	0.297837	0.099279	2.58068	2.16796	0.823565	1.8574	0	0	0	0	4.49261	3.57657	5.61652	4.5619
BnaA01g09820D	chrA01	4828327-4834033	AT4G19020.1	chromomethylase 2	1.19535	0.563247	0.74034	0.832979	0.574637	0.351832	0.425575	0.450681	1.77181	0.634689	0.412997	0.939832	0.0493751	0.326433	0.312561	0.229456
BnaA01g09870D	chrA01	4867539-4869192	AT4G19140.1	unknown protein; Has 30201 Blast hits to 17322 proteins in 780 species: Archae - 12; Bacteria - 1396; Metazoa - 17338; Fungi - 3422; Plants - 5037; Viruses - 0; Other Eukaryotes - 2996 (source: NCBI BLink).	17.4117	33.937	12.8224	21.3904	12.9506	10.0382	10.3174	11.1021	9.05766	13.9575	14.8677	12.6276	9.58159	6.45269	8.02799	8.02076
BnaA01g09890D	chrA01	4875009-4877755	AT4G19160.3	unknown protein; Has 315 Blast hits to 315 proteins in 152 species: Archae - 0; Bacteria - 250; Metazoa - 2; Fungi - 0; Plants - 46; Viruses - 0; Other Eukaryotes - 17 (source: NCBI BLink).	67.581	127.447	42.5219	79.1833	11.4611	2.98135	17.4198	10.6207	24.7939	26.0235	20.7462	23.8545	0.298741	1.76057	2.52069	1.52667
BnaA01g09900D	chrA01	4881103-4883125	AT4G19170.1	nine-cis-epoxycarotenoid dioxygenase 4	952.397	768.645	1121.79	947.611	129.853	68.0892	357.674	185.205	562.95	604.428	877.782	681.72	7.25319	60.926	24.5575	30.9122
BnaA01g09930D	chrA01	4893374-4896280	AT4G19190.1	zinc knuckle (CCHC-type) family protein	4.47667	5.44326	4.87504	4.93166	8.34272	7.80078	5.56252	7.23534	6.79257	2.82233	7.4127	5.67587	18.3879	17.9065	19.8755	18.7233
BnaA01g09940D	chrA01	4897671-4899199	No hits found	0	3.09053	3.05115	13.127	6.42289	8.88785	6.2221	5.98765	7.03253	5.87243	8.33599	16.4922	10.2335	24.2241	42.4748	28.0788	31.5926
BnaA01g09960D	chrA01	4903122-4904229	AT4G20330.1	Transcription initiation factor TFIIE, beta subunit	0	0	0	0	0	0	0	0	0	0	0	0	0	0	0	0
BnaA01g09970D	chrA01	4907099-4910823	AT4G19210.1	RNAse l inhibitor protein 2	3.50737	4.1752	3.25949	3.64735	7.05777	7.93412	5.20653	6.73281	2.98353	4.55041	4.3881	3.97401	12.6512	10.5691	10.8829	11.3677
BnaA01g10020D	chrA01	4995118-4998968	AT4G19450.1	Major facilitator superfamily protein	4.64069	2.09666	9.99523	5.57753	1.2078	0.526	3.97501	1.90294	8.14516	3.91902	3.40206	5.15541	0	0.733088	0.234514	0.322534
BnaA01g10040D	chrA01	5002567-5008394	AT4G19500.2	nucleoside-triphosphatases;transmembrane receptors;nucleotide binding;ATP binding	2.63773	2.22884	2.86204	2.5762	0.81355	0.87589	1.44758	1.04567	2.15333	1.29546	2.04441	1.83107	0.428158	0.280693	0.258718	0.322523
BnaA01g10050D	chrA01	5008730-5016049	AT4G19490.2	VPS54	6.15386	5.067	5.46477	5.56188	7.25588	10.2122	7.39314	8.28707	5.29803	3.82789	4.07682	4.40091	8.10468	8.75433	10.5778	9.1456
BnaA01g10060D	chrA01	5016301-5018223	AT4G19540.1	IND1(iron-sulfur protein required for NADH dehydrogenase)-like	6.02691	12.7678	5.14851	7.98107	3.59432	1.83729	2.80041	2.74401	9.45256	3.68694	4.67196	5.93715	5.49243	3.09999	3.5927	4.06171
BnaA01g10070D	chrA01	5019500-5021648	AT4G19560.1	Cyclin family protein	0.424132	1.24131	0.787731	0.817724	0	0.041844	0.106089	0.049311	0.618305	0	0.34313	0.320478	0	0.085335	0	0.028445
BnaA01g10080D	chrA01	5023028-5024756	AT5G37380.5	Chaperone DnaJ-domain superfamily protein	0	0	0	0	0	0	0	0	0	0	0	0	0	0	0	0
BnaA01g10100D	chrA01	5028956-5037142	AT4G19610.1	nucleotide binding;nucleic acid binding;RNA binding	3.05588	4.24831	4.31886	3.87435	5.85704	6.70806	4.96817	5.84442	4.47722	4.45158	6.07244	5.00041	20.2886	18.4962	19.6581	19.481
BnaA01g10120D	chrA01	5040462-5040746	AT4G19640.1	Ras-related small GTP-binding family protein	0	0	0	0	0	0	0	0	0	0	0	0	0	0	0	0
BnaA01g10130D	chrA01	5041383-5042346	No hits found	0	0.601472	0	0.37103	0.324167	0.904823	0.362574	0.455997	0.574465	0.079717	0	0.0625188	0.0474119	3.18231	0.185832	0.391645	1.25326
BnaA01g10190D	chrA01	5061327-5062367	No hits found	0	0	0	0	0	0	0	0	0	0	0	0	0	0	0	0	0
BnaA01g10200D	chrA01	5067698-5069654	AT4G19650.1	Mitochondrial transcription termination factor family protein	0.702148	0.613107	0.790047	0.701767	0.524723	0.383197	0.596937	0.501619	0.878053	0.254192	0.510883	0.547709	0	0.0586375	0.206162	0.0882665
BnaA01g10240D	chrA01	5083159-5084408	AT4G19680.2	iron regulated transporter 2	0	0	0	0	0	0	0.075103	0.0250343	0	0	0	0	0	0	0	0
BnaA01g10250D	chrA01	5093484-5094958	AT3G51670.1	SEC14 cytosolic factor family protein / phosphoglyceride transfer family protein	0	0	0	0	0	0	0	0	0	0	0	0	0	0	0	0
BnaA01g10260D	chrA01	5122311-5123408	AT4G19850.2	lectin-related	0.511558	0.823476	1.00685	0.780628	1.30717	0.506694	0.847253	0.887039	0.79917	0.736082	4.2562	1.93048	0.563113	0.681694	0	0.414936
BnaA01g10310D	chrA01	5147680-5150918	AT4G19960.2	K+ uptake permease 9	0.56872	0.225345	0.86225	0.552105	0.705693	1.75145	1.30933	1.25549	0.524359	1.35228	1.74334	1.20666	0.89867	0.883592	0.56326	0.781841
BnaA01g10320D	chrA01	5152359-5154921	AT4G19970.1	CONTAINS InterPro DOMAIN/s: Nucleotide-diphospho-sugar transferase, predicted (InterPro:IPR005069); BEST Arabidopsis thaliana protein match is: Nucleotide-diphospho-sugar transferase family protein (TAIR:AT5G44820.1); Has 801 Blast hits to 466 proteins in 35 species: Archae - 0; Bacteria - 0; Metazoa - 2; Fungi - 0; Plants - 750; Viruses - 0; Other Eukaryotes - 49 (source: NCBI BLink).	0.223883	0	0.226112	0.149998	61.7086	84.0139	33.7749	59.8325	0.0984722	0.494402	0.458935	0.350603	240.047	234.476	227.094	233.872
CUFF.373.1	chrA01	5166185-5169415	AT4G19990.2	FAR1-related sequence 1	3.27974	2.92014	3.20655	3.13548	2.85304	3.97959	4.70523	3.84595	1.81311	0.801637	1.56763	1.39413	0.748128	1.787	1.10332	1.21282
BnaA01g10350D	chrA01	5174234-5174855	AT4G20000.1	VQ motif-containing protein	0	0	0	0	0.532492	2.54689	0.498161	1.19251	0	0	0.352875	0.117625	3.15017	3.12117	5.09812	3.78982
BnaA01g10370D	chrA01	5180214-5181178	AT4G20030.1	RNA-binding (RRM/RBD/RNP motifs) family protein	15.7008	19.7543	14.7993	16.7515	5.62018	8.36914	8.92088	7.63673	11.2631	6.77879	11.9309	9.99093	2.03912	4.45706	1.25159	2.58259
BnaA01g10420D	chrA01	5198864-5202182	AT4G20110.1	VACUOLAR SORTING RECEPTOR 7	4.03331	1.5753	3.68088	3.0965	56.4659	55.548	63.4592	58.491	1.38794	1.5112	4.11503	2.33806	34.097	40.5796	43.7034	39.46
BnaA01g10430D	chrA01	5205495-5209500	AT4G20140.1	Leucine-rich repeat transmembrane protein kinase	0	0	0	0	0	0.0779392	0	0.0259797	0	0	0	0	0	0	0	0
BnaA01g10450D	chrA01	5214187-5218405	AT4G20160.1	LOCATED IN: chloroplast; EXPRESSED IN: 6 plant structures; EXPRESSED DURING: L mature pollen stage, M germinated pollen stage, 4 anthesis, petal differentiation and expansion stage; BEST Arabidopsis thaliana protein match is: RING/U-box superfamily protein (TAIR:AT1G30860.1); Has 64917 Blast hits to 39974 proteins in 1949 species: Archae - 279; Bacteria - 7425; Metazoa - 26604; Fungi - 5788; Plan…	0	0	0.00848849	0.0028295	0.0245894	0.0386148	0.0165582	0.0265875	0	0	0.0352917	0.0117639	0.0856852	0.0266346	0.0373675	0.0498958
BnaA01g10460D	chrA01	5220336-5222717	AT4G20170.1	Domain of unknown function (DUF23)	1.49118	1.1803	2.35871	1.67673	0.736118	3.1792	1.70147	1.87226	2.74486	0.348998	0.107203	1.06702	0.672997	0.541921	0.216725	0.477214
BnaA01g10490D	chrA01	5230836-5232131	AT4G20280.1	TBP-associated factor 11	8.64945	9.20934	5.54255	7.80045	6.75506	9.05039	6.15555	7.32033	3.52171	1.02206	4.58583	3.0432	3.77765	3.74527	3.68025	3.73439
BnaA01g10500D	chrA01	5232999-5236824	AT4G20300.2	Protein of unknown function (DUF1639)	7.10372	9.18497	13.1496	9.81276	8.41261	9.85053	7.29116	8.5181	8.23937	9.13851	12.2349	9.87093	15.0635	13.2558	10.328	12.8824
BnaA01g10510D	chrA01	5237182-5239512	AT4G20310.2	Peptidase M50 family protein	2.3482	1.57701	2.57737	2.16753	2.021	1.93737	1.93818	1.96552	1.98952	1.9313	1.8262	1.91567	5.24455	2.2118	1.73827	3.06487
BnaA01g10520D	chrA01	5262867-5263653	No hits found	0	16.4604	1.00607	0.115372	5.86061	0.0838254	1.51763	0.055252	0.552236	0.340842	1.49916	1.56378	1.13459	0	0	0.844406	0.281469
BnaA01g10530D	chrA01	5269983-5274643	AT4G20320.2	CTP synthase family protein	12.292	17.937	12.2254	14.1515	1.90152	3.05163	6.74562	3.89959	4.05176	7.87772	9.4382	7.12256	0.292115	0.685094	0.963654	0.646954
BnaA01g10540D	chrA01	5274923-5279275	AT4G20325.1	FUNCTIONS IN: molecular_function unknown; INVOLVED IN: biological_process unknown; LOCATED IN: nucleus; CONTAINS InterPro DOMAIN/s: Ribonuclease H2, subunit B (InterPro:IPR019024); Has 30201 Blast hits to 17322 proteins in 780 species: Archae - 12; Bacteria - 1396; Metazoa - 17338; Fungi - 3422; Plants - 5037; Viruses - 0; Other Eukaryotes - 2996 (source: NCBI BLink).	0.637238	0.257189	0.322292	0.405573	0.346907	0.376182	0.368193	0.363761	0.343205	0.451941	0.225798	0.340315	0	0.206066	0.0363766	0.0808142
BnaA01g10550D	chrA01	5279388-5280996	AT4G20360.1	RAB GTPase homolog E1B	62.7703	47.6228	32.3408	47.578	8.01623	5.05116	15.6359	9.56776	32.0532	36.2601	31.6811	33.3315	3.36288	4.18519	3.69766	3.74858
BnaA01g10560D	chrA01	5282082-5284271	AT5G58784.1	Undecaprenyl pyrophosphate synthetase family protein	0	0	0	0	0	0	0	0	0	0	0	0	0	0	0	0
BnaA01g10580D	chrA01	5288016-5289864	AT4G20380.7	LSD1 zinc finger family protein	29.0241	62.3437	19.922	37.0966	61.1446	51.2115	33.0232	48.4598	26.6712	18.6299	22.3173	22.5395	184.322	158.121	187.738	176.727
BnaA01g10590D	chrA01	5290592-5295855	AT4G20400.1	JUMONJI 14	3.98295	5.26646	5.00897	4.75279	7.20869	6.79508	6.8228	6.94219	4.67151	5.11673	5.27205	5.0201	7.78884	7.35476	8.90089	8.01483
BnaA01g10610D	chrA01	5298645-5299569	AT4G20420.1	Tapetum specific protein TAP35/TAP44	0	0	0.107352	0.035784	0	0	0.0496382	0.0165461	0.0361929	0	0	0.0120643	0	0	0	0
BnaA01g10660D	chrA01	5320301-5323048	AT4G20740.1	Pentatricopeptide repeat (PPR-like) superfamily protein	0.229219	0	0.119473	0.116231	0.176562	0.323303	0.200555	0.233473	0.376954	0	0.179645	0.185533	1.81523	1.50808	1.70373	1.67568
BnaA01g10670D	chrA01	5323121-5324556	AT4G20760.1	NAD(P)-binding Rossmann-fold superfamily protein	1.37275	1.33504	2.25463	1.65414	2.35254	0.928291	1.62621	1.63568	2.93645	2.67619	2.51371	2.70878	12.7227	15.3163	19.1834	15.7408
BnaA01g10710D	chrA01	5341914-5343498	AT4G20800.1	FAD-binding Berberine family protein	0	0	0	0	0	0.035931	0	0.011977	0	0	0	0	0	0	0	0
BnaA01g10720D	chrA01	5344279-5345860	AT4G20800.1	FAD-binding Berberine family protein	0	0	0	0	0	0	0	0	0	0	0	0	0	0	0	0
BnaA01g10740D	chrA01	5351766-5353416	AT4G20820.1	FAD-binding Berberine family protein	0.875553	1.55821	0.759621	1.06446	0.0785709	0.296888	0.714841	0.363433	1.47287	0.662612	0.897364	1.01095	0	0.223277	0.156505	0.126594
BnaA01g10750D	chrA01	5357538-5359631	AT4G20830.1	FAD-binding Berberine family protein	8.83602	6.20375	9.97143	8.33707	42.2578	42.2348	51.4347	45.3091	7.86378	4.99476	2.73593	5.19816	45.8322	98.9781	91.4636	78.758
BnaA01g10770D	chrA01	5381087-5381891	AT4G20860.1	FAD-binding Berberine family protein	0	0	0	0	1.04758	1.95505	1.00456	1.33573	0	0	0	0	9.62188	16.1147	16.4891	14.0752
BnaA01g10800D	chrA01	5401909-5403651	AT4G20890.1	tubulin beta-9 chain	2.58861	2.68202	2.18344	2.48469	5.1332	5.46955	3.34946	4.65074	2.59765	1.02352	0.965668	1.52895	14.1797	6.45428	9.39861	10.0109
BnaA01g10840D	chrA01	5418434-5422676	AT4G20940.1	Leucine-rich receptor-like protein kinase family protein	0.509886	0.728325	0.527699	0.588637	0.160764	0.203862	0.178157	0.180928	1.31988	0.14142	0.312541	0.59128	0	0	0	0
CUFF.392.1	chrA01	5424582-5425943	AT4G20970.1	basic helix-loop-helix (bHLH) DNA-binding superfamily protein	1.71613	2.43527	0.80938	1.65359	2.64989	3.37896	1.00903	2.34596	1.09684	1.90373	4.78131	2.59396	0	0.281801	0	0.0939337
BnaA01g10850D	chrA01	5427235-5429795	AT4G20990.1	alpha carbonic anhydrase 4	0	0	0	0	0	0	0	0	0	0	0	0	0	0	0	0
BnaA01g10860D	chrA01	5429896-5431226	AT4G20990.1	alpha carbonic anhydrase 4	0	0	0	0	0	0	0	0	0	0	0	0	0	0	0	0
BnaA01g10870D	chrA01	5432539-5433856	AT3G26010.1	Galactose oxidase/kelch repeat superfamily protein	0	0	0	0	0	0	0	0	0	0	0	0	0	0	0	0
BnaA01g10880D	chrA01	5434920-5436380	AT4G21020.1	Late embryogenesis abundant protein (LEA) family protein	0.0966187	0	0	0.0322062	0	0	0	0	0	0	0	0	0	0	0	0
BnaA01g10890D	chrA01	5438512-5439250	AT4G21050.1	Dof-type zinc finger domain-containing protein	0	0	0	0	0	0	0	0	0	0	0	0	0	0	0	0
BnaA01g10910D	chrA01	5445195-5445921	AT4G21050.1	Dof-type zinc finger domain-containing protein	0	0	0	0	0	0	0	0	0	0	0	0	0	0	0	0
BnaA01g10920D	chrA01	5452837-5453590	AT4G21050.1	Dof-type zinc finger domain-containing protein	0	0	0	0	0	0	0	0	0	0	0	0	0	0	0	0
BnaA01g10930D	chrA01	5456127-5456799	AT4G21050.1	Dof-type zinc finger domain-containing protein	0	0	0	0	0	0	0	0	0	0	0	0	0	0	0	0
BnaA01g10940D	chrA01	5462876-5463167	AT4G21060.1	Galactosyltransferase family protein	9.82665	2.12965	26.7587	12.905	2.74614	1.67056	7.64974	4.02215	3.10299	0	0	1.03433	0	0	0	0
BnaA01g10950D	chrA01	5464330-5464814	AT4G21050.1	Dof-type zinc finger domain-containing protein	0	0	0	0	0	0	0	0	0	0	0	0	0	0	0	0
BnaA01g10960D	chrA01	5468151-5471504	AT4G21060.2	Galactosyltransferase family protein	1.03524	1.21016	0.978301	1.07457	0.555049	0.564348	0.768186	0.629194	0.642112	0.400503	0.370666	0.471094	0.154101	0.409738	0.51269	0.358843
BnaA01g10970D	chrA01	5472334-5474186	AT4G21065.1	Tetratricopeptide repeat (TPR)-like superfamily protein	0.230647	0.273782	0.566755	0.357061	0.260729	0.265832	0.352933	0.293165	0.653064	0.503434	0.667923	0.60814	0.494437	1.0565	0.619246	0.723394
BnaA01g10980D	chrA01	5474693-5478975	AT4G21070.1	breast cancer susceptibility1	0.450418	0.369739	0.15845	0.326202	0.148613	0.151053	0.224629	0.174765	0.184595	0	0.115536	0.100044	0	0.172432	0.048429	0.0736203
BnaA01g11000D	chrA01	5481843-5482913	AT4G21105.1	cytochrome-c oxidases;electron carriers	11.1055	8.44873	8.31377	9.28933	11.9649	12.8148	8.49974	11.0931	7.34345	1.51743	8.48227	5.78105	28.0369	22.4172	16.7563	22.4035
BnaA01g11020D	chrA01	5489509-5490756	AT4G21110.1	G10 family protein	1.78296	4.15264	4.74863	3.56141	3.69071	1.668	2.36267	2.57379	13.6832	7.95101	9.73817	10.4575	6.253	5.58547	4.61746	5.48531
BnaA01g11060D	chrA01	5506240-5521052	AT4G21150.3	ribophorin II (RPN2) family protein	5.49042	3.58312	5.49891	4.85748	15.3289	11.2281	10.2012	12.2527	5.66516	2.51352	3.58898	3.92255	10.8227	10.1355	10.2713	10.4098
BnaA01g11090D	chrA01	5523215-5526372	AT4G21180.1	DnaJ / Sec63 Brl domains-containing protein	2.63627	2.67149	3.1564	2.82139	3.40981	2.6487	3.16939	3.07597	6.19654	3.65894	5.28219	5.04589	3.50092	3.52676	4.91663	3.98144
BnaA01g11120D	chrA01	5540287-5544413	AT4G21200.1	gibberellin 2-oxidase 8	0	0	0	0	0	0	0	0	0	0	0	0	0	0	0	0
BnaA01g11130D	chrA01	5547108-5548783	AT4G21210.1	PPDK regulatory protein	8.21216	3.50381	6.04877	5.92158	2.89858	2.88456	3.5457	3.10961	15.2163	9.37446	16.1628	13.5845	3.70788	4.43097	5.03456	4.39114
BnaA01g11180D	chrA01	5561800-5563384	AT4G21250.1	Sulfite exporter TauE/SafE family protein	0	0	0.0295813	0.00986043	0	0.0437819	0	0.014594	0.0379124	0	0	0.0126375	0	0	0	0
BnaA01g11190D	chrA01	5568482-5569606	AT4G21280.1	photosystem II subunit QA	236.356	262.841	164.546	221.248	30.9426	11.2342	65.914	36.0303	153.446	284.541	87.3238	175.104	8.79135	10.6124	20.6183	13.3407
BnaA01g11200D	chrA01	5570360-5572898	AT4G21300.1	Tetratricopeptide repeat (TPR)-like superfamily protein	0.128511	0.0614267	0.172088	0.120675	0.127949	0.129827	0.0808646	0.11288	0.783528	0	0.860572	0.548033	0.438884	0.386743	0.181667	0.335765
BnaA01g11260D	chrA01	5604744-5605347	AT2G46460.1	Polynucleotidyl transferase, ribonuclease H-like superfamily protein	0	0	0.0806932	0.0268977	0	0	0.151761	0.050587	0	0	0	0	0	0	0	0
BnaA01g11290D	chrA01	5625949-5626998	AT4G21445.1	unknown protein; FUNCTIONS IN: molecular_function unknown; INVOLVED IN: biological_process unknown; LOCATED IN: chloroplast, chloroplast stroma; Has 30201 Blast hits to 17322 proteins in 780 species: Archae - 12; Bacteria - 1396; Metazoa - 17338; Fungi - 3422; Plants - 5037; Viruses - 0; Other Eukaryotes - 2996 (source: NCBI BLink).	2.40782	7.34569	2.38792	4.04714	0.0962752	0	0.570233	0.222169	4.74323	7.91763	3.13669	5.26585	0	0	0.712205	0.237402
BnaA01g11300D	chrA01	5629186-5631727	AT2G35040.2	AICARFT/IMPCHase bienzyme family protein	0	0	0	0	0.627031	0	0	0.20901	0	0	0	0	0	0	0	0
BnaA01g11310D	chrA01	5634701-5636798	AT4G21450.1	PapD-like superfamily protein	11.4749	12.7983	10.1595	11.4776	17.9198	10.5607	13.5666	14.0157	22.9149	20.26	36.6265	26.6005	27.214	18.7192	29.7078	25.2137
BnaA01g11320D	chrA01	5636956-5639090	AT4G21470.1	riboflavin kinase/FMN hydrolase	1.68916	1.95536	2.8936	2.17937	4.80133	4.52077	3.50911	4.27707	4.02169	3.62711	5.05181	4.23354	4.84386	5.53599	3.94831	4.77605
BnaA01g11370D	chrA01	5657156-5662058	AT4G21530.1	Transducin/WD40 repeat-like superfamily protein	0.557184	0.299788	0.436467	0.431146	0.020566	0.212859	0.186369	0.139931	0.156918	0.369246	0.215113	0.247092	0	0	0.0611304	0.0203768
BnaA01g11380D	chrA01	5663113-5668479	AT4G21550.1	VP1/ABI3-like 3	0.299501	0.487162	0.614714	0.467126	0.0485456	0.121155	0.139263	0.102988	0.365056	0.216778	0.2008	0.260878	0	0.247518	0.0347414	0.0940865
BnaA01g11410D	chrA01	5676662-5677844	AT1G33020.1	F-box and associated interaction domains-containing protein	0	0	0.0303255	0.0101085	0.0439467	0	0.0289545	0.0243004	0.080059	0.391256	0.337061	0.269459	1.22923	0.931502	0.131512	0.764081
BnaA01g11450D	chrA01	5684269-5686206	AT4G21585.1	endonuclease 4	0.37221	0	0.3926	0.254937	0.455944	0.17438	0.545593	0.391972	0.179	0	0.119528	0.0995093	0	0.236072	0	0.0786907
BnaA01g11460D	chrA01	5691233-5693095	AT4G21600.1	endonuclease 5	0.296753	1.51935	0.0873411	0.634481	0.0623813	0.258514	0.0811351	0.13401	0	0	0	0	0	0	0	0
BnaA01g11470D	chrA01	5693876-5694980	AT1G11270.2	F-box and associated interaction domains-containing protein	0	0	0	0	0	0	0	0	0	0	0	0	0	0	0	0
BnaA01g11500D	chrA01	5710733-5715317	AT4G21670.1	C-terminal domain phosphatase-like 1	0	0.0773763	0.0131916	0.0301893	0.23458	0.137761	0.0735899	0.148644	0.0592444	0.172993	0.0133215	0.081853	0.542404	0.596706	0.754431	0.63118
BnaA01g11520D	chrA01	5737198-5740091	AT4G21700.1	Protein of unknown function (DUF2921)	2.88342	3.11521	2.72957	2.9094	5.48069	6.50697	4.4248	5.47082	1.83139	1.32356	1.332	1.49565	0.844563	1.05673	1.19407	1.03179
BnaA01g11540D	chrA01	5758831-5760623	AT4G21720.1	unknown protein; Has 2692 Blast hits to 975 proteins in 186 species: Archae - 4; Bacteria - 460; Metazoa - 658; Fungi - 93; Plants - 1089; Viruses - 100; Other Eukaryotes - 288 (source: NCBI BLink).	1.73012	0.52485	0.427753	0.894241	0.0912629	0.183588	0.114692	0.129848	0.236827	0	0.796045	0.344291	0.31338	0	0.12976	0.147713
BnaA01g11550D	chrA01	5761092-5761518	AT4G21740.1	unknown protein; BEST Arabidopsis thaliana protein match is: unknown protein (TAIR:AT1G30515.1); Has 20 Blast hits to 20 proteins in 4 species: Archae - 0; Bacteria - 0; Metazoa - 0; Fungi - 0; Plants - 20; Viruses - 0; Other Eukaryotes - 0 (source: NCBI BLink).	0	1.08125	2.03403	1.03843	1.63841	1.99078	1.84957	1.82625	2.48544	0	1.94854	1.47799	0	3.6122	3.27237	2.29486
BnaA01g11560D	chrA01	5765269-5767336	AT1G43730.1	RNA-directed DNA polymerase (reverse transcriptase)-related family protein	0	0	0	0	0	0	0	0	0	0	0	0	0	0	0.172001	0.0573337
BnaA01g11570D	chrA01	5776932-5778006	AT4G21745.1	PAK-box/P21-Rho-binding family protein	0	0	0	0	0	0	0	0	0	0	0	0	0	0	0	0
BnaA01g11590D	chrA01	5790097-5794239	AT4G21760.1	beta-glucosidase 47	0	0.0762744	0	0.0254248	0	0	0	0	0	0.333579	0.0520839	0.128554	0	0	0	0
BnaA01g11610D	chrA01	5800604-5800952	AT4G21780.1	unknown protein; Has 30201 Blast hits to 17322 proteins in 780 species: Archae - 12; Bacteria - 1396; Metazoa - 17338; Fungi - 3422; Plants - 5037; Viruses - 0; Other Eukaryotes - 2996 (source: NCBI BLink).	0	0.70143	0	0.23381	0	0	0	0	0	0	0	0	0	0	0	0
BnaA01g11650D	chrA01	5820560-5826589	AT4G21820.1	binding;calmodulin binding	0.0782852	0.0492452	0.0824424	0.0699909	0.0121072	0.0248001	0.0387738	0.025227	0.0589929	0	0	0.0196643	0	0.0754341	0	0.0251447
BnaA01g11680D	chrA01	5830174-5834708	AT4G21880.1	Pentatricopeptide repeat (PPR) superfamily protein	0.539045	0.354062	0.782801	0.558636	0.298271	0.353479	0.255014	0.302255	0.728307	0.157681	0.445134	0.443707	0.306333	0.413979	0.159143	0.293152
BnaA01g11750D	chrA01	5860945-5861299	AT4G21902.1	unknown protein; FUNCTIONS IN: molecular_function unknown; INVOLVED IN: biological_process unknown; LOCATED IN: cellular_component unknown; BEST Arabidopsis thaliana protein match is: unknown protein (TAIR:AT4G04745.1); Has 30201 Blast hits to 17322 proteins in 780 species: Archae - 12; Bacteria - 1396; Metazoa - 17338; Fungi - 3422; Plants - 5037; Viruses - 0; Other Eukaryotes - 2996 (source: NC…	0	0	0.216994	0.0723313	0	0	0	0	0	0	0	0	0	0	0	0
BnaA01g11790D	chrA01	5885701-5888399	AT4G21940.1	calcium-dependent protein kinase 15	2.83023	1.84051	3.65286	2.77453	1.62401	1.98296	4.14071	2.58256	4.04256	2.86239	4.60313	3.83603	1.79115	3.17513	3.38734	2.78454
BnaA01g11780D	chrA01	5881093-5884212	AT1G14800.1	Nucleic acid-binding, OB-fold-like protein	0	0	0	0	0	0	0.0179755	0.00599183	0	0	0.0191998	0.00639993	0	0	0	0
BnaA01g11810D	chrA01	5908112-5908277	No hits found	0	0	0	0	0	0	0	0	0	0	0	0	0	0	0	0	0
BnaA01g11820D	chrA01	5908427-5908889	AT4G21970.1	Protein of unknown function, DUF584	2.25446	2.63751	0.492514	1.79483	0	0	0	0	2.23536	0	0	0.74512	0	0	0	0
BnaA01g11830D	chrA01	5911221-5912383	AT4G21980.2	Ubiquitin-like superfamily protein	0	0	0.137841	0.045947	0.305059	0	0	0.101686	1.42113	0	1.45957	0.960233	0.354776	0.626527	1.47243	0.817911
BnaA01g11870D	chrA01	5932988-5938953	AT4G22010.1	SKU5 similar 4	0.193023	0.0674498	0.044645	0.101706	0	0	0	0	0.291068	1.16668	0.022214	0.493321	0.442775	0.578766	0.226053	0.415865
BnaA01g11930D	chrA01	5991222-5995308	AT4G22130.1	STRUBBELIG-receptor family 8	0.272166	0.0440835	0.673145	0.329798	0.106503	0.33781	0.256805	0.233706	1.01516	0	0.177009	0.39739	0	0	0	0
BnaA01g11960D	chrA01	6001929-6002661	AT4G22160.2	unknown protein; Has 30201 Blast hits to 17322 proteins in 780 species: Archae - 12; Bacteria - 1396; Metazoa - 17338; Fungi - 3422; Plants - 5037; Viruses - 0; Other Eukaryotes - 2996 (source: NCBI BLink).	0.607795	0.409328	0.819393	0.612172	0	0.108438	0.27701	0.128483	1.27514	1.90883	0.586652	1.25687	0	0	0	0
BnaA01g11980D	chrA01	6005638-6006772	AT4G22170.1	F-box family protein with a domain of unknown function (DUF295)	0	0	0	0	0	0	0	0	0	0	0	0	0	0	0	0
BnaA01g11990D	chrA01	6009636-6012499	AT4G23270.1	cysteine-rich RLK (RECEPTOR-like protein kinase) 19	0	0.0547386	0.0553294	0.0366893	4.1372	6.87449	2.85527	4.62232	0	0	0.0185703	0.0061901	1.38442	2.17188	0.392549	1.31628
BnaA01g12000D	chrA01	6013714-6014105	No hits found	0	0	0	0	0	0	0	0	0	0	0	0	0	0	0	0	0
BnaA01g12050D	chrA01	6040366-6041493	No hits found	0	0	0	0	0	0	0	0	0	0	0	0	0	0	0	0	0
BnaA01g12090D	chrA01	6052121-6054890	AT4G22270.1	Protein of unknown function (DUF3537)	12.0866	13.1192	17.0892	14.0983	3.8719	3.36157	7.0024	4.74529	13.7965	19.7586	29.9722	21.1758	4.53583	4.93894	2.67533	4.05003
BnaA01g12110D	chrA01	6064256-6065579	AT4G22310.1	Uncharacterised protein family (UPF0041)	0.470042	2.78831	1.58331	1.61389	0.882108	0.665187	0.835815	0.79437	1.023	6.99793	0.533819	2.85158	0	0	0	0
BnaA01g12120D	chrA01	6069513-6070790	AT4G22310.1	Uncharacterised protein family (UPF0041)	0.993634	4.5838	1.49595	2.35779	4.6651	4.61481	3.56586	4.28192	1.09331	8.47331	3.93084	4.49915	8.06429	11.2225	8.07657	9.12112
BnaA01g12140D	chrA01	6080825-6082507	AT4G22330.1	Alkaline phytoceramidase (aPHC)	7.71407	13.1869	7.07858	9.32652	14.2732	12.2124	9.50701	11.9975	8.61335	7.31491	7.68547	7.87124	19.2806	18.473	18.9751	18.9096
BnaA01g12170D	chrA01	6090394-6092442	AT4G22360.1	SWIB complex BAF60b domain-containing protein	1.97495	3.57583	2.49273	2.68117	0.547291	0.370093	0.826637	0.58134	2.18102	2.25344	1.69157	2.04201	0	0.253029	0.118391	0.123807
BnaA01g12240D	chrA01	6111805-6112213	AT5G67260.1	CYCLIN D3;2	0	0	0	0	0	0	0	0	0	0	0	0	0	0	0	0
BnaA01g12260D	chrA01	6117722-6118067	AT4G22520.1	Bifunctional inhibitor/lipid-transfer protein/seed storage 2S albumin superfamily protein	0	0	0	0	0	0	0	0	0	0	0	0	0	0	0	0
BnaA01g12300D	chrA01	6146965-6147443	No hits found	0	0	0	0	0	0	0	0	0	0	0	0	0	0	0	0	0
BnaA01g12340D	chrA01	6165883-6166560	AT4G22620.1	SAUR-like auxin-responsive protein family	0.474611	1.23205	1.00922	0.905294	24.5446	51.5549	13.7517	29.9504	0.441035	0	0.164343	0.201793	254.724	98.3909	146.836	166.65
BnaA01g12350D	chrA01	6170591-6171695	AT4G22640.1	Bifunctional inhibitor/lipid-transfer protein/seed storage 2S albumin superfamily protein	0	0	0	0	0	0	0	0	0	0	0	0	0	0	0	0
BnaA01g12360D	chrA01	6173049-6175466	AT4G22670.1	HSP70-interacting protein 1	10.0859	10.1711	9.72583	9.99428	4.99972	3.17339	6.44778	4.87363	8.41776	7.69072	7.43086	7.84645	1.30945	1.96139	1.84642	1.70575
BnaA01g12380D	chrA01	6184470-6187777	AT4G22690.1	cytochrome P450, family 706, subfamily A, polypeptide 1	25.7897	16.6721	21.1784	21.2134	50.0444	70.0362	34.1094	51.3967	27.081	19.724	22.1553	22.9868	414.252	366.441	463.778	414.824
BnaA01g12390D	chrA01	6189555-6191907	AT4G22720.2	Actin-like ATPase superfamily protein	1.5992	1.18811	0.875261	1.22086	2.22003	2.40479	2.15397	2.2596	1.38996	0.715756	1.70475	1.27016	4.91191	4.53259	3.65419	4.36623
BnaA01g12400D	chrA01	6194674-6197498	AT4G22730.1	Leucine-rich repeat protein kinase family protein	0.800437	0.0900648	0.819784	0.570095	0.154423	0.237209	0.330965	0.240866	1.59613	0.398411	0.818603	0.937715	0	0.0442651	0.0622261	0.0354971
BnaA01g12410D	chrA01	6204146-6204603	AT5G46000.1	Mannose-binding lectin superfamily protein	0	0	0	0	0	0	0	0	0	0	0	0	0	0	0	0
BnaA01g12420D	chrA01	6204719-6205911	AT5G46000.1	Mannose-binding lectin superfamily protein	0	0	0	0	0	0	0	0	0	0	0	0	0	0	0	0
BnaA01g12460D	chrA01	6238093-6239337	AT4G22758.1	unknown protein; LOCATED IN: chloroplast; BEST Arabidopsis thaliana protein match is: unknown protein (TAIR:AT2G27830.1).	2.05558	0.311695	2.57425	1.64718	0.393182	0.776294	0.871062	0.680179	1.31635	2.78456	2.83415	2.31169	0.527682	0.481298	0.449706	0.486229
BnaA01g12470D	chrA01	6240030-6241980	AT4G22760.1	Tetratricopeptide repeat (TPR)-like superfamily protein	0.283189	0.286897	0.316197	0.295428	0.14708	0.171766	0.219983	0.17961	0.721042	0.517425	0.672628	0.637032	0.0994561	0.289176	0.121812	0.170148
BnaA01g12500D	chrA01	6281167-6282145	AT4G22810.1	Predicted AT-hook DNA-binding family protein	0	0	0	0	0	0	0	0	0	0	0	0	0	0	0	0
BnaA01g12520D	chrA01	6288005-6294204	AT4G22860.1	Cell cycle regulated microtubule associated protein	0.202308	0.799275	0.504869	0.502151	0.55114	0.586566	0.599617	0.579108	0.898182	0.325516	0.669356	0.631018	0.619232	0.760164	0.751726	0.710374
BnaA01g12550D	chrA01	6300513-6300850	AT4G22900.1	Protein of unknown function (DUF1191)	0	0	1.51932	0.50644	0	0	0	0	0	0	0	0	0	0	0	0
BnaA01g12560D	chrA01	6302437-6304762	AT4G22910.1	FIZZY-related 2	1.33149	1.82169	1.14063	1.43127	4.58717	9.13137	2.94363	5.55406	1.44631	1.77289	1.60105	1.60675	5.19566	4.38801	4.94261	4.84209
BnaA01g12590D	chrA01	6311206-6313997	AT4G23190.1	cysteine-rich RLK (RECEPTOR-like protein kinase) 11	0.147327	0	0.0614428	0.0695899	2.82231	0.249769	0.244194	1.10542	0.933153	0	0.32639	0.419848	1.63199	2.2253	1.30741	1.72157
BnaA01g12600D	chrA01	6314286-6315933	No hits found	0	0	0	0	0	0	0	0	0	0	0	0	0	0	0	0	0
BnaA01g12620D	chrA01	6316665-6317995	AT4G23190.1	cysteine-rich RLK (RECEPTOR-like protein kinase) 11	0	0	0	0	0	0	0	0	0.430861	0	0	0.14362	0	0	0	0
BnaA01g12630D	chrA01	6318069-6318126	No hits found	0	0	0	0	0	0	0	0	0	0	0	0	0	0	0	0	0
BnaA01g12640D	chrA01	6319716-6321317	AT1G27680.1	ADPGLC-PPase large subunit	0	0	0	0	0	0	0	0	0	0	0	0	0	0	0	0
BnaA01g12650D	chrA01	6324588-6327188	AT4G23190.1	cysteine-rich RLK (RECEPTOR-like protein kinase) 11	0	0	0	0	0.0252729	0	0	0.0084243	0.764906	1.14745	0.141683	0.68468	3.87635	3.11202	4.79131	3.92656
BnaA01g12680D	chrA01	6338742-6340545	AT4G22930.1	pyrimidin 4	0.966864	0.393699	0.392657	0.584407	0.240267	0.140352	0.386725	0.255781	0.773532	0.869448	0.360847	0.667942	0	0.0949329	0	0.0316443
BnaA01g12730D	chrA01	6352484-6356214	AT4G11860.1	Protein of unknown function (DUF544)	1.18305	1.41413	2.63402	1.74373	0.41712	0.753721	0.810553	0.660465	0.184815	1.38545	0.593185	0.72115	0	0.163863	0	0.054621
BnaA01g12840D	chrA01	6424183-6425722	AT4G23030.1	MATE efflux family protein	0.444022	0	0.3237	0.255907	7.33673	10.2996	5.72463	7.78699	0.0576175	0	0.116357	0.0579915	33.705	22.1772	34.1551	30.0124
BnaA01g12850D	chrA01	6430951-6431616	No hits found	0	0	0	0	0	0	0	0	0	0	0	0	0	0	0	0	0
BnaA01g12860D	chrA01	6436408-6437301	AT3G56110.2	prenylated RAB acceptor 1.B1	1.55572	1.76274	2.46398	1.92748	0.680454	1.3662	0.650068	0.898907	2.18676	0	3.36156	1.84944	0	0.169863	0	0.056621
BnaA01g12870D	chrA01	6443915-6447139	AT4G23060.1	IQ-domain 22	0.652975	2.99817	5.03913	2.89676	2.58856	6.08454	5.13382	4.60231	0.561159	2.13736	0.375738	1.02475	4.41631	5.01598	2.74755	4.05995
BnaA01g12890D	chrA01	6454867-6456107	AT4G11650.1	osmotin 34	62.575	8.59363	14.2337	28.4674	66.0033	46.8801	28.1789	47.0208	0.480502	9.0615	4.50414	4.68205	0.694498	1.23334	6.6398	2.85588
BnaA01g12930D	chrA01	6474954-6477798	AT4G23180.1	cysteine-rich RLK (RECEPTOR-like protein kinase) 10	23.7992	9.80064	33.4365	22.3454	35.7224	66.3797	60.6271	54.2431	39.8926	16.635	9.50498	22.0109	27.2143	64.0328	38.776	43.341
BnaA01g12950D	chrA01	6483562-6492360	AT4G23130.2	cysteine-rich RLK (RECEPTOR-like protein kinase) 5	0.282338	0.048045	0.175068	0.168484	0.806604	0.511355	0.398131	0.57203	0.0156932	0	0.0404369	0.01871	0.72086	0.388751	1.18651	0.765374
BnaA01g12990D	chrA01	6506366-6507729	AT4G23180.1	cysteine-rich RLK (RECEPTOR-like protein kinase) 10	0	0	0.340296	0.113432	1.00017	6.31006	2.39617	3.23547	0.30134	0	0.0414519	0.114264	3.53606	1.68449	4.22202	3.14752
BnaA01g13000D	chrA01	6509683-6510972	AT4G23330.2	unknown protein; FUNCTIONS IN: molecular_function unknown; INVOLVED IN: biological_process unknown; LOCATED IN: cellular_component unknown; EXPRESSED IN: 17 plant structures; EXPRESSED DURING: 9 growth stages; CONTAINS InterPro DOMAIN/s: Protein of unknown function DUF2365 (InterPro:IPR019314).	6.89839	15.1031	6.85809	9.61986	2.64661	5.48591	2.95602	3.69618	9.73508	12.7925	14.0485	12.192	18.5424	18.3738	14.1375	17.0179
BnaA01g13040D	chrA01	6525257-6528861	AT4G23430.2	NAD(P)-binding Rossmann-fold superfamily protein	41.7166	33.5749	51.5181	42.2699	32.7342	34.8176	49.4604	39.0041	55.008	49.4591	63.7614	56.0762	12.187	14.1209	13.453	13.2536
BnaA01g13050D	chrA01	6537746-6540554	AT4G23440.1	Disease resistance protein (TIR-NBS class)	0.0711164	0.189709	0.0426502	0.101159	0.0654383	0.0410365	0.0529392	0.053138	0.0356319	0	0.0699754	0.0352024	0.0714245	0.0809576	0	0.050794
BnaA01g13070D	chrA01	6557427-6557994	AT3G27999.1	Plant invertase/pectin methylesterase inhibitor superfamily protein	0	0	0	0	0	0	0	0	0	0	0	0	0	0	0	0
BnaA01g13080D	chrA01	6559357-6561408	AT4G23470.1	PLAC8 family protein	17.4536	17.7201	8.9614	14.7117	47.5776	26.4473	39.3197	37.7815	0.940139	2.57571	1.47541	1.66375	1.95561	3.12045	4.30671	3.12759
BnaA01g13130D	chrA01	6592410-6595503	AT4G23500.1	Pectin lyase-like superfamily protein	2.06496	3.13709	2.30928	2.50378	0.286426	1.00137	0.514276	0.600691	4.0668	0	0.0719961	1.3796	0.977706	0.916349	0.593945	0.829333
BnaA01g13170D	chrA01	6608704-6610031	AT5G25290.1	F-box family protein with a domain of unknown function (DUF295)	8.65279	7.07751	7.51243	7.74758	29.5729	32.7444	15.2595	25.8589	14.9593	15.9652	15.8197	15.5814	147.516	78.9736	71.0783	99.1893
BnaA01g13200D	chrA01	6638481-6638872	AT3G57870.1	sumo conjugation enzyme 1	0	0	0	0	0	0	0	0	0	0	0	0	0	0	0	0
BnaA01g13210D	chrA01	6642315-6643485	AT4G23530.1	Protein of unknown function (DUF793)	0	0	0.189356	0.0631187	0.116797	0.331875	0.415512	0.288061	0.305658	0.472518	0.0362628	0.27148	0.578478	0.106721	0.371714	0.352304
BnaA01g13230D	chrA01	6678919-6680267	AT4G23550.1	WRKY family transcription factor	0	0	0	0	0	0	0	0	0	0	0	0	0	0	0	0
BnaA01g13250D	chrA01	6688967-6690823	AT4G23570.3	phosphatase-related	0	0	0.0343285	0.0114428	0.20303	0	0.0969593	0.0999964	0	0	0.034894	0.0116313	0	0	0	0
BnaA01g13260D	chrA01	6699486-6700816	AT4G23570.3	phosphatase-related	0	0	0	0	0	0	0	0	0	0	0	0	0	0	0	0
BnaA01g13270D	chrA01	6707423-6709383	AT4G23590.1	Tyrosine transaminase family protein	0	0	0	0	0	0	0	0	0	0	0	0	0.172165	0	0	0.0573883
BnaA01g13280D	chrA01	6719595-6722066	AT4G23600.1	Tyrosine transaminase family protein	3.53898	1.00408	7.53939	4.02748	115.453	240.823	130.254	162.177	7.00532	4.12589	2.62974	4.58698	128.653	80.9506	65.7094	91.771
BnaA01g13290D	chrA01	6724134-6724854	AT4G23610.1	Late embryogenesis abundant (LEA) hydroxyproline-rich glycoprotein family	6.0357	2.47869	4.03798	4.18412	26.567	33.0752	28.2079	29.2834	3.44458	2.95502	2.76979	3.05646	18.0167	22.1595	21.3761	20.5174
BnaA01g13310D	chrA01	6729648-6731210	AT4G23630.1	VIRB2-interacting protein 1	40.2245	42.2481	82.8456	55.1061	61.06	71.4568	56.1041	62.8736	64.4236	64.5968	60.9653	63.3286	141.585	115.04	121.51	126.045
BnaA01g13370D	chrA01	6773913-6775202	AT4G23710.1	vacuolar ATP synthase subunit G2	2.70253	7.72158	3.21456	4.54622	5.08185	4.6799	2.80057	4.18744	0.465259	3.26284	1.24398	1.65736	3.90517	3.95276	4.82143	4.22645
BnaA01g13380D	chrA01	6780523-6782474	AT1G31150.1	Domain of unknown function (DUF1985)	0	0	0	0	0	0	0	0	0	0	0	0	0	0	0	0
BnaA01g13390D	chrA01	6811526-6814178	AT4G23730.1	Galactose mutarotase-like superfamily protein	11.1782	9.25263	26.6075	15.6794	35.5852	36.7189	27.8259	33.3767	21.1731	17.5393	16.4963	18.4029	75.0434	77.2209	81.248	77.8374
BnaA01g13400D	chrA01	6814261-6818045	AT4G23740.1	Leucine-rich repeat protein kinase family protein	7.20316	7.12904	7.46536	7.26585	3.06731	4.04834	4.11318	3.74294	5.94944	5.89843	4.27318	5.37368	0.278944	0.742712	0.892496	0.638051
BnaA01g13420D	chrA01	6830328-6831276	AT4G23750.2	cytokinin response factor 2	0.152602	0.53765	3.01787	1.23604	0.100754	0	0.292642	0.131132	0.28812	0	0.0613851	0.116502	0.320564	0.175425	0	0.16533
BnaA01g13430D	chrA01	6837019-6839112	AT4G23800.2	HMG (high mobility group) box protein	0.368468	0.264201	0.613614	0.415428	0.715165	1.64948	1.01226	1.12564	0.182097	0.327409	0.100135	0.203214	0.517205	0.3662	0.713652	0.532352
BnaA01g13480D	chrA01	6855998-6858311	AT4G23860.3	PHD finger protein-related	7.48656	10.651	8.74782	8.96179	4.149	4.38184	4.73161	4.42082	3.90701	4.61673	3.76884	4.09753	1.07779	2.33161	1.03834	1.48258
BnaA01g13490D	chrA01	6860967-6861321	AT4G23870.1	unknown protein; BEST Arabidopsis thaliana protein match is: unknown protein (TAIR:AT4G11020.1); Has 12 Blast hits to 12 proteins in 4 species: Archae - 0; Bacteria - 0; Metazoa - 0; Fungi - 0; Plants - 12; Viruses - 0; Other Eukaryotes - 0 (source: NCBI BLink).	0	0	0	0	0	0	0	0	0	0	0	0	0	0	0	0
BnaA01g13520D	chrA01	6876152-6877736	AT4G23900.1	Nucleoside diphosphate kinase family protein	0.720335	0.586711	2.55608	1.28771	0.903849	2.09207	0.919048	1.30499	1.48697	1.96576	0.64719	1.36664	1.55543	2.48667	0.819618	1.62057
BnaA01g13530D	chrA01	6877890-6880739	AT4G23910.2	unknown protein; FUNCTIONS IN: molecular_function unknown; INVOLVED IN: biological_process unknown; LOCATED IN: cellular_component unknown; EXPRESSED IN: 21 plant structures; EXPRESSED DURING: 13 growth stages; BEST Arabidopsis thaliana protein match is: unknown protein (TAIR:AT4G10970.4).	8.16081	11.7974	6.81018	8.9228	5.51456	4.37476	3.49674	4.46202	8.13723	5.98928	6.53546	6.88732	10.6264	11.5552	10.6152	10.9323
BnaA01g13540D	chrA01	6884210-6886904	AT4G23920.1	UDP-D-glucose/UDP-D-galactose 4-epimerase 2	47.8532	18.0607	7.93124	24.615	105.043	44.7731	52.3652	67.3938	6.59773	27.1187	40.1587	24.625	189.236	180.18	334.952	234.789
BnaA01g13560D	chrA01	6888463-6893113	AT4G23940.1	FtsH extracellular protease family	9.78311	7.02571	8.51318	8.44067	3.48218	4.18831	6.39805	4.68951	4.97861	5.53889	6.03211	5.51654	0.643099	0.851434	1.29512	0.929884
BnaA01g13570D	chrA01	6893429-6895493	AT4G23950.1	Galactose-binding protein	0.233111	0	0.0394798	0.0908636	0.0880645	0.059843	0.167896	0.105268	0.113348	0	0.180534	0.0979607	0.305753	0.240197	0.126101	0.224017
BnaA01g13580D	chrA01	6906139-6909732	AT4G23980.1	auxin response factor 9	2.65664	1.99751	2.00647	2.22021	0.710517	1.18574	1.65718	1.18448	0.676713	0	0.826393	0.501035	0.361021	0.565763	0.551352	0.492712
BnaA01g13610D	chrA01	6919359-6920206	AT4G24130.1	Protein of unknown function, DUF538	1.9957	1.63494	2.14615	1.9256	3.60007	0.597737	2.68002	2.29261	3.04632	3.02895	0.412118	2.16246	0	0	0	0
BnaA01g13630D	chrA01	6945231-6947482	AT4G24160.1	alpha/beta-Hydrolases superfamily protein	6.05309	8.65768	9.84981	8.18686	25.108	19.0895	14.6272	19.6082	7.16786	6.46616	7.13711	6.92371	37.3426	33.9401	39.2781	36.8536
BnaA01g13640D	chrA01	6948551-6952821	AT4G24170.1	ATP binding microtubule motor family protein	0	0	0	0	0.224757	0.179639	0.181189	0.195195	0	0	0	0	0.428111	0.591325	0.936792	0.652076
BnaA01g13650D	chrA01	6958721-6961946	AT4G24175.1	unknown protein; CONTAINS InterPro DOMAIN/s: Uncharacterised protein family UPF0307 (InterPro:IPR006839); Has 30201 Blast hits to 17322 proteins in 780 species: Archae - 12; Bacteria - 1396; Metazoa - 17338; Fungi - 3422; Plants - 5037; Viruses - 0; Other Eukaryotes - 2996 (source: NCBI BLink).	1.82486	0.716076	1.25995	1.26696	2.02982	7.33347	3.0838	4.14903	1.84197	1.59803	1.3881	1.60937	19.7049	5.83259	10.8025	12.1133
BnaA01g13690D	chrA01	6972882-6973718	AT4G24210.1	F-box family protein	22.2269	31.5503	16.0482	23.2751	10.8803	7.04792	5.59526	7.84116	23.8412	23.9001	31.463	26.4014	2.16194	7.48149	2.74986	4.1311
BnaA01g13700D	chrA01	6974302-6975770	AT4G24220.1	NAD(P)-binding Rossmann-fold superfamily protein	8.74825	19.4265	5.98249	11.3857	14.1409	11.8928	9.43644	11.8234	3.40561	8.30249	13.665	8.4577	2.43959	2.77616	2.48968	2.56848
BnaA01g13720D	chrA01	6978774-6980797	AT4G24240.1	WRKY DNA-binding protein 7	2.83261	4.15822	3.07511	3.35531	1.28016	1.7432	2.05569	1.69302	3.51931	0.404026	0.688631	1.53732	0.309623	0.660218	0.398124	0.455988
BnaA01g13770D	chrA01	7013589-7014158	AT4G24275.1	Identified as a screen for stress-responsive genes.	2.69379	4.88586	1.45867	3.01277	5.61636	6.99108	2.78489	5.13078	5.44165	2.42901	0.917947	2.92954	0.942514	1.64386	0.191952	0.926109
BnaA01g13780D	chrA01	7016234-7022008	AT5G49910.1	chloroplast heat shock protein 70-2	16.5227	12.3687	16.7397	15.2104	14.0981	13.1287	17.1489	14.7919	13.0637	10.0234	9.54678	10.878	16.8544	14.9332	25.8366	19.2081
BnaA01g13790D	chrA01	7022102-7024342	AT5G49910.1	chloroplast heat shock protein 70-2	0	0	0	0	0.141947	0.144624	0	0.0955237	0	0	0	0	1.72608	0.294598	1.54938	1.19002
BnaA01g13800D	chrA01	7025827-7029137	AT4G24290.2	MAC/Perforin domain-containing protein	6.90228	5.68	6.56178	6.38135	30.7707	32.5782	22.5391	28.6293	6.38146	8.35063	7.48312	7.40507	95.1274	91.7839	107.616	98.1758
BnaA01g13810D	chrA01	7030414-7031077	AT4G24310.1	Protein of unknown function (DUF679)	1.01686	0.266924	0.278401	0.520728	90.2144	202.018	63.1478	118.46	0.0591469	0	2.4957	0.851616	203.839	155.704	162.387	173.977
BnaA01g13840D	chrA01	7037640-7039046	AT1G29470.2	S-adenosyl-L-methionine-dependent methyltransferases superfamily protein	0	0	0.0474907	0.0158302	0.0681166	0	0	0.0227055	0	0	0	0	0	0	0	0
BnaA01g13850D	chrA01	7041674-7043963	AT4G24340.1	Phosphorylase superfamily protein	7.99595	5.85301	4.9532	6.26739	69.2749	93.3823	56.0769	72.9114	6.44465	7.17544	11.4556	8.35856	136.902	114.106	151.381	134.13
BnaA01g13880D	chrA01	7047971-7049194	AT4G24380.1	INVOLVED IN: 10-formyltetrahydrofolate biosynthetic process, folic acid and derivative biosynthetic process; EXPRESSED IN: 24 plant structures; EXPRESSED DURING: 15 growth stages; CONTAINS InterPro DOMAIN/s: Serine hydrolase (InterPro:IPR005645); BEST Arabidopsis thaliana protein match is: alpha/beta-Hydrolases superfamily protein (TAIR:AT5G65400.1); Has 30201 Blast hits to 17322 proteins in 780 …	2.99536	3.6626	3.29674	3.31823	46.9969	46.9003	26.9373	40.2782	7.03504	6.05681	6.80562	6.63249	169.14	137.05	145.421	150.537
BnaA01g13900D	chrA01	7056376-7060371	AT4G24520.1	P450 reductase 1	0.0510413	0	0.195374	0.0821384	0	0	0.0305329	0.0101776	1.35072	0.641176	1.75009	1.24733	1.73693	1.57504	1.31397	1.54198
BnaA01g13930D	chrA01	7077792-7081035	AT4G24550.2	Clathrin adaptor complexes medium subunit family protein	10.8591	5.17697	8.44167	8.15925	13.0114	12.0452	12.488	12.5149	8.75938	9.31359	8.05654	8.70984	11.656	10.2905	12.5039	11.4835
BnaA01g13950D	chrA01	7087664-7088722	AT4G24570.1	dicarboxylate carrier 2	5.35177	1.77312	4.68959	3.93816	9.12811	44.9127	11.35	21.7969	3.92949	0.669616	0.811763	1.80362	122.8	135.184	110.203	122.729
BnaA01g13970D	chrA01	7099908-7101281	AT4G24590.1	unknown protein; BEST Arabidopsis thaliana protein match is: unknown protein (TAIR:AT5G49710.3); Has 105 Blast hits to 105 proteins in 26 species: Archae - 0; Bacteria - 0; Metazoa - 8; Fungi - 3; Plants - 85; Viruses - 0; Other Eukaryotes - 9 (source: NCBI BLink).	7.06313	11.7913	5.73933	8.19792	4.2849	2.76558	4.87739	3.97596	10.8974	5.09466	10.4288	8.80695	4.21043	4.12552	3.46352	3.93316
BnaA01g14000D	chrA01	7111408-7113903	AT4G24630.1	DHHC-type zinc finger family protein	2.22506	2.17248	1.62555	2.0077	1.68592	1.70719	1.8766	1.75657	1.82808	2.32903	1.58563	1.91425	1.79864	1.1319	1.96263	1.63106
BnaA01g14010D	chrA01	7116843-7118074	AT4G24640.1	Plant invertase/pectin methylesterase inhibitor superfamily protein	0	0	0	0	0	0	0	0	0.225377	0	0.408341	0.211239	0	0	0.235513	0.0785043
BnaA01g14050D	chrA01	7141870-7145192	AT4G24690.1	ubiquitin-associated (UBA)/TS-N domain-containing protein / octicosapeptide/Phox/Bemp1 (PB1) domain-containing protein	25.6692	20.2801	40.7895	28.9129	36.6663	31.236	31.2623	33.0549	29.9341	26.2333	33.02	29.7291	32.0829	33.3355	36.1877	33.8687
BnaA01g14140D	chrA01	7188555-7191433	AT4G24790.2	AAA-type ATPase family protein	0	0	0	0	0.0223603	0	0	0.00745343	0	0	0	0	0	0	0	0
BnaA01g14150D	chrA01	7192164-7194007	AT4G24800.3	MA3 domain-containing protein	4.02852	3.7388	3.51559	3.76097	4.28307	6.39679	4.48615	5.05534	4.53774	1.51473	3.98713	3.34653	10.923	8.71337	10.7964	10.1443
BnaA01g14230D	chrA01	7209035-7212625	AT5G25180.1	cytochrome P450, family 71, subfamily B, polypeptide 14	0	0	0	0	0	0	0.037909	0.0126363	0	0	0	0	0	0	0	0
BnaA01g14250D	chrA01	7218203-7220209	AT4G24900.1	unknown protein; Has 119 Blast hits to 96 proteins in 40 species: Archae - 0; Bacteria - 0; Metazoa - 81; Fungi - 0; Plants - 34; Viruses - 0; Other Eukaryotes - 4 (source: NCBI BLink).	2.82763	3.97617	4.70679	3.83686	5.67745	4.41815	3.7661	4.62057	6.04395	2.80418	7.16755	5.33856	8.811	7.09706	5.88075	7.26294
BnaA01g14300D	chrA01	7230370-7232890	AT4G24940.1	SUMO-activating enzyme 1A	5.03411	4.9509	3.39365	4.45955	5.12475	3.59814	4.36513	4.36267	3.59498	4.89591	4.51444	4.33511	5.83489	4.62624	4.10235	4.85449
BnaA01g14310D	chrA01	7233049-7235731	AT3G62870.1	Ribosomal protein L7Ae/L30e/S12e/Gadd45 family protein	4.88064	3.40247	2.02388	3.43566	4.16593	4.76144	3.65791	4.19509	1.85131	2.49976	1.66702	2.00603	9.59652	8.79782	5.40515	7.93316
BnaA01g14320D	chrA01	7236171-7237381	AT4G24960.1	HVA22 homologue D	0.199212	1.43785	1.76039	1.13248	0.103361	0.0976367	0.0631038	0.0880338	2.76643	1.81852	1.5798	2.05492	0.698076	0.990739	0.138711	0.609175
BnaA01g14330D	chrA01	7240989-7245366	AT4G24970.1	Histidine kinase-, DNA gyrase B-, and HSP90-like ATPase family protein	1.36989	1.60712	0.975225	1.31741	0.295087	0.507006	0.758025	0.520039	1.94247	0.892697	1.59388	1.47635	0.620743	1.03679	0.320807	0.659447
BnaA01g14340D	chrA01	7247138-7248975	AT4G24972.1	tapetum determinant 1	7.71408	14.5022	13.7295	11.9819	1.75931	1.36347	5.53619	2.88632	2.73282	3.73033	1.64561	2.70292	0	0.162483	0.227658	0.130047
BnaA01g14380D	chrA01	7260728-7262888	AT4G25030.2	unknown protein; BEST Arabidopsis thaliana protein match is: unknown protein (TAIR:AT5G45410.3); Has 35333 Blast hits to 34131 proteins in 2444 species: Archae - 798; Bacteria - 22429; Metazoa - 974; Fungi - 991; Plants - 531; Viruses - 0; Other Eukaryotes - 9610 (source: NCBI BLink).	2.53242	3.9734	2.33004	2.94529	104.548	193.31	76.197	124.685	0.849876	1.80911	1.8161	1.4917	593.355	347.979	374.593	438.642
BnaA01g14390D	chrA01	7283370-7284651	AT4G25040.1	Uncharacterised protein family (UPF0497)	0	0	0	0	0	0	0	0	0	0	0	0	0	0	0	0
BnaA01g14400D	chrA01	7285229-7286538	AT4G25050.1	acyl carrier protein 4	67.4618	25.7945	18.8939	37.3834	8.66333	5.92147	12.4319	9.00557	24.126	46.509	16.1567	28.9306	5.27624	6.79044	7.77016	6.61228
BnaA01g14410D	chrA01	7287150-7290725	AT4G25070.1	unknown protein; EXPRESSED IN: cultured cell; BEST Arabidopsis thaliana protein match is: unknown protein (TAIR:AT3G48860.2); Has 14837 Blast hits to 10961 proteins in 1163 species: Archae - 189; Bacteria - 1924; Metazoa - 7665; Fungi - 1127; Plants - 653; Viruses - 80; Other Eukaryotes - 3199 (source: NCBI BLink).	0.655285	0.419216	0.259947	0.444816	9.64943	10.9287	6.73134	9.10316	0	0	0.465556	0.155185	22.0549	14.6967	17.7735	18.175
BnaA01g14480D	chrA01	7305081-7306307	AT4G25140.1	oleosin 1	0	0	0	0	0	0	0	0	0	0	0	0	0	0	0	0
BnaA01g14510D	chrA01	7334037-7336236	AT4G25170.2	Uncharacterised conserved protein (UCP012943)	0.0911656	0	0.586182	0.225783	0.468182	0.0498668	0	0.172683	2.0228	0.437405	2.72142	1.72721	2.77151	1.77648	4.27703	2.94167
BnaA01g14560D	chrA01	7348570-7349551	AT4G25200.1	mitochondrion-localized small heat shock protein 23.6	4.05022	1.94668	4.09313	3.36334	2.31393	1.16514	1.88158	1.78688	1.88386	1.3087	3.19493	2.12916	0.773485	0.579467	1.1137	0.822217
BnaA01g14570D	chrA01	7351254-7352603	AT4G25210.1	DNA-binding storekeeper protein-related transcriptional regulator	13.7993	20.4959	15.2114	16.5022	18.7884	19.1541	13.5543	17.1656	12.5784	18.9343	12.5183	14.677	12.7334	10.8042	8.35546	10.631
BnaA01g14580D	chrA01	7357422-7359446	AT4G25220.1	root hair specific 15	0	0	0	0	0	0	0	0	0	0	0	0	0	0	0	0
BnaA01g14590D	chrA01	7361318-7365415	AT4G25230.2	RPM1 interacting protein 2	2.93388	4.95493	4.73792	4.20891	2.90494	3.16044	2.95857	3.00798	0.666086	1.59009	0.630631	0.962269	0.444316	0.367928	0.406863	0.406369
BnaA01g14600D	chrA01	7368218-7371140	AT4G25240.1	SKU5 similar 1	0.217425	0.218192	0.364534	0.266717	0.240695	0.181265	0.23564	0.2192	0.423465	0	0.402986	0.275484	0.183805	0.159661	0.225251	0.189572
BnaA01g14610D	chrA01	7375049-7375649	AT4G25250.1	Plant invertase/pectin methylesterase inhibitor superfamily protein	0	0	0	0	0	0	0	0	0	0	0	0	0	0	0	0
BnaA01g14620D	chrA01	7377364-7377964	AT4G25250.1	Plant invertase/pectin methylesterase inhibitor superfamily protein	0	0	0	0	0	0	0	0	0	0	0	0	0	0	0	0
BnaA01g14630D	chrA01	7380675-7381263	AT4G25250.1	Plant invertase/pectin methylesterase inhibitor superfamily protein	0	0	0	0	0	0	0	0	0	0	0	0	0	0	0	0
BnaA01g14680D	chrA01	7392374-7393075	AT4G25310.1	2-oxoglutarate (2OG) and Fe(II)-dependent oxygenase superfamily protein	0.440574	0.427218	0.0757902	0.314527	0.223787	0	0.285722	0.169836	0.0488559	0	0.150655	0.0665036	6.14237	2.48421	4.74961	4.45873
BnaA01g14710D	chrA01	7405263-7407331	AT4G25320.1	AT hook motif DNA-binding family protein	3.8319	3.34148	2.69263	3.28867	4.81694	4.77947	2.85883	4.15175	1.43987	1.7029	2.64689	1.92989	4.68976	3.79783	3.49437	3.99399
BnaA01g14730D	chrA01	7421600-7424690	AT4G25360.2	TRICHOME BIREFRINGENCE-LIKE 18	2.06223	1.6872	1.56096	1.77013	5.27359	8.15503	4.96875	6.13246	1.23955	0	0.868439	0.702663	17.9808	22.1679	22.5271	20.8919
BnaA01g14750D	chrA01	7452345-7455318	AT4G25500.4	arginine/serine-rich splicing factor 35	25.7203	35.7045	13.6953	25.04	16.7137	12.7665	11.3785	13.6196	10.9783	13.6293	17.2765	13.9614	22.9181	22.4908	26.7077	24.0389
BnaA01g14760D	chrA01	7462581-7464754	AT4G25515.1	SEUSS-like 3	0	0	0	0	0	0	0	0	0	0	0.104153	0.0347177	0	0	0	0
BnaA01g14770D	chrA01	7470562-7473323	AT4G25530.1	FLOWERING WAGENINGEN	0.276633	0.310942	0.220171	0.269249	0.024399	0	0.0481967	0.0241986	0	0	0.0348697	0.0116232	0	0	0.0367877	0.0122626
BnaA01g14780D	chrA01	7473670-7474297	AT4G25530.1	FLOWERING WAGENINGEN	0	0	0	0	0	0	0	0	0	0	0	0	0	0	0	0
BnaA01g14790D	chrA01	7478735-7481488	AT4G25550.1	Cleavage/polyadenylation specificity factor, 25kDa subunit	3.49097	3.73486	3.75444	3.66009	8.00279	9.14939	5.22461	7.45893	4.85284	7.56948	5.30169	5.908	11.303	11.0565	9.77977	10.7131
BnaA01g14800D	chrA01	7483028-7484051	AT4G25560.1	myb domain protein 18	0	0	0	0	0	0	0	0	0	0	0.381605	0.127202	0	0	0	0
BnaA01g14830D	chrA01	7488818-7490715	AT4G25600.1	Oxoglutarate/iron-dependent oxygenase	0	0	0	0	0	0	0	0	0	0	0	0	0	0	0	0
BnaA01g14840D	chrA01	7492259-7495743	AT4G25610.1	C2H2-like zinc finger protein	0.384045	0.487671	0.606633	0.492783	0.944563	1.05874	1.1447	1.04933	0.670734	0.890515	0.984577	0.848609	0.426551	1.00352	1.33396	0.921344
BnaA01g14860D	chrA01	7502403-7504799	AT4G25630.1	fibrillarin 2	21.7711	10.6396	10.8363	14.4157	88.1478	100.283	54.9522	81.1277	17.4487	20.7826	26.4749	21.5687	268.45	139.136	153.625	187.07
BnaA01g14890D	chrA01	7512754-7514145	AT4G25680.1	PPPDE putative thiol peptidase family protein	0.434922	0.280494	0.327545	0.347654	0.0684278	0.138175	0.131128	0.112577	0.121503	0	0	0.040501	0	0.140674	0.0990067	0.0798936
BnaA01g14910D	chrA01	7516638-7518051	AT4G25680.1	PPPDE putative thiol peptidase family protein	6.35264	8.96786	5.31291	6.8778	7.06803	6.346	4.34653	5.92019	5.10369	5.35925	2.43289	4.29861	3.50946	3.12896	2.3851	3.00784
BnaA01g14990D	chrA01	7615996-7618867	AT4G25800.2	Calmodulin-binding protein	9.04282	7.24864	9.36098	8.55081	5.65547	4.5229	6.03962	5.406	1.90321	3.1771	1.76309	2.28113	0.708361	0.670663	0.975802	0.784942
BnaA01g15000D	chrA01	7620768-7622405	AT4G25810.1	xyloglucan endotransglycosylase 6	0.491489	0.245994	0.251433	0.329639	69.155	91.2644	50.5998	70.3397	0.108706	0	0.920268	0.342991	50.1444	52.6032	58.2512	53.6663
BnaA01g15010D	chrA01	7632848-7634131	AT4G25830.1	Uncharacterised protein family (UPF0497)	5.36906	2.32048	8.95869	5.54941	0.916202	0.154268	1.34165	0.80404	11.3515	3.56965	2.12735	5.68283	0	0.315734	0.333869	0.216534
BnaA01g15020D	chrA01	7638139-7639669	AT4G25835.1	P-loop containing nucleoside triphosphate hydrolases superfamily protein	0.0765339	0.334541	0.0309743	0.14735	0.0475719	0.086577	0.0865579	0.0735689	0.137127	0	0.27142	0.136182	0	0	0	0
BnaA01g15030D	chrA01	7648041-7654144	AT4G25850.1	OSBP(oxysterol binding protein)-related protein 4B	0	0	0	0	0.0648793	0	0	0.0216264	0.0143855	0	0	0.00479517	0	0	0	0
BnaA01g15040D	chrA01	7654324-7658644	AT4G25850.1	OSBP(oxysterol binding protein)-related protein 4B	3.6006	7.65168	7.63657	6.29628	2.1707	1.71874	2.49601	2.12848	8.219	3.33572	3.29657	4.95043	0	1.02233	0.195542	0.405957
BnaA01g15060D	chrA01	7663755-7667738	AT4G25880.1	pumilio 6	5.21584	4.96635	6.53813	5.57344	3.24788	3.9192	4.34087	3.83598	5.72355	7.10525	9.25048	7.35976	1.40993	2.82116	1.80039	2.01049
BnaA01g15080D	chrA01	7689667-7691811	AT4G25900.1	Galactose mutarotase-like superfamily protein	31.2348	29.8585	11.5794	24.2242	198.592	148.982	94.0549	147.21	16.773	11.1056	15.3991	14.4259	335.227	320.903	344.159	333.43
BnaA01g15090D	chrA01	7692787-7696164	AT4G25900.1	Galactose mutarotase-like superfamily protein	0.196284	0	0	0.065428	0.221673	0.04559	0.11737	0.128211	0.0203254	0	0	0.00677513	0.153772	0.0937111	0	0.0824944
BnaA01g15100D	chrA01	7698230-7699512	AT4G25910.1	NFU domain protein 3	19.1647	22.9051	13.982	18.6839	2.9214	2.36384	5.26191	3.51572	15.0547	20.5027	11.9884	15.8486	1.93861	1.62029	0.659531	1.40614
BnaA01g15130D	chrA01	7705582-7711689	AT4G25960.1	P-glycoprotein 2	3.93092	1.9455	5.48084	3.78575	0.255268	0.245751	0.913265	0.471428	11.593	1.60075	2.56576	5.25317	0.334182	0.526528	0.331409	0.397373
BnaA01g15140D	chrA01	7712597-7717762	AT4G25970.1	phosphatidylserine decarboxylase 3	10.383	8.68416	8.28564	9.1176	6.68552	4.65199	4.52999	5.28917	11.206	5.61583	11.1781	9.33331	30.6576	27.1896	35.8369	31.228
BnaA01g15150D	chrA01	7717854-7720015	AT4G25980.1	Peroxidase superfamily protein	0.750004	0	0	0.250001	0	0	0.0363192	0.0121064	0	0	0.0771557	0.0257186	0	0	0.236633	0.0788777
BnaA01g15170D	chrA01	7731760-7733896	AT4G26000.1	RNA-binding KH domain-containing protein	0	0	0	0	0	0	0	0	0	0	0	0	0	0	0	0
BnaA01g15180D	chrA01	7742392-7749881	AT5G57110.2	autoinhibited Ca2+ -ATPase, isoform 8	0.387544	0.275537	0.688465	0.450515	0.18709	0.139113	0.297551	0.207918	0.943895	0.239804	0.318003	0.500567	0.0465359	0.255455	0.0600576	0.120683
BnaA01g15190D	chrA01	7756949-7758908	No hits found	0	0	0	0	0	0	0	0	0	0	0	0	0	0	0	0.0892841	0.0297614
BnaA01g15200D	chrA01	7762878-7763293	AT3G21180.1	autoinhibited Ca(2+)-ATPase 9	0	0.793444	0	0.264481	0	0	0	0	0	0	0.264167	0.0880557	0	0	0	0
BnaA01g15210D	chrA01	7764663-7766021	AT5G57110.2	autoinhibited Ca2+ -ATPase, isoform 8	0	0.102864	0.236717	0.113194	0	0.15317	0.0320595	0.0617432	0.0894069	0	0.240701	0.110036	0	0	0	0
BnaA01g15220D	chrA01	7766392-7768570	AT5G57110.2	autoinhibited Ca2+ -ATPase, isoform 8	0.361226	0.459369	0.528554	0.449716	0.165954	0.169856	0.212392	0.182734	0.322174	0	0.572529	0.298234	0	0	0.162245	0.0540817
BnaA01g15230D	chrA01	7769502-7771011	AT4G26010.1	Peroxidase superfamily protein	0	0	0	0	0.533532	0.624862	0.182467	0.446954	0	0	0	0	0	0.115456	0	0.0384853
BnaA01g15240D	chrA01	7793118-7798729	AT4G26050.1	plant intracellular ras group-related LRR 8	1.07598	0.476458	0	0.517479	5.02875	2.04981	2.1228	3.06712	0	0	0.226961	0.0756537	0.333325	0.285674	0.732811	0.450603
BnaA01g15260D	chrA01	7803824-7808578	No hits found	0	0	0	0.734017	0.244672	0	0	0	0	0	0	0	0	0	0	0	0
BnaA01g15270D	chrA01	7809072-7811565	AT4G26090.1	NB-ARC domain-containing disease resistance protein	0.475215	0.310461	0.161163	0.315613	0.736262	0.562127	0.641932	0.646774	0.197782	0.351987	0.204414	0.251394	0.206422	0.241984	0.367948	0.272118
BnaA01g15290D	chrA01	7812715-7815642	AT1G64280.1	regulatory protein (NPR1)	5.87116	4.28342	3.96617	4.70692	3.62317	3.34665	4.55243	3.84075	4.15082	2.58581	3.77007	3.50223	1.33033	3.22386	2.33549	2.29656
BnaA01g15300D	chrA01	7825468-7828118	AT4G26110.1	nucleosome assembly protein1;1	6.04141	15.4567	2.88417	8.12743	14.1587	13.397	7.1959	11.5839	5.17062	4.60872	8.13077	5.97004	61.7031	45.9178	50.1963	52.6057
BnaA01g15310D	chrA01	7829899-7832460	AT4G26120.1	Ankyrin repeat family protein / BTB/POZ domain-containing protein	7.08637	19.4513	6.17614	10.9046	8.26026	12.445	6.6391	9.11479	2.78182	7.64422	13.983	8.13635	55.9682	45.2459	43.9299	48.3813
BnaA01g15340D	chrA01	7847909-7849506	AT4G26150.1	cytokinin-responsive gata factor 1	0	0	0	0	0.477475	0	0	0.159158	0	0	0	0	0	0	0	0
BnaA01g15350D	chrA01	7849559-7851516	AT4G26150.1	cytokinin-responsive gata factor 1	1.12879	0.92531	2.28075	1.44495	0.73674	0.513605	1.27419	0.841512	0.198004	3.62119	1.28953	1.70291	0	0.0904382	0.319372	0.136603
BnaA01g15360D	chrA01	7857094-7858283	AT4G26160.1	atypical CYS HIS rich thioredoxin 1	0	0.59568	0.258686	0.284789	0.470921	0	0.238444	0.236455	0.501063	0	0.38868	0.296581	0	0	0.266074	0.0886913
BnaA01g15380D	chrA01	7874004-7875611	AT4G26200.1	1-amino-cyclopropane-1-carboxylate synthase 7	0	0.0947145	0	0.0315715	0.0504213	0.0947003	0.0929165	0.079346	0	0	0	0	0	0	0	0
BnaA01g15440D	chrA01	7921089-7921834	AT4G26288.1	FUNCTIONS IN: molecular_function unknown; INVOLVED IN: biological_process unknown; LOCATED IN: cellular_component unknown; BEST Arabidopsis thaliana protein match is: oxidative stress 3 (TAIR:AT5G56550.1); Has 289 Blast hits to 232 proteins in 41 species: Archae - 0; Bacteria - 12; Metazoa - 36; Fungi - 21; Plants - 151; Viruses - 2; Other Eukaryotes - 67 (source: NCBI BLink).	6.27495	7.76948	5.0836	6.37601	6.03962	5.62973	2.36458	4.67798	6.31957	0	0.12134	2.14697	0	1.82503	0.768678	0.864569
BnaA01g15480D	chrA01	7943228-7945065	AT4G26340.1	F-box/RNI-like/FBD-like domains-containing protein	2.00194	2.33379	2.20644	2.18072	1.10064	1.12323	1.17984	1.13457	0.774907	0	0.518719	0.431209	0.259238	0	0.215929	0.158389
BnaA01g15510D	chrA01	7950998-7953019	AT4G26410.1	Uncharacterised conserved protein UCP022280	12.0917	11.5743	12.9756	12.2139	34.0708	27.4303	23.5464	28.3492	5.78321	11.6717	5.92139	7.7921	13.941	8.56968	9.11599	10.5422
BnaA01g15560D	chrA01	7965691-7967900	AT4G26430.1	COP9 signalosome subunit 6B	4.5404	1.53597	4.59512	3.55716	8.32698	9.05286	6.88726	8.08903	4.91352	7.11167	4.62311	5.54943	13.0901	9.27532	6.15564	9.50702
BnaA01g15580D	chrA01	7971318-7973533	AT5G16700.1	Glycosyl hydrolase superfamily protein	0	0	0	0	0	0	0	0	0	0	0	0	0	0	0.0523835	0.0174612
BnaA01g15590D	chrA01	7983790-7986626	AT4G26450.1	unknown protein; Has 614 Blast hits to 492 proteins in 137 species: Archae - 0; Bacteria - 94; Metazoa - 255; Fungi - 76; Plants - 69; Viruses - 0; Other Eukaryotes - 120 (source: NCBI BLink).	5.15514	6.4032	6.49248	6.01694	1.29236	1.75292	2.48867	1.84465	2.02502	2.31035	3.6645	2.66662	0.413142	0.48318	0.479415	0.458579
BnaA01g15600D	chrA01	7987014-7989156	AT4G26455.1	WPP domain interacting protein 1	4.86821	3.98235	4.42974	4.42677	9.0361	9.42801	6.82512	8.42974	4.60717	4.65155	4.44646	4.56839	22.8413	19.5655	18.7042	20.3703
BnaA01g15610D	chrA01	8009400-8010413	AT4G26490.1	Late embryogenesis abundant (LEA) hydroxyproline-rich glycoprotein family	2.48472	1.96111	1.38539	1.94374	1.39321	1.86836	1.24122	1.50093	1.21301	2.41498	1.33983	1.65594	0.674225	2.69319	1.61394	1.66045
BnaA01g15640D	chrA01	8017314-8019306	AT4G26530.2	Aldolase superfamily protein	203.541	329.925	158.957	230.808	28.6383	2.82626	18.8989	16.7878	77.5634	45.1006	18.7848	47.1496	0.360481	6.34664	1.88524	2.86412
BnaA01g15720D	chrA01	8061111-8064923	AT4G26600.1	S-adenosyl-L-methionine-dependent methyltransferases superfamily protein	1.51527	0.283548	0.793866	0.864228	2.8606	3.543	2.27924	2.89428	0.867337	1.10765	0.816364	0.93045	5.3767	3.11955	4.01403	4.17009
BnaA01g15770D	chrA01	8097568-8099367	AT4G26650.2	RNA-binding (RRM/RBD/RNP motifs) family protein	0.232113	0.913359	0.260632	0.468701	0.808532	0.609903	0.362825	0.593753	0.185225	0	0.0261176	0.0704475	0.787928	0.768969	1.02694	0.861279
BnaA01g15780D	chrA01	8100316-8101716	AT4G26670.1	Mitochondrial import inner membrane translocase subunit Tim17/Tim22/Tim23 family protein	19.2136	26.6622	14.3383	20.0714	5.17662	3.64197	3.25064	4.02308	4.11447	3.98245	4.26494	4.12062	0.506318	0.440943	0.620079	0.522447
BnaA01g15800D	chrA01	8102750-8109411	AT5G26710.1	Glutamyl/glutaminyl-tRNA synthetase, class Ic	0.317016	0.71522	0.904201	0.645479	0.57836	0.602618	0.595907	0.592295	0.379207	0.227848	0.491905	0.36632	0.133464	0.0512729	0.125758	0.103498
BnaA01g15820D	chrA01	8122713-8126675	AT4G26700.2	fimbrin 1	4.13191	1.82367	5.00633	3.65397	1.28507	1.37944	3.20604	1.95685	1.00633	4.57371	2.17665	2.58556	0.721345	0.728414	1.24145	0.89707
BnaA01g15830D	chrA01	8134900-8135235	AT4G26701.1	DNA binding;DNA topoisomerase type Is	0	0	0	0	0	0	0	0	0	0	0	0	0	0	0	0
BnaA01g15840D	chrA01	8145295-8147386	AT4G26720.1	protein phosphatase X 1	1.96047	2.07143	1.33687	1.78959	2.05353	1.36753	1.45206	1.62437	2.02814	2.4797	1.17278	1.89354	2.62692	1.54135	1.25583	1.80803
BnaA01g15890D	chrA01	8156638-8158938	AT4G26770.1	Phosphatidate cytidylyltransferase family protein	0	0	0	0	0.0364807	0	0	0.0121602	0	0	0	0	0	0	0	0
BnaA01g15910D	chrA01	8166107-8168072	AT4G26790.2	GDSL-like Lipase/Acylhydrolase superfamily protein	0.145145	0.338208	1.39585	0.626401	0.0320853	0.0662988	0.042135	0.0468397	10.8049	1.1721	0.0908891	4.02263	0	0	0	0
BnaA01g15920D	chrA01	8169398-8171514	AT3G16710.1	Pentatricopeptide repeat (PPR) superfamily protein	0.0583977	0.107481	0.073144	0.0796742	0.134487	0.336117	0.0172481	0.162617	0.342727	0.476599	0.204667	0.341331	0.282506	0.672031	0.197484	0.384007
BnaA01g15940D	chrA01	8172721-8174243	AT4G26840.1	small ubiquitin-like modifier 1	63.2431	53.3355	30.4038	48.9941	35.7834	31.1261	25.6201	30.8432	32.3693	30.5884	43.0745	35.3441	56.8828	40.5966	36.0612	44.5135
BnaA01g15980D	chrA01	8193797-8199719	AT4G26890.1	mitogen-activated protein kinase kinase kinase 16	0	0	0.0648636	0.0216212	0.841623	0.974143	0.924735	0.9135	0.0406876	0	0.0314794	0.0240557	1.9454	1.18876	1.7228	1.61899
BnaA01g16000D	chrA01	8201560-8202561	AT4G26900.1	HIS HF	1.12688	0	0.930122	0.685667	0	0.765593	0.494521	0.420038	0	0	0	0	0	0	0	0
BnaA01g16010D	chrA01	8202690-8205096	AT4G26900.1	HIS HF	0.298421	0.186474	0.258676	0.247857	0.0473218	0	0.0912358	0.0461859	0.376989	0.420722	0.0651382	0.287616	0.162242	0	0	0.0540807
BnaA01g16040D	chrA01	8218648-8221074	AT4G26965.1	NADH:ubiquinone oxidoreductase, 17.2kDa subunit	0.132274	1.50215	0.902077	0.8455	0.427047	0.423055	0.316324	0.388809	0.616408	0.629799	0.722733	0.656313	1.21649	0.57849	0.100814	0.631931
BnaA01g16070D	chrA01	8227777-8237311	AT1G72270.1	CONTAINS InterPro DOMAIN/s: Ribosome 60S biogenesis N-terminal (InterPro:IPR021714); BEST Arabidopsis thaliana protein match is: unknown protein (TAIR:AT4G27010.1); Has 772 Blast hits to 657 proteins in 120 species: Archae - 0; Bacteria - 0; Metazoa - 344; Fungi - 94; Plants - 322; Viruses - 0; Other Eukaryotes - 12 (source: NCBI BLink).	0.519667	0.239219	0.456907	0.405264	1.63346	5.17207	2.07436	2.95996	0.631202	0.606906	0.472737	0.570282	6.46596	5.55961	4.26925	5.43161
BnaA01g16120D	chrA01	8250204-8250677	AT4G27070.1	tryptophan synthase beta-subunit 2	0	0	0	0	0	0	0	0	0	0	0	0	0	0	0	0
BnaA01g16140D	chrA01	8253479-8256606	AT4G27100.2	Ypt/Rab-GAP domain of gyp1p superfamily protein	5.53191	5.41412	3.37893	4.77499	2.66063	1.7365	2.51132	2.30282	4.76292	2.12129	2.494	3.12607	0.712435	1.28014	1.32622	1.10626
BnaA01g16180D	chrA01	8271737-8272474	AT4G27170.1	seed storage albumin 4	0	0	0	0	0	0	0	0	0	0	0	0	0	0	0.140326	0.0467753
BnaA01g16190D	chrA01	8276044-8278340	AT1G52950.1	Nucleic acid-binding, OB-fold-like protein	0	0	0.0282836	0.00942787	0	0	0.0263407	0.00878023	0.0185111	0	0	0.00617037	0	0	0	0
BnaA01g16200D	chrA01	8279274-8279940	AT4G27170.1	seed storage albumin 4	0	0	0	0	0	0	0	0	0	0	0	0	0	0	0	0
BnaA01g16220D	chrA01	8294236-8294961	AT4G27170.1	seed storage albumin 4	0	0	0	0	0	0	0	0	0	0	0	0	0	0	0	0
BnaA01g16230D	chrA01	8303679-8304402	AT4G27160.1	seed storage albumin 3	0	0	0	0	0	0	0	0	0	0	0	0	0	0	0	0
CUFF.575.1	chrA01	8333046-8342083	AT3G31430.1	unknown protein	1.35454	1.16783	1.4403	1.32089	0.121692	0.259051	0.908468	0.429737	3.2488	1.70746	1.02032	1.99219	0	0.132849	0.0510739	0.0613076
BnaA01g16260D	chrA01	8342624-8345558	AT4G27190.1	NB-ARC domain-containing disease resistance protein	7.60423	9.32719	7.54893	8.16012	1.06199	1.93052	4.53854	2.51035	14.4717	5.63705	3.60981	7.90619	0.168021	0.729778	0.513792	0.47053
BnaA01g16280D	chrA01	8349227-8350889	AT4G27240.1	zinc finger (C2H2 type) family protein	1.52541	1.52259	0.63397	1.22732	0.101374	0.0465339	0.061324	0.069744	2.38211	0.424416	0.420247	1.07559	0	0	0	0
BnaA01g16300D	chrA01	8399813-8402309	AT4G27260.1	Auxin-responsive GH3 family protein	0.574017	0.449828	0.129968	0.384604	0.289497	0.124476	0.120175	0.178049	0.348484	0.85098	0.648285	0.615916	0.110367	0.0637299	0	0.0580323
BnaA01g16320D	chrA01	8415294-8418320	AT4G27290.1	S-locus lectin protein kinase family protein	0	0	0	0	0	0.0193033	0.0122245	0.0105093	0	0	0.0130228	0.00434093	0	0.0789851	0.0278334	0.0356062
CUFF.577.1	chrA01	8425263-8426779	AT4G27310.1	B-box type zinc finger family protein	28.9588	37.7665	22.6805	29.8019	8.61678	4.25831	6.12798	6.33436	23.1924	23.1943	26.1157	24.1675	7.12271	6.92751	6.25373	6.76798
BnaA01g16380D	chrA01	8446903-8447626	AT4G27360.1	Dynein light chain type 1 family protein	0.330116	0.974903	2.08717	1.13073	0	0	0	0	2.06557	0	0.877911	0.98116	0	0	0	0
BnaA01g16390D	chrA01	8460013-8460864	AT4G27380.1	unknown protein; Has 30201 Blast hits to 17322 proteins in 780 species: Archae - 12; Bacteria - 1396; Metazoa - 17338; Fungi - 3422; Plants - 5037; Viruses - 0; Other Eukaryotes - 2996 (source: NCBI BLink).	6.21913	9.55565	6.02117	7.26532	9.79514	6.97025	5.18507	7.31682	4.05985	9.41347	10.2708	7.91471	31.1618	9.54626	11.7883	17.4988
BnaA01g16420D	chrA01	8487417-8491957	AT4G27430.2	COP1-interacting protein 7	8.21914	13.6786	10.9362	10.9446	3.77808	5.43566	5.78724	5.00033	18.0556	16.5505	13.07	15.892	2.2176	4.13557	3.26017	3.20445
BnaA01g16430D	chrA01	8493927-8495378	AT4G27435.1	Protein of unknown function (DUF1218)	8.9538	16.2338	6.93942	10.709	2.5496	1.38345	3.28444	2.40583	6.01388	6.23947	9.31767	7.19034	1.33838	1.2449	1.53357	1.37228
BnaA01g16440D	chrA01	8495824-8497801	AT4G27440.2	protochlorophyllide oxidoreductase B	112.598	101.116	52.1407	88.6182	8.93179	2.53187	9.95424	7.1393	60.4768	31.4513	19.1788	37.0356	0.787415	3.25011	2.43142	2.15631
BnaA01g16460D	chrA01	8517903-8519231	AT4G27460.1	Cystathionine beta-synthase (CBS) family protein	0.509295	0.724085	1.38968	0.874353	0.0782992	0.134456	0.181225	0.131327	0.509948	0.652504	0.436331	0.532928	0.256136	0	0	0.0853787
BnaA01g16470D	chrA01	8519771-8520986	AT4G27470.1	RING membrane-anchor 3	0.661361	1.63054	0.819601	1.03717	1.31631	0.951548	1.06905	1.1123	0.950978	0.429083	0.826784	0.735615	1.9543	3.35045	4.73664	3.34713
BnaA01g16490D	chrA01	8536505-8538431	AT4G27490.1	3'-5'-exoribonuclease family protein	1.76781	1.04517	0.676292	1.16309	7.24015	5.67724	3.48579	5.46773	1.9932	1.55277	2.14277	1.89625	25.9413	16.0154	19.4483	20.4683
BnaA01g16510D	chrA01	8545228-8546852	AT4G27500.1	proton pump interactor 1	0.358543	0.0727718	0.182421	0.204579	0.55126	1.07289	0.37021	0.664787	0.165876	0	0.0531216	0.0729992	0	0.0793421	0.0555313	0.0449578
BnaA01g16590D	chrA01	8585594-8586291	AT4G27590.2	Heavy metal transport/detoxification superfamily protein	0	0	0	0	0	0	0	0	0.599869	0	0.117213	0.239027	0	0	0	0
BnaA01g16620D	chrA01	8681830-8682510	AT4G27740.1	Yippee family putative zinc-binding protein	6.4498	4.82793	2.17279	4.48351	1.52383	0.472801	0.30422	0.76695	6.98386	2.09134	7.48306	5.51942	1.20691	0.478098	0.673059	0.786022
BnaA01g16630D	chrA01	8682849-8684449	AT4G27745.1	Yippee family putative zinc-binding protein	1.31018	1.8768	1.06977	1.41892	0.998838	0.561186	0.942651	0.834225	2.4312	2.55666	5.02703	3.3383	0.493776	1.57594	1.10887	1.05953
BnaA01g16640D	chrA01	8684699-8686330	AT4G27750.1	binding	4.02746	5.61979	3.97792	4.54172	5.97358	5.7441	4.01775	5.24514	2.08826	2.80448	2.46505	2.4526	1.65277	2.66706	2.08607	2.1353
BnaA01g16650D	chrA01	8687185-8690145	AT4G27760.1	NAD(P)-binding Rossmann-fold superfamily protein	0.935038	0.842148	0.547762	0.774983	0.65517	0.533815	0.366554	0.518513	0.865162	0	0.573636	0.479599	0.263031	0.155846	0.163989	0.194289
BnaA01g16660D	chrA01	8690567-8692867	AT4G27780.1	acyl-CoA binding protein 2	8.60414	8.71607	13.9747	10.4316	13.5008	14.5109	12.4428	13.4848	12.2846	8.596	12.7066	11.1957	8.6054	9.8809	9.83569	9.44066
BnaA01g16670D	chrA01	8692976-8694694	AT4G27790.1	Calcium-binding EF hand family protein	0	0	0.0275511	0.0091837	0.123519	0.571047	0.231927	0.308831	0.0525859	0	0	0.0175286	0.706	0.16421	0.346463	0.405558
BnaA01g16690D	chrA01	8708647-8711717	AT4G27860.1	vacuolar iron transporter (VIT) family protein	0	0	0	0	0	0	0	0	0	0	0	0	0	0	0	0
BnaA01g16700D	chrA01	8712116-8714496	AT4G27860.2	vacuolar iron transporter (VIT) family protein	1.07797	0.11708	0.290615	0.495222	8.7122	13.8571	6.95368	9.84099	0.213301	0.773504	0.0393349	0.342047	14.2135	6.77313	7.78791	9.59151
BnaA01g16710D	chrA01	8718373-8722400	AT4G27870.1	Vacuolar iron transporter (VIT) family protein	4.54719	4.1436	3.05897	3.91659	5.76611	3.86389	5.22082	4.95027	3.14149	1.80507	3.27012	2.73889	2.45462	2.27249	2.84305	2.52339
BnaA01g16720D	chrA01	8722689-8724367	AT4G27880.1	Protein with RING/U-box and TRAF-like domains	7.82486	9.89177	6.86024	8.19229	7.01788	7.48281	5.6957	6.73213	7.0968	6.75623	6.29706	6.7167	13.4309	14.4119	13.1598	13.6675
BnaA01g16730D	chrA01	8725118-8726108	AT4G27890.1	HSP20-like chaperones superfamily protein	0	0	0	0	0.437447	0	0	0.145816	0.0449067	0	0	0.0149689	0.750496	0.425138	0.296466	0.4907
BnaA01g16740D	chrA01	8730924-8731696	AT4G27920.1	PYR1-like 10	0	0	0.0970322	0.0323441	0.286757	0	0	0.0955857	0	0	2.40711	0.80237	0	0.287117	0	0.0957057
BnaA01g16750D	chrA01	8736824-8740683	AT4G27940.1	manganese tracking factor for mitochondrial SOD2	0.731541	1.23773	1.43409	1.13445	2.25178	1.475	0.972825	1.56654	2.73115	2.5377	1.74268	2.33718	1.546	1.88383	3.42372	2.28452
BnaA01g16770D	chrA01	8771041-8774670	AT2G35630.1	ARM repeat superfamily protein	0	0	0	0	0	0	0	0	0.0485269	0	0	0.0161756	0	0	0	0
BnaA01g16790D	chrA01	8790842-8794967	AT4G28000.1	P-loop containing nucleoside triphosphate hydrolases superfamily protein	0	0	0	0	0	0	0	0	0	0	0	0	0	0	0	0
BnaA01g16800D	chrA01	8795143-8795434	AT4G28160.1	hydroxyproline-rich glycoprotein family protein	2.38668	0	0.381131	0.922604	3.77121	1.04057	0.675023	1.82893	0	0	0	0	0	3.25666	3.05437	2.10368
BnaA01g16820D	chrA01	8798160-8800562	No hits found	0	0	0	0	0	0	0	0	0	0	0	0	0	0	0	0	0
BnaA01g16840D	chrA01	8810305-8811728	AT4G28040.5	nodulin MtN21 /EamA-like transporter family protein	3.9232	6.32133	0.392781	3.54577	0	0	0.0716534	0.0238845	0.354142	1.02976	0.820464	0.734789	0	0	0.242523	0.080841
BnaA01g16870D	chrA01	8814683-8817373	AT4G28070.2	AFG1-like ATPase family protein	0.199956	0.716848	1.48659	0.801131	0.492319	0.67927	1.12765	0.766413	1.24986	2.02154	0.709405	1.32693	0.225378	0.0652519	0	0.0968766
BnaA01g16890D	chrA01	8826692-8826935	AT4G28085.2	unknown protein; Has 35333 Blast hits to 34131 proteins in 2444 species: Archae - 798; Bacteria - 22429; Metazoa - 974; Fungi - 991; Plants - 531; Viruses - 0; Other Eukaryotes - 9610 (source: NCBI BLink).	0	0	0	0	0	0	0.645569	0.21519	0	0	0	0	0	0	0	0
BnaA01g16940D	chrA01	8847917-8848855	AT4G28160.1	hydroxyproline-rich glycoprotein family protein	0	0.141291	0	0.047097	0.434553	0.505189	0.20582	0.381854	0.0292853	0	0.0450232	0.0247695	0	0	0.190584	0.063528
BnaA01g16950D	chrA01	8849044-8849886	AT4G28170.1	unknown protein; BEST Arabidopsis thaliana protein match is: unknown protein (TAIR:AT1G11120.2); Has 30201 Blast hits to 17322 proteins in 780 species: Archae - 12; Bacteria - 1396; Metazoa - 17338; Fungi - 3422; Plants - 5037; Viruses - 0; Other Eukaryotes - 2996 (source: NCBI BLink).	0	0	0	0	0	0	0	0	0.503544	0	0	0.167848	1.31605	0	0	0.438683
BnaA01g16970D	chrA01	8853619-8855243	AT4G28190.1	Developmental regulator, ULTRAPETALA	0	0	0.0865406	0.0288469	0	0	0.0401519	0.013384	0.0273968	0	0	0.00913227	0	0	0	0
BnaA01g16990D	chrA01	8856959-8858168	AT4G28210.1	embryo defective 1923	1.28477	0.770454	0.356884	0.804036	0.197944	0.381363	0.204476	0.261261	2.01105	0	1.39754	1.1362	0	0.127177	0	0.0423923
BnaA01g17030D	chrA01	8909988-8910941	AT4G28280.2	LORELEI-LIKE-GPI ANCHORED PROTEIN 3	1.57115	2.24157	5.57653	3.12975	3.30579	0.503228	1.91572	1.90825	0.654121	1.9149	0.0724544	0.880492	1.80436	0.846728	5.6636	2.77156
BnaA01g17050D	chrA01	8918954-8920967	AT4G28300.1	Protein of unknown function (DUF1421)	1.05187	1.05191	1.96719	1.35699	3.69301	2.22429	3.37527	3.09752	5.04227	3.77307	5.90247	4.90594	27.9579	18.2343	27.1851	24.4591
BnaA01g17080D	chrA01	8965953-8966074	No hits found	0	0	0	0	0	0	0	0	0	0	0	0	0	0	0	0	0
BnaA01g17090D	chrA01	8966136-8969344	AT4G16600.1	Nucleotide-diphospho-sugar transferases superfamily protein	0	0	0	0	0	0	0	0	0.0225638	0.458814	0.24191	0.241096	0	0	0	0
BnaA01g17100D	chrA01	8972351-8973253	AT4G16610.1	C2H2-like zinc finger protein	0.858589	0.45693	0.635589	0.650369	0.078542	0.222877	0.296253	0.199224	1.97121	1.38036	1.31283	1.5548	0.523031	0	0	0.174344
BnaA01g17130D	chrA01	9003460-9006570	AT4G16650.1	O-fucosyltransferase family protein	1.40687	1.22035	1.28102	1.30275	0.747605	0.710461	0.771024	0.74303	1.71461	1.32035	0.964366	1.33311	0.0854003	0.497562	0.977534	0.520165
BnaA01g17140D	chrA01	9007656-9011549	AT4G16660.1	heat shock protein 70 (Hsp 70) family protein	0.527679	0.109172	0.376101	0.337651	2.15312	2.43496	1.74859	2.11222	0.591919	0.331172	0.334452	0.419181	2.88746	2.07357	3.20169	2.72091
BnaA01g17150D	chrA01	9021515-9024606	AT4G16670.1	Plant protein of unknown function (DUF828) with plant pleckstrin homology-like region	5.74948	4.58858	7.30581	5.88129	2.23861	4.15798	2.12011	2.8389	2.8172	16.3474	31.966	17.0435	0.405106	1.25226	1.1879	0.948422
BnaA01g17160D	chrA01	9026242-9026604	No hits found	0	0	0	0	0	0	0	0	0	0	0	0	0	0	0	0	0
BnaA01g17170D	chrA01	9032923-9034667	AT4G16563.1	Eukaryotic aspartyl protease family protein	15.6571	15.7957	8.5677	13.3402	7.48034	5.30692	3.38366	5.39031	2.32112	10.5436	28.2509	13.7052	4.21795	3.53767	6.5995	4.78504
BnaA01g17180D	chrA01	9037584-9038456	AT2G03020.1	Heat shock protein HSP20/alpha crystallin family	0	0	0	0	0	0	0	0	0	0	0	0	0	0	0	0
BnaA01g17190D	chrA01	9039518-9040730	AT4G16550.1	HSP20-like chaperone	0	0	0	0	0	0	0	0	0	0	0	0	0	0	0	0
BnaA01g17220D	chrA01	9045172-9046211	AT4G16520.2	Ubiquitin-like superfamily protein	0	0	0	0	0	0	0	0	0	0	0	0	0	0	0	0
BnaA01g17230D	chrA01	9047152-9047676	AT4G16515.1	Encodes a root meristem growth factor (RGF). Belongs to a family of functionally redundant homologous peptides that are secreted, tyrosine-sulfated, and expressed mainly in the stem cell area and the innermost layer of central columella cells. RGFs are required for maintenance of the root stem cell niche and transit amplifying cell proliferation. Members of this family include: At5g60810 (RGF1), …	0	0	0.115192	0.0383973	0	0	0	0	3.30343	0	0.943617	1.41568	0	0	0	0
BnaA01g17250D	chrA01	9052824-9053013	AT4G16500.1	Cystatin/monellin superfamily protein	0	4.05885	11.5668	5.20855	0	6.54102	2.7364	3.09247	0.928591	0	0	0.30953	7.43819	8.69659	0	5.37826
BnaA01g17260D	chrA01	9053687-9055196	AT4G16500.1	Cystatin/monellin superfamily protein	0	0	0	0	0.341117	0.344695	0	0.228604	0	0	0	0	0	0	0	0
BnaA01g17270D	chrA01	9056617-9056949	No hits found	0	0	2.16672	2.20166	1.45613	1.05866	0.984545	0.666409	0.903205	0	0	0	0	0	0	0	0
BnaA01g17280D	chrA01	9058906-9060240	AT4G16500.1	Cystatin/monellin superfamily protein	0.0885088	0.713085	0.281477	0.361024	0.133812	0.454245	0.305357	0.297805	0.920514	0	0.889763	0.603426	0.117078	0	0.10999	0.0756893
BnaA01g17290D	chrA01	9076319-9077322	AT4G16500.1	Cystatin/monellin superfamily protein	0.924482	0.925853	0.651905	0.83408	0.970289	0	0.889556	0.619948	0.413543	0	0.928365	0.447303	0	2.78877	0.650932	1.14657
BnaA01g17300D	chrA01	9078870-9079209	AT4G16500.1	Cystatin/monellin superfamily protein	0	0	0	0	0	0	0	0	0	0	0	0	1.37118	2.38286	1.11836	1.62413
BnaA01g17320D	chrA01	9098521-9098812	No hits found	0	0	0	0	0	0	0	0	0	0	0	0	0	0	0	0	0
BnaA01g17330D	chrA01	9128580-9130096	AT4G16470.1	Tetratricopeptide repeat (TPR)-like superfamily protein	0.362547	0	0.147216	0.169921	0.514009	0.714479	0.416857	0.548448	0.39161	0.945621	0.295921	0.544384	0.377557	0.517296	0.987204	0.627352
BnaA01g17390D	chrA01	9178647-9180360	AT4G23350.1	Protein of Unknown Function (DUF239)	0	0	0	0	0	0	0	0	0	0	0	0	0	0	0	0
BnaA01g17400D	chrA01	9184300-9185475	AT4G16442.1	Uncharacterised protein family (UPF0497)	0.316459	0.156626	0.449729	0.307605	0.169989	0.843992	0.308253	0.440745	0.459491	0.71427	0	0.391254	0	0	0	0
BnaA01g17410D	chrA01	9186563-9189149	AT4G16440.1	ferredoxin hydrogenases	6.97142	6.75066	8.03625	7.25278	13.7435	13.8116	11.9788	13.178	5.73409	2.6728	6.56702	4.9913	20.4884	17.0725	18.9402	18.8337
BnaA01g17430D	chrA01	9198804-9199349	AT4G16410.1	unknown protein; CONTAINS InterPro DOMAIN/s: Protein of unknown function DUF751 (InterPro:IPR008470); Has 30201 Blast hits to 17322 proteins in 780 species: Archae - 12; Bacteria - 1396; Metazoa - 17338; Fungi - 3422; Plants - 5037; Viruses - 0; Other Eukaryotes - 2996 (source: NCBI BLink).	1.35678	4.66376	1.80629	2.60894	0.666691	0	0.625242	0.430644	1.01682	2.91509	0.671371	1.53443	0	0	0	0
BnaA01g17480D	chrA01	9219995-9222053	AT4G16350.1	calcineurin B-like protein 6	1.11827	0.888553	0.592531	0.866451	0.0333002	0.174375	0.302156	0.169944	0.537031	0.298681	1.44408	0.759931	0.349948	0.707795	0.399831	0.485858
BnaA01g17490D	chrA01	9222743-9234433	AT4G16340.1	guanyl-nucleotide exchange factors;GTPase binding;GTP binding	1.24278	1.14098	1.78297	1.38891	0.437999	0.82939	1.1568	0.808063	1.8202	1.20141	1.14841	1.39001	0.377114	0.310422	0.194007	0.293848
BnaA01g17500D	chrA01	9235040-9236459	AT4G16330.2	2-oxoglutarate (2OG) and Fe(II)-dependent oxygenase superfamily protein	2.10832	3.64697	2.21377	2.65635	2.20575	1.54059	1.97459	1.90698	11.4516	11.4563	16.2845	13.0641	11.1955	14.4014	11.1166	12.2378
BnaA01g17510D	chrA01	9237087-9244136	AT4G16280.2	RNA binding;abscisic acid binding	0.29986	0.702905	0.479945	0.494237	0.447767	0.497722	0.633325	0.526271	1.66498	1.37159	1.8654	1.63399	4.64633	2.68177	2.71224	3.34678
BnaA01g17530D	chrA01	9259308-9265004	AT4G16265.1	RNA polymerases M/15 Kd subunit	1.09861	0.561832	0	0.553481	0.581038	0.419955	0.178033	0.393009	0.369612	0	0	0.123204	0.490192	0	0	0.163397
BnaA01g17540D	chrA01	9266223-9268433	AT4G16260.1	Glycosyl hydrolase superfamily protein	8.40615	18.9664	0.357791	9.24345	56.8183	28.752	8.15962	31.2433	0.0327745	1.30885	0.593128	0.644918	95.6912	68.5782	169.393	111.221
BnaA01g17560D	chrA01	9282574-9284696	AT3G17000.1	ubiquitin-conjugating enzyme 32	9.32814	6.20721	6.91018	7.48184	17.0921	9.33721	8.66884	11.6994	4.80509	4.75916	6.40181	5.32202	23.728	16.2229	25.2409	21.7306
BnaA01g17580D	chrA01	9297163-9302276	AT4G16180.2	unknown protein; FUNCTIONS IN: molecular_function unknown; INVOLVED IN: biological_process unknown; LOCATED IN: plasma membrane; BEST Arabidopsis thaliana protein match is: unknown protein (TAIR:AT3G28720.1); Has 5 Blast hits to 5 proteins in 3 species: Archae - 0; Bacteria - 0; Metazoa - 0; Fungi - 0; Plants - 4; Viruses - 0; Other Eukaryotes - 1 (source: NCBI BLink).	6.40027	5.53033	4.48965	5.47342	6.87047	7.86327	5.74807	6.82727	3.15891	4.7308	4.50303	4.13091	7.31092	6.93493	8.29368	7.51318
BnaA01g17630D	chrA01	9310053-9313391	AT4G16155.1	dihydrolipoyl dehydrogenases	18.3912	19.2885	16.066	17.9152	5.34721	8.71224	8.46017	7.50654	22.4613	12.571	7.34461	14.1256	3.95051	3.59515	2.29063	3.27876
BnaA01g17640D	chrA01	9316012-9317354	No hits found	0	0	0	0	0	0	0	0	0	0	0	0	0	0	0	0	0
BnaA01g17650D	chrA01	9328338-9332703	AT4G04910.1	AAA-type ATPase family protein	0.0923054	0.126805	0.0140137	0.077708	0.0407454	0.0640591	0.0398351	0.0482132	0.0183706	0	0.0287035	0.0156914	0.286812	0.348108	0.184267	0.273062
BnaA01g17660D	chrA01	9341228-9343267	AT4G16146.1	cAMP-regulated phosphoprotein 19-related protein	0	0	0.0762957	0.0254319	5.14118	5.3914	2.01714	4.18324	0	0	0	0	10.4124	6.98368	9.29914	8.89841
BnaA01g17670D	chrA01	9364822-9366704	AT4G16144.1	associated molecule with the SH3 domain of STAM 3	0	0	0	0	0	0	0	0	0	0	0	0	0	0	0	0
BnaA01g17680D	chrA01	9369657-9373058	AT4G16144.1	associated molecule with the SH3 domain of STAM 3	0	0	0	0	0	0	0	0	0.0862528	0	0	0.0287509	0	0.131941	0	0.0439803
BnaA01g17690D	chrA01	9375851-9379161	AT4G16143.2	importin alpha isoform 2	13.0159	11.8422	12.3121	12.3901	27.6825	26.202	21.0867	24.9904	13.0011	16.6169	22.052	17.2233	51.5619	46.5293	45.0098	47.7003
BnaA01g17700D	chrA01	9380083-9381321	AT4G16141.1	GATA type zinc finger transcription factor family protein	3.16815	11.0642	0.901821	5.04472	2.08716	2.79832	1.60066	2.16205	7.12881	4.32278	1.6038	4.3518	7.5408	5.55916	5.85653	6.31883
BnaA01g17740D	chrA01	9406575-9409443	AT4G16120.1	COBRA-like protein-7 precursor	1.5472	1.74092	1.59331	1.62714	5.92689	10.5963	4.45865	6.99395	1.59527	0.721447	2.09154	1.46942	12.1871	8.1558	8.78858	9.71049
BnaA01g17770D	chrA01	9427769-9429208	AT4G17280.1	Auxin-responsive family protein	0	0	0.0358422	0.0119474	0	0	0.0966069	0.0322023	0.158919	0	0.176759	0.111893	0.359656	0.202648	0.0711228	0.211142
BnaA01g17810D	chrA01	9438529-9439795	AT2G31290.2	Ubiquitin carboxyl-terminal hydrolase family protein	2.1719	3.23089	1.20382	2.2022	0.787092	0.829392	0.757366	0.791283	3.39185	2.09711	2.98135	2.82344	0.166776	0.669885	0.133806	0.323489
BnaA01g17820D	chrA01	9441817-9442722	No hits found	0	0	0	0	0	0.638094	0.0961712	0	0.244755	0	0	0.0659195	0.0219732	1.86161	0.788477	1.11916	1.25642
BnaA01g17830D	chrA01	9442773-9444438	No hits found	0	18.6419	59.6212	46.9803	41.7478	31.6999	24.2318	24.4608	26.7975	0.30992	11.4096	1.17294	4.29749	17.0229	7.97571	7.21376	10.7375
BnaA01g17840D	chrA01	9445453-9447322	AT4G17240.1	unknown protein; FUNCTIONS IN: molecular_function unknown; INVOLVED IN: biological_process unknown; LOCATED IN: chloroplast; EXPRESSED IN: 16 plant structures; EXPRESSED DURING: 8 growth stages; Has 1142 Blast hits to 1055 proteins in 252 species: Archae - 22; Bacteria - 318; Metazoa - 248; Fungi - 96; Plants - 59; Viruses - 3; Other Eukaryotes - 396 (source: NCBI BLink).	0	0	0	0	0	0	0	0	0.0488873	0	0	0.0162958	0	0	0	0
BnaA01g17860D	chrA01	9455509-9458175	AT4G17230.1	SCARECROW-like 13	10.9746	12.218	14.77	12.6542	16.0452	24.6938	29.9863	23.5751	5.35741	8.53708	9.03143	7.64197	30.9143	26.0465	25.2704	27.4104
BnaA01g17870D	chrA01	9459586-9461984	AT4G17220.1	microtubule-associated proteins 70-5	0	0	0	0	0.0325889	0.132918	0.143941	0.103149	0.0418264	0	0	0.0139421	0.680343	0.20021	0.32574	0.402098
BnaA01g17880D	chrA01	9465002-9465648	AT4G06599.1	ubiquitin family protein	0	0	0	0	0.154227	0	0.0952224	0.0831498	0.195356	0	0.100458	0.0986047	0	0	0	0
BnaA01g17890D	chrA01	9466120-9467969	AT4G06599.1	ubiquitin family protein	9.54413	8.48157	10.7374	9.5877	13.7565	12.6268	8.58238	11.6552	12.3329	8.20334	11.9252	10.8205	12.063	10.6636	11.343	11.3565
BnaA01g17900D	chrA01	9468190-9469825	AT4G17210.1	Plant protein of unknown function (DUF827)	0.402717	0.297759	0.151474	0.283983	0.289889	0.739606	0.370702	0.466732	0.0822397	0	0.221118	0.101119	1.98875	1.16851	0.861515	1.33959
BnaA01g17920D	chrA01	9473280-9473577	No hits found	0	0	0	0	0	0	0	0	0	0	0	0	0	0	0	0	0
BnaA01g17930D	chrA01	9478774-9480408	AT4G17170.1	RAB GTPase homolog B1C	2.7584	4.51784	2.88835	3.3882	6.87618	4.07912	3.57553	4.84361	8.44348	19.2161	21.0729	16.2442	19.72	21.5516	21.5017	20.9244
BnaA01g17940D	chrA01	9483861-9487010	AT4G17090.1	chloroplast beta-amylase	9.87275	6.42103	6.01142	7.43507	1.66282	0.471756	3.6744	1.93633	23.5567	5.8639	8.18944	12.5367	0.483238	0.765447	1.34064	0.863108
BnaA01g17950D	chrA01	9499084-9501875	AT4G17070.1	peptidyl-prolyl cis-trans isomerases	2.80965	5.44	2.48458	3.57808	8.87021	9.11198	5.08209	7.68809	2.40685	4.30292	3.25799	3.32259	18.8914	13.5444	13.9494	15.4617
BnaA01g17960D	chrA01	9502206-9503448	AT4G17060.1	FRIGIDA interacting protein 2	6.82301	5.07839	3.32684	5.07608	7.91898	12.2128	6.69478	8.94219	4.67952	4.56257	4.64814	4.63008	25.6111	18.7593	18.0926	20.821
BnaA01g17990D	chrA01	9510527-9513799	AT4G17040.1	CLP protease R subunit 4	22.3891	26.6404	21.9181	23.6492	8.908	9.07807	11.6159	9.86732	21.8976	29.0271	32.5267	27.8171	4.87299	6.09089	5.46286	5.47558
BnaA01g18000D	chrA01	9519819-9521313	AT4G17030.1	expansin-like B1	0	0	0.369705	0.123235	0.385952	0.231526	0	0.205826	0	0	0	0	0	0.935881	1.9771	0.970994
BnaA01g18010D	chrA01	9522725-9525865	AT4G17020.3	transcription factor-related	5.3939	6.20744	4.91841	5.50658	5.1639	3.89205	3.70835	4.25477	5.51985	4.91071	5.99113	5.4739	2.96634	2.49864	2.17608	2.54702
BnaA01g18020D	chrA01	9527361-9529993	AT5G58840.1	Subtilase family protein	0	0	0	0	0	0	0	0	0	0	0	0	0	0	0	0
BnaA01g18040D	chrA01	9538923-9541742	AT4G17000.1	unknown protein; Has 2862 Blast hits to 2331 proteins in 349 species: Archae - 6; Bacteria - 408; Metazoa - 833; Fungi - 223; Plants - 134; Viruses - 7; Other Eukaryotes - 1251 (source: NCBI BLink).	0	0	0.108177	0.036059	0.0228105	0.0232108	0.0291152	0.0250455	0.148901	0.207079	0.0791933	0.145058	0	0	0	0
BnaA01g18060D	chrA01	9548593-9552958	AT4G16970.1	Protein kinase superfamily protein	0.115548	0	0.0499992	0.0551824	0	0.018568	0.0119453	0.0101711	0.0246987	0	0	0.0082329	0.0632848	0	0.0809404	0.0480751
BnaA01g18110D	chrA01	9596840-9599776	AT4G16845.1	VEFS-Box of polycomb protein	0.162034	0.073809	0.0238821	0.086575	0.172463	0.108881	0.0226958	0.101347	0	0	0.0488245	0.0162748	0	0	0	0
BnaA01g18130D	chrA01	9613993-9615430	AT4G16790.1	hydroxyproline-rich glycoprotein family protein	3.08043	5.7271	4.89391	4.56715	3.35296	4.35381	4.72759	4.14479	4.32689	11.1942	9.06365	8.19491	2.91521	3.78696	3.53262	3.4116
BnaA01g18150D	chrA01	9642872-9644902	AT4G16770.1	2-oxoglutarate (2OG) and Fe(II)-dependent oxygenase superfamily protein	0	0	0	0	0	0	0	0	0	0	0	0	0	0	0	0
BnaA01g18160D	chrA01	9655603-9659559	AT4G16760.1	acyl-CoA oxidase 1	13.6159	23.4282	14.7183	17.2541	173.62	170.736	138.085	160.814	13.537	14.5479	16.2121	14.7657	280.427	291.891	375.969	316.096
BnaA01g18170D	chrA01	9668537-9669321	AT4G16750.1	Integrase-type DNA-binding superfamily protein	0.375588	0.411091	1.24203	0.676236	0.326411	0.0988447	0.0658057	0.163687	3.61769	0	0.41922	1.34564	0.358908	0	0.281724	0.213544
BnaA01g18200D	chrA01	9711809-9712127	No hits found	0	0	0	0	0	0	0	0	0	0	0	0	0	0	0	0	0
BnaA01g18230D	chrA01	9771789-9773921	AT2G30550.1	alpha/beta-Hydrolases superfamily protein	0	0	0	0	0	0	0	0	0	0	0	0	0	0	0	0
BnaA01g18240D	chrA01	9774124-9776201	No hits found	0	0	0	0	0	0	0	0	0	0	0	0	0	0	0	0	0
BnaA01g18250D	chrA01	9776424-9776637	No hits found	0	2.93721	0	0	0.97907	0	0	0.838341	0.279447	3.58933	12.3065	0	5.29861	0	0	0	0
BnaA01g18290D	chrA01	9808558-9808981	AT5G49555.1	FAD/NAD(P)-binding oxidoreductase family protein	0	0	0	0	0	0	0	0	0	0	0	0	0	0	0	0
BnaA01g18320D	chrA01	9818892-9822307	AT5G49555.1	FAD/NAD(P)-binding oxidoreductase family protein	7.54546	8.80748	9.98607	8.77967	0.581676	0.783339	3.07833	1.48111	11.0204	4.79514	3.47322	6.42959	0.105434	0.481848	0.29519	0.294157
BnaA01g18330D	chrA01	9822385-9823240	AT5G49560.1	Putative methyltransferase family protein	0	0.207372	0	0.069124	0.476877	0.102506	0.754468	0.444617	0.714324	0	0.143931	0.286085	1.14335	2.26858	0	1.13731
BnaA01g18340D	chrA01	9824254-9833124	AT4G15810.1	P-loop containing nucleoside triphosphate hydrolases superfamily protein	3.30063	1.39663	2.79553	2.4976	2.21501	1.54992	2.37142	2.04545	4.53492	3.16963	2.49905	3.4012	2.77818	2.1387	2.27012	2.39567
BnaA01g18370D	chrA01	9855404-9856432	No hits found	0	0	0	0	0	0	0	0	0	0	0	0	0	0	0	0	0
BnaA01g18380D	chrA01	9860660-9862844	AT4G15780.1	vesicle-associated membrane protein 724	3.67221	7.38462	4.29947	5.11877	1.56194	0.866388	2.07784	1.50206	5.39437	1.64905	4.61795	3.88712	0.213623	0.253824	0.624478	0.363975
BnaA01g18400D	chrA01	9952214-9953700	AT4G15550.1	indole-3-acetate beta-D-glucosyltransferase	3.85392	4.26317	2.59754	3.57154	6.27305	6.18558	2.46821	4.97561	2.26043	6.90683	20.5562	9.90782	10.309	7.77966	5.31316	7.80061
BnaA01g18420D	chrA01	9962026-9962979	No hits found	0	1.45443	0	0	0.48481	0	0	0	0	0	0	0	0	0	0	0	0
BnaA01g18500D	chrA01	10010257-10010814	AT4G15500.1	UDP-Glycosyltransferase superfamily protein	0.427211	0	0	0.142404	0	0	0.264598	0.0881993	0.555194	0	0	0.185065	0	0	0	0
BnaA01g18510D	chrA01	10010956-10011814	AT4G15490.1	UDP-Glycosyltransferase superfamily protein	0.178362	0	0	0.059454	0	0.0971279	0.0621399	0.0530893	0.211502	0	0.453577	0.221693	0	0	0	0
BnaA01g18520D	chrA01	10018315-10019418	AT4G01730.1	DHHC-type zinc finger family protein	0	0	0	0	0	0	0	0	0	0	0	0	0	0	0	0
BnaA01g18530D	chrA01	10031750-10035166	AT4G15490.1	UDP-Glycosyltransferase superfamily protein	2.31791	2.80897	5.84811	3.65833	4.61568	3.79302	3.71634	4.04168	4.21683	9.3406	11.2761	8.27784	0.748707	1.07293	0.7016	0.841079
BnaA01g18540D	chrA01	10050926-10053771	AT4G15480.1	UDP-Glycosyltransferase superfamily protein	0.119913	0.142905	0.344347	0.202388	0.0335699	0.0900301	0.22261	0.115403	0.0328254	0	0.0957633	0.0428629	0.569108	0.186909	0.237654	0.331224
BnaA01g18560D	chrA01	10066533-10068279	AT2G32295.1	EXS (ERD1/XPR1/SYG1) family protein	0	0	0	0	0	0	0.0481706	0.0160569	0	0	0	0	0	0.460837	0.216093	0.225643
BnaA01g18570D	chrA01	10071556-10073038	AT1G62670.1	rna processing factor 2	0.65055	0.464551	0.994973	0.703358	0.408725	1.16894	0.537857	0.705174	1.12741	0.579197	0.71851	0.808372	1.35151	0.410047	0.722533	0.82803
BnaA01g18590D	chrA01	10083615-10085926	AT2G24200.2	Cytosol aminopeptidase family protein	0.100695	0.298798	0.101317	0.166937	0.152128	0	0.0943225	0.0821502	0.36893	0.44187	0.237933	0.349578	0.173463	0.403804	0.212542	0.26327
BnaA01g18600D	chrA01	10090414-10090528	No hits found	0	0	0	0	0	0	0	0	0	0	0	0	0	0	0	0	0
BnaA01g18610D	chrA01	10098030-10099608	AT1G20200.1	PAM domain (PCI/PINT associated module) protein	0	0	0	0	0	0	0	0	0	0	0	0	0	0	0	0
BnaA01g18650D	chrA01	10169509-10170979	AT3G30280.1	HXXXD-type acyl-transferase family protein	3.45999	7.43165	0.891711	3.92778	0.412748	0.723629	0.614048	0.583475	0.331153	0	0.12169	0.150948	0.930661	0.436874	0.0611084	0.476214
BnaA01g18660D	chrA01	10171435-10172779	AT4G15400.1	HXXXD-type acyl-transferase family protein	0	0	0.0974624	0.0324875	9.57228	20.5579	5.59531	11.9085	0	0	0.0322064	0.0107355	46.3212	27.2233	24.2197	32.5881
BnaA01g18690D	chrA01	10187276-10189804	AT4G15240.1	Protein of unknown function (DUF604)	1.25907	2.05826	1.86552	1.72762	4.02938	4.19054	3.05441	3.75811	1.63256	1.47128	1.74435	1.61606	4.4574	3.72476	3.36597	3.84938
BnaA01g18700D	chrA01	10190654-10203053	AT1G65850.1	Disease resistance protein (TIR-NBS-LRR class) family	0	0	0	0	0	0.0123475	0	0.00411583	0.00536373	0	0	0.00178791	0	0	0	0
BnaA01g18710D	chrA01	10203159-10204528	AT5G38350.1	Disease resistance protein (NBS-LRR class) family	0	0	0	0	0	0	0	0	0.749735	0	0.652286	0.46734	0.480755	0.290512	0.47806	0.416442
BnaA01g18720D	chrA01	10205783-10213655	AT4G15200.1	formin 3	0.0530823	0.106396	0.017561	0.0590131	0.0776376	0.0761631	0.0324745	0.0620917	0.0681214	0	0	0.0227071	0	0	0	0
BnaA01g18770D	chrA01	10266965-10271798	AT4G15080.1	DHHC-type zinc finger family protein	7.10184	6.34997	4.79631	6.08271	1.88732	2.02646	2.83111	2.2483	3.36757	2.16301	2.68785	2.73948	1.44474	2.16245	1.02172	1.54297
BnaA01g18810D	chrA01	10302057-10303586	AT1G10190.1	Protein of Unknown Function (DUF239)	0	0	0	0	0	0	0	0	0	0	0	0	0	0	0	0
BnaA01g18820D	chrA01	10303711-10307013	AT1G10190.1	Protein of Unknown Function (DUF239)	0	0	0	0	0	0	0	0	0	0	0	0	0.793038	0	0.226661	0.3399
BnaA01g18850D	chrA01	10333965-10334973	AT2G03750.1	P-loop containing nucleoside triphosphate hydrolases superfamily protein	0	0	0	0	0	0	0	0	0	0	0	0	0	0	0	0
BnaA01g18860D	chrA01	10350254-10352219	AT4G14920.1	Acyl-CoA N-acyltransferase with RING/FYVE/PHD-type zinc finger protein	5.11877	5.77572	4.9917	5.2954	4.41047	3.75455	3.55329	3.9061	6.2598	6.08256	4.85277	5.73171	5.0438	6.28655	6.62726	5.98587
BnaA01g18880D	chrA01	10353907-10356549	AT4G14880.4	O-acetylserine (thiol) lyase (OAS-TL) isoform A1	27.536	35.1372	22.4038	28.359	30.8114	25.8088	25.0904	27.2369	50.6664	37.8158	52.555	47.0124	129.252	116.416	112.587	119.418
BnaA01g18930D	chrA01	10387517-10391497	AT4G14790.1	ATP-dependent RNA helicase, mitochondrial (SUV3)	1.30637	1.61841	1.54722	1.49067	1.15171	1.44254	0.95505	1.1831	1.00423	2.32965	0.918033	1.4173	0.815396	0.980411	0.864913	0.886907
BnaA01g18960D	chrA01	10416161-10419574	AT4G14770.1	TESMIN/TSO1-like CXC 2	0	0	0.100375	0.0334583	0	0	0.0464396	0.0154799	0.129608	0.446571	0.136093	0.237424	0	0	0	0
BnaA01g19000D	chrA01	10467886-10470169	AT3G50000.1	casein kinase II, alpha chain 2	0	0	0	0	0	0	0	0	0.0235415	0	0	0.00784717	0	0	0	0
BnaA01g19010D	chrA01	10484861-10486669	AT4G14746.1	CONTAINS InterPro DOMAIN/s: EGF-like (InterPro:IPR006210); Has 259 Blast hits to 234 proteins in 55 species: Archae - 0; Bacteria - 0; Metazoa - 184; Fungi - 0; Plants - 69; Viruses - 0; Other Eukaryotes - 6 (source: NCBI BLink).	3.51169	1.55308	2.77484	2.6132	7.95826	2.67807	4.07745	4.90459	1.71758	2.43771	1.32392	1.8264	0.473487	1.41183	1.29561	1.06031
BnaA01g19020D	chrA01	10503868-10507507	AT4G14740.2	Plant protein of unknown function (DUF828) with plant pleckstrin homology-like region	2.7204	2.0026	4.19771	2.97357	0.239927	0.265475	0.870388	0.458597	6.52412	1.71556	3.16003	3.7999	0	0	0.0529419	0.0176473
BnaA01g19050D	chrA01	10520952-10526012	AT1G31150.1	Domain of unknown function (DUF1985)	0	0	0	0	0	0	0	0	0	0	0	0	0	0	0	0
BnaA01g19060D	chrA01	10537814-10538315	No hits found	0	0	0	0	0	0	0	0	0	0	0	0	0	0	0	0	0
BnaA01g19070D	chrA01	10556410-10556789	No hits found	0	0	0	0	0	0	0	0	0	0	0	0	0	0	0	0	0
BnaA01g19090D	chrA01	10606438-10609239	AT4G14720.1	TIFY domain/Divergent CCT motif family protein	3.00845	3.84119	1.46008	2.76991	0.500496	0.651263	0.634838	0.595532	2.56446	2.92288	1.31417	2.26717	0.282578	0.586822	0.234364	0.367921
BnaA01g19100D	chrA01	10610042-10613157	AT4G14710.2	RmlC-like cupins superfamily protein	11.9051	14.4616	16.3806	14.2491	43.1568	26.6081	21.2225	30.3291	22.0266	21.3928	31.0202	24.8132	82.5258	55.3593	55.4998	64.4616
BnaA01g19120D	chrA01	10622393-10623977	AT4G14680.1	Pseudouridine synthase/archaeosine transglycosylase-like family protein	3.04975	1.14204	6.16826	3.45335	103.506	136.594	51.5862	97.2287	5.10931	2.86629	3.99631	3.99064	751.87	436.681	445.03	544.527
BnaA01g19130D	chrA01	10633433-10636985	AT4G25000.1	alpha-amylase-like	0.24354	0.0810531	0.308639	0.211077	0.459414	0.323581	0.290608	0.357868	0.490942	0.726862	0.702209	0.640004	0.281021	0	0	0.0936737
BnaA01g19140D	chrA01	10650905-10651951	AT4G14650.1	unknown protein; FUNCTIONS IN: molecular_function unknown; INVOLVED IN: N-terminal protein myristoylation; EXPRESSED IN: 6 plant structures; EXPRESSED DURING: petal differentiation and expansion stage; Has 2407 Blast hits to 1833 proteins in 310 species: Archae - 19; Bacteria - 223; Metazoa - 708; Fungi - 285; Plants - 140; Viruses - 42; Other Eukaryotes - 990 (source: NCBI BLink).	0.428065	0.642798	0	0.356954	0	0	0	0	0	0.486708	0	0.162236	0.18685	0	0.0779007	0.0882502
BnaA01g19160D	chrA01	10672482-10673710	AT4G14620.1	Protein of unknown function (DUF506)	0.922604	0.60302	2.43146	1.31903	0.798437	0.569515	0.804506	0.724153	3.25498	0.55115	2.63118	2.14577	0.885464	0.883227	1.6719	1.14686
BnaA01g19210D	chrA01	10761776-10763139	AT4G14580.1	CBL-interacting protein kinase 4	1.10115	1.21718	1.55856	1.2923	1.01607	1.72664	0.718054	1.15359	7.69701	5.66142	7.26056	6.873	7.32001	6.11888	6.13566	6.52485
BnaA01g19220D	chrA01	10774427-10777495	AT4G14580.1	CBL-interacting protein kinase 4	0	0	0	0	0	0	0	0	0	0	0	0	0	0	0	0
BnaA01g19240D	chrA01	10795127-10799354	No hits found	0	0	0	0	0	0	0	0	0	0	0	0	0	0	0	0	0
BnaA01g19250D	chrA01	10811969-10813103	AT2G33750.2	purine permease 2	0.123565	0	0.290542	0.138036	0.185432	0.0589363	0.111937	0.118768	0.0790813	0	0.0409235	0.0400016	0	0	0.166505	0.0555017
BnaA01g19260D	chrA01	10814120-10817834	AT4G14510.1	CRM family member 3B	3.4084	2.87178	2.61627	2.96548	1.01736	0.836749	2.49432	1.44948	2.29699	3.30017	2.93251	2.84322	0.461662	0.727542	0.170106	0.453103
BnaA01g19280D	chrA01	10827137-10829789	AT3G51820.1	UbiA prenyltransferase family protein	44.7934	33.7287	42.5707	40.3643	6.67959	4.74215	17.2897	9.57048	47.6862	42.0198	42.9001	44.202	2.6779	5.64702	2.49969	3.6082
BnaA01g19300D	chrA01	10832796-10835239	AT3G51800.3	metallopeptidase M24 family protein	2.75216	2.11063	1.79328	2.21869	9.90643	10.5086	7.08066	9.16523	4.31589	6.16022	4.7012	5.0591	39.9836	31.98	30.5352	34.1663
BnaA01g19310D	chrA01	10837270-10838483	AT3G16380.1	poly(A) binding protein 6	0	0	0	0	0	0	0	0	0.0916098	0	0	0.0305366	0	0.281194	0	0.0937313
BnaA01g19320D	chrA01	10841552-10847940	AT3G51750.3	unknown protein; FUNCTIONS IN: molecular_function unknown; INVOLVED IN: biological_process unknown; LOCATED IN: cellular_component unknown; EXPRESSED IN: 12 plant structures; EXPRESSED DURING: 9 growth stages.	0	0.231388	0.0762725	0.102554	0	0	0	0	0	0	0	0	0	0	0	0
BnaA01g19340D	chrA01	10875402-10877892	AT3G51610.1	unknown protein; FUNCTIONS IN: molecular_function unknown; INVOLVED IN: response to oxidative stress; LOCATED IN: endomembrane system; EXPRESSED IN: 25 plant structures; EXPRESSED DURING: 15 growth stages; Has 53 Blast hits to 53 proteins in 21 species: Archae - 0; Bacteria - 0; Metazoa - 0; Fungi - 0; Plants - 48; Viruses - 0; Other Eukaryotes - 5 (source: NCBI BLink).	5.39429	3.26935	4.99415	4.5526	7.06126	5.24369	5.04321	5.78272	6.86203	6.97905	7.13127	6.99078	3.86764	3.71302	5.03238	4.20435
BnaA01g19350D	chrA01	10880347-10883199	AT3G51600.1	lipid transfer protein 5	5.42894	0.706034	0.483502	2.20616	0	0	0	0	5.52843	0	0.238936	1.92246	0	0	0	0
BnaA01g19360D	chrA01	10887633-10888652	AT3G51590.1	lipid transfer protein 12	0	0	0	0	0	0	0	0	0	0	0	0	0	0	0	0
BnaA01g19420D	chrA01	10908757-10909192	AT3G51490.1	tonoplast monosaccharide transporter3	0	0	0	0	0	0	0	0	0	0	0	0	0	0	0	0
BnaA01g19430D	chrA01	10909372-10911986	AT3G51490.1	tonoplast monosaccharide transporter3	0	0	0	0	0	0	0	0	0.0121241	0	0	0.00404137	0	0	0	0
BnaA01g19440D	chrA01	10912767-10913991	AT3G51470.1	Protein phosphatase 2C family protein	0	0	0	0	0.119066	0.056922	0	0.0586627	0	0	0	0	0.203736	0.114049	0.0798074	0.132531
BnaA01g19480D	chrA01	10940702-10941539	AT3G51400.1	Arabidopsis protein of unknown function (DUF241)	0.952427	0	0.186407	0.379611	1.25475	0.589914	0.112052	0.652239	0.280378	0	0.0620335	0.114137	6.79406	1.41027	0.99777	3.06737
BnaA01g19550D	chrA01	10984648-10985744	AT3G51230.1	BEST Arabidopsis thaliana protein match is: Chalcone-flavanone isomerase family protein (TAIR:AT5G66230.1); Has 39 Blast hits to 39 proteins in 11 species: Archae - 0; Bacteria - 0; Metazoa - 0; Fungi - 0; Plants - 39; Viruses - 0; Other Eukaryotes - 0 (source: NCBI BLink).	0	0	0.137219	0.0457397	0	0.0645872	0	0.0215291	0.148687	0	0	0.0495623	0	0	0	0
BnaA01g19560D	chrA01	10987135-10988935	AT3G59210.4	F-box/RNI-like superfamily protein	0	0	0	0	0	0	0	0	0	0	0	0	0	0	0	0
BnaA01g19580D	chrA01	10992963-10993715	No hits found	0	0	0	0	0	0	0	0	0	0	0	0	0	0	0	0	0
BnaA01g19590D	chrA01	10995229-10996312	AT3G51160.1	NAD(P)-binding Rossmann-fold superfamily protein	0	0	0.0543598	0.0181199	0.597126	0.368441	0.242459	0.402675	0.0666812	0	0.0509736	0.0392183	0.272698	2.03702	3.74593	2.01855
BnaA01g19620D	chrA01	11002069-11009306	AT3G62010.1	unknown protein; LOCATED IN: cellular_component unknown; EXPRESSED IN: 23 plant structures; EXPRESSED DURING: 15 growth stages; Has 553 Blast hits to 216 proteins in 93 species: Archae - 0; Bacteria - 124; Metazoa - 193; Fungi - 58; Plants - 108; Viruses - 0; Other Eukaryotes - 70 (source: NCBI BLink).	0	0	0	0	0	0	0	0	0	0	0	0	0	0	0	0
BnaA01g19640D	chrA01	11040879-11042711	AT3G51090.1	Protein of unknown function (DUF1640)	0.594255	0.232697	0.381991	0.402981	0.331714	0.220261	0.389034	0.31367	0.498785	0	0.154848	0.217878	0.191693	0	0.399833	0.197175
BnaA01g19690D	chrA01	11078374-11080170	No hits found	0	0	0	0	0	0	0	0	0	0	0	0	0	0	0	0	0
BnaA01g19700D	chrA01	11105821-11107063	AT3G51040.3	RTE1-homolog	1.48114	2.17677	1.87655	1.84482	2.47464	1.4401	1.8925	1.93575	2.27887	0	2.71122	1.66336	1.25212	0.485002	0.427188	0.721437
BnaA01g19710D	chrA01	11111329-11112772	AT3G51000.1	alpha/beta-Hydrolases superfamily protein	10.5371	13.8043	13.02	12.4538	39.9791	32.9354	25.0799	32.6648	16.3672	6.10369	11.9672	11.4794	35.7088	34.7233	44.8229	38.4183
BnaA01g19720D	chrA01	11118578-11120703	AT4G31690.1	Transcriptional factor B3 family protein	0	0	0	0	0	0	0	0	0	0	0	0	0	0	0	0
BnaA01g19750D	chrA01	11214768-11217808	AT3G50820.1	photosystem II subunit O-2	184.505	221.485	145.112	183.701	26.575	11.4316	53.7405	30.5824	107.195	102.384	112.91	107.496	4.91023	11.6159	8.31719	8.28111
BnaA01g19760D	chrA01	11247743-11251074	No hits found	0	0	0	0	0	0	0	0	0	0	0	0	0	0	0	0	0
BnaA01g19770D	chrA01	11254110-11254761	No hits found	0	0	0	0.161413	0.0538043	0	0	0	0	0.105805	0	0	0.0352683	0	0	0	0
BnaA01g19780D	chrA01	11256798-11258033	AT3G50740.1	UDP-glucosyl transferase 72E1	0	0	0	0	0	0	0	0	0	0	0	0	0	0	0	0
BnaA01g19800D	chrA01	11302932-11303178	No hits found	0	0	0	0	0	0	0	0	0	0	0	0	0	0	0	0	0
BnaA01g19810D	chrA01	11333299-11336395	AT3G46290.1	hercules receptor kinase 1	4.2064	4.20797	5.15744	4.52394	3.24138	3.7046	3.82026	3.58875	6.69331	5.60241	5.64708	5.98093	2.04984	3.00313	2.48995	2.51431
BnaA01g19820D	chrA01	11339555-11340301	AT1G17160.1	pfkB-like carbohydrate kinase family protein	0	0	0	0	0	0	0	0	0	0	0	0	0	0	0	0
BnaA01g19840D	chrA01	11436965-11448894	No hits found	0	0	0	0	0	0	0	0	0	0.0397182	0	0	0.0132394	0	0	0	0
BnaA01g19850D	chrA01	11464957-11467265	AT3G46520.1	actin-12	0	0	0.0588921	0.0196307	0.13152	0.0846821	0.108167	0.108123	0.0373202	0	0	0.0124401	0	0.0854094	0	0.0284698
BnaA01g19860D	chrA01	11483402-11484593	AT3G46580.1	methyl-CPG-binding domain protein 5	0.486234	1.78052	0.823506	1.03009	1.43764	0.636716	0.834877	0.969744	3.47826	3.25691	4.38606	3.70708	3.19216	1.51014	1.9792	2.22717
BnaA01g19870D	chrA01	11512471-11514458	AT3G46600.1	GRAS family transcription factor	43.7019	24.3995	37.2479	35.1164	27.0368	36.5724	27.093	30.2341	19.5821	14.2015	12.3934	15.3923	59.6469	46.795	42.5268	49.6562
BnaA01g19880D	chrA01	11570348-11572195	AT3G46640.2	Homeodomain-like superfamily protein	0.876132	1.28771	0.366017	0.843286	9.25415	4.83939	3.98614	6.02656	1.71263	0	0.279855	0.664162	45.3266	22.1364	29.2754	32.2461
BnaA01g19900D	chrA01	11574979-11575396	AT2G43270.2	F-box and associated interaction domains-containing protein	0	0	0	0	0	0	0	0	0	0	0	0	0	0	0	0
BnaA01g19930D	chrA01	11586455-11587253	No hits found	0	0	0	0	0	0	0	0	0	0	0	0	0	0	0	0	0
BnaA01g20030D	chrA01	11621737-11622727	AT3G46760.1	Protein kinase superfamily protein	0	0	0	0	0	0	0	0	0	0	0	0	0	0	0	0
BnaA01g20040D	chrA01	11625372-11630295	AT3G46780.1	plastid transcriptionally active 16	64.4954	96.7497	67.6186	76.2879	7.64535	2.42232	20.6649	10.2442	42.6108	28.8851	21.2063	30.9007	0.993238	3.522	3.45182	2.65569
BnaA01g20050D	chrA01	11637945-11642505	AT2G40600.1	appr-1-p processing enzyme family protein	0	0	0.0303122	0.0101041	0.343398	0.142416	0.27107	0.252295	0.810354	0	0.911155	0.573836	0.150597	0	0.21003	0.120209
BnaA01g20090D	chrA01	11673189-11674269	AT3G46880.1	unknown protein; FUNCTIONS IN: molecular_function unknown; INVOLVED IN: biological_process unknown; LOCATED IN: chloroplast; EXPRESSED IN: 14 plant structures; EXPRESSED DURING: 9 growth stages; BEST Arabidopsis thaliana protein match is: unknown protein (TAIR:AT5G59080.1); Has 51 Blast hits to 51 proteins in 8 species: Archae - 0; Bacteria - 0; Metazoa - 0; Fungi - 0; Plants - 51; Viruses - 0; O…	0.460592	0	0	0.153531	1.24711	2.94022	0.929765	1.7057	0	0	0	0	0	0	0	0
BnaA01g20100D	chrA01	11679119-11681472	No hits found	0	0	0	0	0	0	0	0	0	0	0	0	0	0	0	0	0
BnaA01g20130D	chrA01	11735354-11739335	AT3G47360.1	hydroxysteroid dehydrogenase 3	0	0	0.194383	0.0647943	0	0.26397	0	0.08799	0	0	0	0	0	0	0	0
BnaA01g20140D	chrA01	11743647-11746717	AT3G47360.1	hydroxysteroid dehydrogenase 3	0	0	0	0	0.113587	0.116687	0	0.076758	0	0	0	0	0	0	0	0
BnaA01g20150D	chrA01	11750477-11750741	No hits found	0	0	0	0	0	0	0	0	0	0	0	0	0	0	0	0	0
BnaA01g20160D	chrA01	11756918-11760958	AT3G47400.1	Plant invertase/pectin methylesterase inhibitor superfamily	0.0688808	0.141147	0.188875	0.132968	0.103866	0	0	0.034622	0.076339	0	0.211334	0.095891	0	0	0	0
BnaA01g20170D	chrA01	11775116-11778313	No hits found	0	0	0	0	0	0	0	0	0	0	0	0	0	0	0	0	0
BnaA01g20180D	chrA01	11781236-11784011	No hits found	0	0	0	0	0	0	0	0	0	0	0	0	0	0	0	0	0
BnaA01g20200D	chrA01	11812252-11812849	No hits found	0	0	0	0	0	0	0	0	0	0.0962019	0	0	0.0320673	0	0	0	0
BnaA01g20210D	chrA01	11836867-11849544	AT4G17610.1	tRNA/rRNA methyltransferase (SpoU) family protein	0.937642	0.541812	0.891004	0.790153	0.629375	1.26749	1.02514	0.974002	0.726359	0.704318	1.19254	0.874406	0.805684	0.552746	1.28921	0.882547
BnaA01g20220D	chrA01	11852727-11854478	AT3G47640.3	basic helix-loop-helix (bHLH) DNA-binding superfamily protein	9.15459	6.71115	5.22892	7.03155	6.94738	5.1592	4.31008	5.47222	14.8083	6.76295	7.77006	9.78044	8.49825	10.0011	9.67709	9.39215
BnaA01g20230D	chrA01	11861374-11862339	AT3G47650.1	DnaJ/Hsp40 cysteine-rich domain superfamily protein	28.2763	20.7556	10.5239	19.8519	1.55191	1.19653	3.47495	2.07446	10.2488	28.5526	13.0809	17.2941	1.56038	2.58428	1.55202	1.89889
BnaA01g20250D	chrA01	11885643-11890217	AT3G47780.1	ABC2 homolog 6	0.194306	0.0369206	0.0244575	0.085228	0.249663	0.144683	0.114937	0.169761	0.160389	0	0.0495505	0.0699798	0.123777	0	0	0.041259
BnaA01g20300D	chrA01	12049133-12051584	AT2G47860.1	Phototropic-responsive NPH3 family protein	0.47515	0.253274	0.315096	0.34784	0.204929	0.0638107	0.205792	0.158177	0.80468	0.58564	0.998959	0.796426	0.343599	0.192366	0.0447907	0.193585
BnaA01g20310D	chrA01	12053821-12053974	No hits found	0	0	0	0	0	0	0	0	0	0	0	0	0	0	0	0	0
CUFF.731.1	chrA01	12163430-12164109	AT3G48100.1	response regulator 5	0	0.365747	0.369146	0.244964	0.912586	0.345702	0	0.419429	0.15671	0	0.241236	0.132649	4.94172	3.50369	9.35217	5.93253
BnaA01g20330D	chrA01	12165495-12167505	AT2G36550.1	CONTAINS InterPro DOMAIN/s: NLI interacting factor (InterPro:IPR004274); BEST Arabidopsis thaliana protein match is: Haloacid dehalogenase-like hydrolase (HAD) superfamily protein (TAIR:AT2G36540.1); Has 91 Blast hits to 91 proteins in 17 species: Archae - 0; Bacteria - 0; Metazoa - 0; Fungi - 0; Plants - 87; Viruses - 2; Other Eukaryotes - 2 (source: NCBI BLink).	0	0	0	0	0	0	0	0	0.0661472	0	0	0.0220491	0	0	0	0
BnaA01g20340D	chrA01	12184911-12187254	AT3G48080.1	alpha/beta-Hydrolases superfamily protein	5.59726	1.6334	4.73205	3.98757	9.78777	2.55976	6.21284	6.18679	9.19468	1.73288	2.71949	4.54902	1.43423	1.1189	2.67215	1.74176
BnaA01g20350D	chrA01	12191969-12194243	AT3G48080.1	alpha/beta-Hydrolases superfamily protein	7.3898	4.07562	4.73141	5.39894	2.24844	1.18754	2.65215	2.02938	0.0107891	1.76414	0.153219	0.642716	0.0849036	0.101141	0.248343	0.144796
BnaA01g20370D	chrA01	12204772-12206945	AT3G47990.1	SUGAR-INSENSITIVE 3	4.17427	3.03078	2.66455	3.28987	0.963067	0.743034	1.59475	1.10028	3.90024	3.14044	5.06281	4.0345	0.516986	0.297323	0.347585	0.387298
BnaA01g20390D	chrA01	12259469-12260796	AT3G48580.1	xyloglucan endotransglucosylase/hydrolase 11	0.234516	1.29859	0.357003	0.630036	2.72339	3.57137	1.03219	2.44232	0.38099	0.944727	0.846236	0.723984	0.179198	0.442805	1.09204	0.571348
BnaA01g20430D	chrA01	12316942-12317152	AT3G48660.1	Protein of unknown function (DUF 3339)	0	0	2.14471	0.714903	0	0	0	0	0	0	7.21296	2.40432	0	3.01992	2.10448	1.70813
BnaA01g20470D	chrA01	12384519-12386699	AT3G48750.1	cell division control 2	5.78725	5.8439	6.26876	5.96664	1.24622	1.31989	2.74406	1.77006	3.80612	3.14866	0.964486	2.63976	0	0.101176	0	0.0337253
BnaA01g20480D	chrA01	12393010-12395754	AT3G48780.1	serine palmitoyltransferase 1	7.37731	9.74447	6.17396	7.76525	21.5801	26.9216	16.1797	21.5605	9.77725	4.16947	10.4929	8.14654	101.399	92.6978	116.608	103.568
BnaA01g20500D	chrA01	12402998-12403838	AT3G48810.1	Pentatricopeptide repeat (PPR) superfamily protein	0.145067	0	0.186055	0.110374	0.341942	0.984516	0.353861	0.560106	0.695399	0.597026	0.46441	0.585612	1.18282	0	1.10289	0.761903
BnaA01g20510D	chrA01	12403917-12405937	AT3G48810.1	Pentatricopeptide repeat (PPR) superfamily protein	0.452063	0.654549	0.564206	0.556939	0.941922	0.670312	0.853066	0.821767	0.610829	0.492591	0.531636	0.545019	1.1436	0.790271	1.03082	0.98823
BnaA01g20530D	chrA01	12418634-12420598	AT3G48880.2	RNI-like superfamily protein	5.58386	6.5433	5.28901	5.80539	6.41073	4.19024	4.45628	5.01908	10.0245	7.75715	10.2503	9.34398	7.24859	6.30994	6.37408	6.6442
BnaA01g20550D	chrA01	12441402-12445432	AT3G48900.2	single-stranded DNA endonuclease family protein	0.561741	0.773259	0.656655	0.663885	0.385737	0.248137	0.228262	0.287379	2.37598	2.97582	2.6287	2.66017	0.663597	0.281323	0.236304	0.393741
BnaA01g20610D	chrA01	12472676-12474083	AT4G01400.3	FUNCTIONS IN: molecular_function unknown; INVOLVED IN: biological_process unknown; LOCATED IN: cellular_component unknown; EXPRESSED IN: 23 plant structures; EXPRESSED DURING: 15 growth stages; CONTAINS InterPro DOMAIN/s: Pentatricopeptide repeat (InterPro:IPR002885); BEST Arabidopsis thaliana protein match is: Pentatricopeptide repeat (PPR) superfamily protein (TAIR:AT5G46100.1); Has 40053 Blast…	2.39966	0.378423	1.9905	1.58953	3.43007	3.12745	2.65916	3.07223	4.46135	2.38576	3.98982	3.61231	5.86401	6.35474	7.28025	6.49967
BnaA01g20620D	chrA01	12474326-12475809	AT3G01920.1	DHBP synthase RibB-like alpha/beta domain	5.92785	6.83182	5.21801	5.99256	2.3972	2.45853	3.65141	2.83571	13.3544	8.97823	9.47529	10.6026	1.45952	2.31926	2.49127	2.09002
BnaA01g20640D	chrA01	12477624-12480754	AT5G19830.1	Peptidyl-tRNA hydrolase family protein	0.421645	0.728731	0.532093	0.560823	0.683146	0.526408	0.195567	0.468374	1.15534	1.86114	1.25159	1.42269	0.181378	0.632123	0.221107	0.344869
BnaA01g20660D	chrA01	12506390-12514305	AT3G49120.1	peroxidase CB	0.11416	0.342866	0.374412	0.277146	19.6032	25.8867	7.43971	17.6432	0.755999	0.985827	1.01701	0.919612	48.3875	56.0009	47.1771	50.5218
BnaA01g20690D	chrA01	12541629-12544381	AT3G49180.1	Transducin/WD40 repeat-like superfamily protein	0.0853097	0.0830632	0.254907	0.141093	1.00906	1.08599	0.599152	0.898067	0.48855	0.732506	0.703096	0.641384	2.45268	1.75802	1.11787	1.77619
BnaA01g20720D	chrA01	12578492-12579062	No hits found	0	0	0	0	0	0	0	0	0	0	0	0	0	0	0	0	0
BnaA01g20750D	chrA01	12607690-12610350	AT3G49220.1	Plant invertase/pectin methylesterase inhibitor superfamily	0.296002	0.108801	0.938367	0.447723	0.119388	0.162947	0.645908	0.309414	0.767634	0	0.151612	0.306415	0.197534	0.330949	0.154	0.227494
BnaA01g20760D	chrA01	12610409-12611563	AT3G49220.1	Plant invertase/pectin methylesterase inhibitor superfamily	0.181313	0.721245	0.241699	0.381419	0	0	0.113603	0.0378677	0.922308	0	0.0599194	0.327409	0	0	0.126789	0.042263
BnaA01g20770D	chrA01	12614586-12616806	AT3G49240.1	Pentatricopeptide repeat (PPR) superfamily protein	3.11557	1.45366	1.78493	2.11805	6.22374	8.50051	5.6046	6.77628	2.78917	1.50863	3.97869	2.75883	11.9917	9.32702	10.8451	10.7213
BnaA01g20780D	chrA01	12632093-12635016	AT5G10630.1	Translation elongation factor EF1A/initiation factor IF2gamma family protein	0	0	0	0	0	0	0	0	0	0	0	0	0	0	0	0
BnaA01g20830D	chrA01	12737621-12738550	AT3G09720.1	P-loop containing nucleoside triphosphate hydrolases superfamily protein	1.18625	0.740556	1.54998	1.15893	0.202375	0.143799	0.468494	0.271556	1.95474	1.91067	1.28739	1.7176	0	0	0	0
BnaA01g20850D	chrA01	12760156-12762603	AT3G49550.1	unknown protein; FUNCTIONS IN: molecular_function unknown; INVOLVED IN: biological_process unknown; LOCATED IN: endomembrane system; BEST Arabidopsis thaliana protein match is: unknown protein (TAIR:AT5G24610.1); Has 55 Blast hits to 55 proteins in 14 species: Archae - 0; Bacteria - 0; Metazoa - 0; Fungi - 0; Plants - 55; Viruses - 0; Other Eukaryotes - 0 (source: NCBI BLink).	7.42254	9.17292	7.71302	8.10283	2.58527	3.09789	3.79694	3.16003	9.55784	5.37302	7.28767	7.40618	1.41286	1.48695	1.80173	1.56718
BnaA01g20870D	chrA01	12766371-12766539	No hits found	0	0	0	0	0	0	0	0	0	0	0	0	0	0	0	0	0
BnaA01g20880D	chrA01	12778850-12782730	AT3G49630.1	2-oxoglutarate (2OG) and Fe(II)-dependent oxygenase superfamily protein	0	0.182912	0.0608794	0.0812638	0	0	0	0	0.0404225	0.401117	0.031113	0.157551	0	0	0	0
BnaA01g20890D	chrA01	12799439-12802002	AT3G49680.1	branched-chain aminotransferase 3	7.76383	8.60044	3.35832	6.5742	24.9773	9.48494	11.852	15.4381	5.34423	9.85506	7.42823	7.54251	13.2809	11.6104	13.7258	12.8724
BnaA01g20910D	chrA01	12824705-12825152	No hits found	0	0	0	0	0	0	0	0	0	0	0	0	0	0	0	0	0
BnaA01g20920D	chrA01	12825256-12825652	AT5G19850.1	alpha/beta-Hydrolases superfamily protein	0	0	0	0	0	0	0	0	0.333465	0	0	0.111155	0	0	0	0
BnaA01g20950D	chrA01	12852818-12854007	AT3G49780.1	phytosulfokine 4 precursor	3.47109	1.90797	9.57437	4.98448	56.6912	17.0691	16.2636	30.008	10.6799	3.02599	2.43797	5.38129	22.7394	31.8065	21.4773	25.3411
BnaA01g20990D	chrA01	12907898-12908300	AT3G49820.1	unknown protein; BEST Arabidopsis thaliana protein match is: unknown protein (TAIR:AT5G65925.1); Has 23 Blast hits to 23 proteins in 7 species: Archae - 0; Bacteria - 0; Metazoa - 0; Fungi - 0; Plants - 23; Viruses - 0; Other Eukaryotes - 0 (source: NCBI BLink).	0	0	0	0	0	0	0	0	0	0	0	0	0	0	0	0
BnaA01g21000D	chrA01	12915916-12917053	AT3G49845.1	unknown protein; FUNCTIONS IN: molecular_function unknown; INVOLVED IN: biological_process unknown; LOCATED IN: cellular_component unknown; EXPRESSED IN: root; Has 30201 Blast hits to 17322 proteins in 780 species: Archae - 12; Bacteria - 1396; Metazoa - 17338; Fungi - 3422; Plants - 5037; Viruses - 0; Other Eukaryotes - 2996 (source: NCBI BLink).	0	0	0	0	0	0	0	0	0	1.65989	0.126559	0.595483	0	0	0	0
BnaA01g21010D	chrA01	12925777-12927441	AT3G49850.1	telomere repeat binding factor 3	0	0	0	0	0.0988963	0.19637	0	0.0984221	0.0437235	0	0	0.0145745	0	0	0	0
CUFF.769.1	chrA01	12931334-12932258	AT3G49880.1	glycosyl hydrolase family protein 43	3.75664	0.217365	1.35812	1.77737	0.308624	0.510061	0.402403	0.407029	1.12414	0	2.38989	1.17134	0	0	0	0
BnaA01g21030D	chrA01	12934673-12935342	AT3G49930.1	C2H2 and C2HC zinc fingers superfamily protein	0.270448	2.60015	0.751917	1.20751	0	0.229679	0.235797	0.155159	1.12449	3.22622	1.06672	1.80581	0	0.490124	0	0.163375
BnaA01g21040D	chrA01	12943078-12945493	AT3G50000.1	casein kinase II, alpha chain 2	41.9287	48.8083	45.0949	45.2773	32.7882	29.5385	34.7141	32.3469	44.5469	38.1024	47.3981	43.3491	25.5481	29.7328	25.2835	26.8548
BnaA01g21100D	chrA01	12973900-12974305	AT3G25420.1	serine carboxypeptidase-like 21	0	0	0	0	0	0	0	0	0	0	0	0	0	0	0	0
BnaA01g21110D	chrA01	12974656-12977818	AT3G25420.1	serine carboxypeptidase-like 21	0	0	0	0	0	0	0	0	0	0	0	0	0	0	0	0
BnaA01g21140D	chrA01	12989052-12992641	AT3G50080.1	VIER F-box proteine 2	11.7663	23.9927	12.017	15.9253	7.50989	6.92548	6.95224	7.1292	16.3291	13.5591	16.8877	15.592	9.9342	7.95461	9.26379	9.05087
BnaA01g21150D	chrA01	12992739-12994824	AT3G50100.1	small RNA degrading nuclease 1	0.0943364	0	0.200868	0.0984015	0.0414966	0.0863893	0	0.0426286	0.0376784	0	0.116871	0.0515165	0	0	0	0
BnaA01g21160D	chrA01	13007532-13009456	AT5G12270.1	2-oxoglutarate (2OG) and Fe(II)-dependent oxygenase superfamily protein	0	0	0	0	0	0	0	0	0	0	0	0	0	0	0	0
BnaA01g21170D	chrA01	13017029-13019640	AT3G50230.1	Leucine-rich repeat protein kinase family protein	0	0	0.0242317	0.00807723	0	0.0332739	0	0.0110913	0	0	0.0235175	0.00783917	0	0	0	0
BnaA01g21180D	chrA01	13027057-13028486	AT3G50270.1	HXXXD-type acyl-transferase family protein	0.589828	0.585071	0.773563	0.649487	0.336729	0.247531	0.453859	0.34604	0.967053	14.8522	13.6773	9.83218	0.285304	0.0839637	0.118016	0.162428
BnaA01g21190D	chrA01	13031671-13032327	AT3G50280.1	HXXXD-type acyl-transferase family protein	0	0	0	0	0	0	0	0	0	0	0	0	0	0	0	0
BnaA01g21230D	chrA01	13099792-13101348	AT3G50360.1	centrin2	19.3978	15.4518	22.0119	18.9538	24.5726	20.8623	21.6264	22.3538	23.6381	13.7672	19.4743	18.9599	12.7309	15.4668	15.4632	14.5536
BnaA01g21260D	chrA01	13128033-13129938	AT3G50400.1	GDSL-like Lipase/Acylhydrolase superfamily protein	0	0	0	0	0.04693	0	0	0.0156433	0	0	0	0	0	0	0	0
BnaA01g21270D	chrA01	13137415-13139392	AT3G50410.1	OBF binding protein 1	0.786171	2.98393	0.764458	1.51152	0.172487	0.0293671	0.290798	0.164217	0.0136941	0	0.0203507	0.0113483	0	0	0	0
BnaA01g21290D	chrA01	13148696-13150432	AT5G38020.1	S-adenosyl-L-methionine-dependent methyltransferases superfamily protein	0	0	0	0	0	0	0.0348697	0.0116232	0	0	0	0	0	0	0	0
BnaA01g21310D	chrA01	13162364-13163273	AT4G22060.1	F-box family protein with a domain of unknown function (DUF295)	0	0	0	0	0	0	0	0	0	0	0	0	0	0	0	0
BnaA01g21320D	chrA01	13170278-13170940	AT4G22050.1	Eukaryotic aspartyl protease family protein	0	0	0	0	0	0	0	0	0	0	0	0	0	0	0	0
BnaA01g21330D	chrA01	13171043-13171860	AT4G22050.1	Eukaryotic aspartyl protease family protein	0	0	0	0	0	0	0.180948	0.060316	0.0630979	0	0.0977546	0.0536175	0	0	0.204299	0.0680997
BnaA01g21340D	chrA01	13176957-13179261	AT3G50520.1	Phosphoglycerate mutase family protein	0	0	0	0	0	0	0	0	0	0	0	0	0	0	0	0
BnaA01g21360D	chrA01	13215643-13216074	AT4G23570.3	phosphatase-related	0	0	0	0	0	0	0	0	0	0	0	0	0	0	0	0
BnaA01g21370D	chrA01	13219923-13229184	AT1G54730.2	Major facilitator superfamily protein	0	0	0.0511322	0.0170441	0	0	0.0488026	0.0162675	0	0	0	0	0	0	0	0
BnaA01g21380D	chrA01	13235629-13237041	AT1G54780.1	thylakoid lumen 18.3 kDa protein	122.11	83.8213	98.1447	101.359	14.3942	9.61284	42.7312	22.2461	66.3292	83.06	66.6352	72.0081	4.4326	10.6319	6.63233	7.23228
BnaA01g21400D	chrA01	13273462-13273661	No hits found	0	0	0	0	0	0	0	0	0	0	0	0	0	0	0	0	0
BnaA01g21410D	chrA01	13290193-13293490	AT1G54850.1	HSP20-like chaperones superfamily protein	13.1966	15.2924	12.6054	13.6981	8.66612	7.974	8.17373	8.27128	11.15	14.871	19.1802	15.0671	2.39637	5.83121	5.2399	4.48916
BnaA01g21430D	chrA01	13301812-13303394	AT1G54870.1	NAD(P)-binding Rossmann-fold superfamily protein	0	0	0	0	0	0	0	0	0	0	0	0	0	0.102457	0	0.0341523
BnaA01g21440D	chrA01	13305514-13307560	AT1G54990.1	alpha/beta-Hydrolases superfamily protein	6.0843	4.8263	4.48937	5.13332	3.44448	4.72681	3.93546	4.03558	7.32831	5.11632	3.97067	5.47177	0.69253	1.72493	1.25943	1.22563
BnaA01g21450D	chrA01	13403051-13410997	AT1G55020.1	lipoxygenase 1	5.90184	4.97103	4.83207	5.23498	12.0331	12.7495	7.01476	10.5991	4.18954	3.48868	2.74316	3.47379	15.2381	18.9505	27.0918	20.4268
BnaA01g21460D	chrA01	13433353-13435712	AT1G55050.2	unknown protein; FUNCTIONS IN: molecular_function unknown; INVOLVED IN: biological_process unknown; LOCATED IN: cellular_component unknown; EXPRESSED IN: cultured cell; BEST Arabidopsis thaliana protein match is: unknown protein (TAIR:AT1G09040.1); Has 30201 Blast hits to 17322 proteins in 780 species: Archae - 12; Bacteria - 1396; Metazoa - 17338; Fungi - 3422; Plants - 5037; Viruses - 0; Other …	0.0877483	0.476388	0.235527	0.266554	0.366563	0.368944	0.18039	0.305299	0.172277	0	0.551624	0.2413	0.372198	0	0.249979	0.207392
BnaA01g21470D	chrA01	13599380-13599636	AT1G57550.1	Low temperature and salt responsive protein family	0	0	0	0	0	0	0	0	5.48908	0	19.2143	8.23446	0	0	0	0
BnaA01g21510D	chrA01	13675326-13679595	AT5G61690.1	ABC2 homolog 15	0.119994	0	0.0124341	0.0441427	0.947538	0.962054	0.440865	0.783486	0	0	0.0377811	0.0125937	1.26382	1.12798	1.16462	1.18547
BnaA01g21530D	chrA01	13698536-13702132	AT5G13010.1	RNA helicase family protein	0	0	0	0	0	0	0	0	0	0	0	0	0	0	0	0
BnaA01g21570D	chrA01	13866751-13870697	AT1G79090.2	FUNCTIONS IN: molecular_function unknown; INVOLVED IN: biological_process unknown; LOCATED IN: cellular_component unknown; EXPRESSED IN: 25 plant structures; EXPRESSED DURING: 15 growth stages; CONTAINS InterPro DOMAIN/s: Topoisomerase II-associated protein PAT1 (InterPro:IPR019167); BEST Arabidopsis thaliana protein match is: Topoisomerase II-associated protein PAT1 (TAIR:AT3G22270.1); Has 1260 …	0	0	0	0	0	0	0	0	0	0	0	0	0	0	0	0
BnaA01g21600D	chrA01	13887991-13888273	AT1G58120.1	BEST Arabidopsis thaliana protein match is: methyltransferases (TAIR:AT5G01710.1); Has 93 Blast hits to 93 proteins in 15 species: Archae - 0; Bacteria - 0; Metazoa - 1; Fungi - 0; Plants - 92; Viruses - 0; Other Eukaryotes - 0 (source: NCBI BLink).	0	0	0	0	0	0	0	0	0	0	0	0	0	0	0	0
BnaA01g21610D	chrA01	13888425-13889250	AT1G58120.1	BEST Arabidopsis thaliana protein match is: methyltransferases (TAIR:AT5G01710.1); Has 93 Blast hits to 93 proteins in 15 species: Archae - 0; Bacteria - 0; Metazoa - 1; Fungi - 0; Plants - 92; Viruses - 0; Other Eukaryotes - 0 (source: NCBI BLink).	0	0	0	0	0	0.145779	0	0.048593	0	0	0.0500233	0.0166744	0	0	0	0
BnaA01g21630D	chrA01	13984916-13988866	AT1G58210.1	kinase interacting family protein	1.83497	1.66908	1.56343	1.68916	1.1993	1.39035	1.35774	1.3158	0.476151	1.10504	0.473895	0.685029	0.333322	0.644828	0.511892	0.496681
BnaA01g21660D	chrA01	13996693-13997184	AT5G12290.1	dgd1 suppressor 1	0	0	0.213573	0.071191	0	0	0	0	0	0	0	0	0	0	0	0
BnaA01g21670D	chrA01	13999905-14002615	AT1G58225.1	unknown protein; FUNCTIONS IN: molecular_function unknown; INVOLVED IN: biological_process unknown; LOCATED IN: endomembrane system; Has 4 Blast hits to 4 proteins in 2 species: Archae - 0; Bacteria - 0; Metazoa - 0; Fungi - 0; Plants - 4; Viruses - 0; Other Eukaryotes - 0 (source: NCBI BLink).	5.54981	0	4.57717	3.37566	2.48002	1.26374	1.86846	1.87074	1.23475	0	1.16187	0.798873	0	0.877266	0.92915	0.602139
CUFF.787.1	chrA01	14017330-14018277	AT1G58230.1	binding	0.587037	0	1.31611	0.634382	0.277172	2.78758	1.89622	1.65366	0.56116	0	0.429158	0.330106	0.957775	0.740803	0.779888	0.826155
CUFF.788.1	chrA01	14020097-14021130	AT1G58230.1	binding	0.641953	0.407148	4.4319	1.827	1.68694	6.71053	4.78716	4.39488	3.20217	5.32734	1.98352	3.50434	3.06058	3.88319	4.03417	3.65931
BnaA01g21700D	chrA01	14040499-14040547	No hits found	0	0	0	0	0	0	0	0	0	0	0	0	0	0	0	0	0
BnaA01g21710D	chrA01	14040715-14044201	AT5G28820.1	unknown protein; BEST Arabidopsis thaliana protein match is: unknown protein (TAIR:AT5G27260.1); Has 30201 Blast hits to 17322 proteins in 780 species: Archae - 12; Bacteria - 1396; Metazoa - 17338; Fungi - 3422; Plants - 5037; Viruses - 0; Other Eukaryotes - 2996 (source: NCBI BLink).	0	0	0	0	0	0	0	0	0	0	0	0	0	0	0	0
BnaA01g21740D	chrA01	14077257-14078216	No hits found	0	0	0	0	0	0	0	0	0	0.0336416	0	0	0.0112139	0	0	0	0
BnaA01g21750D	chrA01	14078774-14082496	AT1G58360.1	amino acid permease 1	6.47006	3.85716	9.5325	6.61991	3.86038	4.83827	4.75976	4.48614	22.9256	12.3452	12.9035	16.0581	6.55504	6.02665	6.14697	6.24289
BnaA01g21770D	chrA01	14100501-14100912	No hits found	0	0	0	0	0	0	0	0	0	0	0	0	0	0	0	0	0
BnaA01g21810D	chrA01	14117936-14118307	No hits found	0	0	0	0	0	0	0	0	0	0	0	0	0	0	0	0	0
BnaA01g21820D	chrA01	14121034-14122609	AT5G55630.2	Outward rectifying potassium channel protein	1.79488	1.57738	3.21639	2.19622	0.229026	0.039872	0.825506	0.364801	3.33807	3.07762	1.20069	2.53879	0.264397	0.242748	0.114157	0.207101
BnaA01g21840D	chrA01	14135448-14139345	AT1G58470.1	RNA-binding protein 1	0	0	0	0	0	0	0	0	0	0	0	0	0	0	0	0
BnaA01g21870D	chrA01	14158013-14162346	AT1G59520.1	CW7	1.52972	1.71269	2.43271	1.89171	2.88782	2.73649	2.37535	2.66655	3.09687	1.75741	2.34583	2.40004	2.29812	3.04773	2.76104	2.7023
BnaA01g21880D	chrA01	14168920-14170862	AT1G59580.2	mitogen-activated protein kinase homolog 2	7.72843	7.96288	6.16413	7.28515	7.22717	5.92353	5.28572	6.14547	10.9696	6.71755	5.88035	7.85583	2.72484	3.78401	4.03022	3.51302
BnaA01g21890D	chrA01	14233113-14240621	AT1G59610.1	dynamin-like 3	3.77395	4.64561	3.01033	3.80996	5.82345	7.46737	5.89277	6.39453	4.36313	4.8212	5.26818	4.8175	14.0685	13.6072	16.3108	14.6622
BnaA01g21900D	chrA01	14245446-14250236	AT4G01220.1	Nucleotide-diphospho-sugar transferase family protein	0	0	0	0	0	0	0	0	0	0	0	0	0	0	0	0
BnaA01g21910D	chrA01	14250957-14254219	AT1G56550.1	RhamnoGalacturonan speci&#64257;c Xylosyltransferase 1	0	0	0	0	0.177368	0	0.204868	0.127412	0	0.549032	0	0.183011	0.617215	0	0	0.205738
BnaA01g21940D	chrA01	14292715-14292904	No hits found	0	0	0	0	0	0	0	0	0	0	0	0	0	0	0	0	0
BnaA01g21950D	chrA01	14293006-14294010	No hits found	0	0	0	0	0	0	0	0	0	0	0	0	0	0	0	0	0
BnaA01g21980D	chrA01	14321192-14329862	AT1G59820.1	aminophospholipid ATPase 3	1.9762	0.735809	1.98538	1.5658	4.46944	8.5863	5.89342	6.31639	1.89759	1.49457	2.21127	1.86781	26.1153	30.5174	35.1391	30.5906
BnaA01g21990D	chrA01	14335724-14337340	AT1G59840.2	cofactor assembly of complex C	1.75596	3.47377	2.84971	2.69315	0.365021	0.461997	0.818383	0.548467	5.67783	4.75171	3.88239	4.77064	0.408192	0	0.246414	0.218202
BnaA01g22020D	chrA01	14350423-14351591	No hits found	0	0	0	0	0	0	0	0	0	0	0	0	0	0	0	0	0
BnaA01g22030D	chrA01	14359435-14365084	AT1G59890.2	SIN3-like 5	2.9012	4.30206	3.54618	3.58315	4.11314	5.66802	3.99961	4.59359	2.08581	4.30725	4.6242	3.67242	12.6081	9.39658	10.3141	10.7729
BnaA01g22040D	chrA01	14374077-14376890	AT1G59900.1	pyruvate dehydrogenase complex E1 alpha subunit	14.8009	10.7471	11.1847	12.2442	28.9387	23.9649	22.1412	25.0149	7.99711	8.32292	7.59724	7.97242	64.2769	49.6982	62.0959	58.6903
BnaA01g22100D	chrA01	14407592-14408631	AT1G60280.1	NAC domain containing protein 23	0.142463	0	0.198758	0.11374	0.0746303	0.145315	0.045662	0.0885358	0	0	0	0	0	0	0	0
BnaA01g22130D	chrA01	14483565-14484250	No hits found	0	0	0	0.0999371	0.0333124	0.284499	0	0.450498	0.244999	106.589	33.0675	58.1908	65.9491	10.9447	10.6492	4.45208	8.68199
BnaA01g22140D	chrA01	14501959-14502211	No hits found	0	0	0	0	0	0	0	0	0	0	0	0	0	0	0	0	0
BnaA01g22150D	chrA01	14514090-14516606	AT1G60060.1	Serine/threonine-protein kinase WNK (With No Lysine)-related	0.0912906	0.0908861	0.300968	0.161048	3.17732	4.25092	1.3735	2.93391	0.156149	0.402313	0.33893	0.299131	11.3311	9.9181	10.3205	10.5232
BnaA01g22210D	chrA01	14587227-14587403	No hits found	0	0	0	0	0	0	0	0	0	0	0	0	0	0	0	0	0
BnaA01g22230D	chrA01	14599820-14604811	AT1G60170.1	pre-mRNA processing ribonucleoprotein binding region-containing protein	10.0514	11.1299	11.7744	10.9852	12.3037	12.5027	9.71662	11.5077	16.1837	13.2416	19.2091	16.2115	22.8202	19.3215	23.8813	22.0077
BnaA01g22240D	chrA01	14609519-14611544	AT1G60190.1	ARM repeat superfamily protein	0.968158	1.22687	10.6671	4.28738	0.715828	0.863196	1.69821	1.09241	0.951303	0.531591	1.12891	0.870601	0.205538	0.241195	0.421484	0.289406
BnaA01g22290D	chrA01	14639721-14645979	AT2G42460.1	TRAF-like family protein	0	0	0	0	0	0	0	0	0	0	0	0	0	0	0	0
BnaA01g22300D	chrA01	14650906-14652324	AT4G19560.1	Cyclin family protein	0.138933	0.391454	0.422657	0.317681	0.24389	0	0.395078	0.212989	0	0.559132	0	0.186377	0	0.128841	0	0.042947
BnaA01g22310D	chrA01	14653303-14655628	AT1G60420.1	DC1 domain-containing protein	3.80298	2.6901	5.21304	3.90204	12.5687	5.76506	9.31183	9.2152	7.1807	4.16941	4.3965	5.24887	4.22071	6.0122	7.6101	5.94767
BnaA01g22320D	chrA01	14670954-14671108	No hits found	0	0	0	0	0	0	0	0	0	0	0	0	0	0	0	0	0
BnaA01g22330D	chrA01	14671192-14671701	AT1G60250.1	B-box zinc finger family protein	0	0	0.123692	0.0412307	0	0	0.113365	0.0377883	0	0	0	0	0	0	0	0
BnaA01g22360D	chrA01	14713530-14716456	AT1G60460.3	unknown protein; FUNCTIONS IN: molecular_function unknown; INVOLVED IN: biological_process unknown; LOCATED IN: endomembrane system; EXPRESSED IN: 6 plant structures; EXPRESSED DURING: petal differentiation and expansion stage, E expanded cotyledon stage, D bilateral stage; Has 35333 Blast hits to 34131 proteins in 2444 species: Archae - 798; Bacteria - 22429; Metazoa - 974; Fungi - 991; Plants -…	6.15234	5.93388	5.40795	5.83139	2.77244	2.25472	3.38683	2.80466	5.93613	4.28287	4.28537	4.83479	0.293079	0.832557	0.629559	0.585065
BnaA01g22370D	chrA01	14734976-14736619	No hits found	0	0	0	0	0	0	0	0	0	0	0	0	0	0	0	0	0
BnaA01g22390D	chrA01	14777915-14778203	AT1G64030.1	serpin 3	0	0	0	0	0	0	0	0	0	0	0	0	0	0	0	0
BnaA01g22400D	chrA01	14788253-14790287	AT1G60500.1	Dynamin related protein 4C	0.27147	0.165894	1.71244	0.716601	0.252979	0.164698	0.665937	0.361205	1.41231	0.24685	0.813101	0.824087	0.193809	0.224145	0.118141	0.178698
BnaA01g22470D	chrA01	14837659-14838671	No hits found	0	0	0	0	0	0	0	0	0	0	0	0	0	0	0	0	0
BnaA01g22480D	chrA01	14839330-14841531	AT1G60620.1	RNA polymerase I subunit 43	2.08009	1.61924	1.78783	1.82905	1.59328	1.56928	1.52046	1.56101	1.83463	0.660092	1.31379	1.2695	0.634344	0.89485	0.156687	0.56196
BnaA01g22510D	chrA01	14853135-14854460	No hits found	0	0	0	0.568923	0.189641	0	0	0	0	0.550574	0	0.283118	0.277897	0	0	0	0
BnaA01g22520D	chrA01	14854517-14854925	No hits found	0	0	0	0	0	0	0	0	0	0.880776	0	0.267099	0.382625	0	0	0	0
BnaA01g22530D	chrA01	14855032-14855137	No hits found	0	0	0	0	0	0	0	0	0	0	0	0	0	0	0	0	0
CUFF.827.1	chrA01	14862921-14866082	AT1G60670.2	Protein of unknown function (DUF3755)	3.08621	3.1559	3.87925	3.37379	3.20423	3.60118	2.6119	3.1391	6.9381	2.00515	6.05377	4.99901	4.5121	3.96728	5.05031	4.5099
BnaA01g22550D	chrA01	14880767-14883223	No hits found	0	0	0	0	0	0.0313845	0	0	0.0104615	2.01982	1.64723	2.54114	2.0694	0	0.190708	0	0.0635693
BnaA01g22570D	chrA01	14898719-14899768	AT1G60770.1	Tetratricopeptide repeat (TPR)-like superfamily protein	0.599536	0.152653	0.523153	0.425114	0.390487	0.151544	0.382065	0.308032	0.430284	0	0.82955	0.419945	0	0	0	0
BnaA01g22590D	chrA01	14926032-14927601	AT1G61340.1	F-box family protein	0	0	0.224989	0.0749963	0	0.252413	0	0.0841377	0	0	0.0575032	0.0191677	0.559092	0.514177	0.482511	0.518593
BnaA01g22620D	chrA01	14945591-14945861	AT3G05858.1	unknown protein; FUNCTIONS IN: molecular_function unknown; INVOLVED IN: biological_process unknown; LOCATED IN: cellular_component unknown; BEST Arabidopsis thaliana protein match is: unknown protein (TAIR:AT5G26620.1); Has 30201 Blast hits to 17322 proteins in 780 species: Archae - 12; Bacteria - 1396; Metazoa - 17338; Fungi - 3422; Plants - 5037; Viruses - 0; Other Eukaryotes - 2996 (source: NC…	0	0	0	0	15.2728	24.5154	7.92791	15.9054	0	0	0	0	164.603	97.9533	60.1115	107.556
BnaA01g22630D	chrA01	14953464-14955889	AT5G18320.1	ARM repeat superfamily protein	0	0	0	0	0	0	0	0	0	0	0	0	0.960577	0	0.58633	0.515636
BnaA01g22640D	chrA01	14956062-14956581	AT5G18320.1	ARM repeat superfamily protein	0	0	0	0	0	0	0	0	0	0	0	0	0	0	0	0
BnaA01g22670D	chrA01	14967793-14969028	AT1G61520.3	photosystem I light harvesting complex gene 3	367.609	409.662	284.869	354.047	30.9295	23.0525	106.629	53.537	165.538	249.083	317.012	243.878	7.88335	32.8025	25.5448	22.0769
BnaA01g22700D	chrA01	15012168-15012396	AT1G61566.1	ralf-like 9	2.44981	0	0	0.816603	0	0	0	0	4.10288	0	0	1.36763	3.9298	6.89768	0	3.60916
BnaA01g22730D	chrA01	15070689-15074421	AT1G61600.1	Protein of unknown function (DUF1262)	0	0	0	0	0	0	0	0	0	0	0	0	0	0	0	0
BnaA01g22740D	chrA01	15074879-15075068	No hits found	0	0	0	0	0	0	0	0	0	0	0	0	0	0	0	0	0
BnaA01g22750D	chrA01	15080252-15083340	AT1G61610.1	S-locus lectin protein kinase family protein	0.116277	0.186391	0.0517798	0.118149	12.9939	28.6604	9.36724	17.0072	0.0591921	0	0.353938	0.13771	73.2184	71.2282	65.9494	70.132
BnaA01g22760D	chrA01	15095447-15098509	AT1G61610.1	S-locus lectin protein kinase family protein	0.366264	0.153055	0.194964	0.238094	0.627968	1.80756	0.439984	0.958504	0.189632	0.508465	0.159488	0.285862	0.589503	1.20513	1.10281	0.965814
BnaA01g22770D	chrA01	15107936-15109493	AT1G61620.1	phosphoinositide binding	5.89631	7.02071	4.95295	5.95666	10.0325	7.72553	7.34451	8.36751	5.61321	6.26125	6.62939	6.16795	19.5225	12.895	18.3654	16.9276
BnaA01g22780D	chrA01	15111896-15122414	AT4G02110.1	transcription coactivators	0	0	0	0	0.0136091	0	0	0.00453637	0.00593308	0	0	0.00197769	0	0	0	0
BnaA01g22790D	chrA01	15124384-15126502	AT1G61630.1	equilibrative nucleoside transporter 7	0.182759	0	0	0.0609197	0.0421407	0.215452	0.0815979	0.113064	0	0.373689	0.0585064	0.144065	0	0	0	0
BnaA01g22810D	chrA01	15137086-15137287	No hits found	0	0	0	0	0	0	0	0	0	0	0	0	0	0	0	0	0
BnaA01g22840D	chrA01	15154174-15157443	No hits found	0	0	0	0	0	0	0	0	0	0	0	0	0	0	0	0	0
BnaA01g22880D	chrA01	15215433-15215989	No hits found	0	0	0	0	0	0	0	0	0	0	0	0	0	0	0	0	0
BnaA01g22890D	chrA01	15229939-15232849	AT1G61810.1	beta-glucosidase 45	0.0747818	0	0	0.0249273	0.538423	0.264745	0.150091	0.317753	0.030181	0.585864	0	0.205348	0.55056	0.27743	0.881639	0.569876
BnaA01g22940D	chrA01	15310276-15312048	AT1G62110.1	Mitochondrial transcription termination factor family protein	2.4366	1.44264	1.95671	1.94532	1.0746	0.52626	1.24398	0.94828	0.601593	0.475149	0.326373	0.467705	0	0.106347	0	0.035449
BnaA01g22950D	chrA01	15323400-15325027	AT1G61970.2	Mitochondrial transcription termination factor family protein	0.94445	1.56064	0.94028	1.14846	2.6698	2.80945	1.97131	2.48352	2.85219	1.74442	2.9699	2.52217	5.16795	5.05414	4.49256	4.90488
BnaA01g22960D	chrA01	15325794-15327373	AT1G61970.2	Mitochondrial transcription termination factor family protein	0.710349	0.210764	0.635554	0.518889	0.86163	0.316952	0.607774	0.595452	0.999913	0.958385	0.754238	0.904179	0.243603	0.426167	0.547611	0.405794
BnaA01g22970D	chrA01	15328774-15334545	AT3G24495.1	MUTS homolog 7	0.12491	0	0.080755	0.068555	0.0148693	0.0301055	0.0379164	0.0276304	0.223455	0.395757	0.192908	0.270707	0	0.0304601	0	0.0101534
BnaA01g22990D	chrA01	15350375-15352259	AT3G24420.1	alpha/beta-Hydrolases superfamily protein	2.70667	0.98513	1.01518	1.56899	1.16968	0.163517	1.46333	0.932176	5.02834	1.44106	1.98851	2.8193	6.19588	4.63446	9.98404	6.93813
BnaA01g23020D	chrA01	15392231-15393941	AT1G05530.1	UDP-glucosyl transferase 75B2	0.0876296	0	0.0949374	0.0608557	0	0	0	0	0	0	0	0	0	0.0908662	0	0.0302887
BnaA01g23030D	chrA01	15396479-15403470	AT2G07190.1	Domain of unknown function (DUF1985)	0	0	0.0459226	0.0153075	0	0	0	0	0.499664	0.148494	0.151018	0.266392	0	0.211204	0.124287	0.11183
BnaA01g23040D	chrA01	15409080-15411801	AT1G62630.1	Disease resistance protein (CC-NBS-LRR class) family	1.00002	0.726465	1.24032	0.988935	0.325687	0.26063	0.618928	0.401748	1.09246	1.66591	1.88008	1.54615	0.576892	0.618946	0.0623609	0.4194
BnaA01g23060D	chrA01	15422809-15424341	AT4G22280.1	F-box/RNI-like superfamily protein	0	0	0	0	0	0	0	0	0	0	0	0	0	0	0	0
BnaA01g23100D	chrA01	15497065-15500737	AT1G60900.1	U2 snRNP auxilliary factor, large subunit, splicing factor	3.88078	4.30048	4.34848	4.17658	3.96343	5.29935	4.14339	4.46872	3.96171	2.81329	4.26273	3.67924	5.99255	5.93833	4.31416	5.41501
BnaA01g23140D	chrA01	15540833-15542423	AT2G35630.1	ARM repeat superfamily protein	0.673017	3.38266	1.80936	1.95501	0.529532	0.947586	1.06897	0.848696	3.66943	0.940693	2.24007	2.2834	0.360961	0.424176	0.148459	0.311199
BnaA01g23150D	chrA01	15550708-15554765	AT1G10950.1	transmembrane nine 1	3.62877	3.45775	2.48035	3.18896	6.85082	7.39962	5.9259	6.72545	2.60867	3.53871	3.62667	3.25802	6.06593	5.8724	5.44245	5.79359
BnaA01g23160D	chrA01	15555067-15555963	AT1G60950.1	2Fe-2S ferredoxin-like superfamily protein	31.035	52.8328	24.8866	36.2515	3.90784	2.16059	11.8887	5.98571	16.1468	127.374	21.1599	54.8936	0.580267	1.80655	2.08283	1.48988
BnaA01g23190D	chrA01	15588359-15589835	AT3G24300.1	ammonium transporter 1;3	0	0	0	0	0	0	0.0452457	0.0150819	0.0621255	0	0	0.0207085	0	0	0	0
BnaA01g23200D	chrA01	15603636-15608043	AT3G23940.1	dehydratase family	0.721315	0.242871	0.397692	0.453959	0.428168	0.698119	0.631858	0.586048	0.405313	0	0.18574	0.197018	0.762332	0.932586	0.833074	0.842664
BnaA01g23210D	chrA01	15616240-15617098	AT3G24020.1	Disease resistance-responsive (dirigent-like protein) family protein	0	0	0	0	0	0	0	0	0	0	0	0	0	0	0	0
BnaA01g23240D	chrA01	15647463-15648070	No hits found	0	0	0	0	0	0	0	0	0	0	0	0	0	0	0	0	0
BnaA01g23290D	chrA01	15664780-15665809	AT3G24070.1	Zinc knuckle (CCHC-type) family protein	0.586014	1.47879	3.19401	1.75294	3.58877	4.18511	2.59336	3.45575	0.662607	0.474313	1.14872	0.76188	4.13922	2.9682	1.84428	2.9839
BnaA01g23310D	chrA01	15676532-15677428	AT3G24100.1	Uncharacterised protein family SERF	5.71327	4.91088	4.36949	4.99788	14.7129	10.0597	7.62447	10.799	5.61288	8.80933	5.18098	6.5344	22.7269	19.9171	23.9622	22.2021
BnaA01g23350D	chrA01	15702204-15702402	No hits found	0	0	0	0	0	0	0	0	0	0	0	0	0	0	7.6762	0	2.55873
BnaA01g23370D	chrA01	15759380-15759627	No hits found	0	0	0	0	0	0	0	0	0	0	0	0	0	0	0	0	0
BnaA01g23390D	chrA01	15771442-15774266	AT3G24160.1	putative type 1 membrane protein	20.0189	17.9367	16.302	18.0859	25.2855	26.863	22.0646	24.7377	9.6089	14.7104	9.49422	11.2712	12.9059	13.6982	12.7443	13.1161
BnaA01g23400D	chrA01	15774804-15775689	AT3G24260.1	FUNCTIONS IN: molecular_function unknown; INVOLVED IN: biological_process unknown; LOCATED IN: chloroplast; CONTAINS InterPro DOMAIN/s: Histone deacetylase interacting (InterPro:IPR013194); BEST Arabidopsis thaliana protein match is: unknown protein (TAIR:AT3G28870.1); Has 220 Blast hits to 218 proteins in 65 species: Archae - 7; Bacteria - 6; Metazoa - 43; Fungi - 2; Plants - 115; Viruses - 0; O…	0	0	0	0	0	0	0	0	0	0	0	0	0	0	0	0
BnaA01g23420D	chrA01	15782041-15786164	AT3G24190.1	Protein kinase superfamily protein	0.438402	0.537833	1.0022	0.659478	0.586473	0.545734	0.736484	0.622897	4.00805	2.5764	2.03181	2.87209	0.469862	0.235558	0.413618	0.373013
BnaA01g23440D	chrA01	15832553-15833875	AT3G24140.1	basic helix-loop-helix (bHLH) DNA-binding superfamily protein	0	0	0	0	0	0	0	0	0	0	0	0	0	0	0	0
BnaA01g23450D	chrA01	15840037-15840424	AT3G24250.1	glycine-rich protein	0	0	0	0	6.71999	5.89129	1.36756	4.65961	0	0	0	0	23.3627	45.5609	37.4746	35.4661
BnaA01g23470D	chrA01	15843197-15844299	AT3G23900.2	RNA recognition motif (RRM)-containing protein	0	0.405305	0	0.135102	0	0	0.0616692	0.0205564	0	0	0	0	0	0	0	0
BnaA01g23490D	chrA01	15871585-15873650	AT4G21940.1	calcium-dependent protein kinase 15	0	0	0.0857671	0.028589	0.0948919	0.061617	0.101032	0.085847	8.39189	2.77657	5.4183	5.52892	7.26135	4.95394	5.63386	5.94972
BnaA01g23500D	chrA01	15875925-15877973	AT5G47320.1	ribosomal protein S19	0.688119	1.42559	0.665346	0.926352	0.698366	0.711613	0.792508	0.734162	0.951325	0	0.674714	0.542013	0.375301	0.444497	0.548509	0.456102
BnaA01g23510D	chrA01	15883460-15885750	AT3G23810.1	S-adenosyl-l-homocysteine (SAH) hydrolase 2	5.41602	1.42722	2.34377	3.06234	26.8782	32.0712	15.9861	24.9785	10.2818	6.17854	0.879083	5.77981	69.421	51.6402	54.8222	58.6278
BnaA01g23550D	chrA01	15912392-15913469	AT2G31670.1	Stress responsive alpha-beta barrel domain protein	12.6506	16.8242	8.02509	12.5	24.3022	17.7559	13.666	18.5747	8.70984	3.19308	5.58117	5.82803	48.4591	48.343	41.4872	46.0964
BnaA01g23590D	chrA01	15924769-15925960	AT2G28010.1	Eukaryotic aspartyl protease family protein	0	0	0	0	0	0	0	0	0	0	0	0	0	0	0	0
BnaA01g23600D	chrA01	15935459-15936632	AT3G23690.1	basic helix-loop-helix (bHLH) DNA-binding superfamily protein	2.36267	3.47123	1.83478	2.55623	0.724896	1.12979	0.88696	0.913882	3.09295	1.18808	1.62448	1.9685	0.224794	0	0.278755	0.16785
BnaA01g23640D	chrA01	16023715-16024174	No hits found	0	0	0	0	0	0	0	0.131952	0.043984	7.3046	11.3085	16.1798	11.5976	3.76471	5.597	5.42175	4.92782
BnaA01g23720D	chrA01	16129059-16129614	AT3G22710.1	F-box family protein	0	0	0	0	0	0	0	0	0.114295	0	0	0.0380983	0	0	0	0
BnaA01g23770D	chrA01	16151870-16154229	AT3G23560.1	MATE efflux family protein	2.42344	0.622431	2.82715	1.95767	40.8586	33.2803	23.6884	32.6091	0.968351	3.29261	2.84763	2.36953	57.7359	40.2337	59.6811	52.5502
BnaA01g23790D	chrA01	16157279-16162163	AT3G23560.1	MATE efflux family protein	4.6505	1.40148	8.51723	4.8564	1.0491	1.63778	5.06268	2.58319	9.08811	11.2902	12.0588	10.8124	0.7304	0.369634	0.628428	0.576154
BnaA01g23840D	chrA01	16267183-16274103	AT3G23430.1	phosphate 1	0.225101	0.166647	0.481468	0.291072	0.0190709	0.198446	0.204746	0.140754	0.434295	0.350354	0.164344	0.316331	0	0	0	0
BnaA01g23870D	chrA01	16296596-16298084	AT1G64940.1	cytochrome P450, family 87, subfamily A, polypeptide 6	0.432302	0.280121	0.267587	0.32667	0.151547	0.0925461	0.337133	0.193742	0.106148	0.861825	0.359017	0.44233	0.16733	0.094273	0.0658058	0.109136
BnaA01g23910D	chrA01	16352327-16355761	AT5G33406.1	hAT dimerisation domain-containing protein / transposase-related	0	0	0	0	0	0	0	0	0	0	0	0	0	0	0	0
BnaA01g23950D	chrA01	16411671-16411975	No hits found	0	0	0	0	0	0	0	5.44404	1.81468	0	0	0	0	0	0	0	0
BnaA01g23960D	chrA01	16430393-16430810	AT3G23230.1	Integrase-type DNA-binding superfamily protein	0	0	0	0	4.62951	5.479	1.1104	3.73964	0	0	0.329449	0.109816	110.746	92.5978	112.049	105.131
BnaA01g24020D	chrA01	16462368-16463791	AT3G23210.1	basic helix-loop-helix (bHLH) DNA-binding superfamily protein	7.8108	14.6805	6.34145	9.61092	4.70429	7.88717	5.85733	6.1496	0.0632166	3.0375	0.630945	1.24389	0.16658	0.39195	0.0688211	0.209117
BnaA01g24060D	chrA01	16481505-16483216	No hits found	0	0	0	0	0	0	0	0	0	0	0	0	0	0	0	0	0
BnaA01g24080D	chrA01	16489458-16492335	AT3G23175.1	HR-like lesion-inducing protein-related	0	0	0	0	0.162058	0	0.102025	0.0880277	0	0	0	0	0	0	0	0
BnaA01g24110D	chrA01	16533255-16534075	No hits found	0	0.265002	0	0	0.088334	0	0	0.0830896	0.0276965	0	0	0	0	0	0	0	0
BnaA01g24120D	chrA01	16535825-16536947	AT1G27490.1	F-box and associated interaction domains-containing protein	0	0	0	0	0	0	0	0	0	0	0	0	0	0	0	0
BnaA01g24150D	chrA01	16556146-16562027	AT3G23090.1	TPX2 (targeting protein for Xklp2) protein family	0.0861996	0.170461	0.113508	0.12339	0	0	0	0	0.316633	0	0.0876468	0.13476	0	0	0	0
BnaA01g24160D	chrA01	16564448-16566777	AT3G23080.1	Polyketide cyclase/dehydrase and lipid transport superfamily protein	56.4779	118.83	27.9388	67.7489	15.8057	6.75375	14.1004	12.2199	48.8822	32.9775	27.8292	36.563	7.77838	9.10502	12.8049	9.8961
BnaA01g24180D	chrA01	16598432-16600942	No hits found	0	0	0	0	0	0	0	0	0	0	0	0	0	0	0	0	0
BnaA01g24190D	chrA01	16609895-16611098	AT3G23030.1	indole-3-acetic acid inducible 2	7.57487	7.45543	4.29695	6.44242	9.61332	12.0934	7.28262	9.66311	31.0947	19.561	9.97996	20.2119	45.8246	68.5324	53.852	56.0697
BnaA01g24210D	chrA01	16630860-16632115	AT2G16940.3	Splicing factor, CC1-like	0.769988	2.72567	2.50363	1.99976	1.10018	0.760246	1.53173	1.13072	2.43974	1.89901	1.53006	1.95627	0.737186	2.36049	1.3382	1.47863
BnaA01g24220D	chrA01	16642920-16644304	AT1G50040.1	Protein of unknown function (DUF1005)	0	0	0	0	0	0	0	0	0	0	0	0	0	0	0	0
BnaA01g24230D	chrA01	16654150-16654660	AT5G42450.1	Pentatricopeptide repeat (PPR) superfamily protein	0	0	0	0	0	0	0	0	0	0	0	0	0	0	0	0
BnaA01g24290D	chrA01	16689307-16690989	AT1G23280.1	MAK16 protein-related	0	0	0.0814325	0.0271442	0	0.0616598	0	0.0205533	0.510306	0.538207	0.291794	0.446769	0	0.505047	0	0.168349
BnaA01g24310D	chrA01	16695041-16696813	AT3G55760.3	unknown protein; EXPRESSED IN: 16 plant structures; EXPRESSED DURING: 10 growth stages; BEST Arabidopsis thaliana protein match is: unknown protein (TAIR:AT1G42430.2).	2.23469	2.48959	2.92703	2.55044	0.669859	1.86956	2.13401	1.55781	3.238	1.97701	2.82531	2.68011	0	1.39625	0.768695	0.721648
BnaA01g24320D	chrA01	16717091-16719151	AT3G22930.1	calmodulin-like 11	0.821562	0.558409	0.729813	0.703261	1.58176	1.76926	1.02933	1.46012	1.05124	0.486993	2.06253	1.20025	1.30875	1.35871	1.3513	1.33959
BnaA01g24330D	chrA01	16728880-16732721	No hits found	0	0	0.615441	0.438116	0.351186	0.660462	1.65764	0.489302	0.935801	0.33516	0	0.359309	0.23149	0	0.223323	0.312103	0.178475
BnaA01g24360D	chrA01	16755149-16758203	AT3G22910.1	ATPase E1-E2 type family protein / haloacid dehalogenase-like hydrolase family protein	0.0669338	0	0.682529	0.249821	0.591904	2.20151	0.677595	1.157	0.0640963	0	0.610373	0.224823	0.254005	0.507613	0.25406	0.338559
BnaA01g24420D	chrA01	16790326-16793385	AT3G22880.1	DNA repair (Rad51) family protein	4.06112	5.82835	6.30201	5.39716	2.92329	6.20178	2.75183	3.95897	6.05604	11.109	15.6614	10.9421	7.51176	6.81503	8.09648	7.47442
BnaA01g24440D	chrA01	16799536-16800916	AT3G22840.1	Chlorophyll A-B binding family protein	3.05702	0.466018	10.5734	4.69881	3.24994	1.70813	7.18584	4.04797	15.7957	11.9533	9.08004	12.2763	1.81755	3.08887	0.418133	1.77485
BnaA01g24450D	chrA01	16807863-16809516	No hits found	0	0	0	0	0	0	0	0	0	0	0	0	0	0	0	0	0
BnaA01g24470D	chrA01	16843407-16844121	AT3G22820.1	allergen-related	0	0.415366	0.285197	0.233521	0	0	0.130301	0.0434337	0.369536	0	0.137367	0.168968	0	0	0	0
BnaA01g24480D	chrA01	16845197-16845714	No hits found	0	0	0	0.418883	0.139628	0.443986	0.30069	0	0.248225	0	0	0	0	1.03254	0	0	0.34418
BnaA01g24490D	chrA01	16873493-16877240	AT2G14080.1	Disease resistance protein (TIR-NBS-LRR class) family	1.91751	3.25539	3.15518	2.77603	0.995631	0.74682	1.30107	1.01451	0.479728	1.21548	0.402115	0.699108	0	0.081128	0.0856614	0.0555965
BnaA01g24500D	chrA01	16886856-16888140	AT3G22800.1	Leucine-rich repeat (LRR) family protein	0	0	0	0	0	0	0	0	0	0	0	0	0	0	0	0
BnaA01g24510D	chrA01	16910724-16916254	AT3G22790.1	Kinase interacting (KIP1-like) family protein	1.51904	1.09163	0.813942	1.14154	0.0708389	0.207588	0.265638	0.181355	0.521678	0.560933	0.332225	0.471612	0	0.0182571	0.0255251	0.0145941
BnaA01g24530D	chrA01	16949332-16951348	AT3G22750.1	Protein kinase superfamily protein	12.3857	23.285	13.5014	16.3907	42.4909	32.2583	28.1291	34.2928	5.44923	14.0539	18.6414	12.7148	36.5745	34.6122	33.6943	34.9603
BnaA01g24540D	chrA01	16951827-16952414	No hits found	0	0	0	0	0	0	0	0	0	0	0	0	0	0	0	0	0
BnaA01g24550D	chrA01	16952796-16954203	AT3G22660.1	rRNA processing protein-related	1.52217	2.10885	1.62498	1.752	3.84994	5.12711	3.2563	4.07778	2.10253	2.58637	4.19141	2.9601	10.9277	7.89614	6.63458	8.48614
BnaA01g24560D	chrA01	16955535-16957685	AT3G22640.1	cupin family protein	0	0	0	0	0	0	0	0	0	0	0	0	0	0	0	0
BnaA01g24580D	chrA01	16961602-16962220	AT3G22630.1	20S proteasome beta subunit D1	0	0	0	0	0	0	0	0	0	0	0	0	0	0	0	0
BnaA01g24610D	chrA01	16966480-16966693	No hits found	0	0	0	0	0	0	0	0	0	1.34674	0	0.994526	0.780422	0	0	0	0
BnaA01g24630D	chrA01	16985933-16987233	AT3G22550.1	Protein of unknown function (DUF581)	5.06684	2.56176	20.6951	9.44123	1.83225	2.87142	6.90849	3.87072	24.7643	10.7727	7.0292	14.1887	0.715831	1.27692	0.297111	0.763287
BnaA01g24640D	chrA01	16991451-16992284	AT3G22530.1	unknown protein; FUNCTIONS IN: molecular_function unknown; INVOLVED IN: biological_process unknown; LOCATED IN: plasma membrane; EXPRESSED IN: 25 plant structures; EXPRESSED DURING: 15 growth stages; BEST Arabidopsis thaliana protein match is: unknown protein (TAIR:AT4G14830.1); Has 77 Blast hits to 77 proteins in 12 species: Archae - 0; Bacteria - 0; Metazoa - 0; Fungi - 0; Plants - 77; Viruses …	2.98888	5.4811	2.275	3.58166	5.22853	5.54296	2.14794	4.30648	2.99741	5.87039	2.43022	3.76601	7.00685	5.48371	8.71514	7.06857
BnaA01g24720D	chrA01	17103858-17110759	AT1G14800.1	Nucleic acid-binding, OB-fold-like protein	0	0.0609515	0	0.0203172	0.0237818	0	0.018831	0.0142043	0.0668132	0	0.0191457	0.028653	0	0	0	0
BnaA01g24750D	chrA01	17131512-17134314	AT5G26000.1	thioglucoside glucohydrolase 1	2.95355	0.797972	2.96267	2.23806	0.907069	0.603275	1.24302	0.917788	3.83341	0	0.773452	1.53562	0.548467	0.851095	0.600453	0.666672
BnaA01g24790D	chrA01	17168858-17173160	AT3G22240.1	unknown protein; BEST Arabidopsis thaliana protein match is: unknown protein (TAIR:AT3G22235.2); Has 177 Blast hits to 177 proteins in 14 species: Archae - 0; Bacteria - 0; Metazoa - 0; Fungi - 0; Plants - 177; Viruses - 0; Other Eukaryotes - 0 (source: NCBI BLink).	0	0	0.243923	0.0813077	15.4267	8.50632	4.55802	9.49701	0	0	0.121916	0.0406387	13.9494	4.83597	9.45697	9.41411
BnaA01g24800D	chrA01	17173962-17174576	AT4G15000.1	Ribosomal L27e protein family	12.6016	10.2287	7.27518	10.0352	18.9544	21.3451	12.9052	17.7349	8.69488	26.533	15.9192	17.049	56.31	25.2142	23.7047	35.0763
BnaA01g24830D	chrA01	17188019-17189995	AT3G22190.2	IQ-domain 5	0.845401	0.847397	0.930209	0.874336	0.141188	0.105874	0.1772	0.141421	0.642788	0.320194	0.218753	0.393912	0	0	0.0501275	0.0167092
CUFF.920.2	chrA01	17197913-17201554	AT3G22170.2	far-red elongated hypocotyls 3	4.43744	4.66951	3.05747	4.05481	2.21177	4.15415	3.30976	3.22523	3.50741	3.21331	3.39738	3.3727	4.02058	3.26011	3.98825	3.75631
BnaA01g24860D	chrA01	17221313-17222302	AT3G22142.1	Bifunctional inhibitor/lipid-transfer protein/seed storage 2S albumin superfamily protein	0	0	0	0	0.384322	0	0.059688	0.148003	0	0	0	0	0.330796	0	0.268283	0.199693
BnaA01g24870D	chrA01	17227946-17229307	AT4G15165.1	N-terminal nucleophile aminohydrolases (Ntn hydrolases) superfamily protein	11.6077	11.2361	8.29935	10.3811	12.6737	12.5448	8.53894	11.2525	7.01947	6.02777	9.0646	7.37061	9.84796	9.87439	9.54849	9.75695
BnaA01g24880D	chrA01	17239659-17241138	AT3G22080.1	TRAF-like family protein	0	0	0.0768307	0.0256102	0.704365	0.523288	0.185818	0.471157	0	0	0.435381	0.145127	0.382274	0.605332	0.1717	0.386435
BnaA01g24890D	chrA01	17249279-17249970	AT3G22070.1	proline-rich family protein	0.606013	0.351261	0.231865	0.39638	0	0	0	0	0.302227	0	0.326346	0.209524	0	0.630826	0	0.210275
BnaA01g24960D	chrA01	17434453-17434606	AT4G12040.2	A20/AN1-like zinc finger family protein	0	0	0	0	0	0	0	0	0	0	0	0	0	0	0	0
BnaA01g24970D	chrA01	17438527-17438914	AT5G56170.1	LORELEI-LIKE-GPI-ANCHORED PROTEIN 1	0	0	0	0	0	0	0	0	0.123402	0	0	0.041134	0	0	0	0
BnaA01g24980D	chrA01	17459849-17460266	AT3G21570.1	unknown protein; Has 43 Blast hits to 43 proteins in 13 species: Archae - 0; Bacteria - 0; Metazoa - 0; Fungi - 0; Plants - 43; Viruses - 0; Other Eukaryotes - 0 (source: NCBI BLink).	0	0	0	0	0	0.776373	0.172367	0.316247	0	0	0.700617	0.233539	0	0.529234	1.10893	0.546055
BnaA01g25000D	chrA01	17493143-17493894	AT3G21550.1	DUF679 domain membrane protein 2	0	0	3.66499	1.22166	0.0992227	0	0.377174	0.158799	0.844059	0.874145	2.96283	1.56034	0	0.992643	0.139949	0.377531
BnaA01g25020D	chrA01	17499710-17501242	AT3G21510.1	histidine-containing phosphotransmitter 1	2.34536	3.56812	3.16037	3.02462	2.7335	2.18335	5.29496	3.40394	2.27295	7.17827	9.97965	6.47696	1.92713	1.742	1.94463	1.87125
BnaA01g25060D	chrA01	17513797-17515282	AT3G62210.1	Putative endonuclease or glycosyl hydrolase	3.6508	3.76602	2.82535	3.41406	1.66517	1.93361	1.93761	1.84546	2.21279	2.54873	2.89357	2.5517	1.63534	1.59311	0.560578	1.26301
BnaA01g25040D	chrA01	17512204-17512285	No hits found	0	0	0	0	0	0	0	0	0	0	0	0	0	0	0	0	0
BnaA01g25050D	chrA01	17512374-17512913	AT1G23280.1	MAK16 protein-related	0	0	0	0	0	0	0	0	0	0	0	0	0	0	0	0
BnaA01g25070D	chrA01	17515875-17516508	AT1G23280.1	MAK16 protein-related	0	0	0	0	0	0	0	0	0	0	0	0	0	0	0	0
BnaA01g25090D	chrA01	17519169-17521427	AT3G62210.1	Putative endonuclease or glycosyl hydrolase	0.0658949	0	0	0.021965	0.0304483	0.0610679	0	0.0305054	0	0	0	0	0.105672	0	0	0.035224
BnaA01g25100D	chrA01	17532537-17536139	AT3G62210.1	Putative endonuclease or glycosyl hydrolase	0	0	0	0	0	0	0	0	0	0	0	0	0	0	0	0
BnaA01g25110D	chrA01	17541162-17544142	AT3G56730.1	Putative endonuclease or glycosyl hydrolase	0	0	0	0	0	0.117273	0	0.039091	0	0	0	0	0	0	0	0
CUFF.932.1	chrA01	17549731-17551275	AT2G13770.1	CONTAINS InterPro DOMAIN/s: Putative harbinger transposase-derived nuclease (InterPro:IPR006912)	0.111969	0.108031	0	0.0733333	0	0	0	0	1.04934	0	0	0.34978	0	0	0.075835	0.0252783
BnaA01g25120D	chrA01	17560564-17561193	AT3G21460.1	Glutaredoxin family protein	2.01284	2.13217	0	1.38167	3.51729	0.340144	0.718472	1.5253	0	1.02688	0.0788222	0.368567	0	0	0.325998	0.108666
BnaA01g25130D	chrA01	17561492-17563308	AT1G20850.1	xylem cysteine peptidase 2	0.860587	0	0	0.286862	0	0	0	0	0	0	0	0	0	0	0	0
BnaA01g25170D	chrA01	17594094-17596713	AT3G21370.1	beta glucosidase 19	0	0	0	0	0	0	0	0	0	0	0	0	0	0	0	0
BnaA01g25230D	chrA01	17668218-17669877	AT3G21260.3	Glycolipid transfer protein (GLTP) family protein	3.5714	3.52191	4.58043	3.89125	0	0.176523	0.788327	0.321617	1.81771	1.5707	2.72522	2.03788	0.29621	0.185001	0	0.160404
BnaA01g25240D	chrA01	17678064-17679876	No hits found	0	0	0	0	0	0.0428583	0	0	0.0142861	0.771601	0	0.264663	0.345421	1.76879	0.782012	1.10051	1.2171
BnaA01g25250D	chrA01	17681753-17687278	AT3G21250.2	multidrug resistance-associated protein 6	0.141754	0.0658113	0.115875	0.107813	0	0.0108873	0.047116	0.0193344	0.28142	0	0.147761	0.14306	0.333611	0.175074	0.617105	0.375263
BnaA01g25270D	chrA01	17696476-17698586	AT3G21215.1	RNA-binding (RRM/RBD/RNP motifs) family protein	16.3663	22.9609	22.7482	20.6918	17.0158	14.9753	17.7885	16.5932	15.2777	21.0753	21.1883	19.1804	23.2223	17.616	25.1757	22.0047
BnaA01g25300D	chrA01	17709451-17711757	AT3G21190.1	O-fucosyltransferase family protein	1.04158	2.3542	4.98551	2.79376	0.471566	1.8508	1.33398	1.21878	14.4806	1.89702	1.43189	5.9365	0.206035	0.430874	0.260844	0.299251
BnaA01g25330D	chrA01	17728369-17730587	AT3G21140.1	Pyridoxamine 5'-phosphate oxidase family protein	6.28991	10.943	5.02508	7.41933	3.9255	2.50903	3.65657	3.3637	4.92726	5.78834	4.48085	5.06548	2.51945	2.6293	3.06886	2.7392
BnaA01g25350D	chrA01	17732866-17735585	AT3G21110.2	purin 7	3.42609	3.93106	3.44511	3.60075	9.56368	10.7647	6.78519	9.03786	4.29825	3.47274	3.46836	3.74645	6.70324	7.48012	4.0831	6.08882
BnaA01g25380D	chrA01	17760314-17763452	AT3G21070.2	NAD kinase 1	0.877339	0.550966	1.15877	0.862358	0.297736	1.1272	0.653802	0.692913	0.801439	0.538483	0.986174	0.775365	0	0.662638	0.549583	0.404074
BnaA01g25400D	chrA01	17766424-17767014	AT3G21055.1	photosystem II subunit T	401.035	999.745	227.446	542.742	33.6024	8.14575	52.5951	31.4478	137.442	199.472	82.6972	139.87	3.46618	6.04461	11.8877	7.13283
BnaA01g25430D	chrA01	17777603-17778048	AT5G08020.1	RPA70-kDa subunit B	0	0	0	0	0	0	0	0	0	0	0	0	0	0	0	0
BnaA01g25450D	chrA01	17778480-17779636	AT5G08020.1	RPA70-kDa subunit B	0	0	0.158919	0.052973	0.690225	0.699581	0.695057	0.694954	0.447686	0	0.214576	0.220754	1.07005	0.638702	0.897174	0.868642
BnaA01g25490D	chrA01	17795358-17797155	AT3G20920.1	translocation protein-related	5.90627	8.99694	7.69011	7.53111	23.2625	22.211	13.907	19.7935	8.98603	9.92378	8.33876	9.08286	31.3798	30.0532	31.1172	30.8501
CUFF.943.1	chrA01	17803240-17804419	AT5G51600.1	Microtubule associated protein (MAP65/ASE1) family protein	0.269869	0	0.897715	0.389195	0.705605	0.476674	0.657986	0.613422	0.671411	1.9074	0.288463	0.955758	0.737538	0.712857	1.49974	0.983378
BnaA01g25520D	chrA01	17810951-17811675	AT5G54640.1	Histone superfamily protein	0	1.97187	0.53052	0.83413	1.8935	2.23227	1.45887	1.86155	0	0	0	0	0	0	0	0
BnaA01g25530D	chrA01	17816952-17817111	No hits found	0	0	0	0	0	0	0	0	0	0	0	0	0	0	0	0	0
BnaA01g25550D	chrA01	17831788-17834231	AT3G20740.1	Transducin/WD40 repeat-like superfamily protein	1.72524	1.70475	2.96883	2.13294	2.06328	3.2766	2.29096	2.54361	2.55313	1.95423	2.21863	2.242	1.99535	2.84765	1.23385	2.02562
BnaA01g25580D	chrA01	17844954-17850499	AT1G43760.1	DNAse I-like superfamily protein	0	0	0	0	0	0	0	0	0	0	0	0	0	0	0	0
BnaA01g25590D	chrA01	17859787-17861086	AT3G20680.1	Domain of unknown function (DUF1995)	5.65538	6.77123	2.96038	5.129	0.954467	0.445181	1.31768	0.905776	3.35356	5.41284	2.56244	3.77628	0	0.199702	0.209568	0.136423
BnaA01g25610D	chrA01	17865268-17868448	AT3G20650.1	mRNA capping enzyme family protein	8.32941	17.6561	11.9003	12.6286	10.9844	8.91331	10.6961	10.1979	12.5182	9.6607	10.1598	10.7796	9.58036	7.32022	11.537	9.47919
BnaA01g25620D	chrA01	17875767-17876396	No hits found	0	0	0	0	0	0	0	0	0	0	0	0	0	0	0	0	0
BnaA01g25670D	chrA01	17894248-17895875	AT3G20060.1	ubiquitin-conjugating enzyme19	12.2369	17.5953	12.1628	13.9983	40.7451	27.1193	20.734	29.5328	11.322	16.9436	21.3888	16.5515	68.8556	45.0264	50.2559	54.7126
BnaA01g25680D	chrA01	17896002-17899608	AT3G20050.1	T-complex protein 1 alpha subunit	3.11726	2.77846	2.83531	2.91034	3.79187	4.61619	2.88985	3.76597	3.53201	1.56373	3.07943	2.72506	1.14775	1.12468	0.359252	0.877227
BnaA01g25690D	chrA01	17899789-17901410	AT3G20020.1	protein arginine methyltransferase 6	0	0	0	0	0	0	0.1556	0.0518667	0	0	0	0	0	0	0	0
BnaA01g25710D	chrA01	17919712-17919766	No hits found	0	0	0	0	0	0	0	0	0	0	0	0	0	0	0	0	0
BnaA01g25740D	chrA01	17991681-17992682	AT2G26100.1	Galactosyltransferase family protein	0.354025	0	0	0.118008	0.0842532	0.0856548	0.054072	0.07466	0.33601	0	0.584452	0.306821	0	0.175739	0	0.0585797
BnaA01g25750D	chrA01	17994533-17996481	AT2G07760.1	Zinc knuckle (CCHC-type) family protein	0	0	0	0	0	0	0	0	0	0	0	0	0	0	0	0
BnaA01g25780D	chrA01	18007118-18010386	AT3G19900.1	unknown protein; FUNCTIONS IN: molecular_function unknown; INVOLVED IN: biological_process unknown; LOCATED IN: chloroplast; EXPRESSED IN: 23 plant structures; EXPRESSED DURING: 13 growth stages; CONTAINS InterPro DOMAIN/s: Protein of unknown function DUF3067 (InterPro:IPR021420); Has 276 Blast hits to 276 proteins in 83 species: Archae - 0; Bacteria - 112; Metazoa - 0; Fungi - 2; Plants - 59; Vi…	31.5103	42.977	16.3647	30.284	4.98999	3.39605	9.7848	6.05695	17.1293	18.0426	21.8232	18.9984	1.99154	3.05298	3.34705	2.79719
BnaA01g25790D	chrA01	18013446-18016527	AT3G19895.1	RING/U-box superfamily protein	3.59409	4.92447	3.23839	3.91898	2.18406	2.977	2.89235	2.68447	8.21628	4.89842	12.7977	8.63747	3.51919	3.03235	2.99473	3.18209
BnaA01g25820D	chrA01	18033670-18034667	AT5G57170.1	Tautomerase/MIF superfamily protein	0	0	0	0	0	0	0	0	0	0	0	0	0	0	0	0
BnaA01g25840D	chrA01	18037273-18038182	AT5G56670.1	Ribosomal protein S30 family protein	0	0	0	0	0	0	0	0	0	0	0	0	0	0	0	0
BnaA01g25860D	chrA01	18040655-18043599	AT3G19850.1	Phototropic-responsive NPH3 family protein	14.116	13.7592	7.49153	11.7889	1.42494	0.206462	0.844204	0.825202	14.2993	7.67548	2.98798	8.32092	0	0.318118	0.261472	0.193197
BnaA01g25870D	chrA01	18046511-18049203	AT3G19830.2	Calcium-dependent lipid-binding (CaLB domain) family protein	0	0	0.0467319	0.0155773	0.0672027	0	0.0444652	0.0372226	1.84081	0	1.48126	1.10736	0	0.143781	0	0.047927
BnaA01g25910D	chrA01	18062233-18069156	AT3G19740.1	P-loop containing nucleoside triphosphate hydrolases superfamily protein	3.00233	2.67049	2.29707	2.65663	2.8284	3.49601	3.20209	3.1755	2.68383	4.15981	4.16419	3.66928	2.49827	3.34449	2.8104	2.88439
BnaA01g25920D	chrA01	18069532-18074401	AT3G19720.1	P-loop containing nucleoside triphosphate hydrolases superfamily protein	9.13982	10.2462	10.3046	9.89687	3.29836	2.82376	6.67288	4.265	9.61098	5.12275	7.36567	7.36647	0.665601	2.19523	1.24086	1.36723
BnaA01g25930D	chrA01	18082496-18101470	No hits found	0	0	0	0	0	0	0	0	0	0	0	0	0	0	0	0	0
BnaA01g25960D	chrA01	18111688-18112090	AT3G47370.3	Ribosomal protein S10p/S20e family protein	0	0	0	0	0.231566	0	0	0.0771887	3.58784	2.03059	3.71838	3.11227	60.3022	36.2913	36.4317	44.3417
BnaA01g25980D	chrA01	18125022-18125223	AT3G19660.1	unknown protein; Has 16 Blast hits to 16 proteins in 6 species: Archae - 0; Bacteria - 0; Metazoa - 0; Fungi - 0; Plants - 16; Viruses - 0; Other Eukaryotes - 0 (source: NCBI BLink).	0	0	0	0	14.5539	0	3.1019	5.88527	0	0	0	0	10.838	0	0	3.61267
BnaA01g26000D	chrA01	18136178-18136481	AT3G19615.1	unknown protein; FUNCTIONS IN: molecular_function unknown; INVOLVED IN: biological_process unknown; LOCATED IN: cellular_component unknown; Has 10 Blast hits to 10 proteins in 5 species: Archae - 0; Bacteria - 0; Metazoa - 0; Fungi - 0; Plants - 10; Viruses - 0; Other Eukaryotes - 0 (source: NCBI BLink).	0	0	0	0	66.5968	56.6835	50.2984	57.8596	1.30407	0	3.69016	1.66474	734.465	357.722	422.808	504.998
BnaA01g26010D	chrA01	18138532-18139471	AT3G19595.1	Haloacid dehalogenase-like hydrolase (HAD) superfamily protein	0	0	0	0	0.0608622	0	0	0.0202874	0.0272926	0	0	0.00909753	0	0	0	0
BnaA01g26030D	chrA01	18144349-18145189	AT3G19580.2	zinc-finger protein 2	23.1317	14.8265	13.8803	17.2795	17.6425	13.7736	29.683	20.3664	8.14277	12.9891	13.7031	11.6117	16.6927	15.3129	19.5242	17.1766
BnaA01g26050D	chrA01	18152968-18155143	AT3G19553.1	Amino acid permease family protein	3.84284	4.46347	4.69185	4.33272	4.11334	4.092	4.03107	4.0788	5.01301	9.96332	12.8599	9.27874	5.06881	5.19123	4.52591	4.92865
BnaA01g26090D	chrA01	18191660-18194719	AT3G19510.1	Homeodomain-like protein with RING/FYVE/PHD-type zinc finger domain	0.541883	0.337538	0.802591	0.560671	0.741093	0.960639	0.814912	0.838881	0.990278	0.514967	1.48788	0.997708	1.52416	1.35593	1.5652	1.48176
BnaA01g26100D	chrA01	18194997-18195657	AT3G19508.1	unknown protein; LOCATED IN: mitochondrion; Has 34 Blast hits to 34 proteins in 14 species: Archae - 0; Bacteria - 0; Metazoa - 0; Fungi - 0; Plants - 34; Viruses - 0; Other Eukaryotes - 0 (source: NCBI BLink).	0.780252	0.49744	0.876012	0.717901	1.29564	2.39322	0.587943	1.4256	0.349032	0	1.38395	0.577661	9.53162	3.48014	4.31337	5.77504
BnaA01g26110D	chrA01	18196751-18198436	AT3G19500.1	basic helix-loop-helix (bHLH) DNA-binding superfamily protein	0	0	0.308702	0.102901	0	0	0.0477264	0.0159088	0.0332068	0	0	0.0110689	0	0	0	0
BnaA01g26120D	chrA01	18206601-18208980	AT3G19430.1	late embryogenesis abundant protein-related / LEA protein-related	0	0	0	0	0	0	0	0	0	0	0.0762311	0.0254104	0	0	0	0
BnaA01g26180D	chrA01	18257792-18259337	AT3G19380.1	plant U-box 25	4.19997	8.86538	13.6571	8.90748	0.753199	2.81739	1.47298	1.68119	27.1786	3.52769	5.61238	12.1062	1.5697	4.54932	0.586115	2.23504
BnaA01g26210D	chrA01	18293634-18294851	AT3G19260.1	LAG1 homologue 2	0	0.157501	0	0.0525003	0	0.152535	0	0.050845	0	0	0	0	0	0	0	0
BnaA01g26230D	chrA01	18303138-18309410	AT3G19170.1	presequence protease 1	9.68712	6.00351	14.0073	9.89931	2.79393	4.00652	8.01928	4.93991	8.07512	10.7094	8.6114	9.13197	1.75254	2.24715	1.65694	1.88554
BnaA01g26240D	chrA01	18311942-18313664	AT3G19160.1	ATP/ADP isopentenyltransferases	0	0.305164	0	0.101721	0	0	0	0	0	0	0.153797	0.0512657	0	0	0.835596	0.278532
BnaA01g26250D	chrA01	18316173-18319092	AT3G19130.1	RNA-binding protein 47B	0.848176	0.130328	0.271827	0.416777	2.02195	3.6545	1.47644	2.3843	0.398375	0.88986	0.744878	0.677704	11.9648	7.28883	8.71492	9.32285
BnaA01g26260D	chrA01	18319175-18320659	AT3G19130.1	RNA-binding protein 47B	0	0	0	0	0	0	0	0	0	0	0	0	0	0	0	0
BnaA01g26280D	chrA01	18336815-18337544	AT3G19055.1	unknown protein; Has 1 Blast hits to 1 proteins in 1 species: Archae - 0; Bacteria - 0; Metazoa - 0; Fungi - 0; Plants - 1; Viruses - 0; Other Eukaryotes - 0 (source: NCBI BLink).	0.283352	0	0	0.0944507	0	0	0	0	0	0	0	0	0	0	0	0
BnaA01g26290D	chrA01	18347123-18355125	AT1G32750.1	HAC13 protein (HAC13)	0.233094	0.0510845	0.120958	0.135046	0.160404	0.618931	0.246427	0.341921	0.0751318	0.15244	0.112225	0.113266	0.324807	0.28446	0.311944	0.30707
BnaA01g26300D	chrA01	18359174-18359357	AT3G19030.1	unknown protein; FUNCTIONS IN: molecular_function unknown; INVOLVED IN: pyridoxine biosynthetic process, homoserine biosynthetic process; LOCATED IN: endomembrane system; EXPRESSED IN: 19 plant structures; EXPRESSED DURING: 9 growth stages; BEST Arabidopsis thaliana protein match is: unknown protein (TAIR:AT1G49500.1); Has 22 Blast hits to 22 proteins in 2 species: Archae - 0; Bacteria - 0; Metaz…	138.444	368.98	9.99023	172.471	0	0	10.349	3.44967	0	42.0104	0	14.0035	0	0	3.26812	1.08937
BnaA01g26310D	chrA01	18374219-18376335	AT1G04690.1	potassium channel beta subunit 1	0	0.120972	0.161208	0.09406	0	0.0576772	0	0.0192257	0.393982	0	0.358472	0.250818	0.602453	0.234539	0.0826759	0.306556
BnaA01g26320D	chrA01	18388708-18391231	AT3G19020.1	Leucine-rich repeat (LRR) family protein	0	0	0	0	0	0	0	0	0	0	0	0	0	0	0	0
BnaA01g26330D	chrA01	18402295-18405354	AT3G18990.1	AP2/B3-like transcriptional factor family protein	1.23661	1.02685	2.01635	1.4266	2.9813	4.25236	1.97431	3.06932	2.34226	2.84643	2.37226	2.52032	4.4828	2.49493	2.24713	3.07495
BnaA01g26360D	chrA01	18426395-18426509	No hits found	0	0	0	0	0	0	0	0	0	0	0	0	0	0	0	0	0
BnaA01g26370D	chrA01	18426717-18428629	No hits found	0	0	0	0	0	0.0260841	0	0	0.0086947	0.0250125	0	0	0.0083375	0	0	0	0
BnaA01g26430D	chrA01	18512329-18517546	AT3G18830.1	polyol/monosaccharide transporter 5	5.22575	1.38971	8.39746	5.00431	93.0497	191.584	77.6911	120.775	10.9067	3.50083	6.60938	7.00564	57.8696	92.8129	40.3357	63.6727
BnaA01g26460D	chrA01	18526859-18528426	AT3G17530.1	F-box and associated interaction domains-containing protein	0	0	0	0	0	0	0	0	0	0	0	0	0	0	0	0
BnaA01g26480D	chrA01	18549643-18553027	AT3G18810.1	Protein kinase superfamily protein	0	0	0	0	0	0	0	0	0.0211712	0	0.0498485	0.0236732	0.167879	0	0.0342166	0.0673652
BnaA01g26540D	chrA01	18588166-18590675	AT3G18770.1	Autophagy-related protein 13	3.21871	5.04726	4.41964	4.22854	2.41635	1.43719	2.52279	2.12544	3.06928	6.37928	6.01125	5.15327	0.492876	0.722798	0.583241	0.599638
BnaA01g26550D	chrA01	18592041-18595009	AT3G18750.3	with no lysine (K) kinase 6	7.82468	7.10269	6.4331	7.12016	4.9944	5.47382	5.76332	5.41051	1.66503	3.96828	1.84465	2.49265	2.3476	1.41699	2.24629	2.00363
BnaA01g26570D	chrA01	18596172-18596371	No hits found	0	0	0	0	0	0	0	0	0	0	0	0	0	0	0	0	0
BnaA01g26590D	chrA01	18601897-18604225	No hits found	0	0	0	0	0	0	0	0	0	0	0	0	0	0	0	0	0
BnaA01g26600D	chrA01	18643184-18647018	AT3G18660.2	plant glycogenin-like starch initiation protein 1	0	0.0549478	0.114178	0.0563753	0.114663	0	0.107108	0.0739237	0	0	0	0	0	0	0	0
BnaA01g26610D	chrA01	18648749-18649490	AT3G18650.1	AGAMOUS-like 103	0	0	0.112196	0.0373987	0.0832784	0	0	0.0277595	0	0	0	0	0	0	0	0
BnaA01g26620D	chrA01	18649556-18649778	No hits found	0	0	0	0	0	0	0	0	0	0	0	0	0	0	0	0	0
BnaA01g26630D	chrA01	18650553-18653534	AT3G18640.1	Zinc finger C-x8-C-x5-C-x3-H type family protein	1.14988	0.842886	1.26188	1.08488	0.630534	0.529915	0.711241	0.623897	0.336587	0.696259	0.308055	0.446967	0.202062	0	0.0559996	0.0860205
BnaA01g26640D	chrA01	18653783-18655237	AT3G18630.1	uracil dna glycosylase	0	0	0	0	0	0	0	0	0	0	0	0	0	0	0	0
BnaA01g26650D	chrA01	18655926-18659661	AT3G18600.1	P-loop containing nucleoside triphosphate hydrolases superfamily protein	1.10893	0.934345	0.335981	0.793085	1.9202	2.31763	1.37356	1.87046	0	0	0.0341514	0.0113838	0	0.0510009	0	0.0170003
BnaA01g26670D	chrA01	18667921-18669128	AT3G18580.1	Nucleic acid-binding, OB-fold-like protein	0.571581	0	0.317158	0.296246	1.50976	1.87709	0.538046	1.3083	0	0	0	0	0	0	0	0
BnaA01g26680D	chrA01	18669236-18669731	AT3G18570.1	Oleosin family protein	0	0	0	0	0	0	0	0	0	0	0	0	0	0	0	0
BnaA01g26720D	chrA01	18729254-18731163	AT3G18490.1	Eukaryotic aspartyl protease family protein	14.7706	11.6935	21.9677	16.1439	1.44215	4.54305	4.01331	3.33284	0.0344704	2.67516	0.0773098	0.92898	0.392211	0.0750602	0.105135	0.190802
BnaA01g26760D	chrA01	18754980-18757023	AT3G18400.1	NAC domain containing protein 58	0	0	0	0	0	0	0	0	0	0	0	0	0	0	0	0
BnaA01g26780D	chrA01	18761917-18764379	AT3G18380.3	sequence-specific DNA binding transcription factors;sequence-specific DNA binding	13.6164	10.6047	7.57108	10.5974	9.24284	7.78437	8.78503	8.60408	0.299009	2.70684	0.351904	1.11925	0.599831	0.598265	0.657791	0.618629
BnaA01g26790D	chrA01	18765349-18766213	AT3G18360.1	VQ motif-containing protein	0	0	0	0	0	0	0	0	0	0	0	0	0	0	0	0
BnaA01g26830D	chrA01	18827589-18828103	AT2G33233.1	low-molecular-weight cysteine-rich 49	0	0	0	0	0	0	0	0	0	0	0	0	0	0	0	0
BnaA01g26850D	chrA01	18837256-18838787	AT3G18200.1	nodulin MtN21 /EamA-like transporter family protein	0	0	0	0	0	0	0	0	0	0	0	0	0	0	0	0
BnaA01g26980D	chrA01	18890493-18891869	AT3G18130.1	receptor for activated C kinase 1C	4.42835	4.0266	3.69574	4.05023	18.6064	23.9425	10.5284	17.6924	0.332926	3.59142	0.657237	1.52719	4.89983	2.02502	1.56437	2.82974
BnaA01g27090D	chrA01	18940547-18944366	AT3G18035.1	winged-helix DNA-binding transcription factor family protein	29.6047	45.8741	27.2898	34.2562	21.4379	14.1521	16.9402	17.5101	0.0152536	13.0785	0.73855	4.61077	0	0.273845	0.428659	0.234168
BnaA01g27100D	chrA01	18944931-18947061	AT3G18030.1	HAL3-like protein A	1.31929	3.44816	1.87235	2.21327	3.29982	1.61595	1.36308	2.09295	0	0	0.138932	0.0463107	0	0.203004	0	0.067668
BnaA01g27110D	chrA01	18947117-18947914	AT3G17710.1	F-box and associated interaction domains-containing protein	0	0	0	0	0	0	0	0	0	0	0	0	0	0	0	0
BnaA01g27120D	chrA01	18948260-18948416	AT3G18030.1	HAL3-like protein A	0	0	0	0	0	0	0	0	0	0	0	0	0	0	0	0
BnaA01g27130D	chrA01	18957030-18959023	AT3G17940.1	Galactose mutarotase-like superfamily protein	2.10177	2.44433	2.50084	2.34898	4.18967	4.61501	3.36638	4.05702	0.0214543	0.861869	0.0663583	0.316561	0	0.194029	0.136128	0.110052
BnaA01g27140D	chrA01	18962768-18964172	AT5G25475.3	AP2/B3-like transcriptional factor family protein	1.01815	0.434336	0.346526	0.599671	0	0.144166	0.469772	0.204646	0	0	0	0	0	0	0	0
BnaA01g27180D	chrA01	18980290-18980851	AT2G34000.1	RING/U-box superfamily protein	0	0	0	0	0	0	0	0	0	0	0	0	0	0	0	0
BnaA01g27190D	chrA01	18989814-18991334	AT4G39830.1	Cupredoxin superfamily protein	0.608439	0.643226	0.346019	0.532561	111.943	160.651	83.1619	118.585	0.195507	0	0.60562	0.267042	266.266	240.795	304.048	270.37
CUFF.1003.1	chrA01	18995780-18997124	AT4G39830.1	Cupredoxin superfamily protein	0.123929	0.0962319	0.0844722	0.101544	15.3641	41.4109	17.5604	24.7785	0	0	0.0298421	0.00994737	66.5313	54.0614	88.9452	69.846
BnaA01g27220D	chrA01	19009155-19009611	No hits found	0	0	0	0.452726	0.150909	0	0	0	0	0.694903	0	0.897094	0.530666	0	0	0	0
BnaA01g27240D	chrA01	19014152-19015695	AT3G17530.1	F-box and associated interaction domains-containing protein	0	0	0	0	0	0	0.0529911	0.0176637	0	0	0	0	0.429003	0.257056	0	0.228686
BnaA01g27250D	chrA01	19015792-19019341	AT2G24510.1	F-box associated ubiquitination effector family protein	0	0	0	0	0	0	0	0	0	0	0	0	0	0	0	0
BnaA01g27260D	chrA01	19024007-19025799	AT3G17530.1	F-box and associated interaction domains-containing protein	0	0	0	0	0	0	0	0	0	0	0	0	0	0	0	0
BnaA01g27290D	chrA01	19059154-19066061	AT3G17205.3	ubiquitin protein ligase 6	0.920764	0.998203	1.41848	1.11248	1.12906	1.1349	0.863479	1.04248	1.40548	0.861026	1.47986	1.24879	0.665579	0.773034	0.282891	0.573835
BnaA01g27300D	chrA01	19066634-19067740	AT3G17210.1	heat stable protein 1	0.982514	3.63405	3.0303	2.54895	1.28732	2.38231	0.970552	1.54673	1.71792	0	1.22534	0.981087	0.820079	0.487842	0.683992	0.663971
BnaA01g27320D	chrA01	19074334-19075832	AT3G17170.1	Translation elongation factor EF1B/ribosomal protein S6 family protein	18.922	12.4574	8.73603	13.3718	6.97247	5.53764	8.5376	7.0159	8.13276	14.2985	13.2098	11.8804	2.37321	4.0283	3.91568	3.43906
BnaA01g27340D	chrA01	19093283-19094040	AT3G17140.1	Plant invertase/pectin methylesterase inhibitor superfamily protein	0	0	0	0	0.133928	0.130283	0	0.0880703	0	0	0.619078	0.206359	0	0	0	0
BnaA01g27350D	chrA01	19094856-19095408	AT3G17130.1	Plant invertase/pectin methylesterase inhibitor superfamily protein	0	0	0	0	0.190085	0	0	0.0633617	0.0825175	0	0	0.0275058	0	0	0	0
BnaA01g27380D	chrA01	19124725-19126060	AT3G16660.1	Pollen Ole e 1 allergen and extensin family protein	0	0	0	0	0	0	0	0	0	0	0	0	0	0	0	0
BnaA01g27400D	chrA01	19152115-19157980	AT3G16660.1	Pollen Ole e 1 allergen and extensin family protein	0	0	0	0	0	0	0	0	0	0	0	0	0	0	0	0
BnaA01g27440D	chrA01	19183982-19185255	AT3G17060.1	Pectin lyase-like superfamily protein	0	0	0	0	0	0	0	0	0	0	0	0	0	0	0	0
BnaA01g27450D	chrA01	19196011-19199586	AT3G17030.1	Nucleic acid-binding proteins superfamily	0	0.204093	0.0852374	0.0964435	0.175327	0.330683	0.403088	0.303033	0.212769	0	0.328772	0.180514	0.608143	0.570111	0.656263	0.611506
BnaA01g27460D	chrA01	19200070-19201361	AT3G17020.1	Adenine nucleotide alpha hydrolases-like superfamily protein	36.0075	26.5228	29.3678	30.6327	45.3191	37.7362	39.764	40.9398	26.7178	11.7149	25.1539	21.1955	27.0791	32.4309	36.2218	31.9106
BnaA01g27480D	chrA01	19204211-19206549	AT2G18780.1	F-box and associated interaction domains-containing protein	0	0	0	0	0	0	0	0	0	0	0	0	0	0	0	0
BnaA01g27490D	chrA01	19207316-19208434	AT3G16740.1	F-box and associated interaction domains-containing protein	0.89801	0.962257	0.674969	0.845079	1.24883	0.863961	0.720097	0.944296	0.283399	0.465274	0.656259	0.468311	0.714714	0.552893	0.312085	0.526564
BnaA01g27500D	chrA01	19214014-19214455	AT3G16970.1	Plant self-incompatibility protein S1 family	0	0	0	0	0	0	0	0	0	0	0	0	0	0	0	0
BnaA01g27520D	chrA01	19218073-19220258	AT3G16890.1	pentatricopeptide (PPR) domain protein 40	0.6834	0.310716	0.659744	0.551287	0.336701	0.626146	0.565343	0.509397	0.74327	0.207117	0.821209	0.590532	0.966302	0.381736	0.368253	0.572097
BnaA01g27530D	chrA01	19222205-19222819	AT3G16870.1	GATA transcription factor 17	0	0	0.109224	0.036408	0	0	0	0	0.489236	0	0	0.163079	0	0	0	0
BnaA01g27540D	chrA01	19228717-19231140	AT3G16860.1	COBRA-like protein 8 precursor	0.469483	0.322251	1.01244	0.601391	10.4545	32.3197	11.6144	18.1295	1.36067	0.871799	0.680059	0.970843	82.258	87.8809	71.3903	80.5097
BnaA01g27550D	chrA01	19232446-19237106	AT3G16840.1	P-loop containing nucleoside triphosphate hydrolases superfamily protein	3.29098	2.20375	1.73113	2.40862	6.24817	9.66679	5.3282	7.08105	2.52067	4.65946	4.96549	4.04854	19.7546	16.4864	19.7749	18.672
BnaA01g27560D	chrA01	19240830-19241823	No hits found	0	0	0	0	0	0	0	0	0	0	0	0	0	0	0	0	0
BnaA01g27600D	chrA01	19295493-19298638	AT3G16730.1	CONTAINS InterPro DOMAIN/s: Non-SMC condensin II complex, subunit H2-like (InterPro:IPR009378); Has 249 Blast hits to 211 proteins in 82 species: Archae - 0; Bacteria - 0; Metazoa - 145; Fungi - 8; Plants - 30; Viruses - 0; Other Eukaryotes - 66 (source: NCBI BLink).	0.136402	0.596996	0.387212	0.373537	0.0481625	0.0711985	0.224885	0.114749	0.63472	0.211686	0.842176	0.562861	0.082651	0.191492	0.0669697	0.113704
BnaA01g27670D	chrA01	19317931-19319707	AT3G16690.1	Nodulin MtN3 family protein	0	0	0	0	0	0	0	0	0	0	0	0	0	0	0	0
BnaA01g27700D	chrA01	19332871-19338663	No hits found	0	0	0	0	0	0	0	0	0	0	0	0	0	0	0	0	0
BnaA01g27710D	chrA01	19345173-19346698	AT3G16640.1	translationally controlled tumor protein	649.646	662.105	308.815	540.189	254.919	204.789	184.086	214.598	441.074	524.221	460.067	475.121	370.832	237.119	260.62	289.524
BnaA01g27740D	chrA01	19357499-19359467	AT3G16610.1	pentatricopeptide (PPR) repeat-containing protein	0.0515789	0	0.0684622	0.0400137	0.0508933	0.131238	0.145154	0.109095	0.218618	0.435613	0.238969	0.297733	0.437112	0.155326	0.182242	0.258227
BnaA01g27770D	chrA01	19376257-19378066	AT3G16500.1	phytochrome-associated protein 1	1.9799	4.26953	5.34492	3.86478	5.78149	5.16686	3.6137	4.85402	2.15026	5.7724	5.64339	4.52202	2.4564	4.54357	6.84971	4.61656
BnaA01g27780D	chrA01	19387526-19387760	No hits found	0	0	0	0	0	0	0	0	0	0	0	0	0	0	0	0	0
BnaA01g27840D	chrA01	19414902-19416039	AT3G17710.1	F-box and associated interaction domains-containing protein	0	0	0	0	0	0	0	0	0	0	0	0	1.73454	1.48661	3.081	2.10072
BnaA01g27850D	chrA01	19424999-19428539	AT3G17700.1	cyclic nucleotide-binding transporter 1	2.56289	1.10372	3.63621	2.43427	1.63894	1.9656	2.95582	2.18679	1.46365	2.03963	1.44525	1.64951	0.923679	1.14621	0.419236	0.829708
BnaA01g27870D	chrA01	19436456-19436974	AT3G17675.1	Cupredoxin superfamily protein	0	0	0	0	0	0	0.303419	0.10114	0	0	0	0	0	0	0	0
BnaA01g27950D	chrA01	19487505-19489154	AT3G17600.1	indole-3-acetic acid inducible 31	0	0	0	0	0	0	0	0	0.619013	0	0	0.206338	0	0	0	0
BnaA01g27960D	chrA01	19489798-19490451	No hits found	0	0	0	0	0	0	0	0	0	0	0	0	0	0	0	0	0
BnaA01g27990D	chrA01	19510722-19512649	AT3G17465.1	ribosomal protein L3 plastid	3.27288	3.02828	2.71516	3.00544	5.09609	7.79232	4.08239	5.65693	2.03547	2.69358	1.98375	2.2376	13.6625	12.2625	10.2008	12.0419
BnaA01g28000D	chrA01	19527541-19531272	AT1G51800.1	Leucine-rich repeat protein kinase family protein	0.153081	0	0.0321879	0.0617563	0	0	0	0	0.0212339	0	0.0982854	0.0398398	0	0.0486233	0.102817	0.0504801
BnaA01g28020D	chrA01	19543490-19545002	No hits found	0	0	0	0	0	0	0	0	0	0	0	0	0	0	0	0	0
BnaA01g28030D	chrA01	19549235-19550747	No hits found	0	0	0	0	0	0	0	0	0	0	0	0	0	0	0	0	0
BnaA01g28060D	chrA01	19584753-19584999	No hits found	0	0	0	0	0	0	0	0	0	0	0	0	0	0	0	0	0
BnaA01g28110D	chrA01	19627391-19628867	AT3G16250.1	NDH-dependent cyclic electron flow 1	27.471	40.306	32.6214	33.4661	2.35228	0.834297	9.08961	4.09206	20.3879	18.4334	6.39326	15.0715	0	1.53437	0.940376	0.824915
CUFF.1043.3	chrA01	19640028-19644727	AT4G04650.1	RNA-directed DNA polymerase (reverse transcriptase)-related family protein	2.86081	1.67144	2.00364	2.17863	0.888539	1.58611	1.35413	1.27626	6.3745e-07	0.181202	0.0573714	0.0795247	0.0460599	0.120239	0.0204073	0.0622354
BnaA01g28140D	chrA01	19658906-19661185	AT3G16200.1	unknown protein; Has 97 Blast hits to 97 proteins in 15 species: Archae - 0; Bacteria - 8; Metazoa - 0; Fungi - 0; Plants - 36; Viruses - 0; Other Eukaryotes - 53 (source: NCBI BLink).	1.75978	2.87888	2.51671	2.38512	1.48428	1.65539	1.46434	1.53467	1.29491	1.53695	1.12258	1.31815	0.298017	0.173672	0.305214	0.258968
BnaA01g28150D	chrA01	19672967-19675232	AT3G16180.1	Major facilitator superfamily protein	1.836	2.35987	1.8129	2.00292	0.621917	0.270584	0.556526	0.483009	1.13887	0	1.06135	0.733407	0	0.273132	0.28846	0.187197
BnaA01g28180D	chrA01	19681340-19684544	AT3G16160.1	Tesmin/TSO1-like CXC domain-containing protein	0.487449	0	0.339909	0.275786	0.886542	1.57723	1.18831	1.21736	0	0	0.193059	0.064353	0.58508	1.48983	1.28488	1.11993
BnaA01g28200D	chrA01	19689067-19689950	AT3G16140.1	photosystem I subunit H-1	36.3075	41.9254	85.887	54.7066	19.1037	29.2799	35.0118	27.7985	13.7847	70.3332	44.2756	42.7978	2.63802	15.0398	11.9946	9.89081
BnaA01g28240D	chrA01	19710605-19713657	AT5G33406.1	hAT dimerisation domain-containing protein / transposase-related	0	0	0	0	0	0	0	0	0	0	0	0	0	0	0	0
BnaA01g28260D	chrA01	19724664-19725579	AT3G16050.1	pyridoxine biosynthesis 1.2	1.58482	0.483493	1.66795	1.24542	2.70639	2.33339	1.93778	2.32585	0.340975	0	0	0.113658	0	0.50454	0.234656	0.246399
BnaA01g28270D	chrA01	19726363-19727013	AT2G16005.1	MD-2-related lipid recognition domain-containing protein	0	0	0.314213	0.104738	0	0	0	0	0	0	0	0	0	0	0	0
BnaA01g28300D	chrA01	19738233-19740474	AT3G16000.1	MAR binding filament-like protein 1	0.155149	0.149871	0	0.101673	0	0	0	0	0	0	0	0	0	0	0	0
BnaA01g28320D	chrA01	19764272-19764467	No hits found	0	0	0	0	0	0	0	0	0	0	0	0	0	0	0	0	0
BnaA01g28330D	chrA01	19770193-19776914	AT3G15980.3	Coatomer, beta' subunit	5.41377	5.7732	5.52596	5.57098	14.9677	16.6357	12.88	14.8278	8.76376	6.9221	7.8583	7.84805	33.5415	32.4443	38.2294	34.7384
BnaA01g28340D	chrA01	19797051-19802954	AT3G15950.2	DNA topoisomerase-related	0.891576	1.52775	1.24182	1.22038	0.0598829	0.11369	0.37341	0.182328	2.49319	1.04709	2.58772	2.04267	0.607787	0.117553	0.412626	0.379322
BnaA01g28410D	chrA01	19821209-19827522	AT3G15880.1	WUS-interacting protein 2	10.3334	11.8083	14.0607	12.0675	6.18073	11.2653	9.3405	8.92884	8.15958	8.22672	8.33244	8.23958	21.0605	12.5676	12.0556	15.2279
BnaA01g28420D	chrA01	19828016-19828517	AT3G15860.1	FUNCTIONS IN: molecular_function unknown; INVOLVED IN: biological_process unknown; LOCATED IN: endomembrane system; EXPRESSED IN: pollen tube; CONTAINS InterPro DOMAIN/s: Plant self-incompatibility S1 (InterPro:IPR010264); BEST Arabidopsis thaliana protein match is: Plant self-incompatibility protein S1 family (TAIR:AT5G26090.1); Has 19 Blast hits to 16 proteins in 2 species: Archae - 0; Bacteria…	0	0	0	0	0	0	0	0	0	0	0	0	0	0	0	0
BnaA01g28440D	chrA01	19833352-19834804	AT3G14330.1	Tetratricopeptide repeat (TPR)-like superfamily protein	0	0	0	0	0	0	0	0	6.50503	4.69642	6.23508	5.81218	3.15067	4.2037	1.42329	2.92589
BnaA01g28460D	chrA01	19838761-19842559	AT2G07240.1	cysteine-type peptidases;cysteine-type peptidases	0.160827	0	0.156224	0.105684	0.231991	0.640067	0.0396344	0.303897	0	0	0	0	0	0	0	0
BnaA01g28470D	chrA01	19842846-19843358	No hits found	0	0	0	0.1555	0.0518333	0	0	0	0	0	0	0	0	0	0	0	0
BnaA01g28550D	chrA01	19869368-19870782	AT1G52600.1	Peptidase S24/S26A/S26B/S26C family protein	6.19437	3.88473	4.25071	4.7766	6.18835	7.51175	6.66911	6.78974	3.45935	10.2508	2.4171	5.37575	8.51537	8.69539	4.35286	7.18787
BnaA01g28560D	chrA01	19873236-19874903	AT3G15700.1	P-loop containing nucleoside triphosphate hydrolases superfamily protein	0	0	0	0	0	0	0	0	0	0	0	0	0	0	0	0
BnaA01g28570D	chrA01	19875589-19875784	No hits found	0	0	0	0	0	0	0	0	0	0	0	0	0	0	0	0	0
BnaA01g28600D	chrA01	19885285-19886322	AT3G15670.1	Late embryogenesis abundant protein (LEA) family protein	0	0	0	0	0	0	0	0	0	0	0	0	0	0	0	0
BnaA01g28610D	chrA01	19887621-19888957	AT3G15660.2	glutaredoxin 4	7.09639	7.41405	6.32852	6.94632	11.6879	10.7908	5.6817	9.3868	5.23752	9.93048	6.81301	7.327	20.1219	13.755	16.888	16.9216
BnaA01g28630D	chrA01	19901979-19904943	AT3G15620.1	DNA photolyase family protein	1.89806	1.4666	2.14603	1.8369	1.70406	1.47901	1.7754	1.65282	1.96638	2.4425	2.36401	2.25763	1.43317	1.12833	1.90455	1.48868
BnaA01g28650D	chrA01	19914299-19915824	AT1G28030.1	2-oxoglutarate (2OG) and Fe(II)-dependent oxygenase superfamily protein	0	0	0	0	0	0	0	0	0	0	0.0416096	0.0138699	0	0	0	0
BnaA01g28660D	chrA01	19921143-19923181	AT1G28030.1	2-oxoglutarate (2OG) and Fe(II)-dependent oxygenase superfamily protein	1.54889	3.05976	0.756845	1.7885	1.37151	0.655261	1.04918	1.02532	0.750246	0.897222	0.660812	0.769427	0.173526	0.415485	0.292353	0.293788
BnaA01g28690D	chrA01	19946504-19948041	AT3G15530.2	S-adenosyl-L-methionine-dependent methyltransferases superfamily protein	0.975877	0.750581	1.27677	1.00108	1.22213	0.931918	1.69794	1.284	1.33487	1.46214	0.146846	0.981285	0.563375	1.24388	0.869325	0.892193
BnaA01g28700D	chrA01	19948161-19949610	AT3G15520.1	Cyclophilin-like peptidyl-prolyl cis-trans isomerase family protein	0	0	0	0	2.6825	1.44818	0.653639	1.59477	0	0	0.1021	0.0340333	18.6498	6.89084	11.9988	12.5131
BnaA01g28720D	chrA01	19957077-19957485	AT4G27540.1	prenylated RAB acceptor 1.H	0	0	0	0	0	0	0	0	0	0	0	0	0	0	0	0
BnaA01g28730D	chrA01	19959860-19960176	No hits found	0	0	0	0	0	0	0	0	0	0	0	0	0	0	0	0	0
BnaA01g28770D	chrA01	19998154-19998592	AT3G17550.1	Haloacid dehalogenase-like hydrolase (HAD) superfamily protein	0	0	0	0	0	0	0	0	0	0	0	0	0	0	0	0
BnaA01g28790D	chrA01	20002476-20005502	AT3G15350.2	Core-2/I-branching beta-1,6-N-acetylglucosaminyltransferase family protein	1.3956	0.87173	1.96823	1.41185	0.45758	1.01994	2.86634	1.44795	2.23807	0.587839	2.15495	1.66029	0.223924	0.328825	0.185373	0.246041
BnaA01g28820D	chrA01	20012423-20013621	AT3G15351.1	unknown protein; Has 50 Blast hits to 50 proteins in 16 species: Archae - 0; Bacteria - 0; Metazoa - 7; Fungi - 0; Plants - 43; Viruses - 0; Other Eukaryotes - 0 (source: NCBI BLink).	3.10365	3.53903	1.62473	2.7558	0.521364	0.339221	0.652724	0.504436	2.63042	0	1.97275	1.53439	0.889249	0.172723	0.847807	0.636593
BnaA01g28830D	chrA01	20013830-20014723	AT3G15358.1	unknown protein; FUNCTIONS IN: molecular_function unknown; INVOLVED IN: biological_process unknown; LOCATED IN: endomembrane system; BEST Arabidopsis thaliana protein match is: unknown protein (TAIR:AT1G53035.1); Has 35333 Blast hits to 34131 proteins in 2444 species: Archae - 798; Bacteria - 22429; Metazoa - 974; Fungi - 991; Plants - 531; Viruses - 0; Other Eukaryotes - 9610 (source: NCBI BLink…	3.98915	6.99706	1.63317	4.20646	0.60183	0.254322	0.430237	0.428796	1.98419	6.80685	2.19117	3.66074	0.29229	0.341053	0.359569	0.330971
BnaA01g28840D	chrA01	20014982-20016247	AT3G15352.1	cytochrome c oxidase 17	1.06834	0.242008	0.35874	0.556363	49.5556	39.7071	19.0129	36.0919	0.104284	0	0.745158	0.283147	114.22	67.168	76.6098	85.9993
BnaA01g28850D	chrA01	20018443-20021359	AT3G15355.1	ubiquitin-conjugating enzyme 25	2.76624	2.01671	2.23764	2.3402	4.63639	5.28068	4.9493	4.95546	1.89989	1.79906	1.68817	1.79571	3.39676	4.5499	6.56231	4.83632
BnaA01g28870D	chrA01	20023379-20026761	AT3G15380.1	Plasma-membrane choline transporter family protein	0	0	0	0	0	0	0	0	0	0	0	0	0	0	0	0
BnaA01g28890D	chrA01	20032738-20037087	AT3G15430.2	Regulator of chromosome condensation (RCC1) family protein	0	0	0.0700997	0.0233666	0.0208228	0	0	0.00694093	0.01785	0	0.027877	0.0152423	0.141212	0	0	0.0470707
BnaA01g28900D	chrA01	20038031-20039350	AT3G15450.1	Aluminium induced protein with YGL and LRDR motifs	130.382	219.108	21.7421	123.744	20.3734	0.427118	8.27583	9.69212	41.7835	15.4633	7.17804	21.4749	1.01616	1.15511	4.65807	2.27645
BnaA01g28920D	chrA01	20045909-20046967	AT3G15490.1	Regulator of Vps4 activity in the MVB pathway protein	0	0	0	0	0	0	0	0	0	0	0	0	0	0	0	0
BnaA01g28930D	chrA01	20053152-20054279	AT3G15500.1	NAC domain containing protein 3	0.267266	0.268075	0.183168	0.239503	58.8987	90.1003	42.5096	63.8362	0.0305435	0	2.77363	0.934724	444.454	351.404	382.67	392.843
BnaA01g28940D	chrA01	20060800-20069289	No hits found	0	0	0	0	0	0	0	0	0	0	0	0	0	0	0	0	0
BnaA01g29000D	chrA01	20113530-20115119	AT3G15115.1	unknown protein; BEST Arabidopsis thaliana protein match is: unknown protein (TAIR:AT1G53180.1); Has 47 Blast hits to 47 proteins in 15 species: Archae - 0; Bacteria - 0; Metazoa - 13; Fungi - 0; Plants - 30; Viruses - 0; Other Eukaryotes - 4 (source: NCBI BLink).	4.48753	2.94229	4.5802	4.00334	0.711743	1.0651	1.12044	0.965761	3.42208	4.61063	2.47486	3.50252	0.524082	1.67168	1.82957	1.34178
BnaA01g29010D	chrA01	20116798-20118074	AT3G04660.1	F-box and associated interaction domains-containing protein	0.10456	0.588229	0.132629	0.275139	0	0	0	0	1.00117	0.428278	1.46832	0.965923	4.17274	3.82559	2.0588	3.35238
BnaA01g29030D	chrA01	20120916-20122054	AT3G15050.1	IQ-domain 10	0	0	0.286255	0.0954183	0	0	0	0	0.265985	0	0.291181	0.185722	0	0	0	0
BnaA01g29040D	chrA01	20122207-20123471	AT3G15040.1	Protein of unknown function, DUF584	1.42231	1.34193	1.15366	1.30597	2.3194	2.77707	1.70803	2.26817	1.59063	2.24424	3.95069	2.59519	18.5123	8.37864	12.301	13.064
BnaA01g29070D	chrA01	20137455-20140698	AT3G14950.1	tetratricopetide-repeat thioredoxin-like 2	0	0.0812975	0	0.0270992	0	0	0	0	0.0268538	0	0	0.00895127	0	0	0	0
BnaA01g29090D	chrA01	20147282-20148217	AT1G70640.1	octicosapeptide/Phox/Bem1p (PB1) domain-containing protein	0	0	0	0	0	0	0	0	0.0435369	0	0	0.0145123	0	0	0	0
BnaA01g29120D	chrA01	20160636-20161922	AT3G14860.2	NHL domain-containing protein	0	0.295725	0	0.098575	0	0	0	0	0	0	0	0	0	0	0	0
BnaA01g29170D	chrA01	20185033-20187736	AT3G42170.1	BED zinc finger ;hAT family dimerisation domain	2.10841	1.06329	1.68441	1.6187	3.40621	3.56318	2.6017	3.19036	2.31084	1.21596	2.41966	1.98215	4.84626	3.88375	3.52891	4.08631
BnaA01g29190D	chrA01	20200360-20203319	AT3G14770.1	Nodulin MtN3 family protein	8.09159	7.3694	6.61627	7.35909	18.4397	6.96746	8.80166	11.4029	5.5049	6.43902	5.27233	5.73875	3.52297	7.08626	4.13796	4.91573
BnaA01g29210D	chrA01	20205681-20206432	AT3G14740.2	RING/FYVE/PHD zinc finger superfamily protein	0	0	0	0	0	0	0	0	0	0	0	0	0	0	0.173437	0.0578123
BnaA01g29220D	chrA01	20207898-20209836	AT3G14730.1	Pentatricopeptide repeat (PPR) superfamily protein	0.0560561	0	0.133612	0.0632227	0.0854586	0.258025	0.126425	0.156636	0.147586	0.485698	0.151896	0.261727	0.579008	0.681262	0.639633	0.633301
BnaA01g29250D	chrA01	20219787-20220752	No hits found	0	0	0	0	0	0	0	0	0	0	0	0	0	0	0	0	0
BnaA01g29290D	chrA01	20229660-20232769	AT3G14590.2	Calcium-dependent lipid-binding (CaLB domain) family protein	0.27147	0.864056	1.1207	0.752075	1.24251	1.79848	3.43465	2.15855	0.438395	0.417556	0.948895	0.601615	0.163674	0.426863	0.432886	0.341141
BnaA01g29320D	chrA01	20277036-20279235	AT3G29410.1	Terpenoid cyclases/Protein prenyltransferases superfamily protein	0	0	0	0	0	0	0	0	0	0	0	0	0	0	0	0
BnaA01g29350D	chrA01	20281520-20285466	AT3G14550.1	geranylgeranyl pyrophosphate synthase 3	0	0	0	0	0	0	0	0	0	0	0	0	0	0	0	0
BnaA01g29370D	chrA01	20302442-20305210	AT3G29410.1	Terpenoid cyclases/Protein prenyltransferases superfamily protein	0	0.0551932	0	0.0183977	0	0	0	0	0	0	0	0	0	0	0	0
BnaA01g29390D	chrA01	20329203-20331002	AT3G14440.1	nine-cis-epoxycarotenoid dioxygenase 3	1.36809	3.25606	4.70609	3.11008	1.08818	6.13669	16.1302	7.78502	0.507805	3.3359	1.10824	1.65065	0.162437	0.181002	0.314684	0.219374
BnaA01g29400D	chrA01	20343528-20344217	AT3G14430.1	unknown protein; FUNCTIONS IN: molecular_function unknown; INVOLVED IN: response to oxidative stress; LOCATED IN: mitochondrion; EXPRESSED IN: 23 plant structures; EXPRESSED DURING: 13 growth stages; Has 16 Blast hits to 16 proteins in 7 species: Archae - 0; Bacteria - 0; Metazoa - 0; Fungi - 0; Plants - 16; Viruses - 0; Other Eukaryotes - 0 (source: NCBI BLink).	1.53719	0.969633	1.32247	1.27643	3.29407	1.46469	0.928422	1.89573	1.73319	0	1.20987	0.98102	2.91596	0.245593	2.93654	2.0327
BnaA01g29430D	chrA01	20349937-20351981	AT3G14410.1	Nucleotide/sugar transporter family protein	2.92373	4.45736	2.03226	3.13778	6.60751	5.01522	4.33244	5.31839	1.7577	0.425397	1.82827	1.33712	2.17045	3.70043	1.85483	2.57524
BnaA01g29460D	chrA01	20384060-20388440	AT3G14350.1	STRUBBELIG-receptor family 7	4.77506	3.18645	3.40447	3.78866	1.14407	1.53375	3.79034	2.15605	4.35151	3.49527	1.39515	3.08064	0.284242	0.917707	0.909451	0.7038
BnaA01g29470D	chrA01	20397297-20400369	AT3G14310.1	pectin methylesterase 3	62.8188	38.0651	19.48	40.1213	126.071	22.6982	46.2038	64.991	3.98266	7.97699	2.38799	4.78255	6.31844	9.65669	23.4983	13.1578
BnaA01g29480D	chrA01	20403392-20403933	No hits found	0	0	0	0	0	0	0	0	0	0	0	0	0	0	0	0	0
BnaA01g29490D	chrA01	20433371-20435711	AT3G14230.3	related to AP2 2	6.13572	5.45051	6.72909	6.10511	8.62698	9.19812	8.44258	8.75589	9.28156	5.01163	6.50038	6.93119	17.7632	17.2704	17.4644	17.4993
BnaA01g29510D	chrA01	20446422-20451318	AT3G14205.1	Phosphoinositide phosphatase family protein	1.80077	1.46674	2.31987	1.86246	0.392771	0.753756	1.01439	0.720306	3.12788	2.7292	3.95628	3.27112	0.715664	1.27106	0.802706	0.92981
BnaA01g29520D	chrA01	20452353-20454267	AT3G14200.1	Chaperone DnaJ-domain superfamily protein	23.3476	23.7577	23.8564	23.6539	18.5153	5.20976	10.3397	11.3549	19.6751	27.8625	33.737	27.0915	19.5525	17.5538	36.3836	24.4966
BnaA01g29540D	chrA01	20456787-20459260	AT1G54070.1	Dormancy/auxin associated family protein	14.2939	13.822	2.05638	10.0574	9.03656	1.51045	2.47637	4.34113	0.132554	8.05756	8.58368	5.59126	5.1419	0	2.5755	2.57247
BnaA01g29550D	chrA01	20463156-20464074	AT3G14180.1	sequence-specific DNA binding transcription factors	0.366607	0.787331	0.246896	0.466945	0.076217	0.434826	0.467727	0.326257	0.125157	1.26395	0.390456	0.593188	0.502149	0.722022	0.301957	0.508709
BnaA01g29560D	chrA01	20465340-20467569	AT3G14130.1	Aldolase-type TIM barrel family protein	0	0.448171	0.755463	0.401211	0.35571	0.230397	0.057011	0.214373	1.45217	0.795606	2.21014	1.48597	0.777516	1.20428	1.04317	1.00832
BnaA01g29580D	chrA01	20470056-20471992	AT3G14130.1	Aldolase-type TIM barrel family protein	0.109908	0.928743	1.32065	0.786434	0.408952	0.796733	0.528786	0.578157	0.726155	0.456835	1.77159	0.98486	1.97163	1.07426	1.212	1.4193
BnaA01g29610D	chrA01	20482330-20484655	AT3G14075.2	Mono-/di-acylglycerol lipase, N-terminal;Lipase, class 3	4.1775	4.12034	3.71598	4.00461	8.88898	14.5311	10.209	11.2097	3.85263	3.57193	4.67014	4.03157	7.30963	6.66991	10.2745	8.08468
BnaA01g29630D	chrA01	20485423-20487952	AT3G14067.1	Subtilase family protein	11.4027	11.5752	9.61879	10.8656	23.3166	14.5903	16.0719	17.9929	19.8311	19.9587	24.2403	21.3434	9.09489	9.97273	12.0102	10.3593
BnaA01g29640D	chrA01	20488988-20489379	AT3G14060.1	unknown protein; BEST Arabidopsis thaliana protein match is: unknown protein (TAIR:AT1G54120.1); Has 30 Blast hits to 30 proteins in 8 species: Archae - 0; Bacteria - 0; Metazoa - 0; Fungi - 0; Plants - 30; Viruses - 0; Other Eukaryotes - 0 (source: NCBI BLink).	0	0	0	0	0.923032	1.46232	0.93773	1.10769	0.130453	0	0	0.0434843	0	0	0	0
BnaA01g29670D	chrA01	20499845-20500037	No hits found	0	0	0	0	0	2.51103	0	0	0.83701	0	0	1.52558	0.508527	0	0	0	0
BnaA01g29690D	chrA01	20510596-20515070	AT3G13990.1	Kinase-related protein of unknown function (DUF1296)	4.73755	3.45793	5.83305	4.67618	5.77534	9.31266	7.1109	7.39963	2.78647	4.23171	4.18047	3.73288	8.20496	5.54793	7.37841	7.04377
BnaA01g29700D	chrA01	20525692-20526751	AT3G13980.1	unknown protein; BEST Arabidopsis thaliana protein match is: unknown protein (TAIR:AT1G54200.1); Has 1485 Blast hits to 418 proteins in 98 species: Archae - 0; Bacteria - 6; Metazoa - 246; Fungi - 61; Plants - 107; Viruses - 6; Other Eukaryotes - 1059 (source: NCBI BLink).	0.295117	1.31388	1.09736	0.902119	0.0813563	0	0.0991673	0.0601745	0.388662	0	0.053174	0.147279	0	0	0	0
BnaA01g29730D	chrA01	20538785-20539066	AT2G07760.1	Zinc knuckle (CCHC-type) family protein	0	0	1.5893	0.529767	0	2.38964	0	0.796547	29.7558	0	30.6487	20.1348	24.2702	24.6271	36.0244	28.3072
BnaA01g29740D	chrA01	20539121-20539628	No hits found	0	0	0	0.584692	0.194897	0	0	0	0	5.73722	1.57165	8.66823	5.3257	13.585	8.62757	9.49395	10.5688
BnaA01g29770D	chrA01	20555737-20558309	AT3G13920.1	eukaryotic translation initiation factor 4A1	35.0059	27.0523	24.8069	28.955	61.6014	64.888	40.53	55.6731	20.1445	33.2953	25.5917	26.3438	154.81	105.259	84.7229	114.931
BnaA01g29780D	chrA01	20558858-20559167	AT3G13910.1	Protein of unknown function (DUF3511)	0	0	0	0	0	0	0	0	0	0	0	0	0	0	0	0
BnaA01g29790D	chrA01	20574880-20576158	AT3G13890.1	myb domain protein 26	0	0	0	0	0	0	0	0	0	0	0	0	0	0	0	0
BnaA01g29820D	chrA01	20610323-20612596	AT3G13410.1	unknown protein; FUNCTIONS IN: molecular_function unknown; INVOLVED IN: biological_process unknown; LOCATED IN: endoplasmic reticulum; EXPRESSED IN: 25 plant structures; EXPRESSED DURING: 15 growth stages; BEST Arabidopsis thaliana protein match is: unknown protein (TAIR:AT1G55546.1); Has 49 Blast hits to 49 proteins in 14 species: Archae - 0; Bacteria - 0; Metazoa - 0; Fungi - 0; Plants - 48; Vi…	9.76678	8.8757	10.0083	9.55026	16.6661	18.2486	11.2583	15.391	8.61669	11.6086	10.0167	10.0807	37.4865	35.1472	31.6531	34.7623
BnaA01g29840D	chrA01	20622331-20624753	AT1G55570.1	SKU5 similar 12	0	0	0	0	0	0	0	0	0	0	0	0	0	0	0	0
BnaA01g29850D	chrA01	20625755-20627505	AT3G13360.1	WPP domain interacting protein 3	7.02974	7.15614	6.77169	6.98586	1.84608	2.79554	3.15774	2.59979	8.91362	6.5842	5.9818	7.15987	0.23071	1.56646	0.430329	0.7425
BnaA01g29880D	chrA01	20633890-20634370	AT3G13310.1	Chaperone DnaJ-domain superfamily protein	21.4883	25.5451	11.5374	19.5236	61.1028	28.6546	30.5146	40.0907	3.12122	4.0561	3.37592	3.51775	7.48666	4.12641	5.10889	5.57399
CUFF.1084.1	chrA01	20638790-20641809	AT3G13235.3	ubiquitin family protein	3.42945	3.1816	4.83347	3.81484	5.55385	6.63231	5.54408	5.91008	1.86996	2.30274	1.63709	1.9366	0.798456	0.74642	0.810449	0.785108
BnaA01g29890D	chrA01	20641994-20643939	AT3G13226.1	regulatory protein RecX family protein	3.65192	2.18336	2.48659	2.77396	5.33071	7.82964	4.83139	5.99725	3.24816	4.79796	3.15178	3.73263	9.45221	7.48032	8.32627	8.4196
BnaA01g29900D	chrA01	20645725-20649614	AT3G13225.2	WW domain-containing protein	4.16794	5.1036	4.25478	4.50877	2.31236	2.63169	3.6263	2.85678	4.03668	3.20576	3.43018	3.55754	2.21245	2.96484	2.31589	2.49773
BnaA01g29920D	chrA01	20656760-20659927	AT3G13222.1	GBF-interacting protein 1	1.8444	1.98807	1.54977	1.79408	3.02192	3.38247	2.73025	3.04488	1.49811	2.53492	1.02365	1.68556	6.38778	4.00644	4.42818	4.9408
BnaA01g29930D	chrA01	20660227-20663272	AT3G13220.1	ABC-2 type transporter family protein	0	0	0	0	0	0	0	0	0	0	0	0	0	0.0485597	0	0.0161866
BnaA01g29950D	chrA01	20665524-20668931	AT3G13180.1	NOL1/NOP2/sun family protein / antitermination NusB domain-containing protein	3.06431	1.86069	1.82261	2.2492	0.40366	0.431289	1.0728	0.635916	2.2149	2.28757	2.25418	2.25222	0.198986	0.522961	0.0816357	0.267861
BnaA01g29960D	chrA01	20669509-20670376	AT3G13175.1	unknown protein; FUNCTIONS IN: molecular_function unknown; INVOLVED IN: biological_process unknown; LOCATED IN: endomembrane system; EXPRESSED IN: 18 plant structures; EXPRESSED DURING: 12 growth stages; BEST Arabidopsis thaliana protein match is: unknown protein (TAIR:AT4G16400.1); Has 29 Blast hits to 29 proteins in 8 species: Archae - 0; Bacteria - 0; Metazoa - 0; Fungi - 0; Plants - 29; Virus…	0.365744	0.745038	0.526564	0.545782	0	0.217355	0.189614	0.135656	0.234617	1.20808	0.240898	0.561198	0.225095	0.150199	0.106955	0.16075
BnaA01g29990D	chrA01	20677445-20678765	AT3G13150.1	Tetratricopeptide repeat (TPR)-like superfamily protein	0.761495	0.085389	0.364062	0.403649	1.366	2.3591	0.941765	1.55562	0.31066	0.392195	0.30334	0.335398	2.93208	2.33404	1.82632	2.36415
BnaA01g30000D	chrA01	20679671-20680413	AT3G13140.1	hydroxyproline-rich glycoprotein family protein	0	0	0.0970186	0.0323395	0	0.139874	0.0909687	0.0769476	0	0	0.196035	0.065345	0	0	0	0
BnaA01g30010D	chrA01	20682418-20682851	No hits found	0	0	0	0	0	0	0	0	0	0	0	0	0	0	0	0	0
BnaA01g30020D	chrA01	20684344-20685773	AT3G13120.2	Ribosomal protein S10p/S20e family protein	17.696	15.1825	9.31293	14.0638	3.15899	3.02168	4.52397	3.56821	10.3304	15.4081	8.19103	11.3098	1.26794	1.349	1.38074	1.33256
BnaA01g30110D	chrA01	20712450-20715282	AT3G13040.2	myb-like HTH transcriptional regulator family protein	17.6962	10.9708	21.3889	16.6853	20.9574	16.9288	15.7251	17.8704	12.3911	9.62941	9.4245	10.4817	5.93407	4.93119	4.94555	5.27027
BnaA01g30120D	chrA01	20715770-20718083	AT3G13020.1	hAT transposon superfamily protein	0	0	0.017017	0.00567233	0.073852	0.0510289	0.0319926	0.0522912	0.0221663	0	0	0.00738877	0	0	0.072543	0.024181
BnaA01g30140D	chrA01	20721353-20723661	AT3G13020.1	hAT transposon superfamily protein	0.100469	0	0.0168311	0.0391	0.074993	0.0505995	0.0622258	0.0626061	0.0743768	0	0.0168861	0.030421	0	0	0	0
BnaA01g30170D	chrA01	20741206-20741635	AT3G12955.1	SAUR-like auxin-responsive protein family	0	0	0	0	0	0	0	0	0	0	0	0	0	0	0	0
BnaA01g30180D	chrA01	20742466-20745396	AT3G12950.1	Trypsin family protein	4.88824	4.24194	3.41135	4.18051	2.62609	1.92381	3.42511	2.65834	2.43427	1.82898	2.03672	2.09999	0.205698	0.462122	0.28359	0.317137
BnaA01g30200D	chrA01	20760015-20762661	No hits found	0	35.5766	51.3185	26.1063	37.6671	10.9597	10.6797	15.7488	12.4627	0.0789071	19.0259	0.507262	6.53736	0.0835804	0.409668	0.181123	0.22479
BnaA01g30210D	chrA01	20767048-20768474	AT3G12920.1	SBP (S-ribonuclease binding protein) family protein	1.80862	2.62674	2.32032	2.25189	38.9756	30.2387	23.1121	30.7755	10.8135	2.67179	5.22634	6.23721	71.6607	93.0654	111.955	92.227
BnaA01g30280D	chrA01	20812937-20813546	AT3G12870.1	unknown protein; BEST Arabidopsis thaliana protein match is: unknown protein (TAIR:AT5G56120.1); Has 70 Blast hits to 70 proteins in 12 species: Archae - 0; Bacteria - 0; Metazoa - 0; Fungi - 0; Plants - 70; Viruses - 0; Other Eukaryotes - 0 (source: NCBI BLink).	0	0	0	0	0	0	0	0	0.0612864	0	0	0.0204288	0	0	0	0
BnaA01g30290D	chrA01	20822395-20822797	AT3G12830.1	SAUR-like auxin-responsive protein family	0	0	0	0	0	0	0	0	0	0	0	0	0	0	0.414661	0.13822
BnaA01g30300D	chrA01	20832225-20833789	AT3G12820.1	myb domain protein 10	0	0	0.0666129	0.0222043	0	0	0	0	0	0	0	0	0	0	0	0
BnaA01g30320D	chrA01	20838807-20841266	AT3G12780.1	phosphoglycerate kinase 1	277.455	216.185	280.604	258.081	34.2241	17.4295	108.445	53.3662	92.3067	239.43	40.4244	124.054	5.28707	7.7232	19.1213	10.7105
BnaA01g30340D	chrA01	20844512-20846132	AT3G12730.1	Homeodomain-like superfamily protein	20.6337	21.2863	26.3732	22.7644	37.2116	51.3081	33.3723	40.6307	19.0494	21.9528	34.7844	25.2622	49.9276	51.6878	54.296	51.9705
BnaA01g30350D	chrA01	20848477-20849812	AT3G12720.1	myb domain protein 67	0	0	0	0	0	0	0	0	0	0	0	0	0	0	0	0
BnaA01g30360D	chrA01	20854411-20855825	AT3G12710.1	DNA glycosylase superfamily protein	0.114912	0	0	0.038304	0	0	0	0	0.0254876	1.03249	0.118454	0.392144	0	0	0	0
BnaA01g30380D	chrA01	20865811-20868034	AT3G12690.3	AGC kinase 1.5	0	0	0.0258803	0.00862677	0.0387065	0	0	0.0129022	0.0165667	0	0	0.00552223	0	0	0	0
BnaA01g30400D	chrA01	20873583-20874025	No hits found	0	0.997541	1.48402	0.49365	0.991737	0	0	0.457405	0.152468	1.17458	2.18825	0.667105	1.34331	0	0.4886	0	0.162867
BnaA01g30410D	chrA01	20875823-20879940	AT3G12670.1	CTP synthase family protein	0.302666	0.192044	0.0822384	0.192316	0.0729068	0.0494024	0.0462319	0.0561804	0.221966	0	0.0666461	0.096204	0	0	0.0697753	0.0232584
BnaA01g30450D	chrA01	20903246-20905608	AT3G12620.2	Protein phosphatase 2C family protein	4.08156	5.40299	3.52012	4.33489	8.50413	8.74188	6.10213	7.78271	3.39153	6.49358	4.20341	4.69617	18.8889	14.5053	21.2876	18.2273
BnaA01g30460D	chrA01	20906793-20907915	AT3G12610.1	Leucine-rich repeat (LRR) family protein	1.27398	1.39979	4.32365	2.33247	0.0770226	0.205623	0.601457	0.294701	3.63749	5.00842	1.52691	3.39094	0	0	0	0
BnaA01g30480D	chrA01	20914938-20922264	AT3G12590.1	unknown protein; INVOLVED IN: biological_process unknown; LOCATED IN: chloroplast; Has 50 Blast hits to 41 proteins in 15 species: Archae - 0; Bacteria - 0; Metazoa - 2; Fungi - 0; Plants - 43; Viruses - 0; Other Eukaryotes - 5 (source: NCBI BLink).	2.67899	2.86305	4.0946	3.21221	1.34169	1.43871	1.92354	1.56798	3.28959	2.60406	3.05479	2.98281	0.16149	0.630166	0.5632	0.451619
BnaA01g30490D	chrA01	20924062-20926784	AT3G12580.1	heat shock protein 70	2.72899	0.549736	5.87791	3.05221	27.1941	16.9056	15.0625	19.7207	2.01366	3.79299	4.99686	3.60117	46.3164	46.3368	79.2466	57.2999
BnaA01g30510D	chrA01	20932723-20936355	AT3G12560.1	TRF-like 9	3.75674	3.02025	4.18334	3.65344	1.33123	1.64811	1.91784	1.63239	4.74496	5.77226	4.0645	4.86057	3.19816	2.24033	1.7228	2.3871
BnaA01g30520D	chrA01	20936538-20938152	AT3G12530.2	PSF2	0.141605	0	0.0443168	0.0619739	0	0	0	0	0.0578474	0	0	0.0192825	0	0	0	0
BnaA01g30540D	chrA01	20941015-20941253	AT3G12500.1	basic chitinase	0	0	0	0	0	0	0	0	0	0	0	0	0	0	0	0
BnaA01g30560D	chrA01	20943577-20945861	AT3G12500.1	basic chitinase	0	0	0	0	0	0	0	0	0	0	0	0	0	0	0	0
BnaA01g30570D	chrA01	20946445-20947570	AT3G12490.1	cystatin B	1.78233	1.10379	1.22496	1.37036	0.960719	1.01924	0.877779	0.952579	0	0.836314	0	0.278771	0	0.184706	0.130167	0.104958
BnaA01g30590D	chrA01	20959082-20959801	AT3G12410.1	Polynucleotidyl transferase, ribonuclease H-like superfamily protein	0	0	0	0	0	0	0	0	0	0	0	0	0	0	0	0
BnaA01g30620D	chrA01	20972986-20973661	AT3G12410.1	Polynucleotidyl transferase, ribonuclease H-like superfamily protein	0	0	0	0	0	0	0	0	0	0	0	0	0	0	0	0
BnaA01g30640D	chrA01	20976693-20977252	AT3G12370.1	Ribosomal protein L10 family protein	0	0	0.138905	0.0463017	0.211867	0	0	0.0706223	0.263179	0	0.53003	0.264403	1.43082	0.404647	0	0.611822
BnaA01g30720D	chrA01	21003598-21003841	AT3G12300.1	unknown protein; FUNCTIONS IN: molecular_function unknown; INVOLVED IN: biological_process unknown; LOCATED IN: endomembrane system; EXPRESSED IN: 23 plant structures; EXPRESSED DURING: 15 growth stages; CONTAINS InterPro DOMAIN/s: Protein of unknown function DUF667 (InterPro:IPR007714); Has 373 Blast hits to 371 proteins in 116 species: Archae - 0; Bacteria - 0; Metazoa - 213; Fungi - 4; Plants …	0	0	1.13454	0.37818	0	0	0	0	1.47172	0	0.571709	0.681143	0	0	0	0
BnaA01g30740D	chrA01	21011210-21011604	AT3G12260.1	LYR family of Fe/S cluster biogenesis protein	8.77753	7.17109	6.98565	7.64476	21.995	14.8991	11.0727	15.9889	7.27388	3.97131	6.93562	6.06027	28.7	10.9226	17.8714	19.1647
BnaA01g30770D	chrA01	21016238-21021351	AT3G12240.1	serine carboxypeptidase-like 15	0	0	0.049709	0.0165697	0.124742	0.204695	0.0358706	0.121769	0.0166887	0	0	0.0055629	0.188512	0	0	0.0628373
BnaA01g30780D	chrA01	21021763-21024820	AT3G12240.1	serine carboxypeptidase-like 15	0.126988	0	0.0345092	0.0538324	5.00374	7.70396	3.40701	5.37157	0.224576	0	0.177141	0.133906	13.1213	6.11507	4.95352	8.0633
BnaA01g30790D	chrA01	21031853-21035050	AT3G12200.1	NIMA-related kinase 7	5.08375	6.73475	5.65593	5.82481	6.48099	11.9852	5.59454	8.02024	8.62451	6.75355	4.54986	6.64264	21.0265	19.7231	22.6871	21.1456
BnaA01g30820D	chrA01	21039889-21041211	AT3G12160.1	RAB GTPase homolog A4D	0	0	0	0	0	0	0	0	0	0	0	0	0	0	0	0
BnaA01g30830D	chrA01	21042513-21043895	AT3G12145.1	Leucine-rich repeat (LRR) family protein	0.469505	0.242288	0	0.237264	0	0	0.0733903	0.0244634	0.0524443	0	0	0.0174814	0	0	0	0
BnaA01g30850D	chrA01	21053915-21056728	AT3G12140.2	Emsy N Terminus (ENT)/ plant Tudor-like domains-containing protein	6.23456	3.68455	5.54774	5.15562	6.9916	7.63505	6.90014	7.1756	6.04003	5.82786	8.11319	6.66036	11.0078	13.2995	15.2161	13.1745
BnaA01g30880D	chrA01	21067694-21068627	AT1G69660.1	TRAF-like family protein	0	0	0	0	0	0	0	0	0	0	0	0	0	0	0	0
BnaA01g30890D	chrA01	21070674-21071636	AT5G45210.1	Disease resistance protein (TIR-NBS-LRR class) family	0	0	0	0	0	0	0	0	0	0	0	0	0	0	0	0
BnaA01g30900D	chrA01	21072136-21073051	AT3G11320.1	Nucleotide-sugar transporter family protein	0	0	0	0	0.0896803	0	0	0.0298934	0.0788354	0	0.0615056	0.0467803	0	0.180654	0	0.060218
BnaA01g30920D	chrA01	21078506-21080047	AT3G11280.2	Duplicated homeodomain-like superfamily protein	5.34629	5.57918	24.3548	11.7601	1.76731	1.06787	4.4859	2.44036	4.98672	7.9399	6.62564	6.51742	0	0.738531	1.04089	0.59314
BnaA01g30950D	chrA01	21090012-21092011	AT3G11210.1	SGNH hydrolase-type esterase superfamily protein	0.150229	0	0.0516356	0.0672882	0.0767329	0	0	0.0255776	0.131373	0	0	0.043791	0	0	0.105972	0.035324
BnaA01g30960D	chrA01	21092569-21094889	AT3G11200.1	alfin-like 2	6.98894	6.19887	4.16569	5.7845	9.63589	7.90511	6.88507	8.14202	5.09478	3.2445	2.58535	3.64154	9.95057	7.61847	10.18	9.24968
BnaA01g30990D	chrA01	21103931-21105786	AT3G11150.1	2-oxoglutarate (2OG) and Fe(II)-dependent oxygenase superfamily protein	0.235402	0.246587	0.352319	0.278103	0.265396	0.124482	0.0405186	0.143466	0.0556067	0.558896	0.340818	0.31844	0	0.251529	0	0.083843
BnaA01g31000D	chrA01	21113255-21114726	AT3G11130.1	Clathrin, heavy chain	1.14135	0.373718	2.80795	1.44101	1.26628	4.31293	3.2044	2.92787	1.4392	2.34308	1.68112	1.82113	4.58906	5.03916	6.56511	5.39778
BnaA01g31020D	chrA01	21116164-21117376	AT3G11100.1	sequence-specific DNA binding transcription factors	2.27646	4.76612	1.83201	2.9582	3.65532	1.89788	2.48461	2.67927	4.36095	3.43355	4.43879	4.07776	3.45473	4.33265	4.59739	4.12826
BnaA01g31060D	chrA01	21150074-21150942	AT3G11320.1	Nucleotide-sugar transporter family protein	0	0	0	0	0	0	0	0	0	0	0.245184	0.081728	0	0	0.169501	0.0565003
BnaA01g31110D	chrA01	21169908-21170385	AT3G11220.1	Paxneb protein-related	0	0	0	0	0	0	0.307271	0.102424	0	0	0	0	0	0	0.683357	0.227786
BnaA01g31120D	chrA01	21171206-21173896	AT3G11210.1	SGNH hydrolase-type esterase superfamily protein	0.222111	0.0684408	0.111515	0.134022	0.324233	0.304243	0.238055	0.288844	1.09216	1.16622	0.159958	0.806113	1.46632	1.11663	1.43306	1.33867
BnaA01g31160D	chrA01	21183750-21185581	AT3G11150.1	2-oxoglutarate (2OG) and Fe(II)-dependent oxygenase superfamily protein	0.236665	0.372481	0.309849	0.306332	0.733759	1.68626	0.162227	0.860749	0.139339	1.13152	0.473076	0.581312	0	0.377811	0.176706	0.184839
BnaA01g31180D	chrA01	21198676-21199955	AT3G11100.1	sequence-specific DNA binding transcription factors	5.70279	10.4195	4.21089	6.77773	7.31202	3.12158	4.08445	4.83935	6.81805	7.14636	10.0387	8.00104	7.01647	11.1988	7.78199	8.66575
BnaA01g31310D	chrA01	21283543-21283951	AT1G48745.1	unknown protein; Has 7 Blast hits to 7 proteins in 3 species: Archae - 0; Bacteria - 0; Metazoa - 0; Fungi - 0; Plants - 7; Viruses - 0; Other Eukaryotes - 0 (source: NCBI BLink).	0	0	0	0	0.258898	0	0	0.0862993	0.221588	0	0	0.0738627	0	0	0.360802	0.120267
BnaA01g31320D	chrA01	21292551-21293392	No hits found	0	26.8401	60.53	30.0781	39.1494	111.631	52.9857	36.6811	67.0993	16.7131	19.9654	17.2471	17.9752	231.639	123.81	187.978	181.142
BnaA01g31330D	chrA01	21343253-21343544	AT5G05300.1	unknown protein; FUNCTIONS IN: molecular_function unknown; INVOLVED IN: biological_process unknown; LOCATED IN: endomembrane system; EXPRESSED IN: 10 plant structures; EXPRESSED DURING: 8 growth stages; Has 1807 Blast hits to 1807 proteins in 277 species: Archae - 0; Bacteria - 0; Metazoa - 736; Fungi - 347; Plants - 385; Viruses - 0; Other Eukaryotes - 339 (source: NCBI BLink).	0	0	0	0	0	0	0	0	0	0	0	0	0	0	0	0
BnaA01g31360D	chrA01	21349990-21351625	AT3G10915.2	Reticulon family protein	14.1109	18.557	12.5479	15.0719	18.1451	12.2272	12.042	14.1381	13.6882	13.7364	7.85089	11.7585	23.0854	13.8593	21.1425	19.3624
BnaA01g31370D	chrA01	21353660-21356867	AT3G10910.1	RING/U-box superfamily protein	0.838238	1.14212	5.88576	2.62204	1.39604	1.65269	2.91171	1.98681	4.2691	0	5.29176	3.18695	2.35544	1.35279	3.62102	2.44308
BnaA01g31380D	chrA01	21360552-21362513	AT3G10890.1	Glycosyl hydrolase superfamily protein	0	0	0	0	0	0	0	0	0	0	0	0	0	0	0	0
BnaA01g31390D	chrA01	21367002-21368159	AT3G10870.1	methyl esterase 17	0.285415	0.444425	0.815011	0.51495	0.302323	0.0718343	0.419616	0.264591	1.13627	1.33974	0.354076	0.943362	0	0.293007	0	0.097669
BnaA01g31410D	chrA01	21370334-21372940	AT3G10810.1	zinc finger (C3HC4-type RING finger) family protein	16.2992	13.7646	19.1425	16.4021	6.86181	10.5476	12.139	9.84947	20.2447	15.2286	17.1773	17.5502	8.2638	5.81074	4.70269	6.25908
BnaA01g31440D	chrA01	21379024-21380813	AT3G10770.1	Single-stranded nucleic acid binding R3H protein	7.9427	9.42817	9.99542	9.1221	8.49101	6.34275	6.58094	7.13823	9.61178	8.26221	9.7679	9.21396	7.49456	7.0177	7.30026	7.27084
BnaA01g31470D	chrA01	21397957-21402560	AT3G10740.1	alpha-L-arabinofuranosidase 1	23.9647	34.3671	27.6539	28.6619	5.82856	2.72392	11.7067	6.75306	19.0931	17.7635	19.0649	18.6405	0.943047	1.48897	0.719908	1.05064
BnaA01g31480D	chrA01	21403947-21407538	AT3G10720.2	Plant invertase/pectin methylesterase inhibitor superfamily	27.425	20.3009	6.13544	17.9538	7.03358	3.47938	10.2452	6.91939	23.1209	25.1153	12.1325	20.1229	1.5917	13.8261	7.63069	7.68283
BnaA01g31520D	chrA01	21419960-21424052	AT3G10650.1	BEST Arabidopsis thaliana protein match is: nucleoporin-related (TAIR:AT5G20200.1); Has 61042 Blast hits to 31782 proteins in 2093 species: Archae - 202; Bacteria - 16480; Metazoa - 16017; Fungi - 12552; Plants - 1653; Viruses - 629; Other Eukaryotes - 13509 (source: NCBI BLink).	2.85612	2.58035	3.87687	3.10445	3.2361	5.93082	4.34784	4.50492	2.64938	4.11323	4.06513	3.60925	8.87568	7.69723	9.37565	8.64952
BnaA01g31550D	chrA01	21441572-21443597	AT5G47300.1	F-box and associated interaction domains-containing protein	0	0	0	0	0	0	0	0	0	0	0	0	0	0	0	0
BnaA01g31560D	chrA01	21445098-21445527	No hits found	0	0	0	0	0	0	0	0	0	0	0	0	0	0	0	0	0
BnaA01g31580D	chrA01	21452208-21458648	AT3G10550.1	Myotubularin-like phosphatases II superfamily	1.95455	2.54677	2.51313	2.33815	2.47127	3.28528	2.47776	2.74477	2.4835	1.56109	2.3399	2.12816	4.07254	3.95509	4.44238	4.15667
BnaA01g31590D	chrA01	21458697-21458757	No hits found	0	0	0	0	0	0	0	0	0	0	0	0	0	0	0	0	0
BnaA01g31620D	chrA01	21473566-21474070	AT3G10525.1	LOSS OF GIANT CELLS FROM ORGANS	43.1361	56.9306	11.6519	37.2395	8.09239	4.2457	4.22971	5.5226	25.2183	79.2572	111.332	71.9358	1.94923	7.08148	7.07078	5.36716
BnaA01g31630D	chrA01	21479174-21480131	AT3G10520.1	haemoglobin 2	44.1477	78.3004	14.4304	45.6262	31.2165	21.457	18.0619	23.5785	35.1238	43.9715	43.279	40.7914	28.7366	45.7873	45.3812	39.9684
BnaA01g31740D	chrA01	21510964-21511741	AT3G08750.1	F-box and associated interaction domains-containing protein	0	0	0	0	0	0	0	0	0	0	0	0	0	0	0	0
BnaA01g31750D	chrA01	21511908-21512142	AT4G04690.1	F-box and associated interaction domains-containing protein	0	0	0	0	0	0	0	0	0	0	0	0	0	0	0	0
BnaA01g31760D	chrA01	21520523-21522831	AT4G04690.1	F-box and associated interaction domains-containing protein	0	0	0.0366892	0.0122297	0	0	0.0341238	0.0113746	0.0235316	0	0	0.00784387	0	0	0	0
BnaA01g31770D	chrA01	21524255-21525401	AT4G04690.1	F-box and associated interaction domains-containing protein	0	0	0	0	0	0	0	0	0	0	0	0	0	0	0	0
BnaA01g31780D	chrA01	21526214-21526358	AT3G57120.1	Protein kinase superfamily protein	36.9865	12.4878	22.5291	24.0011	6.79833	32.7131	12.7494	17.4203	0	0	0	0	0	13.0764	0	4.3588
BnaA01g31790D	chrA01	21526417-21528613	AT3G17900.1	unknown protein; FUNCTIONS IN: molecular_function unknown; INVOLVED IN: biological_process unknown; LOCATED IN: cellular_component unknown; EXPRESSED IN: 23 plant structures; EXPRESSED DURING: 13 growth stages; Has 45 Blast hits to 44 proteins in 14 species: Archae - 0; Bacteria - 0; Metazoa - 2; Fungi - 2; Plants - 39; Viruses - 0; Other Eukaryotes - 2 (source: NCBI BLink).	0.521098	2.80677	1.92417	1.75068	0.445116	1.92598	0.946184	1.10576	0	0	0.119782	0.0399273	0	0	0	0
BnaA01g31800D	chrA01	21531916-21533110	AT4G04690.1	F-box and associated interaction domains-containing protein	1.03055	1.81528	0.657157	1.16766	0.308119	0.101576	0.255853	0.221849	0.0221636	0	0	0.00738787	0	0	0	0
BnaA01g31810D	chrA01	21542110-21550822	AT3G10380.1	subunit of exocyst complex 8	1.68042	1.7651	2.6654	2.03697	2.13361	3.07664	2.53746	2.58257	3.8001	2.94371	3.58079	3.44153	6.61814	3.86756	4.88254	5.12275
BnaA01g31860D	chrA01	21567167-21570290	AT3G10290.1	Nucleotide-sugar transporter family protein	0.905817	0.672165	0.724263	0.767415	1.29066	2.09199	0.957952	1.44687	1.71196	1.19178	1.41233	1.43869	32.7448	25.8326	25.928	28.1685
BnaA01g31880D	chrA01	21578716-21580311	AT3G10260.2	Reticulon family protein	10.47	11.7953	6.9962	9.75383	68.4501	80.1818	45.9793	64.8704	20.9218	18.1853	12.41	17.1724	637.815	364.584	427.066	476.488
BnaA01g31890D	chrA01	21581181-21584046	AT3G10250.2	Plant protein 1589 of unknown function	13.4978	7.32466	12.557	11.1265	7.3709	7.88223	9.16611	8.13975	21.861	26.8454	40.757	29.8211	31.9914	24.0169	30.2878	28.7654
BnaA01g31900D	chrA01	21587311-21588758	AT2G01520.1	MLP-like protein 328	0.365077	1.86792	1.61176	1.28159	0	0	0.238897	0.0796323	0	1.66897	0.0642475	0.577739	0	0	0	0
BnaA01g31910D	chrA01	21590702-21592219	AT4G23680.1	Polyketide cyclase/dehydrase and lipid transport superfamily protein	0.171444	0.882751	1.85382	0.969338	0.440697	0.791275	0.557568	0.596513	10.8188	1.57664	0.606369	4.33394	0.927191	3.97755	10.0161	4.97361
BnaA01g31930D	chrA01	21595061-21595592	AT3G10195.1	Putative membrane lipoprotein	0	0	0	0	0	0	0	0	0	0	0	0	0	0	0	0
BnaA01g31940D	chrA01	21600631-21601043	AT3G10195.1	Putative membrane lipoprotein	0	0	0	0	0	0	0	0	0.182797	0	0	0.0609323	0	0	0	0
BnaA01g31980D	chrA01	21638868-21639678	AT3G10080.1	RmlC-like cupins superfamily protein	0.346368	0	0.251677	0.199348	0	0	0.059136	0.019712	2.85037	0	0.80731	1.21923	0	0.181554	0.127154	0.102903
BnaA01g31990D	chrA01	21641096-21643684	AT3G10070.1	TBP-associated factor 12	2.05763	1.99161	2.06441	2.03788	0.842218	1.60978	1.09419	1.18206	3.41372	1.73904	3.75099	2.96792	1.3332	1.16411	1.1805	1.22594
BnaA01g32010D	chrA01	21648404-21649067	AT3G10030.2	aspartate/glutamate/uridylate kinase family protein	0	0	0	0	0	0	0	0	0	0	0	0	0	0	0	0
BnaA01g32020D	chrA01	21654025-21655581	No hits found	0	0	0	0	0	0	0	0	0	0	0	0	0	0	0	0	0
BnaA01g32060D	chrA01	21668255-21670204	AT4G08520.1	SNARE-like superfamily protein	8.41525	5.02222	4.6285	6.02199	10.2933	8.89078	5.8651	8.34973	7.56421	8.9445	7.10001	7.86957	7.77563	11.8095	6.87495	8.82003
BnaA01g32070D	chrA01	21673136-21674709	AT3G09770.1	RING/U-box superfamily protein	3.27253	6.99674	4.13393	4.80107	3.41481	5.44589	3.5154	4.12537	10.3533	6.20881	11.2464	9.2695	7.03045	8.74747	8.68124	8.15305
BnaA01g32090D	chrA01	21677518-21678683	AT2G37120.1	S1FA-like DNA-binding protein	11.3044	7.70969	8.67962	9.23124	17.4116	14.8211	11.0429	14.4252	14.8377	9.27651	23.4044	15.8395	137.207	61.0752	79.2404	92.5075
BnaA01g32110D	chrA01	21681781-21684642	AT3G09720.1	P-loop containing nucleoside triphosphate hydrolases superfamily protein	5.02152	3.37195	2.23869	3.54405	9.60044	12.4553	7.22084	9.75886	8.10394	3.74626	7.82331	6.55784	75.1714	55.4061	64.6206	65.066
BnaA01g32120D	chrA01	21685682-21689397	AT3G09710.1	IQ-domain 1	0.594867	1.62197	0.709261	0.975366	1.69366	1.90825	1.70229	1.76807	1.31459	1.43486	3.78335	2.1776	1.09125	2.3499	1.64248	1.69454
BnaA01g32130D	chrA01	21689765-21694043	AT5G22690.1	Disease resistance protein (TIR-NBS-LRR class) family	3.67947	5.97085	4.18648	4.61227	5.31889	4.78455	7.64001	5.91448	4.06468	4.77815	9.85686	6.23323	0.852943	2.19153	1.29234	1.4456
BnaA01g32150D	chrA01	21696747-21698260	AT5G02960.1	Ribosomal protein S12/S23 family protein	0	0	0	0	0	0	0	0	0	0	0	0	0	0	0	0
BnaA01g32190D	chrA01	21706506-21708087	No hits found	0	1.72809	1.09522	2.72209	1.84847	1.41612	1.00504	1.50893	1.31003	0	2.04748	0	0.682493	0	0	0	0
BnaA01g32210D	chrA01	21717265-21720937	AT3G09560.3	Lipin family protein	3.58823	1.9263	3.63975	3.05143	9.31519	8.93032	7.30879	8.5181	6.65579	3.01293	4.29481	4.65451	21.3718	16.2901	22.4471	20.0363
BnaA01g32230D	chrA01	21729618-21731847	AT3G08910.1	DNAJ heat shock family protein	1.84839	1.85764	1.63247	1.7795	4.24849	4.29344	3.8841	4.14201	3.50295	6.11001	6.79082	5.46793	16.9357	18.3515	18.0871	17.7914
BnaA01g32250D	chrA01	21735272-21737531	AT3G08870.1	Concanavalin A-like lectin protein kinase family protein	3.09009	1.39227	2.25113	2.2445	1.76765	1.33805	2.56835	1.89135	9.52096	6.20265	5.02972	6.91778	0.677348	5.22639	0.732657	2.21213
BnaA01g32260D	chrA01	21740381-21740600	No hits found	0	0	0	0	0	0	0	0	0	0	0	0.875041	0.29168	0	0	0	0
BnaA01g32280D	chrA01	21748685-21754605	AT3G08760.1	Protein kinase superfamily protein	1.52983	1.6672	1.63593	1.61099	3.11505	5.02492	3.38674	3.84224	2.04838	1.9322	2.28523	2.0886	10.8728	12.8776	13.2575	12.336
BnaA01g32290D	chrA01	21755363-21757705	AT3G08730.1	protein-serine kinase 1	4.36218	4.55926	4.29426	4.40523	3.68805	2.44551	3.91694	3.35017	9.02303	6.1624	6.80273	7.32939	20.1251	21.6917	24.0025	21.9398
BnaA01g32300D	chrA01	21758451-21760950	AT3G08720.2	serine/threonine protein kinase 2	1.3941	1.4415	1.36938	1.40166	2.40978	2.69923	2.46058	2.5232	0.602989	0.311502	0.355586	0.423359	5.12601	5.32595	13.8193	8.09042
BnaA01g32360D	chrA01	21803268-21804673	AT3G07310.1	Protein of unknown function (DUF760)	0	0	0	0	0	0	0	0	0	0	0	0	0	0	0	0
BnaA01g32370D	chrA01	21808352-21811558	AT3G07300.2	NagB/RpiA/CoA transferase-like superfamily protein	6.02807	8.2091	6.07381	6.77033	9.87018	12.3927	7.43527	9.89938	8.17188	6.36399	6.51857	7.01815	25.1949	18.2036	18.0182	20.4722
BnaA01g32380D	chrA01	21811780-21814160	AT3G07290.1	Pentatricopeptide repeat (PPR) superfamily protein	0.274546	0.254155	0.14323	0.223977	0.115586	0.382999	0.188154	0.228913	0.360443	0.839487	0.448845	0.549592	0.460507	0.674609	0.448048	0.527721
BnaA01g32390D	chrA01	21814436-21817636	AT5G48610.1	unknown protein; Has 43043 Blast hits to 23768 proteins in 1327 species: Archae - 108; Bacteria - 3952; Metazoa - 17076; Fungi - 3614; Plants - 1643; Viruses - 204; Other Eukaryotes - 16446 (source: NCBI BLink).	2.48224	4.31341	2.64183	3.14583	5.10925	6.7153	4.92055	5.5817	3.81398	7.51868	4.8976	5.41009	5.73659	5.78847	6.28742	5.93749
BnaA01g32410D	chrA01	21833744-21835153	AT3G07250.1	nuclear transport factor 2 (NTF2) family protein / RNA recognition motif (RRM)-containing protein	0	0	0	0	0.80891	1.16606	0.369534	0.781501	0	0	0	0	13.7462	12.8165	5.84866	10.8038
CUFF.1157.1	chrA01	21836455-21837572	AT1G48140.1	dolichol-phosphate mannosyltransferase-related	6.00105	8.96193	3.92244	6.29514	6.07919	3.72944	4.93398	4.9142	9.19662	15.9542	18.9182	14.6897	21.8161	26.9625	21.9851	23.5879
BnaA01g32440D	chrA01	21840565-21851689	AT3G07160.1	glucan synthase-like 10	0.193355	0.194644	0.707463	0.365154	0.0706286	0.0980973	0.337841	0.168856	0.308189	0.353799	0.20894	0.290309	0.0273467	0.0662482	0.0936117	0.0624022
BnaA01g32450D	chrA01	21863092-21871382	AT3G07100.1	Sec23/Sec24 protein transport family protein	6.99665	3.79705	9.15019	6.64796	7.7958	11.3396	9.95962	9.69834	8.71279	9.53301	12.4149	10.2202	16.9493	14.7176	17.6097	16.4255
BnaA01g32460D	chrA01	21871502-21872528	AT3G07090.1	PPPDE putative thiol peptidase family protein	0.187483	0	0.726897	0.304793	3.34635	8.35999	3.67876	5.12837	0.127324	0	0.198211	0.108512	2.66205	6.33247	6.87327	5.28926
BnaA01g32490D	chrA01	21878396-21881587	AT3G07050.1	GTP-binding family protein	0.0522559	0.313184	0.223501	0.196314	0.281375	0.678344	0.316597	0.425439	0.130475	0.243211	0.0753505	0.149679	0.579849	0.506286	1.0628	0.716312
BnaA01g32500D	chrA01	21882096-21885936	AT3G07040.1	NB-ARC domain-containing disease resistance protein	0.734829	0	0.197314	0.310714	0.143439	0.0986157	0.092726	0.111594	0.0213677	0	0	0.00712257	0	0	0.141854	0.0472847
BnaA01g32510D	chrA01	21886866-21888252	AT3G07020.1	UDP-Glycosyltransferase superfamily protein	1.49657	0	1.07386	0.85681	0.734167	1.43862	0.597188	0.923325	2.90194	1.00462	0.992623	1.63306	1.16887	2.02028	1.182	1.45705
CUFF.1161.1	chrA01	21962188-21964072	AT3G06910.1	UB-like protease 1A	2.3982	4.12761	2.58874	3.03818	2.06373	1.46575	1.8975	1.80899	3.34211	0.99879	3.8706	2.73717	0.771876	0.642217	0.453467	0.62252
BnaA01g32540D	chrA01	21965958-21966977	AT3G06870.1	proline-rich family protein	3.12163	7.75412	2.04636	4.30737	0.404184	0.0675131	0.173695	0.215131	1.01881	0.607089	1.07294	0.899613	0	0	0	0
BnaA01g32560D	chrA01	21975610-21976911	AT3G06850.2	2-oxoacid dehydrogenases acyltransferase family protein	0	0	0	0	0	0	0	0	0.0379827	1.52695	0	0.521644	0	0	0	0
BnaA01g32600D	chrA01	21984051-21985362	AT3G06790.2	plastid developmental protein DAG, putative	8.08216	7.49763	5.52583	7.03521	3.97891	4.69174	4.76455	4.4784	7.54538	3.23121	7.78198	6.18619	4.78502	3.88928	2.32339	3.6659
BnaA01g32620D	chrA01	21988182-21989435	AT3G06778.1	Chaperone DnaJ-domain superfamily protein	0	0	0.223138	0.0743793	0	0	0	0	0.146371	0	0	0.0487903	0	0	0	0
BnaA01g32660D	chrA01	21996500-21997312	AT3G06680.1	Ribosomal L29e protein family	11.4277	4.16238	2.46798	6.01935	16.0626	16.5018	9.80115	14.1219	6.01727	6.31219	10.941	7.75682	37.3587	26.8095	23.3615	29.1766
BnaA01g32670D	chrA01	21998147-22005166	AT3G06670.1	binding	8.8885	11.6443	12.7057	11.0795	8.55352	12.0057	10.2446	10.2679	13.1552	11.1652	12.9423	12.4209	19.9843	19.2518	22.065	20.4337
BnaA01g32680D	chrA01	22102232-22107007	AT3G06620.1	PAS domain-containing protein tyrosine kinase family protein	2.61268	5.11794	2.95556	3.56206	2.89362	3.78117	2.80973	3.16151	1.62537	2.73373	1.66644	2.00851	1.63839	2.08412	2.24156	1.98802
BnaA01g32700D	chrA01	22108390-22110936	AT3G06600.2	unknown protein; FUNCTIONS IN: molecular_function unknown; INVOLVED IN: biological_process unknown; LOCATED IN: cellular_component unknown; EXPRESSED IN: 15 plant structures; EXPRESSED DURING: 7 growth stages; Has 30201 Blast hits to 17322 proteins in 780 species: Archae - 12; Bacteria - 1396; Metazoa - 17338; Fungi - 3422; Plants - 5037; Viruses - 0; Other Eukaryotes - 2996 (source: NCBI BLink).	0	0	0	0	0	0.095108	0	0.0317027	0	0	0.191594	0.0638647	0.334539	0	0.133169	0.155903
BnaA01g32710D	chrA01	22113266-22118143	AT3G06620.1	PAS domain-containing protein tyrosine kinase family protein	4.31672	6.9935	2.76187	4.6907	3.02161	3.56567	2.86872	3.152	5.24359	4.31492	5.77246	5.11032	7.04269	7.1553	8.7684	7.65546
BnaA01g32730D	chrA01	22119701-22120505	AT3G06600.2	unknown protein; FUNCTIONS IN: molecular_function unknown; INVOLVED IN: biological_process unknown; LOCATED IN: cellular_component unknown; EXPRESSED IN: 15 plant structures; EXPRESSED DURING: 7 growth stages; Has 30201 Blast hits to 17322 proteins in 780 species: Archae - 12; Bacteria - 1396; Metazoa - 17338; Fungi - 3422; Plants - 5037; Viruses - 0; Other Eukaryotes - 2996 (source: NCBI BLink).	0	0	0	0	0	0	0	0	0.204026	0	0.206233	0.136753	0	0	0.431699	0.1439
BnaA01g32740D	chrA01	22124389-22125361	AT3G06590.2	basic helix-loop-helix (bHLH) DNA-binding superfamily protein	6.51421	5.55162	5.82699	5.96427	1.8623	0.689619	1.79126	1.44773	17.1346	7.98432	13.6136	12.9108	1.76001	4.21657	2.92505	2.96721
BnaA01g32750D	chrA01	22128366-22129767	AT3G06580.1	Mevalonate/galactokinase family protein	0	0	0	0	0.430332	2.70951	0.672451	1.27076	0.0933624	0	2.15039	0.747917	0	0.428532	1.20189	0.543474
BnaA01g32760D	chrA01	22129827-22133863	AT3G06580.1	Mevalonate/galactokinase family protein	0.494191	0.348678	0.29156	0.378143	1.22999	1.20569	0.543622	0.993101	0.626596	3.07002	6.35407	3.35023	0.403108	0.650255	0.95576	0.669708
BnaA01g32830D	chrA01	22175932-22178631	AT3G06440.1	Galactosyltransferase family protein	9.32913	7.28711	9.17296	8.5964	5.42496	5.70731	6.62751	5.91993	14.2382	8.42895	9.47641	10.7145	1.34894	1.75918	1.14177	1.41663
BnaA01g32850D	chrA01	22182418-22183585	AT3G04660.1	F-box and associated interaction domains-containing protein	0	0	0	0	0	0	0	0	0	0	0	0	0	0	0	0
BnaA01g32870D	chrA01	22197058-22199172	AT3G02570.1	Mannose-6-phosphate isomerase, type I	0.814583	0.888501	0.511971	0.738352	0.456879	0.259975	0.353937	0.35693	2.14495	0.33078	0.152099	0.875943	1.68741	0.5238	1.15391	1.12171
BnaA01g32890D	chrA01	22200793-22202487	AT3G02555.1	unknown protein; BEST Arabidopsis thaliana protein match is: unknown protein (TAIR:AT5G16110.1); Has 130 Blast hits to 130 proteins in 18 species: Archae - 0; Bacteria - 0; Metazoa - 0; Fungi - 0; Plants - 130; Viruses - 0; Other Eukaryotes - 0 (source: NCBI BLink).	0	0	0.0279293	0.00930977	0	0.081443	0	0.0271477	0.0185743	0	0	0.00619143	0.13814	0	0	0.0460467
BnaA01g32900D	chrA01	22204072-22206545	AT1G67100.1	LOB domain-containing protein 40	0.15991	0.517287	0.124197	0.267131	2.90182	2.79405	2.04163	2.57917	0.467612	0.793862	0	0.420491	2.16505	2.44409	2.80148	2.47021
BnaA01g32920D	chrA01	22220858-22222768	AT3G02510.1	Regulator of chromosome condensation (RCC1) family protein	4.25516	4.66975	2.87718	3.93403	0.328877	0.419113	0.907019	0.55167	5.64426	0.823453	0.820986	2.42957	0.161305	0.0927528	0	0.0846859
BnaA01g32950D	chrA01	22332112-22332295	AT3G02450.1	cell division protein ftsH, putative	0	4.52594	3.13788	2.55461	4.74569	0	0	1.5819	2.0921	0	4.77343	2.28851	0	0	0	0
BnaA01g32960D	chrA01	22332605-22334351	AT3G02440.1	TRICHOME BIREFRINGENCE-LIKE 20	0	0	0.0549035	0.0183012	0	0	0.0257817	0.0085939	0	0	0	0	0	0	0	0
BnaA01g33050D	chrA01	22367627-22370324	AT3G02330.1	Pentatricopeptide repeat (PPR) superfamily protein	0.263414	0.0738429	0.119615	0.152291	0.238661	0.455347	0.370821	0.354943	0.293341	0.341404	0.331523	0.322089	1.67977	0.777764	0.737075	1.06487
BnaA01g33070D	chrA01	22377200-22379701	AT3G02310.1	K-box region and MADS-box transcription factor family protein	0.50799	0	0.534023	0.347338	0	0.0395828	0.201163	0.0802486	0.0350309	0.719173	0.164888	0.306364	0	0.0822205	0	0.0274068
BnaA01g33090D	chrA01	22383275-22387147	AT3G44290.1	NAC domain containing protein 60	0	0	0	0	0	0	0	0	0	1.55726	0	0.519087	0	0	0	0
BnaA01g33100D	chrA01	22389298-22391321	AT3G02250.1	O-fucosyltransferase family protein	0	0	0.0448031	0.0149344	0.0326196	0	0.0426633	0.0250943	0.176005	0	0	0.0586683	0	0	0	0
BnaA01g33110D	chrA01	22391375-22392632	AT3G44290.1	NAC domain containing protein 60	0	0	0	0	0	0	0	0	0	0	0	0	0	0	0	0
BnaA01g33120D	chrA01	22395830-22398617	AT3G02250.1	O-fucosyltransferase family protein	0.776798	1.80402	0.688555	1.08979	0.402881	0.230079	0.387863	0.340274	2.15718	0.779981	0.359534	1.0989	0.893969	2.0524	1.32148	1.42262
BnaA01g33190D	chrA01	22548692-22549215	AT3G02170.1	longifolia2	0	0	0	0	0	0	0	0	0	0	0	0	0	0	0	0
BnaA01g33200D	chrA01	22549335-22549804	No hits found	0	0	0	0	0	0	0	0	0	0	0	0	0	0	0	0	0
BnaA01g33210D	chrA01	22549854-22550297	AT3G02110.1	serine carboxypeptidase-like 25	0	0	0	0	0	0	0	0	0	0	0	0	0	0	0	0
BnaA01g33230D	chrA01	22553759-22555115	AT3G02080.1	Ribosomal protein S19e family protein	1.21385	1.41881	0.184617	0.939092	3.97724	3.77474	1.41666	3.05621	4.42879	5.63451	8.31035	6.12455	61.8773	27.9841	29.141	39.6675
BnaA01g33240D	chrA01	22556463-22557158	AT3G01050.1	membrane-anchored ubiquitin-fold protein 1 precursor	0.612976	0	0	0.204325	0	0	0.193059	0.064353	0	0	0	0	0	0	0	0
BnaA01g33260D	chrA01	22560067-22561080	AT3G01070.1	early nodulin-like protein 16	0	0	0	0	0	0	0	0	0	0	0	0	0	0	0	0
BnaA01g33270D	chrA01	22565104-22567710	AT3G01085.1	Protein kinase superfamily protein	0	0	0	0	0	0	0	0	0	0	0	0	0	0	0	0
CUFF.1180.1	chrA01	22579651-22581273	AT3G01175.1	Protein of unknown function (DUF1666)	2.12311	1.99392	0.541897	1.55298	12.6454	3.37365	6.27711	7.43205	0.291968	0.727926	0.395869	0.471921	0.538829	2.2231	3.49201	2.08465
BnaA01g33330D	chrA01	22596977-22600058	AT3G05150.1	Major facilitator superfamily protein	0	0	0.0851105	0.0283702	0.041926	0	0.0535811	0.0318357	0.0187048	0	0.084628	0.0344443	0	0.0855072	0	0.0285024
BnaA01g33340D	chrA01	22603629-22608837	AT3G05400.1	Major facilitator superfamily protein	0	0	0	0	0	0	0	0	0	0	0	0	0	0	0	0
BnaA01g33350D	chrA01	22609712-22610890	AT3G04920.1	Ribosomal protein S24e family protein	4.44059	1.10767	1.14281	2.23036	13.3085	13.8094	6.99861	11.3722	2.23408	0.838522	2.32325	1.79862	30.0665	29.1634	21.037	26.7556
BnaA01g33360D	chrA01	22611537-22612608	AT3G04930.1	DNA-binding storekeeper protein-related transcriptional regulator	0	0.429808	0.120661	0.18349	1.48771	2.3152	1.45368	1.7522	0.301374	2.03294	0.27472	0.869678	11.8389	7.36029	10.3534	9.85086
BnaA01g33370D	chrA01	22615284-22617607	AT3G04600.3	Nucleotidylyl transferase superfamily protein	0.0893233	0	0.0290077	0.0394437	1.06456	0.647121	0.577511	0.763064	0.019075	0	0.0878678	0.0356476	3.22003	1.76502	1.61332	2.19946
BnaA01g33380D	chrA01	22619022-22624202	AT3G05040.1	ARM repeat superfamily protein	0.305842	0.264015	0.1832	0.251019	0.014124	0.0284709	0.0801966	0.0409305	0.485961	0	0.732598	0.406186	0.0492231	0.144419	0.0611003	0.0849141
BnaA01g33390D	chrA01	22624632-22625481	AT3G04860.1	Plant protein of unknown function (DUF868)	3.19833	4.07746	2.53472	3.27017	0.340095	0.0691235	0.772003	0.39374	8.62609	4.74765	4.52151	5.96508	0	0.547771	0	0.18259
CUFF.1185.1	chrA01	22634903-22636620	AT3G04780.1	Protein of unknown function (DUF1000)	12.125	7.91253	8.39681	9.47811	9.53344	9.32008	6.61727	8.49026	15.8463	18.4347	24.7835	19.6882	30.5237	21.2794	21.4407	24.4146
BnaA01g33420D	chrA01	22639272-22641385	AT3G04730.1	indoleacetic acid-induced protein 16	13.1435	15.022	11.6572	13.2742	10.6857	4.74655	8.14836	7.8602	18.7848	11.4479	15.0662	15.0996	6.19498	17.5297	14.3517	12.6921
BnaA01g33480D	chrA01	22657105-22657606	No hits found	0	0	0	0	0	0	0	0	0	0	0	0	0	0	0	0	0
BnaA01g33490D	chrA01	22659532-22660539	AT3G04620.1	Alba DNA/RNA-binding protein	0	0	0	0	0	0.40692	0.127297	0.178072	0	0	0	0	3.93908	2.03888	4.70809	3.56202
BnaA01g33510D	chrA01	22704611-22705952	AT5G59930.1	Cysteine/Histidine-rich C1 domain family protein	0	0	0.0862157	0.0287386	0.0618377	0	0	0.0206126	0.113781	0	0.0436548	0.0524786	0	0	0.187582	0.0625273
BnaA01g33530D	chrA01	22709075-22711461	AT3G04590.2	AT hook motif DNA-binding family protein	1.18096	1.046	1.00614	1.0777	1.06347	0.608143	0.881798	0.851137	2.88655	4.43167	3.57827	3.63216	2.13895	3.0744	2.42054	2.54463
BnaA01g33540D	chrA01	22713180-22714894	AT3G04580.2	Signal transduction histidine kinase, hybrid-type, ethylene sensor	4.38976	5.01072	2.97688	4.12579	2.23408	2.88861	3.22191	2.78153	7.85705	1.92796	5.49988	5.09496	2.43863	1.63046	2.60434	2.22448
BnaA01g33570D	chrA01	22730688-22731261	AT3G04510.1	Protein of unknown function (DUF640)	0	0	0	0	0	0	0	0	0	0	0	0	0	0	0.230439	0.076813
BnaA01g33590D	chrA01	22743912-22746952	AT3G04350.1	Plant protein of unknown function (DUF946)	11.8686	29.6212	8.4158	16.6352	2.10728	1.96816	3.97577	2.68374	32.7733	20.0498	28.7772	27.2001	1.10381	2.55206	1.5607	1.73886
BnaA01g33600D	chrA01	22747303-22750169	AT5G18480.1	plant glycogenin-like starch initiation protein 6	4.9768	5.16854	6.50623	5.55052	7.6203	8.69031	6.69486	7.66849	14.2187	8.83226	17.9496	13.6669	9.14498	9.66691	9.88822	9.5667
BnaA01g33620D	chrA01	22757876-22761986	AT3G04260.1	plastid transcriptionally active 3	4.05496	2.36733	4.73071	3.71767	0.831637	0.968152	2.39901	1.3996	13.6095	7.66647	14.0094	11.7618	1.11236	1.25881	0.66742	1.01286
BnaA01g33630D	chrA01	22763812-22765651	AT2G43220.1	Cysteine/Histidine-rich C1 domain family protein	0	0	0.0816469	0.0272156	0	0	0	0	0.185235	0	0.0409398	0.0753916	0	0	0	0
BnaA01g33640D	chrA01	22768552-22774407	AT3G04240.1	Tetratricopeptide repeat (TPR)-like superfamily protein	14.0405	6.30552	25.6354	15.3271	10.4348	18.5761	18.772	15.9276	56.5473	31.7182	56.0845	48.1167	146.681	146.818	172.856	155.452
BnaA01g33650D	chrA01	22776019-22776460	AT5G18380.1	Ribosomal protein S5 domain 2-like superfamily protein	3.93649	4.3281	2.14091	3.4685	4.1583	3.51433	3.26025	3.64429	4.97309	8.68849	11.0656	8.24239	60.3841	45.7356	46.6825	50.9341
BnaA01g33700D	chrA01	22789727-22795231	AT5G18280.1	apyrase 2	2.91753	2.55909	1.84652	2.44105	7.37956	8.30462	4.69315	6.79244	4.03561	5.37813	4.69283	4.70219	26.7002	19.9003	21.0225	22.541
BnaA01g33750D	chrA01	22886244-22890097	AT3G44400.2	Disease resistance protein (TIR-NBS-LRR class) family	0	0	0.0115455	0.0038485	0.0167599	0	0.0440589	0.0202729	0.334638	0.756959	0.601061	0.564219	5.31199	4.53411	10.3295	6.7252
BnaA01g33770D	chrA01	22894812-22895202	AT1G11420.1	DOMAIN OF UNKNOWN FUNCTION 724 2	0	0	0	0	0	0	0	0	0	0	0	0	0	0	0	0
BnaA01g33780D	chrA01	22897175-22900401	AT2G14080.1	Disease resistance protein (TIR-NBS-LRR class) family	0.687348	0	0.056662	0.248003	0.0331056	0.034206	0.0322427	0.0331848	10.6798	7.55666	9.98311	9.40652	7.46303	9.87928	14.1826	10.5083
BnaA01g33830D	chrA01	22919243-22921468	AT3G03970.2	ARM repeat superfamily protein	0.281303	0.702386	0.496807	0.493499	0.557078	0.25563	0.227501	0.346736	0.0626773	0.968579	0.0985683	0.376608	0.251964	0.144593	0.0504759	0.149011
BnaA01g33870D	chrA01	22936249-22937457	AT3G03920.1	H/ACA ribonucleoprotein complex, subunit Gar1/Naf1 protein	4.50662	3.91924	1.89241	3.43942	12.7494	12.9634	8.01149	11.2414	3.96294	4.89414	4.61008	4.48905	70.3674	48.1621	50.8595	56.463
BnaA01g33900D	chrA01	22949676-22953225	AT3G03810.1	O-fucosyltransferase family protein	1.0491	1.47995	0.821989	1.11701	0.579433	0.93114	1.16075	0.890441	0.926416	1.13122	1.19838	1.08534	1.04107	0.412569	0.326696	0.593445
BnaA01g33930D	chrA01	22956934-22959728	AT5G18360.1	Disease resistance protein (TIR-NBS-LRR class) family	0	0	0	0	0	0	0	0	0	0	0	0	0	0	0	0
BnaA01g33950D	chrA01	22963718-22963985	AT1G26799.1	Plant self-incompatibility protein S1 family	0	0	0	0	0	0	0	0	0	0	0	0	0	0	0	0
BnaA01g33990D	chrA01	22998210-22999382	AT3G03720.2	cationic amino acid transporter 4	0	0	0.447217	0.149072	0.918968	0.260055	0.4094	0.529474	0.398015	4.69791	0.801529	1.96582	0	0.520654	0	0.173551
BnaA01g34000D	chrA01	23003042-23004233	AT3G03726.1	Protein of unknown function (DUF295)	0	0	0	0	0	0	0	0	0	0	0	0	0	0	0	0
BnaA01g34010D	chrA01	23005039-23007161	AT3G03690.1	Core-2/I-branching beta-1,6-N-acetylglucosaminyltransferase family protein	0.188285	0.571278	0.189501	0.316355	0.137928	0.221995	0.14773	0.169218	0.435712	0.418497	0.446275	0.433495	0.157112	0.278289	0.130379	0.188593
BnaA01g34030D	chrA01	23014658-23015967	AT5G17820.1	Peroxidase superfamily protein	0	0	0	0	0	0	0	0	0	0	0	0	0	0	0	0
BnaA01g34040D	chrA01	23027086-23028476	AT3G03660.1	WUSCHEL related homeobox 11	0	0	0	0	0	0	0	0	0	0	0	0	0	0	0	0
BnaA01g34070D	chrA01	23040181-23042245	AT3G03630.1	cysteine synthase 26	2.20228	1.47143	0.791873	1.48853	1.00016	1.09415	1.4574	1.1839	2.73916	2.96012	3.02761	2.90896	2.3034	1.61045	1.48839	1.80075
BnaA01g34080D	chrA01	23043539-23046168	AT3G03620.1	MATE efflux family protein	0	0	0	0	0	0	0	0	0	0	0	0	0	0	0	0
BnaA01g34100D	chrA01	23051770-23053246	ATCG01310.1	ribosomal protein L2	19.7811	78.0049	1.60729	33.1311	1.17067	3.59725	1.39963	2.05585	2.32376	20.397	58.2094	26.9767	9.57149	7.77431	21.5818	12.9759
BnaA01g34240D	chrA01	23089112-23090213	ATCG01130.1	Ycf1 protein	0	0	0	0	0	0	0	0	0	0	0	0	0	0	0	0
BnaA01g34250D	chrA01	23090919-23091360	ATCG01110.1	NAD(P)H dehydrogenase subunit H	0	0	0	0	0	0	0	0	0	0	0	0	0	0	0	0
BnaA01g34260D	chrA01	23091411-23092134	ATCG01110.1	NAD(P)H dehydrogenase subunit H	0	0	0	0	0	0	0	0	0	0	0	0	0	0	0	0
BnaA01g34270D	chrA01	23092205-23094319	ATCG01100.1	NADH dehydrogenase family protein	0	0	0	0	0	0	0	0	0	0	0	0	0	0	0	0
BnaA01g34280D	chrA01	23094403-23094907	ATCG01090.1	NADPH dehydrogenases	0	0	0	0	0	0	0	0	0	0	0	0	0	0	0	0
BnaA01g34300D	chrA01	23096466-23098061	ATCG00490.1	ribulose-bisphosphate carboxylases	0	0	0	0	0	0	0	0	0	0	0	0	0	0	0	0
BnaA01g34310D	chrA01	23102137-23103128	AT1G71140.1	MATE efflux family protein	0.990351	0	0.370618	0.453656	9.49254	6.78673	5.47803	7.25243	0.101499	0	0	0.033833	3.72455	2.96742	2.53223	3.07473
BnaA01g34320D	chrA01	23191731-23197463	AT3G03560.1	unknown protein; LOCATED IN: plasma membrane; EXPRESSED IN: 22 plant structures; EXPRESSED DURING: 13 growth stages; BEST Arabidopsis thaliana protein match is: unknown protein (TAIR:AT5G23490.1); Has 157 Blast hits to 146 proteins in 38 species: Archae - 3; Bacteria - 14; Metazoa - 8; Fungi - 0; Plants - 120; Viruses - 0; Other Eukaryotes - 12 (source: NCBI BLink).	0	0	0	0	0	0	0	0	0	0	0	0	0	0	0	0
BnaA01g34330D	chrA01	23199764-23201047	AT3G03550.1	RING/U-box superfamily protein	0.534583	2.14818	1.35483	1.34586	0.930928	0.467578	0.518523	0.63901	6.59086	0.549027	3.29042	3.47677	0.854439	0.711307	1.65075	1.07217
BnaA01g34340D	chrA01	23201839-23202211	AT2G22155.1	Encodes a ECA1 gametogenesis related family protein	0	0	0	0	0	0	0	0	0	0	0	0	0	0	0	0
BnaA01g34350D	chrA01	23203945-23206173	AT3G03530.1	non-specific phospholipase C4	0	0	0.0678292	0.0226097	0	0	0.0853231	0.028441	0	0	0	0	2.23729	0.403774	0.236491	0.959185
BnaA01g34370D	chrA01	23210316-23211564	AT3G03460.1	unknown protein; BEST Arabidopsis thaliana protein match is: unknown protein (TAIR:AT5G17510.1); Has 19732 Blast hits to 8747 proteins in 456 species: Archae - 0; Bacteria - 449; Metazoa - 7438; Fungi - 2099; Plants - 1550; Viruses - 53; Other Eukaryotes - 8143 (source: NCBI BLink).	0	0	0	0	0	0.116526	0	0.038842	0	0	0.159882	0.053294	0.208475	2.68429	2.44446	1.77907
BnaA01g34420D	chrA01	23241719-23246586	AT3G03260.1	homeodomain GLABROUS 8	0	0	0	0	0	0	0	0	0	0	0	0	0	0	0	0
BnaA01g34430D	chrA01	23248132-23252038	AT3G03250.1	UDP-GLUCOSE PYROPHOSPHORYLASE 1	0.0808869	0.233903	0.0258795	0.113556	0	0	0.0721661	0.0240554	0.083856	0	0	0.027952	0	0	0	0
BnaA01g34440D	chrA01	23253325-23254765	AT3G03230.1	alpha/beta-Hydrolases superfamily protein	0	0	0	0	0	0	0	0	0	0	0	0	0	0	0	0
BnaA01g34450D	chrA01	23255871-23257666	AT3G03230.1	alpha/beta-Hydrolases superfamily protein	0	0	0	0	0	0	0	0	0	0	0	0	0	0	0	0
BnaA01g34460D	chrA01	23258673-23260464	AT3G03220.1	expansin A13	0.241146	0.248567	0.26878	0.252831	0.267936	0.695446	0.29233	0.418571	1.17781	0.567625	0.654267	0.799901	0	0.256459	0.449804	0.235421
BnaA01g34470D	chrA01	23263334-23264978	AT3G03200.1	NAC domain containing protein 45	0	0.173551	0.140432	0.104661	0.407348	0.169614	0.736328	0.437763	0.170142	0	0.058108	0.0760833	0.286195	0.707229	0.375722	0.456382
BnaA01g00020D	chrA01	1486-2436	AT4G40045.1	unknown protein; Has 30201 Blast hits to 17322 proteins in 780 species: Archae - 12; Bacteria - 1396; Metazoa - 17338; Fungi - 3422; Plants - 5037; Viruses - 0; Other Eukaryotes - 2996 (source: NCBI BLink).	2.01328	2.67543	1.83049	2.17307	0.774134	0.337546	1.64667	0.91945	2.39902	3.08388	0.587012	2.0233	0	0.346303	0	0.115434
BnaA01g00030D	chrA01	2664-5455	AT4G40050.1	Protein of unknown function (DUF3550/UPF0682)	7.19158	8.87977	7.40142	7.82426	6.57102	5.49171	5.77559	5.94611	3.53814	4.76584	2.49932	3.6011	2.33049	2.10599	2.53775	2.32474
BnaA01g00050D	chrA01	14269-15906	AT4G40060.1	homeobox protein 16	22.6526	46.9788	23.4468	31.0261	5.07015	3.82111	5.81644	4.90257	56.852	23.391	23.8337	34.6922	0.488945	2.65456	1.51823	1.55391
BnaA01g00070D	chrA01	20031-20463	AT4G40090.1	arabinogalactan protein 3	0	0	0	0	0	0	0	0	0	0	0	0	0	0	0	0
BnaA01g00100D	chrA01	30065-31758	AT4G38040.1	Exostosin family protein	5.97377	6.55113	7.91534	6.81341	4.77034	6.2863	5.18378	5.41347	7.07695	4.04176	5.21409	5.44427	4.28143	4.14009	3.9597	4.12707
BnaA01g00120D	chrA01	38067-39457	AT4G38020.1	tRNA/rRNA methyltransferase (SpoU) family protein	2.03384	3.05991	4.46659	3.18678	0.517079	1.19064	1.47508	1.06093	1.02539	1.68675	1.71905	1.47706	0.221103	0	0.178658	0.133254
BnaA01g00130D	chrA01	40415-41144	AT4G38000.1	DNA binding with one finger 4.7	0.221839	0	2.67719	0.966343	0.941943	0.21916	0.862755	0.674619	1.36864	1.0241	0.387856	0.926865	0	0	0.159475	0.0531583
BnaA01g00140D	chrA01	44788-46403	AT4G37980.1	elicitor-activated gene 3-1	1.68381	0.986113	2.67503	1.78165	0.0511879	0.453835	1.57146	0.692161	5.27882	5.78728	1.34605	4.13738	0.516534	0.71273	0.142951	0.457405
BnaA01g00150D	chrA01	48078-51257	AT4G37970.1	cinnamyl alcohol dehydrogenase 6	0.335805	0	0.265019	0.200275	0.336104	0.0560636	0.178634	0.190267	0.521335	0	0.487933	0.336423	0	0	0	0
BnaA01g00200D	chrA01	69697-71327	AT4G37880.1	LisH/CRA/RING-U-box domains-containing protein	9.89968	12.4098	11.8976	11.4024	15.9644	13.8174	11.967	13.9163	10.2877	9.77145	11.9148	10.658	17.2334	17.2217	17.6664	17.3738
BnaA01g00250D	chrA01	101006-101534	AT4G37810.1	unknown protein; FUNCTIONS IN: molecular_function unknown; INVOLVED IN: biological_process unknown; LOCATED IN: endomembrane system; BEST Arabidopsis thaliana protein match is: unknown protein (TAIR:AT5G10310.1); Has 149 Blast hits to 149 proteins in 15 species: Archae - 0; Bacteria - 0; Metazoa - 0; Fungi - 0; Plants - 149; Viruses - 0; Other Eukaryotes - 0 (source: NCBI BLink).	0	0	0	0	0	0	0	0	0	0	0	0	0	0	0	0
BnaA01g00270D	chrA01	131735-133679	AT4G37770.1	1-amino-cyclopropane-1-carboxylate synthase 8	1.73649	3.68008	2.7963	2.73762	0.882816	1.07859	0.771392	0.910933	1.0445	1.11923	0.369397	0.844376	0	0.332314	0.349792	0.227369
BnaA01g00280D	chrA01	141990-144581	AT4G37760.1	squalene epoxidase 3	15.6297	16.8261	15.6261	16.0273	3.25971	2.59835	8.59264	4.8169	14.9738	16.3236	11.7348	14.3441	2.26347	2.15637	1.92915	2.11633
BnaA01g00290D	chrA01	147062-149809	AT4G37750.1	Integrase-type DNA-binding superfamily protein	0.162056	0.215852	0.470016	0.282641	0	0	0.0506079	0.0168693	0.36298	0	0	0.120993	0	0	0	0
BnaA01g00310D	chrA01	168273-169014	AT4G37730.1	basic leucine-zipper 7	0.888776	2.63743	2.13855	1.88825	9.62839	8.43463	5.73477	7.9326	0.958977	0	1.04723	0.668736	11.1053	12.5848	11.6154	11.7685
BnaA01g00320D	chrA01	172746-174959	AT4G37680.2	heptahelical protein 4	4.67896	2.51649	4.42121	3.87222	4.59931	4.26542	5.79889	4.88787	8.56082	8.11383	8.72801	8.46755	10.9548	9.05392	9.14109	9.7166
BnaA01g00330D	chrA01	178045-178216	AT2G37970.1	SOUL heme-binding family protein	0	0	0	0	0	0	0	0	0	0	0	0	0	0	0	0
CUFF.12.1	chrA01	184454-185341	AT2G29880.1	unknown protein	0	0	0	0	0	0.0686596	0.0432904	0.0373167	0	0.602127	0.0465624	0.21623	0.908907	2.81996	4.44659	2.72515
BnaA01g00350D	chrA01	186449-186620	AT2G37970.1	SOUL heme-binding family protein	0	0	0	0	0	0	0	0	0	0	0	0	0	0	0	0
BnaA01g00370D	chrA01	202212-203821	AT4G37580.1	Acyl-CoA N-acyltransferases (NAT) superfamily protein	0.325642	1.28014	0.682999	0.762927	0.258992	0	0.239198	0.166063	0.742714	0	0.247242	0.329985	0	0	0	0
BnaA01g00380D	chrA01	211059-214623	AT4G37560.1	Acetamidase/Formamidase family protein	11.2668	7.98845	10.2279	9.82772	2.89177	2.33398	7.20134	4.14236	16.8956	7.58332	15.1136	13.1975	0.58132	1.70172	1.25006	1.1777
BnaA01g00390D	chrA01	214810-217210	AT4G37560.1	Acetamidase/Formamidase family protein	52.9613	45.2057	41.508	46.5583	22.4972	13.734	31.1781	22.4698	31.9228	35.2474	64.3201	43.8301	2.59281	8.42971	6.64161	5.88804
BnaA01g00410D	chrA01	228256-229939	AT4G37520.1	Peroxidase superfamily protein	6.93734	1.19609	1.04769	3.06037	18.1779	5.00915	8.61632	10.6011	0.473241	3.88379	4.0623	2.80644	1.62646	3.94014	10.4734	5.34667
BnaA01g00500D	chrA01	264721-266383	AT4G37440.1	unknown protein; BEST Arabidopsis thaliana protein match is: unknown protein (TAIR:AT3G50040.1); Has 220 Blast hits to 205 proteins in 55 species: Archae - 0; Bacteria - 15; Metazoa - 50; Fungi - 11; Plants - 76; Viruses - 3; Other Eukaryotes - 65 (source: NCBI BLink).	1.63184	3.11002	2.01101	2.25096	1.93837	1.03855	2.13313	1.70335	0.717552	0.297756	0.483978	0.499762	0.349551	0.345335	1.16369	0.619525
BnaA01g00510D	chrA01	278803-280759	AT4G37430.1	cytochrome P450, family 91, subfamily A, polypeptide 2	0.565423	0.623456	1.86362	1.0175	0.275869	0.544141	0.837849	0.55262	0.701688	1.85481	1.80323	1.45324	0.181009	0.204224	0	0.128411
BnaA01g00520D	chrA01	282886-284561	AT4G37430.1	cytochrome P450, family 91, subfamily A, polypeptide 2	0	0	0.229406	0.0764687	0	0	0	0	0.0831169	0.421559	4.46107	1.65525	0.162825	0.0909802	0	0.0846017
BnaA01g00530D	chrA01	287346-289074	AT4G37420.1	Domain of unknown function (DUF23)	0	0	0	0	0	0	0	0	0	0	0	0	0	0	0	0
BnaA01g00540D	chrA01	292029-292236	AT4G37410.1	cytochrome P450, family 81, subfamily F, polypeptide 4	0	0	0	0	0	0	0	0	0	0	0	0	0	0	0	0
BnaA01g00560D	chrA01	293385-293643	AT4G37410.1	cytochrome P450, family 81, subfamily F, polypeptide 4	0	0	0	0	0	0	0	0	0	0	0	0	0	0	0	0
BnaA01g00570D	chrA01	305686-307778	AT4G37400.1	cytochrome P450, family 81, subfamily F, polypeptide 3	1.34542	0	1.96968	1.10503	0.758826	1.44006	1.34745	1.18211	1.8481	3.06242	2.02629	2.31227	0.335529	0.673952	0.0674525	0.358978
BnaA01g00580D	chrA01	315445-317614	AT4G37390.1	Auxin-responsive GH3 family protein	0.132985	0	0.0515882	0.0615244	3.03923	3.67345	1.60642	2.77303	0	0.331608	0.125383	0.15233	2.68036	5.63071	6.04609	4.78572
BnaA01g00610D	chrA01	332613-333546	AT4G37300.1	maternal effect embryo arrest 59	36.6307	69.7087	28.2229	44.8541	11.2231	5.84107	10.3217	9.12862	43.799	44.4869	80.2422	56.176	14.7574	23.4138	17.5603	18.5772
BnaA01g00630D	chrA01	342749-343013	AT4G37295.1	unknown protein; FUNCTIONS IN: molecular_function unknown; INVOLVED IN: biological_process unknown; LOCATED IN: endomembrane system; EXPRESSED IN: stem, root, leaf; EXPRESSED DURING: LP.06 six leaves visible, LP.04 four leaves visible; Has 30201 Blast hits to 17322 proteins in 780 species: Archae - 12; Bacteria - 1396; Metazoa - 17338; Fungi - 3422; Plants - 5037; Viruses - 0; Other Eukaryotes - …	0	0	2.47575	0.82525	2.89841	13.8266	2.71583	6.48028	0.315884	0	0	0.105295	4.81012	5.55648	6.8387	5.7351
BnaA01g00670D	chrA01	360233-361364	AT4G37260.1	myb domain protein 73	47.7332	57.973	13.5875	39.7646	16.3756	7.33102	9.8299	11.1788	25.5663	14.7145	12.7144	17.6651	7.79234	8.97411	14.8856	10.5507
BnaA01g00690D	chrA01	379802-381866	AT4G36880.1	cysteine proteinase1	0.0836985	0.0837248	0.028297	0.0652401	17.89	38.4021	12.0647	22.7856	0	0	0.142144	0.0473813	35.8641	51.6216	22.7861	36.7573
BnaA01g00700D	chrA01	384082-389303	AT4G36890.1	Nucleotide-diphospho-sugar transferases superfamily protein	0.691125	0.401515	0.727798	0.606813	0.84717	1.19194	0.644375	0.894495	0.458492	0.541809	0.734956	0.578419	0.41999	0.637238	0.657959	0.571729
BnaA01g00720D	chrA01	401172-401524	AT4G36910.1	Cystathionine beta-synthase (CBS) family protein	0	0	0	0	0	0	0	0	0	0	0	0	0	0	0	0
BnaA01g00740D	chrA01	434667-435732	AT4G36950.1	mitogen-activated protein kinase kinase kinase 21	0	0.444174	0	0.148058	3.66378	5.01032	5.55954	4.74455	0	0	0.126061	0.0420203	22.3477	9.6731	7.8786	13.2998
BnaA01g00760D	chrA01	444851-446534	AT4G36970.1	Remorin family protein	2.2562	4.65939	2.40714	3.10758	2.84587	0.689189	2.03048	1.85518	0.816683	0	0.505532	0.440738	0	0.172456	0.120347	0.097601
BnaA01g00770D	chrA01	448930-452159	AT4G36980.2	FUNCTIONS IN: molecular_function unknown; INVOLVED IN: biological_process unknown; EXPRESSED IN: 23 plant structures; EXPRESSED DURING: 13 growth stages; CONTAINS InterPro DOMAIN/s: Splicing factor, suppressor of white apricot (InterPro:IPR019147); Has 5391 Blast hits to 4388 proteins in 280 species: Archae - 1; Bacteria - 114; Metazoa - 3014; Fungi - 666; Plants - 308; Viruses - 14; Other Eukary…	12.6254	15.6635	12.3301	13.5397	11.1265	10.3111	12.5667	11.3348	14.3677	9.82084	12.7395	12.3093	15.222	18.789	27.2337	20.4149
BnaA01g00810D	chrA01	466240-468633	AT4G37050.1	PATATIN-like protein 4	0	0	0	0	0	0	0	0	0	0	0	0	0	0	0	0
BnaA01g00820D	chrA01	470488-473270	AT4G37070.2	Acyl transferase/acyl hydrolase/lysophospholipase superfamily protein	0	0	0	0	0	0	0	0	0	0	0	0	0	0	0	0
BnaA01g00830D	chrA01	474937-477715	AT4G37070.2	Acyl transferase/acyl hydrolase/lysophospholipase superfamily protein	0	0.198826	0	0.0662753	0	0	0	0	0	0	0	0	0	0.0991303	0.139616	0.0795821
BnaA01g00870D	chrA01	491868-494187	AT4G37100.1	Pyridoxal phosphate (PLP)-dependent transferases superfamily protein	0.88048	0.8248	0.529471	0.744917	0.251985	0.370244	0.219124	0.280451	0.702763	0.54744	0.424166	0.558123	0	0.559059	0.261675	0.273578
BnaA01g00880D	chrA01	496243-497897	AT4G37110.1	Zinc-finger domain of monoamine-oxidase A repressor R1	2.45949	2.38595	1.81213	2.21919	2.12276	1.50298	2.23836	1.9547	3.26613	1.84973	3.00607	2.70731	1.45387	2.42091	3.5731	2.48263
BnaA01g00900D	chrA01	501310-502567	AT4G37150.1	methyl esterase 9	3.50076	1.27397	3.70205	2.82559	35.2462	61.8177	29.7982	42.2874	1.99871	1.70062	8.082	3.92711	17.91	17.9806	14.748	16.8795
BnaA01g00910D	chrA01	503585-505823	AT4G37160.1	SKU5 similar 15	0	0	0	0	0	0	0	0	0	0	0	0	0	0	0	0
BnaA01g00930D	chrA01	514608-516217	AT4G37200.1	Thioredoxin superfamily protein	49.0943	39.4571	32.0159	40.1891	13.4933	11.1475	21.8195	15.4868	28.2377	46.2595	31.8018	35.433	5.03061	5.11811	6.64032	5.59635
BnaA01g00980D	chrA01	535290-540515	AT4G36870.2	BEL1-like homeodomain 2	14.4613	18.1959	12.2523	14.9698	2.68801	3.2358	6.04845	3.99075	8.57151	9.23374	10.4616	9.42228	1.44512	1.84447	1.62429	1.63796
BnaA01g01010D	chrA01	557039-558209	AT4G36820.1	Protein of unknown function (DUF607)	0.750153	0.681538	0.701707	0.711133	7.75076	8.25724	5.9177	7.30857	0.440771	0	0.411959	0.284243	47.2789	46.5476	35.8498	43.2254
BnaA01g01020D	chrA01	560147-561444	AT4G36810.1	geranylgeranyl pyrophosphate synthase 1	18.188	18.0388	11.9169	16.0479	9.22961	5.59502	10.6437	8.48944	16.0618	13.8787	12.601	14.1805	2.67443	3.67977	2.63679	2.997
BnaA01g01030D	chrA01	563842-565807	AT4G36790.1	Major facilitator superfamily protein	4.57059	9.08889	3.59188	5.75045	4.56293	2.45955	3.36612	3.46287	2.03062	4.48799	2.31766	2.94542	1.08913	1.56373	1.48189	1.37825
BnaA01g01070D	chrA01	574888-578111	AT4G36760.1	aminopeptidase P1	2.51862	1.96507	5.87765	3.45378	7.14861	8.51231	7.85381	7.83824	3.17646	3.66967	5.74251	4.19621	3.30556	4.95839	3.3434	3.86912
BnaA01g01080D	chrA01	578471-579912	AT4G36750.1	Quinone reductase family protein	2.82421	2.88705	2.53004	2.7471	5.54777	4.20342	3.93757	4.56292	0.121787	0	0.0617233	0.0611701	0.676047	0	0.502486	0.392844
BnaA01g01110D	chrA01	596449-597906	AT4G36720.1	HVA22-like protein K	0	0	0	0	0	0.115893	0	0.038631	0	0	0	0	0	0	0	0
BnaA01g01120D	chrA01	598184-599648	AT4G36710.1	GRAS family transcription factor	1.41578	0.614035	3.61413	1.88132	1.01996	1.4498	2.08722	1.51899	4.81443	6.18668	5.98739	5.66283	1.69528	2.37358	1.5777	1.88219
BnaA01g01240D	chrA01	643226-644689	AT4G36470.1	S-adenosyl-L-methionine-dependent methyltransferases superfamily protein	4.6881	5.28467	5.33043	5.10107	1.49316	2.29949	2.09665	1.9631	6.8891	2.34821	3.24214	4.15982	3.22057	2.11134	2.29684	2.54292
BnaA01g01290D	chrA01	666760-668137	No hits found	0	0	0	0	0	0	0	0	0	0	0	0	0	0	0	0	0
BnaA01g01300D	chrA01	671835-672911	AT4G36410.1	ubiquitin-conjugating enzyme 17	3.66471	7.60757	1.62125	4.29784	4.99052	3.81222	2.77814	3.86029	1.56975	5.12131	6.08945	4.26017	2.7618	5.5886	11.4764	6.60893
BnaA01g01360D	chrA01	724078-727023	AT4G36250.1	aldehyde dehydrogenase 3F1	1.2622	0.20423	2.52477	1.3304	0.797434	0.46801	0.868037	0.71116	2.54546	2.67366	1.74029	2.3198	0.231783	0.412462	0.578596	0.407614
BnaA01g01380D	chrA01	731001-731794	AT4G36230.1	unknown protein; FUNCTIONS IN: molecular_function unknown; INVOLVED IN: biological_process unknown; LOCATED IN: endomembrane system; EXPRESSED IN: leaf apex, hypocotyl, flower; EXPRESSED DURING: petal differentiation and expansion stage; Has 250444 Blast hits to 52918 proteins in 2611 species: Archae - 614; Bacteria - 68464; Metazoa - 90603; Fungi - 16312; Plants - 24752; Viruses - 3701; Other Eu…	0	0	0	0	0	0	0	0	0.0736084	0	0.0564722	0.0433602	0	0	0	0
BnaA01g01390D	chrA01	739136-739642	No hits found	0	0	0	0	0	0	0	0	0	0	0	0	0	0	0	0	0
BnaA01g01410D	chrA01	749985-754276	AT4G36210.1	Protein of unknown function (DUF726)	4.88841	3.50807	4.03057	4.14235	6.48515	6.4606	4.83051	5.92542	1.99736	2.60084	3.17782	2.59201	5.91079	6.40796	8.69984	7.0062
BnaA01g01420D	chrA01	754633-757215	AT4G36195.3	Serine carboxypeptidase S28 family protein	17.8388	9.70447	22.3007	16.6147	4.83522	4.8372	10.2409	6.63777	24.6723	17.3491	22.377	21.4661	2.2992	2.0544	2.21423	2.18928
BnaA01g01450D	chrA01	777342-781758	AT4G36150.1	Disease resistance protein (TIR-NBS-LRR class) family	1.2404	0.440322	0.838245	0.839656	0.376327	0.450956	0.722968	0.51675	1.26116	0.494043	1.14395	0.966384	0.192595	1.27774	0.659023	0.709786
BnaA01g01470D	chrA01	787753-789268	AT4G36130.1	Ribosomal protein L2 family	11.5935	3.85049	3.4721	6.30536	31.9179	34.4757	18.1312	28.1749	4.78992	8.23719	5.63405	6.22039	78.5386	55.6684	40.7066	58.3045
BnaA01g01490D	chrA01	797662-798148	AT4G36110.1	SAUR-like auxin-responsive protein family	0	0.403778	0.512025	0.305268	0	0.17104	0	0.0570133	0.416714	0	0.50629	0.307668	0	0.362846	0.51142	0.291422
BnaA01g01500D	chrA01	803527-805395	AT4G36105.1	unknown protein; FUNCTIONS IN: molecular_function unknown; INVOLVED IN: biological_process unknown; LOCATED IN: nucleus; EXPRESSED IN: 6 plant structures; EXPRESSED DURING: LP.04 four leaves visible, 4 anthesis, petal differentiation and expansion stage; BEST Arabidopsis thaliana protein match is: unknown protein (TAIR:AT2G17990.1); Has 30201 Blast hits to 17322 proteins in 780 species: Archae - …	2.06291	3.16727	3.36004	2.86341	3.08585	1.69363	2.327	2.36883	1.35202	2.62113	2.87069	2.28128	0.167236	0.680618	0.136036	0.327963
BnaA01g01530D	chrA01	827112-827336	No hits found	0	0	0	0	0	0	0	0	0	0	0	0	0	0	0	0	0
BnaA01g01600D	chrA01	848377-849926	AT4G35970.1	ascorbate peroxidase 5	0.130299	0.130817	3.22654	1.16255	1.7704	1.13452	2.3925	1.76581	1.89719	2.31974	2.10761	2.10818	1.342	2.95072	5.02689	3.10654
BnaA01g01620D	chrA01	852681-854173	AT4G35940.2	unknown protein; FUNCTIONS IN: molecular_function unknown; INVOLVED IN: biological_process unknown; LOCATED IN: cellular_component unknown; EXPRESSED IN: 24 plant structures; EXPRESSED DURING: 15 growth stages; BEST Arabidopsis thaliana protein match is: unknown protein (TAIR:AT2G17787.1).	0.191851	0.5907	0.235728	0.339426	1.10153	3.68946	1.34628	2.04576	1.66053	0.900158	1.71521	1.4253	69.7097	46.6237	74.9328	63.7554
BnaA01g01640D	chrA01	868632-869717	AT4G35900.1	Basic-leucine zipper (bZIP) transcription factor family protein	0.388275	1.38884	1.01414	0.930418	0	0.0863205	0.231757	0.106026	1.15769	0	0.700033	0.619241	0.625708	0.551815	0.389577	0.522367
BnaA01g01650D	chrA01	874668-878093	AT4G35890.1	winged-helix DNA-binding transcription factor family protein	4.86931	5.53483	5.39985	5.268	10.2267	10.0064	7.85251	9.36187	6.0915	4.01624	6.72251	5.61008	12.704	12.7356	10.9786	12.1394
BnaA01g01660D	chrA01	884125-886777	AT4G35880.1	Eukaryotic aspartyl protease family protein	1.76787	1.40185	0.862119	1.34395	0.807065	1.33978	0.896708	1.01452	1.03437	0.585399	0.313875	0.644548	0	0.0649992	0.136924	0.0673077
BnaA01g01680D	chrA01	889715-892956	AT4G35850.1	Pentatricopeptide repeat (PPR) superfamily protein	2.42519	0.428448	0.936953	1.26353	4.13819	4.82367	3.32504	4.09563	3.02065	1.36495	2.13728	2.17429	8.24506	9.38684	7.72642	8.45277
BnaA01g01690D	chrA01	894402-895955	AT4G35840.1	RING/U-box superfamily protein	4.5285	7.16655	4.2824	5.32582	3.44269	2.42223	1.97915	2.61469	2.2985	2.96659	2.74338	2.66949	0.940837	0.766622	1.84498	1.18415
BnaA01g01730D	chrA01	906816-909631	AT4G35820.1	2-oxoglutarate (2OG) and Fe(II)-dependent oxygenase superfamily protein	0	0	0	0	0	0	0	0	0	0	0	0	0	0	0	0
BnaA01g01740D	chrA01	910236-911873	AT4G35810.1	2-oxoglutarate (2OG) and Fe(II)-dependent oxygenase superfamily protein	0	0	0	0	0	0	0	0	0	0	0	0	0	0	0	0
BnaA01g01770D	chrA01	926868-927057	AT4G35783.1	ROTUNDIFOLIA like 6	0	0	0	0	0	0	0	0	0.876282	0	5.3777	2.08466	7.05559	0	0	2.35186
BnaA01g01780D	chrA01	930044-931130	AT4G35770.1	Rhodanese/Cell cycle control phosphatase superfamily protein	156.783	42.5629	1.23372	66.8599	10.6241	1.06669	8.52828	6.73969	4.79213	6.41704	11.8272	7.67879	11.2246	12.3193	71.0406	31.5282
BnaA01g01810D	chrA01	935849-937891	AT4G35730.1	Regulator of Vps4 activity in the MVB pathway protein	0.723404	1.52117	2.92003	1.72153	0.0401954	0.270983	0.415009	0.242062	1.51265	0.351579	0.13408	0.666103	0	0.0779553	0	0.0259851
BnaA01g01820D	chrA01	939321-940156	AT4G35690.1	Arabidopsis protein of unknown function (DUF241)	0	0	0	0	0	0	0	0	0	0	0	0	0	0	0	0
BnaA01g01830D	chrA01	941867-942626	AT4G35700.1	zinc finger (C2H2 type) family protein	0	0.179304	0	0.059768	0	0	0	0	0.0405833	0	0	0.0135278	1.29228	0	0.258661	0.51698
BnaA01g01840D	chrA01	943455-944298	AT4G35690.1	Arabidopsis protein of unknown function (DUF241)	0.178197	0	0	0.059399	0	0	0	0	0	0	0	0	0	0	0	0
BnaA01g01850D	chrA01	946198-947092	AT4G35680.1	Arabidopsis protein of unknown function (DUF241)	0	0.614378	0	0.204793	0	0	0	0	0.0341224	0	0	0.0113741	0	0.152545	0	0.0508483
BnaA01g01870D	chrA01	952269-958005	AT4G35600.1	Protein kinase superfamily protein	2.11799	1.43611	1.45662	1.67024	9.28811	13.8828	6.52341	9.89811	0.506849	1.68322	0.323436	0.837835	17.1004	18.5581	12.3111	15.9899
BnaA01g01880D	chrA01	959406-961503	AT4G35590.1	RWP-RK domain-containing protein	0.230553	0	0.273341	0.167965	0.114989	0.675696	0.255061	0.348582	0.202041	0	0	0.067347	0.392545	0.462142	0.242968	0.365885
BnaA01g01920D	chrA01	971750-973201	AT4G35540.1	zinc ion binding;transcription regulators	0.764648	0.449254	0.372879	0.528927	0.401922	0.623968	0.508053	0.511314	0.455012	0.551779	1.39833	0.801707	1.23519	1.59137	1.72344	1.51667
BnaA01g01950D	chrA01	981395-983318	AT4G35500.1	Protein kinase superfamily protein	1.48733	0.238265	1.08411	0.936568	1.37495	1.58723	1.34938	1.43719	0.613658	0.36708	0.592468	0.524402	0.861243	0.248013	0.347098	0.485451
BnaA01g01970D	chrA01	992390-995214	AT4G35470.1	plant intracellular ras group-related LRR 4	8.38487	12.7842	13.6216	11.5969	10.5873	12.1564	10.5106	11.0848	7.65773	4.39485	7.25961	6.4374	18.9019	18.4886	21.251	19.5472
BnaA01g01980D	chrA01	997392-999715	AT4G35450.1	ankyrin repeat-containing protein 2	64.4613	94.2158	61.7511	73.4761	28.3086	24.7242	31.7805	28.2711	53.565	56.6544	51.4041	53.8745	22.9554	25.9248	25.9676	24.9493
BnaA01g02010D	chrA01	1005692-1007412	AT3G18150.1	RNI-like superfamily protein	0	0	0	0	0	0	0	0	0	0	0.0781241	0.0260414	0.199039	0	0	0.0663463
BnaA01g02020D	chrA01	1008093-1009487	AT4G35410.2	Clathrin adaptor complex small chain family protein	0.414937	0.664466	0.404595	0.494666	0.78929	0.328022	0.421918	0.513077	0.666032	0	0.364297	0.343443	0.671184	0.266672	1.03513	0.657662
BnaA01g02030D	chrA01	1012288-1013197	AT4G35390.1	AT-hook protein of GA feedback 1	0	0	0	0	0	0	0	0	0	0	0	0	0	0	0	0
BnaA01g02040D	chrA01	1016411-1023036	AT4G35380.1	SEC7-like guanine nucleotide exchange family protein	0.190599	0.102532	0.123784	0.138972	11.2345	13.131	8.76549	11.0437	0.26949	0.271439	0.33982	0.293583	28.1068	23.6285	28.7264	26.8206
BnaA01g02060D	chrA01	1028245-1029663	AT4G35350.1	xylem cysteine peptidase 1	0.270352	0.99427	2.60603	1.29022	0.143833	0.139542	0.529134	0.270836	0.344308	0	0.255644	0.199984	0.164717	0.278058	0.0650007	0.169259
BnaA01g02070D	chrA01	1030057-1032660	AT4G35335.1	Nucleotide-sugar transporter family protein	1.89193	3.4481	3.23279	2.85761	0.560741	1.17277	1.06028	0.931264	1.11007	1.83653	0.463956	1.13685	0.179433	0.108024	0	0.095819
BnaA01g02090D	chrA01	1035056-1038277	AT4G35310.1	calmodulin-domain protein kinase 5	56.3392	63.0131	39.6715	53.0079	89.892	98.466	79.2725	89.2102	36.4697	31.5609	30.0418	32.6908	79.1761	87.35	89.5975	85.3745
BnaA01g02170D	chrA01	1069635-1072378	AT5G60620.1	glycerol-3-phosphate acyltransferase 9	5.20206	5.2148	4.64292	5.01993	5.30935	8.4957	6.01646	6.60717	4.92332	8.55283	7.05191	6.84269	8.27988	5.90951	6.77371	6.9877
BnaA01g02200D	chrA01	1135261-1135375	AT4G35030.3	Protein kinase superfamily protein	0	0	9.83483	3.27828	0	0	0	0	18.8963	0	0	6.29877	0	0	0	0
BnaA01g02210D	chrA01	1135518-1137250	AT4G35030.2	Protein kinase superfamily protein	0.396981	0.279923	0.727011	0.467972	0.305415	0.135825	0.315383	0.252208	0.745658	0	0.186466	0.310708	1.22657	0.280174	0.32986	0.612201
BnaA01g02220D	chrA01	1139262-1141135	AT4G35020.3	RAC-like 3	13.9988	16.8386	7.83489	12.8908	2.77955	1.38726	3.57225	2.57969	13.2987	4.71062	5.31949	7.77627	0	0.704769	0.247559	0.317443
BnaA01g02250D	chrA01	1153360-1154296	AT4G34970.1	actin depolymerizing factor 9	0	0.383314	0	0.127771	0	0	0	0	0.17555	0	0	0.0585167	0	0	0	0
BnaA01g02260D	chrA01	1157369-1159357	AT4G34960.1	Cyclophilin-like peptidyl-prolyl cis-trans isomerase family protein	2.952	3.30206	2.8318	3.02862	5.45423	5.12971	2.94108	4.50834	3.45908	6.08515	5.26937	4.93787	7.07007	6.42004	5.18485	6.22499
BnaA01g02280D	chrA01	1167351-1169358	AT4G34940.1	armadillo repeat only 1	0	0	0	0	0.193452	0.07083	0.139237	0.134506	0	0	0	0	0.127757	0	0	0.0425857
BnaA01g02290D	chrA01	1171098-1174336	AT4G34910.1	P-loop containing nucleoside triphosphate hydrolases superfamily protein	1.42681	0.821367	1.48536	1.24451	3.06747	3.22958	2.26017	2.85241	0.640023	0.205384	1.07709	0.640832	3.89744	3.45249	1.85813	3.06935
BnaA01g02310D	chrA01	1181129-1181998	AT4G34880.1	Amidase family protein	0	0	0.0775745	0.0258582	0	0	0.0722776	0.0240925	0	0	0	0	0	0	0	0
BnaA01g02320D	chrA01	1182069-1184932	AT4G34880.1	Amidase family protein	0	0	0.105085	0.0350283	0.15758	0	0	0.0525267	0	0	0	0	0	0	0	0
BnaA01g02340D	chrA01	1189250-1189918	AT4G34870.1	rotamase cyclophilin 5	9.35326	8.94995	14.4321	10.9118	15.7328	18.7048	15.2959	16.5778	7.72429	16.5899	8.40473	10.9063	17.6467	15.166	6.7842	13.199
BnaA01g02360D	chrA01	1199090-1200589	AT4G34850.1	Chalcone and stilbene synthase family protein	0	0	0	0	0	0	0	0	0	0	0	0	0	0	0	0
BnaA01g02380D	chrA01	1207545-1207860	AT4G34810.1	SAUR-like auxin-responsive protein family	0	0	0	0	0	0	0	0	0	0	0	0	0	0	0	0
BnaA01g02390D	chrA01	1210052-1210331	AT4G34800.1	SAUR-like auxin-responsive protein family	2.43299	0	0	0.810997	0	0	0	0	0.553043	0	0.418453	0.323832	0	0	0	0
BnaA01g02400D	chrA01	1212352-1212670	AT4G34790.1	SAUR-like auxin-responsive protein family	0	0	0	0	0	0	0	0	0.188542	0	0	0.0628473	0	0	0	0
BnaA01g02410D	chrA01	1215909-1216658	AT4G34770.1	SAUR-like auxin-responsive protein family	0.552925	1.36172	0	0.638215	0	0	0	0	0.811661	2.31944	0.618139	1.24975	0	0	0	0
BnaA01g02430D	chrA01	1232291-1233049	AT4G34750.2	SAUR-like auxin-responsive protein family	1.46954	0	0.343959	0.6045	0.315326	1.01901	0.19371	0.509349	0.177328	0	0.265544	0.147624	2.07292	1.41616	1.68953	1.7262
BnaA01g02470D	chrA01	1251799-1253393	AT4G34700.1	LYR family of Fe/S cluster biogenesis protein	5.09475	3.74867	5.10131	4.64824	3.30531	6.17848	4.19246	4.55875	2.48474	5.47764	2.84678	3.60305	4.30984	2.01914	1.94723	2.75874
BnaA01g02490D	chrA01	1257778-1259308	AT4G34670.1	Ribosomal protein S3Ae	13.3611	12.3178	5.72359	10.4675	27.4863	28.3127	16.7383	24.1791	8.89342	10.3527	7.73601	8.99404	53.2015	51.2101	35.5022	46.6379
BnaA01g02510D	chrA01	1262846-1265371	AT4G34650.1	squalene synthase 2	0	0.0801787	0.364195	0.148125	0.112473	0	0	0.037491	0.239109	0.689688	0.107475	0.345424	0.398434	0.242241	0.171252	0.270642
BnaA01g02520D	chrA01	1265981-1269775	AT4G34640.1	squalene synthase 1	0.806395	1.15426	1.05103	1.00389	2.11106	2.11685	1.68577	1.97123	1.68242	1.12471	0.499707	1.10228	1.4304	1.10528	0.7766	1.10409
BnaA01g02550D	chrA01	1274924-1275466	AT4G34600.1	unknown protein; FUNCTIONS IN: molecular_function unknown; INVOLVED IN: pollen tube growth; LOCATED IN: endomembrane system; EXPRESSED IN: 11 plant structures; EXPRESSED DURING: M germinated pollen stage, LP.04 four leaves visible, 4 anthesis, petal differentiation and expansion stage; BEST Arabidopsis thaliana protein match is: unknown protein (TAIR:AT2G16385.1); Has 17 Blast hits to 17 proteins…	0	0	2.71745	0.905817	1.91839	0	1.8577	1.2587	5.7366	0	26.5577	10.7648	0	1.95154	0	0.650513
BnaA01g02560D	chrA01	1276956-1277994	No hits found	0	0	0	0	0	0	0	0.0455821	0.015194	0	0	0	0	0.244725	0.142667	0.200991	0.196128
BnaA01g02570D	chrA01	1280573-1281038	AT4G34590.1	G-box binding factor 6	15.6509	9.3428	28.4384	17.8107	61.0763	75.8055	44.9577	60.6132	6.71845	19.1378	21.9915	15.9492	132.387	90.7352	120.034	114.385
BnaA01g02600D	chrA01	1301070-1301930	AT4G34560.1	unknown protein; BEST Arabidopsis thaliana protein match is: unknown protein (TAIR:AT5G66440.1); Has 67 Blast hits to 66 proteins in 11 species: Archae - 0; Bacteria - 0; Metazoa - 0; Fungi - 0; Plants - 67; Viruses - 0; Other Eukaryotes - 0 (source: NCBI BLink).	11.7892	2.3761	54.0228	22.7294	11.5135	3.2553	15.6296	10.1328	26.5497	20.0977	35.4797	27.3757	1.7912	5.05959	1.61726	2.82268
BnaA01g02610D	chrA01	1304662-1306004	AT4G34540.1	NmrA-like negative transcriptional regulator family protein	1.98471	1.59872	1.09118	1.5582	0.49757	0.788444	1.08844	0.791485	0.997046	1.64637	0.250963	0.964793	0	0.245961	0	0.081987
BnaA01g02620D	chrA01	1306915-1308748	AT4G34530.1	cryptochrome-interacting basic-helix-loop-helix 1	28.7911	35.7577	21.0306	28.5265	6.84116	4.22669	6.67044	5.91276	6.35999	18.2782	13.5764	12.7382	1.51387	2.08777	1.69202	1.76455
BnaA01g02670D	chrA01	1326689-1331673	AT4G34450.1	coatomer gamma-2 subunit, putative / gamma-2 coat protein, putative / gamma-2 COP, putative	9.57052	5.44575	7.79298	7.60308	20.5108	23.7039	16.805	20.3399	13.4209	9.23909	9.51794	10.726	24.0916	21.6131	26.0368	23.9138
BnaA01g02680D	chrA01	1332073-1334872	AT4G34440.1	Protein kinase superfamily protein	0	0	0.0192723	0.0064241	0	0	0	0	0	0	0	0	0	0	0	0
BnaA01g02690D	chrA01	1335266-1339080	AT4G34430.4	DNA-binding family protein	2.93461	3.17733	3.2993	3.13708	1.7178	2.91362	2.15729	2.2629	6.45869	4.65514	7.54985	6.22123	7.31607	5.58883	5.37205	6.09232
BnaA01g02700D	chrA01	1339987-1341750	AT4G34420.1	P-loop containing nucleoside triphosphate hydrolases superfamily protein	0	0	0	0	0	0	0.0365994	0.0121998	0.0258166	0	0	0.00860553	0	0	0	0
BnaA01g02720D	chrA01	1348474-1349263	AT4G34410.1	redox responsive transcription factor 1	0.164366	0	0.480184	0.21485	0.104552	0.0958451	3.12122	1.10721	0	0	0	0	0	0.576086	0.133328	0.236471
BnaA01g02730D	chrA01	1353169-1353406	AT4G34390.1	extra-large GTP-binding protein 2	0	0	0	0	0	0	0	0	0	0	0	0	0	2.02011	0	0.67337
BnaA01g02750D	chrA01	1358902-1359425	No hits found	0	0	0	0	0	0	0	0	0	7.26176	0	0	2.42059	0	0	11.575	3.85833
BnaA01g02760D	chrA01	1360816-1362256	AT4G34380.1	Transducin/WD40 repeat-like superfamily protein	0	0	0	0	0	0	0	0	0	0	0	0	0	0	0	0
BnaA01g02770D	chrA01	1363569-1366772	AT4G34370.1	RING/U-box superfamily protein	6.48552	8.8352	7.46982	7.59685	4.92026	6.448	5.78052	5.71626	6.28842	4.91627	7.56391	6.2562	7.35981	6.43944	6.91884	6.90603
BnaA01g02800D	chrA01	1374612-1380567	AT4G34310.1	alpha/beta-Hydrolases superfamily protein	2.73658	2.97067	3.37124	3.02616	5.17501	5.34074	4.75001	5.08859	2.74584	2.15514	3.51222	2.8044	12.3853	8.59542	10.3165	10.4324
BnaA01g02810D	chrA01	1385739-1386893	AT4G34290.1	SWIB/MDM2 domain superfamily protein	15.02	10.0964	9.1845	11.4336	2.87962	1.94704	5.79716	3.54127	12.7147	25.5971	17.4622	18.5913	1.995	4.662	1.39928	2.68543
BnaA01g02820D	chrA01	1387142-1391259	AT4G34280.1	transducin family protein / WD-40 repeat family protein	2.60904	3.41848	3.68006	3.23586	4.52067	4.6574	4.37913	4.51907	2.60525	4.61456	3.81698	3.67893	5.68182	6.22954	6.53506	6.14881
BnaA01g02850D	chrA01	1396236-1398073	AT2G15000.5	unknown protein; FUNCTIONS IN: molecular_function unknown; INVOLVED IN: biological_process unknown; LOCATED IN: chloroplast; EXPRESSED IN: 22 plant structures; EXPRESSED DURING: 13 growth stages; BEST Arabidopsis thaliana protein match is: unknown protein (TAIR:AT4G34265.2); Has 80 Blast hits to 80 proteins in 11 species: Archae - 0; Bacteria - 0; Metazoa - 0; Fungi - 0; Plants - 80; Viruses - 0;…	0.759379	0.296845	0.240024	0.432083	0.173776	0.479163	0.222873	0.291937	0.319123	1.72797	0.462356	0.836483	1.02621	0.589103	0.631206	0.74884
BnaA01g02860D	chrA01	1398976-1403299	AT4G34260.1	1,2-alpha-L-fucosidases	11.356	11.704	8.64662	10.5689	0.661792	1.11574	4.25754	2.01169	6.61801	5.98584	1.44503	4.68296	0.264897	0.691773	1.40278	0.786483
BnaA01g02870D	chrA01	1406034-1407429	AT4G34250.1	3-ketoacyl-CoA synthase 16	0	0	0	0	0	0	0.0266666	0.00888887	0	0	0	0	0	0	0	0
BnaA01g02880D	chrA01	1410740-1413775	AT4G34240.1	aldehyde dehydrogenase 3I1	4.87335	7.58575	9.00304	7.15405	2.70102	3.95078	12.558	6.40327	12.399	14.4654	13.7779	13.5474	0.980827	2.8342	0.556807	1.45728
BnaA01g02950D	chrA01	1436041-1439972	AT3G42050.1	vacuolar ATP synthase subunit H family protein	14.8705	16.6645	15.1048	15.5466	23.762	24.8319	18.5705	22.3881	10.0201	14.25	9.65967	11.3099	15.8205	11.5021	12.346	13.2229
BnaA01g02970D	chrA01	1450645-1452014	AT4G34160.1	CYCLIN D3;1	0.226726	0.230144	0.379655	0.278842	0.056481	0.275167	0.281351	0.204333	0.220383	0	0.114595	0.111659	0.194717	0.113003	0.237679	0.1818
BnaA01g02990D	chrA01	1454912-1457560	AT4G34140.3	D111/G-patch domain-containing protein	3.20294	3.01047	4.86259	3.692	2.84173	3.14698	3.0455	3.0114	3.05939	2.65953	3.25713	2.99202	3.6825	4.41891	3.71434	3.93858
BnaA01g03040D	chrA01	1467744-1469440	AT4G34120.1	Cystathionine beta-synthase (CBS) family protein	5.78579	8.46369	14.6226	9.62403	23.8201	23.7523	12.2751	19.9492	2.31769	12.7043	16.4748	10.4989	11.7743	19.783	11.5845	14.3806
BnaA01g03050D	chrA01	1469886-1473466	AT4G34110.1	poly(A) binding protein 2	24.4556	40.5644	14.8743	26.6314	31.8465	26.8433	21.2169	26.6356	9.0203	14.6232	15.9801	13.2079	9.30879	9.09989	10.9888	9.79916
BnaA01g03060D	chrA01	1474540-1479049	AT4G34100.2	RING/U-box superfamily protein	7.22043	1.99008	3.54493	4.25181	4.47268	12.6406	6.89014	8.00114	18.3289	10.3502	17.774	15.4844	58.8421	63.4449	69.3273	63.8714
BnaA01g03070D	chrA01	1479501-1485870	AT4G34060.1	demeter-like protein 3	3.19785	4.52503	3.26555	3.66281	2.70045	2.80786	3.3572	2.95517	2.17045	1.95981	1.8011	1.97712	0.347822	0.766307	0.57992	0.564683
BnaA01g03120D	chrA01	1508778-1511199	AT4G33945.1	ARM repeat superfamily protein	0.999407	0.292076	1.57315	0.954878	2.77969	5.53501	2.87782	3.73084	1.4226	1.64427	1.144	1.40362	0.661353	0.61327	0.859844	0.711489
BnaA01g03130D	chrA01	1511858-1513135	AT4G33940.1	RING/U-box superfamily protein	2.42375	2.63438	2.05647	2.37153	9.53876	8.75181	7.51035	8.60031	1.93701	1.40845	2.86922	2.07156	26.898	26.462	24.4444	25.9348
BnaA01g03140D	chrA01	1513893-1514770	AT4G33925.1	unknown protein; Has 30201 Blast hits to 17322 proteins in 780 species: Archae - 12; Bacteria - 1396; Metazoa - 17338; Fungi - 3422; Plants - 5037; Viruses - 0; Other Eukaryotes - 2996 (source: NCBI BLink).	0	0	0	0	0	0	0.159825	0.053275	0.332906	0	0.170774	0.167893	0	0	0	0
BnaA01g03150D	chrA01	1515139-1516016	AT4G33865.1	Ribosomal protein S14p/S29e family protein	20.3333	21.1477	5.37595	15.619	26.8723	25.6045	11.617	21.3646	4.48693	5.4242	15.3072	8.40611	111.16	39.5799	29.29	60.01
BnaA01g03170D	chrA01	1527520-1529015	AT4G33870.1	Peroxidase superfamily protein	0	0	0	0	0	0	0.0352806	0.0117602	0	0	0	0	0	0	0	0
BnaA01g03240D	chrA01	1559337-1561787	AT4G33740.3	unknown protein; FUNCTIONS IN: molecular_function unknown; INVOLVED IN: biological_process unknown; LOCATED IN: cellular_component unknown; BEST Arabidopsis thaliana protein match is: unknown protein (TAIR:AT4G37820.1); Has 138092 Blast hits to 73110 proteins in 2951 species: Archae - 732; Bacteria - 17903; Metazoa - 48520; Fungi - 16808; Plants - 7078; Viruses - 1044; Other Eukaryotes - 46007 (s…	8.0983	11.2458	6.5174	8.6205	1.80792	1.43124	3.82118	2.35345	4.50826	6.27931	4.26737	5.01831	0.425363	0.487293	0.423775	0.445477
BnaA01g03250D	chrA01	1562407-1562926	AT4G33730.1	CAP (Cysteine-rich secretory proteins, Antigen 5, and Pathogenesis-related 1 protein) superfamily protein	0	0	0	0	0	0	0	0	0	0	0	0	0	0	0	0
BnaA01g03260D	chrA01	1564881-1565406	AT4G33720.1	CAP (Cysteine-rich secretory proteins, Antigen 5, and Pathogenesis-related 1 protein) superfamily protein	0	0.310258	0	0.103419	16.0035	44.0424	3.23349	21.0931	0	0	0.215965	0.0719883	0	0	0	0
BnaA01g03300D	chrA01	1576741-1577137	AT4G33666.1	unknown protein; FUNCTIONS IN: molecular_function unknown; INVOLVED IN: biological_process unknown; LOCATED IN: chloroplast; EXPRESSED IN: 19 plant structures; EXPRESSED DURING: 11 growth stages; Has 30201 Blast hits to 17322 proteins in 780 species: Archae - 12; Bacteria - 1396; Metazoa - 17338; Fungi - 3422; Plants - 5037; Viruses - 0; Other Eukaryotes - 2996 (source: NCBI BLink).	3.97668	6.89996	3.18468	4.68711	5.92605	1.03206	1.16176	2.70662	5.81862	4.90172	7.50413	6.07482	1.87736	3.72586	3.37446	2.99256
BnaA01g03320D	chrA01	1579124-1584879	AT4G33650.1	dynamin-related protein 3A	6.1197	5.65884	6.44882	6.07579	13.1847	16.4332	12.6978	14.1052	6.47564	8.00696	10.3751	8.2859	30.4609	24.069	27.185	27.2383
BnaA01g03350D	chrA01	1588632-1594073	AT4G33620.1	Cysteine proteinases superfamily protein	1.14015	0.882186	2.08843	1.37026	0.831124	1.28575	1.34534	1.15407	1.96093	0.698515	2.86799	1.84248	0.939766	1.13996	1.34727	1.14233
BnaA01g03360D	chrA01	1594949-1597409	AT4G33580.1	beta carbonic anhydrase 5	2.86621	2.99251	1.10363	2.32078	2.37133	2.34043	1.46143	2.05773	1.7473	1.89513	0.934678	1.5257	0.735831	1.48456	0.735599	0.98533
BnaA01g03370D	chrA01	1597635-1600850	AT4G33540.1	metallo-beta-lactamase family protein	7.49553	8.98892	6.3514	7.61195	9.86601	8.52328	10.9688	9.78603	2.37537	12.0251	18.8093	11.0699	2.13769	5.09226	4.11355	3.78117
BnaA01g03390D	chrA01	1605200-1610344	AT4G33520.2	P-type ATP-ase 1	2.35967	2.56825	2.34133	2.42308	6.6864	10.7052	5.82656	7.73939	2.86197	1.80542	2.35046	2.33928	19.1371	18.9252	22.0768	20.0464
BnaA01g03400D	chrA01	1610992-1613841	AT4G33510.1	3-deoxy-d-arabino-heptulosonate 7-phosphate synthase	15.8886	12.3197	12.3583	13.5222	22.4027	16.8637	18.5486	19.2717	13.3504	8.17141	11.7468	11.0895	20.6646	23.5463	28.3419	24.1843
BnaA01g03520D	chrA01	1651376-1653296	AT4G33420.1	Peroxidase superfamily protein	0	0	0.0316561	0.010552	0.18353	0.704442	0.206352	0.364775	0.0207673	0	0	0.00692243	0	0.192712	0.339557	0.177423
BnaA01g03530D	chrA01	1654735-1656253	AT4G33410.1	SIGNAL PEPTIDE PEPTIDASE-LIKE 1	2.01038	1.14203	1.84509	1.66583	4.6606	3.13083	2.91192	3.56778	0.952464	0.822552	0.906944	0.893987	14.2022	6.73837	8.83444	9.925
BnaA01g03550D	chrA01	1660738-1666144	AT4G33390.1	Plant protein of unknown function (DUF827)	0.777024	0.832668	0.571516	0.727069	0.232786	0.325812	0.340581	0.299726	0.86178	0.923762	0.558055	0.781199	0.134097	0.156485	0.127332	0.139305
BnaA01g03620D	chrA01	1693257-1696622	AT4G33220.1	pectin methylesterase 44	0.142432	0	0.0971242	0.0798521	0	0	0.0226903	0.00756343	0.0625863	0	0	0.0208621	0	0	0	0
BnaA01g03650D	chrA01	1718896-1720972	AT4G33180.1	alpha/beta-Hydrolases superfamily protein	2.09476	2.9837	3.85622	2.97823	4.1627	1.40913	2.36358	2.64514	4.87209	5.21044	4.58447	4.889	0.165363	0.699511	0.352233	0.405702
BnaA01g03670D	chrA01	1724299-1725576	AT4G33160.1	F-box family protein	1.19463	1.5047	1.50417	1.40117	0.495177	0.902408	0.735873	0.711153	0.811055	1.3231	0.39919	0.844448	0.684777	1.07565	0.823556	0.861328
BnaA01g03730D	chrA01	1740956-1742917	AT4G33140.1	Haloacid dehalogenase-like hydrolase (HAD) superfamily protein	1.0015	1.65481	0.890226	1.18218	2.18059	2.45014	1.47443	2.03505	1.65409	0.484253	1.15491	1.09775	1.48733	0.434814	1.60373	1.17529
BnaA01g03780D	chrA01	1754181-1755303	AT4G33100.1	CONTAINS InterPro DOMAIN/s: Mitochondrial distribution/morphology family 35/apoptosis (InterPro:IPR007918); Has 214 Blast hits to 214 proteins in 102 species: Archae - 0; Bacteria - 0; Metazoa - 110; Fungi - 69; Plants - 29; Viruses - 0; Other Eukaryotes - 6 (source: NCBI BLink).	3.40711	3.67741	2.62632	3.23695	2.28964	2.29947	1.88667	2.15859	0.971231	2.85981	2.74699	2.19268	0.440141	0.13325	0.937008	0.503466
BnaA01g03800D	chrA01	1760344-1764919	AT4G33080.1	AGC (cAMP-dependent, cGMP-dependent and protein kinase C) kinase family protein	8.38349	7.06772	18.1938	11.215	4.51963	8.00221	12.2013	8.24105	11.7226	10.7027	14.9846	12.47	2.77823	5.05369	6.15197	4.6613
BnaA01g03810D	chrA01	1765022-1768002	AT4G33060.1	Cyclophilin-like peptidyl-prolyl cis-trans isomerase family protein	5.24968	4.63279	5.47459	5.11902	5.6709	5.45265	5.42682	5.51679	3.74804	4.62073	3.91416	4.09431	3.98201	5.81819	6.05124	5.28381
BnaA01g03840D	chrA01	1778839-1781458	AT4G33030.1	sulfoquinovosyldiacylglycerol 1	3.50314	3.19825	2.01647	2.90595	0.0676071	0.422517	1.24194	0.577355	3.31638	1.49545	1.06588	1.95924	0.232075	0.262951	0.369246	0.288091
BnaA01g03880D	chrA01	1792688-1794598	AT4G33000.2	calcineurin B-like protein 10	9.99544	23.4991	6.2959	13.2635	6.8538	1.47949	3.40214	3.91181	7.2751	7.66594	6.67444	7.20516	0.990389	0.402009	0.212549	0.534982
BnaA01g03900D	chrA01	1802302-1803074	No hits found	0	2.75992	0	0	0.919973	0	0	0.270275	0.0900917	0	0	0	0	0	0	0	0
BnaA01g03910D	chrA01	1803185-1803747	No hits found	0	8.89603	0	2.85296	3.91633	2.54503	2.52692	0.90207	1.99134	0	2.48239	0.960301	1.14756	0	0	1.61583	0.53861
BnaA01g03920D	chrA01	1805556-1806288	No hits found	0	0	1.07662	0	0.358873	0	0	0.357455	0.119152	0	0	0	0	0	0	0	0
BnaA01g03930D	chrA01	1806933-1807421	No hits found	0	0	0	0	0	0	0	0.858493	0.286164	0	0	1.77484	0.591613	0	0	0.625196	0.208399
BnaA01g03940D	chrA01	1808986-1809958	No hits found	0	0.788173	0.946469	0.489719	0.741454	0.694751	0.413613	0.176189	0.428184	0	1.13835	0	0.37945	0	0	0	0
BnaA01g03960D	chrA01	1812108-1814478	No hits found	0	1.62762	1.16926	0.764687	1.18719	1.10667	1.2371	1.0425	1.12876	0.957432	0.870077	2.06407	1.29719	2.05272	1.54328	1.83698	1.81099
BnaA01g03970D	chrA01	1817000-1817081	No hits found	0	0	0	0	0	0	0	0	0	0	0	0	0	0	0	0	0
BnaA01g03980D	chrA01	1817621-1818311	No hits found	0	0	0	0.143046	0.047682	1.08786	1.66229	0.132843	0.960998	0	0	0.139894	0.0466313	0	0	0	0
BnaA01g04010D	chrA01	1838788-1840412	AT4G32930.1	unknown protein; CONTAINS InterPro DOMAIN/s: Protein of unknown function DUF866, eukaryotic (InterPro:IPR008584); Has 30201 Blast hits to 17322 proteins in 780 species: Archae - 12; Bacteria - 1396; Metazoa - 17338; Fungi - 3422; Plants - 5037; Viruses - 0; Other Eukaryotes - 2996 (source: NCBI BLink).	3.94496	4.7326	2.1604	3.61265	0.960424	1.26403	1.08396	1.1028	5.79312	5.57973	4.8006	5.39115	0.3636	0.854744	0.748355	0.655566
BnaA01g04030D	chrA01	1850288-1854174	AT4G32910.1	CONTAINS InterPro DOMAIN/s: Nuclear pore complex protein, Nucleoporin Nup85-like (InterPro:IPR011502); Has 30201 Blast hits to 17322 proteins in 780 species: Archae - 12; Bacteria - 1396; Metazoa - 17338; Fungi - 3422; Plants - 5037; Viruses - 0; Other Eukaryotes - 2996 (source: NCBI BLink).	6.61696	6.18176	4.94118	5.9133	8.31128	9.16015	8.11862	8.53002	6.08691	5.78531	7.03717	6.30313	10.771	7.94	9.0948	9.2686
BnaA01g04050D	chrA01	1859068-1860201	AT4G32890.1	GATA transcription factor 9	0	0	0.114076	0.0380253	0.0875355	0	0	0.0291785	0.285136	0	0.109196	0.131444	0	0.157423	0.21917	0.125531
BnaA01g04060D	chrA01	1865081-1865294	No hits found	0	0	0	0	0	0	0	0	0	0	0	0	0	0	0	0	0
BnaA01g04070D	chrA01	1874230-1874722	AT4G32870.1	Polyketide cyclase/dehydrase and lipid transport superfamily protein	0	2.00237	0.876344	0.959571	0.774456	0.554114	0.696887	0.675152	1.65926	1.54704	0.717137	1.30781	0	1.46092	0.509482	0.656801
BnaA01g04100D	chrA01	1880492-1885326	AT4G32850.6	nuclear poly(a) polymerase	10.6194	12.6543	12.1388	11.8042	8.07558	10.4933	8.95898	9.17595	12.0534	11.4454	15.1587	12.8858	16.128	13.0752	16.6938	15.299
BnaA01g04120D	chrA01	1895761-1897683	AT4G32830.1	ataurora1	0	0.375013	0.213361	0.196125	0	0.0627493	0	0.0209164	0.164798	0	0.0430359	0.069278	0.436307	0.381902	0.0895537	0.302588
BnaA01g04140D	chrA01	1908476-1911763	AT4G32810.1	carotenoid cleavage dioxygenase 8	0	0	0	0	0	0	0	0	0	0	0	0	0	0	0	0
BnaA01g04150D	chrA01	1920678-1921631	AT4G32800.1	Integrase-type DNA-binding superfamily protein	0.16805	0	0.248571	0.138874	0.366275	0.428551	0.399024	0.39795	0.598547	0	0.0610217	0.219856	0.303955	1.05267	0.122031	0.492885
BnaA01g04160D	chrA01	1926873-1930331	AT4G32780.1	phosphoinositide binding	0.352989	0.569932	0.472027	0.464983	0.0734154	0.0365897	0.350221	0.153409	0.337547	0	0.225018	0.187522	0	0	0	0
BnaA01g04170D	chrA01	1932926-1934908	AT4G32605.1	Mitochondrial glycoprotein family protein	0	0	0.0526032	0.0175344	0	0.0807134	0	0.0269045	0.0675739	0	0.157302	0.0749586	0.268254	0	0	0.089418
BnaA01g04180D	chrA01	1935307-1936518	No hits found	0	0	0	0.0431443	0.0143814	0	0	0	0	0	0	0	0	0	0	0	0
BnaA01g04190D	chrA01	1939311-1940421	AT3G17710.1	F-box and associated interaction domains-containing protein	0	0	0	0	0	0	0	0	0	0	0	0	0	0	0	0
BnaA01g04200D	chrA01	1940685-1945243	AT4G32760.2	ENTH/VHS/GAT family protein	12.0359	18.4109	10.9449	13.7972	13.1345	18.4341	13.302	14.9569	9.93636	7.6106	10.1699	9.23895	26.4095	20.8832	24.9957	24.0961
BnaA01g04220D	chrA01	1953721-1957953	AT4G32730.2	Homeodomain-like protein	0.0376973	0	0.0580127	0.0319033	0.118184	0.122257	0.164735	0.135059	0.0153153	0	0.0237622	0.0130258	0.0594188	0.0359024	0	0.0317737
BnaA01g04230D	chrA01	1960161-1961461	AT4G32720.2	La protein 1	0	0	0	0	0	0	0	0	0	0	0	0	0	0	0	0
BnaA01g04240D	chrA01	1966990-1967720	AT4G32717.1	SCR-like 24	0	0	0	0	0	0	0	0	0	0	0	0	0	0	0	0
BnaA01g04250D	chrA01	1968498-1969260	AT4G32717.1	SCR-like 24	0	0	0	0	0	0	0	0	0	0	0	0	0	0	0	0
BnaA01g04260D	chrA01	1970329-1971037	AT4G32717.1	SCR-like 24	0	0	0	0	0	0	0	0	0	0	0	0	0	0	0	0
BnaA01g04270D	chrA01	1971318-1973127	AT4G32710.1	Protein kinase superfamily protein	0.437498	0.169924	0.17177	0.259731	0	0	0	0	0.281014	0	0.0870545	0.12269	0	0	0	0
BnaA01g04290D	chrA01	1975669-1986403	AT4G32700.2	helicases;ATP-dependent helicases;nucleic acid binding;ATP binding;DNA-directed DNA polymerases;DNA binding	0.0801004	0.0447776	0.0400742	0.0549841	0.0146279	0.0304002	0.0472793	0.0307691	0.490959	0.263767	0.336556	0.363761	0.152924	0.168962	0.0324074	0.118098
BnaA01g04300D	chrA01	1986856-1988566	AT4G32690.1	hemoglobin 3	3.16419	3.49347	2.91454	3.19073	1.61727	1.41948	1.43398	1.49024	1.56349	6.12387	12.8018	6.82972	1.06355	1.06925	0.640813	0.924538
BnaA01g04340D	chrA01	2005606-2008608	AT4G32660.1	Protein kinase superfamily protein	5.38155	4.07653	5.24125	4.89978	6.04296	5.89462	4.50163	5.47974	5.10032	3.31495	5.50926	4.64151	11.2813	9.24978	10.6611	10.3974
BnaA01g04370D	chrA01	2023470-2026603	AT4G32630.1	ArfGap/RecO-like zinc finger domain-containing protein	0	0	0.0185695	0.00618983	0	0	0	0	0	0	0	0	0	0	0.16046	0.0534867
BnaA01g04380D	chrA01	2027390-2029956	AT4G32620.2	Enhancer of polycomb-like transcription factor protein	2.04378	2.34639	2.27365	2.22127	2.02491	2.35686	1.91653	2.09943	1.91341	1.6299	2.76044	2.10125	4.56909	3.4026	4.40858	4.12676
BnaA01g04410D	chrA01	2057268-2057977	No hits found	0	0.462279	0	0.142447	0.201575	0.721819	0.947124	0.130509	0.599817	0.0457783	0	0.0715683	0.0391155	0.720132	0.635805	0.74637	0.700769
BnaA01g04440D	chrA01	2066180-2068483	AT4G32600.1	RING/U-box superfamily protein	7.75963	11.1256	9.01533	9.30019	9.55825	6.61256	5.63165	7.26749	8.61239	9.595	8.17786	8.79508	23.5261	17.6168	17.6236	19.5888
BnaA01g04450D	chrA01	2069059-2070357	AT4G32590.1	2Fe-2S ferredoxin-like superfamily protein	24.5856	26.8842	16.5786	22.6828	4.73528	2.40346	5.88533	4.34136	10.2225	10.0417	9.0876	9.78393	0.645332	0.951101	2.65971	1.41871
BnaA01g04470D	chrA01	2074797-2077059	AT4G32560.2	paramyosin-related	1.17674	1.44978	1.34313	1.32322	0.815674	0.715511	1.49588	1.00902	0.719648	1.15456	0.684932	0.853047	0.149661	0.179547	0	0.109736
BnaA01g04480D	chrA01	2077281-2086311	AT4G32551.1	LisH dimerisation motif;WD40/YVTN repeat-like-containing domain	4.31286	4.44831	6.05254	4.9379	3.42112	4.42095	4.40572	4.0826	4.94784	5.10156	6.53351	5.52764	2.01551	3.49839	2.08853	2.53414
BnaA01g04490D	chrA01	2094885-2096808	AT4G32540.1	Flavin-binding monooxygenase family protein	0	0	0.0319116	0.0106372	0	0	0	0	0	0	0	0	0	0	0	0
BnaA01g04500D	chrA01	2103335-2105276	AT4G29250.1	HXXXD-type acyl-transferase family protein	0	0	0	0	0	0	0.0201569	0.00671897	0	0	0	0	0	0	0	0
BnaA01g04530D	chrA01	2115047-2118907	AT4G32500.1	K+ transporter 5	0	0	0.0129497	0.00431657	0.247508	0.463906	0.145753	0.285722	0.00841715	0	0.0131405	0.00718588	0.329517	0.351938	0.385827	0.355761
BnaA01g04560D	chrA01	2128744-2130310	AT4G32450.1	Pentatricopeptide repeat (PPR) superfamily protein	0.334567	0.195229	0.730783	0.420193	0.472472	0.546007	0.428651	0.482377	0.834836	1.48266	0.712048	1.00985	0.346807	0.475771	0.908059	0.576879
BnaA01g04570D	chrA01	2132739-2135684	AT4G32440.2	Plant Tudor-like RNA-binding protein	1.82558	1.69649	2.026	1.84936	1.99226	2.64347	1.88971	2.17515	2.06383	1.11768	2.40496	1.86216	6.66958	7.06498	7.48185	7.07214
BnaA01g04580D	chrA01	2139061-2141504	AT4G32430.1	Pentatricopeptide repeat (PPR) superfamily protein	0.284642	0.0781351	0.111563	0.158113	0.476969	0.839926	0.432475	0.583123	0.345388	0.179359	0.642064	0.388937	2.8256	1.57405	2.09729	2.16565
BnaA01g04610D	chrA01	2153172-2155182	AT4G32400.1	Mitochondrial substrate carrier family protein	1.35499	1.11163	1.1269	1.19784	2.33001	3.72993	1.61529	2.55841	3.18001	2.9647	2.32365	2.82279	10.7253	5.2031	6.12877	7.35239
BnaA01g04620D	chrA01	2156043-2157550	AT4G32390.1	Nucleotide-sugar transporter family protein	21.1913	15.2875	15.8405	17.4398	41.0063	46.1767	28.5147	38.5659	18.231	13.529	17.9789	16.5796	78.935	59.4971	66.7928	68.4083
BnaA01g04630D	chrA01	2158292-2161692	AT4G32375.1	Pectin lyase-like superfamily protein	0	0	0	0	0	0	0	0	0.0802995	0	0	0.0267665	0	0	0	0
BnaA01g04640D	chrA01	2162637-2165507	AT4G32350.1	Regulator of Vps4 activity in the MVB pathway protein	3.80586	3.67198	4.33091	3.93625	1.4774	1.70364	2.65039	1.94381	2.61475	3.90784	3.27053	3.26437	0.875651	1.9262	0.955928	1.25259
BnaA01g04660D	chrA01	2168473-2171582	AT4G32330.3	TPX2 (targeting protein for Xklp2) protein family	12.0726	11.9415	10.2549	11.423	3.09831	3.25191	5.34725	3.89916	8.04134	9.16555	9.38865	8.86518	0.445872	0.940098	0.35815	0.581373
BnaA01g04670D	chrA01	2181107-2184205	AT4G32300.1	S-domain-2 5	1.3898	1.73093	2.35602	1.82558	0.171683	0.53663	0.322789	0.343701	3.552	1.32967	1.21771	2.03313	0.128184	0.299436	0.183912	0.203844
BnaA01g04680D	chrA01	2190443-2192067	AT4G32295.1	unknown protein; BEST Arabidopsis thaliana protein match is: unknown protein (TAIR:AT3G24150.1); Has 39 Blast hits to 39 proteins in 10 species: Archae - 0; Bacteria - 0; Metazoa - 0; Fungi - 0; Plants - 39; Viruses - 0; Other Eukaryotes - 0 (source: NCBI BLink).	1.14137	1.45077	2.16564	1.58593	0.151862	0.100585	0.481023	0.24449	0.849323	0	0.418281	0.422535	0	0	0	0
BnaA01g04700D	chrA01	2195319-2197860	AT4G32285.2	ENTH/ANTH/VHS superfamily protein	16.0194	14.8333	12.9808	14.6112	24.7577	25.5152	18.1458	22.8062	5.49521	8.9914	6.85529	7.11397	13.8447	13.7153	16.7238	14.7613
BnaA01g04710D	chrA01	2199468-2200723	AT4G32280.1	indole-3-acetic acid inducible 29	2.4484	3.63245	0.261376	2.11408	0	0.129129	0.123925	0.0843513	0.461089	2.32396	0.268218	1.01776	0.662986	0.134564	0	0.26585
BnaA01g04730D	chrA01	2209065-2211828	AT4G32250.3	Protein kinase superfamily protein	3.79716	5.65797	4.84844	4.76786	3.89475	3.51153	3.16231	3.52286	4.62945	5.64701	6.57268	5.61638	0.621879	1.36502	1.58191	1.1896
BnaA01g04740D	chrA01	2212605-2213720	AT4G32260.1	ATPase, F0 complex, subunit B/B', bacterial/chloroplast	437.591	444.959	367.744	416.765	71.2159	54.5156	146.4	90.7105	247.762	366.175	364.212	326.05	25.9741	53.1001	42.9164	40.6635
BnaA01g04750D	chrA01	2214310-2217217	AT4G32190.1	Myosin heavy chain-related protein	8.99282	6.04034	13.2435	9.42555	2.57599	2.03639	7.00146	3.87128	19.8556	13.5208	19.0076	17.4613	2.12284	4.07427	2.52597	2.90769
BnaA01g04770D	chrA01	2225164-2229514	AT4G32160.1	Phox (PX) domain-containing protein	10.1499	10.6677	8.63551	9.8177	11.1727	12.0151	9.42952	10.8724	7.9764	5.13529	5.96021	6.3573	14.9698	11.8795	13.8782	13.5758
BnaA01g04850D	chrA01	2250476-2253006	AT4G32060.1	calcium-binding EF hand family protein	20.5869	38.9691	25.2667	28.2742	23.7038	25.0432	25.5296	24.7589	8.859	14.0444	6.52594	9.80978	17.1615	17.7824	24.0571	19.667
BnaA01g04860D	chrA01	2253437-2257899	AT4G32050.1	neurochondrin family protein	3.30395	1.48864	2.64111	2.4779	4.87345	6.33156	4.10392	5.10298	2.58778	1.17926	2.27865	2.01523	13.0632	7.0846	6.40871	8.85217
BnaA01g04870D	chrA01	2258375-2260668	AT4G32040.1	KNOTTED1-like homeobox gene 5	6.60889	7.69577	6.43828	6.91431	6.67938	3.60526	4.9459	5.07685	6.03339	4.17284	4.77935	4.99519	2.45525	4.10085	2.32338	2.95983
BnaA01g04880D	chrA01	2261363-2263829	AT4G32030.1	unknown protein; BEST Arabidopsis thaliana protein match is: unknown protein (TAIR:AT1G80610.1); Has 63 Blast hits to 59 proteins in 12 species: Archae - 0; Bacteria - 0; Metazoa - 6; Fungi - 0; Plants - 53; Viruses - 0; Other Eukaryotes - 4 (source: NCBI BLink).	7.39502	12.5637	11.5795	10.5127	23.5664	22.6005	20.947	22.3713	10.907	6.56403	9.63623	9.03575	73.6635	69.3666	75.3386	72.7896
BnaA01g04890D	chrA01	2265242-2266516	AT4G32020.1	unknown protein; FUNCTIONS IN: molecular_function unknown; INVOLVED IN: biological_process unknown; LOCATED IN: chloroplast; EXPRESSED IN: 24 plant structures; EXPRESSED DURING: 15 growth stages; BEST Arabidopsis thaliana protein match is: unknown protein (TAIR:AT2G25250.1); Has 65 Blast hits to 65 proteins in 19 species: Archae - 0; Bacteria - 0; Metazoa - 3; Fungi - 8; Plants - 54; Viruses - 0;…	92.4853	90.6734	149.695	110.951	177.472	170.699	136.194	161.455	146.295	166.441	113.587	142.108	393.095	334.193	320.654	349.314
BnaA01g04920D	chrA01	2279075-2280770	No hits found	0	13.2633	9.93214	5.96787	9.7211	18.7772	12.5986	9.28484	13.5535	5.70817	19.2233	13.2889	12.7401	26.8086	6.78264	11.058	14.8831
BnaA01g04930D	chrA01	2282308-2283744	AT4G31980.1	unknown protein; CONTAINS InterPro DOMAIN/s: Protein of unknown function DUF247, plant (InterPro:IPR004158), Protein of unknown function DUF862, eukaryotic (InterPro:IPR008580); BEST Arabidopsis thaliana protein match is: Plant protein of unknown function (DUF247) (TAIR:AT5G11290.1); Has 1967 Blast hits to 1844 proteins in 183 species: Archae - 0; Bacteria - 6; Metazoa - 223; Fungi - 83; Plants -…	0	0.309178	0.053623	0.120934	0.31934	0	0.0511566	0.123499	0.034988	0	0.108148	0.047712	0	0.326113	0.114163	0.146759
BnaA01g04940D	chrA01	2286443-2293481	AT2G25170.1	chromatin remodeling factor CHD3 (PICKLE)	0	0	0	0	0	0	0	0	0	0	0	0	0	0	0	0
BnaA01g04950D	chrA01	2297218-2298508	No hits found	0	0	0	0	0	0	0	0	0	0	0	0	0	0	0	0	0
BnaA01g04960D	chrA01	2299552-2304895	AT2G25170.1	chromatin remodeling factor CHD3 (PICKLE)	0	0	0	0	0	0	0	0	0	0	0	0	0	0	0	0
BnaA01g04990D	chrA01	2346489-2347947	AT2G07760.1	Zinc knuckle (CCHC-type) family protein	0	0	0	0	0	0	0	0	0	0	0.0273634	0.00912113	0	0	0.0567806	0.0189269
BnaA01g05010D	chrA01	2352820-2356141	AT4G31850.1	proton gradient regulation 3	1.30697	1.28849	0.917662	1.17104	0.154059	0.0655111	0.516779	0.24545	1.10918	1.34602	0.92437	1.12652	0	0.0437731	0.0307739	0.024849
BnaA01g05020D	chrA01	2356668-2357537	AT4G31840.1	early nodulin-like protein 15	0	0.445072	0	0.148357	0	0.202364	0.20396	0.135441	0.383874	0	0.147914	0.177263	0	0	0	0
BnaA01g05060D	chrA01	2371396-2372853	AT4G31800.1	WRKY DNA-binding protein 18	18.0272	0.691902	11.9962	10.2384	13.2209	10.7328	17.7692	13.9076	2.01607	3.08678	1.45386	2.18557	5.88488	10.5711	4.23851	6.89816
BnaA01g05070D	chrA01	2377089-2378879	AT4G31790.2	Tetrapyrrole (Corrin/Porphyrin) Methylases	2.40289	2.12251	1.36737	1.96426	3.84045	3.0397	2.85607	3.24541	0.906141	2.46114	1.26773	1.545	1.44059	1.67612	1.56545	1.56072
BnaA01g05080D	chrA01	2379302-2381869	AT4G31780.2	monogalactosyl diacylglycerol synthase 1	5.26145	4.46196	4.53344	4.75228	3.93577	2.83145	4.26909	3.67877	2.96606	4.16527	2.94545	3.35893	2.66128	1.96919	2.76492	2.46513
BnaA01g05100D	chrA01	2388263-2390272	AT2G24765.1	ADP-ribosylation factor 3	5.57522	3.44036	2.82352	3.94637	6.16557	4.82513	3.39411	4.79494	5.05887	1.36106	2.90001	3.10665	7.02773	5.50068	8.59069	7.0397
BnaA01g05120D	chrA01	2400520-2402020	AT1G77520.1	O-methyltransferase family protein	0	0	0	0	0	0	0	0	0	0	0.0363298	0.0121099	0	0	0	0
BnaA01g05150D	chrA01	2412996-2414623	AT4G31690.1	Transcriptional factor B3 family protein	0	0	0	0	0	0	0	0	0	0	0	0	0	0	0	0
BnaA01g05170D	chrA01	2422616-2423970	AT2G21140.1	proline-rich protein 2	0	0	0.500004	0.166668	0.0921639	0	0	0.0307213	2.0553	1.61828	0.667821	1.44713	0	0.174891	0.122309	0.0990667
BnaA01g05220D	chrA01	2440910-2443961	AT4G38890.1	FMN-linked oxidoreductases superfamily protein	2.77816	1.54294	2.07267	2.13126	4.19404	5.92404	3.65572	4.59127	3.6007	1.70023	3.7584	3.01978	13.3514	8.33468	6.41595	9.36734
BnaA01g05240D	chrA01	2447623-2452258	AT4G38950.2	ATP binding microtubule motor family protein	7.46174	3.84508	6.54742	5.95141	3.89708	5.27699	2.70309	3.95905	2.59364	3.81401	0.581324	2.32966	0.0483626	0.176177	0.0206823	0.0817406
BnaA01g05250D	chrA01	2456338-2456698	AT2G34000.1	RING/U-box superfamily protein	0	0	0	0	0	0	0	0	0	0	0	0	0	0	0	0
BnaA01g05260D	chrA01	2459391-2461698	AT4G39000.1	glycosyl hydrolase 9B17	0	0	0	0	0	0	0.0279381	0.0093127	0	0	0	0	0	0	0	0
BnaA01g05270D	chrA01	2463322-2466286	AT4G39010.1	glycosyl hydrolase 9B18	0.0855885	0	1.11325	0.399613	0.139052	0	0.057167	0.0654063	0.418058	0.394789	0.0904297	0.301092	0	0.177667	0.124592	0.100753
BnaA01g05290D	chrA01	2489819-2491268	AT4G39070.1	B-box zinc finger family protein	0	0	0.0861554	0.0287185	0.125471	0	0	0.0418237	0.0564892	0	0.0860843	0.0475245	0	0	0	0
BnaA01g05320D	chrA01	2501786-2503356	AT4G39090.1	Papain family cysteine protease	57.5728	72.5602	40.5606	56.8979	45.4713	22.3368	17.5986	28.4689	9.92157	41.3116	54.1487	35.1273	12.0484	9.98585	15.465	12.4998
BnaA01g05330D	chrA01	2504960-2505562	No hits found	0	0	0	0	0	0	0	0	0	0	0	0.212733	0.070911	0	0	0	0
BnaA01g05340D	chrA01	2506614-2509194	AT4G39110.1	Malectin/receptor-like protein kinase family protein	0	0.0414188	0	0.0138063	0	0.061255	0.0128803	0.0247118	0	0	0	0	0	0	0.144953	0.0483177
BnaA01g05350D	chrA01	2509599-2510660	AT4G39120.1	myo-inositol monophosphatase like 2	0	0	0	0	0	0	0	0	0	0	0	0	0	0	0	0
BnaA01g05360D	chrA01	2510757-2511481	AT4G39130.1	Dehydrin family protein	0	0	0	0	0.146263	0.141004	0	0.0957557	0	0	0	0	0	0	0	0
BnaA01g05370D	chrA01	2511845-2514315	AT4G39140.5	RING/U-box superfamily protein	6.46189	8.48164	11.9028	8.94878	5.44313	6.13885	5.28147	5.62115	5.9974	6.73	10.8013	7.8429	5.11845	3.61448	5.87861	4.87051
BnaA01g05380D	chrA01	2515011-2517460	AT4G39150.2	DNAJ heat shock N-terminal domain-containing protein	21.461	19.2196	26.0293	22.2366	19.3129	17.4191	17.6397	18.1239	20.8884	21.7088	21.6569	21.418	9.4552	10.9849	7.7532	9.39777
BnaA01g05400D	chrA01	2519076-2519575	AT4G39250.1	RAD-like 1	0	0	0	0	0	0	0	0	0.132535	0	0	0.0441783	0	0	0	0
BnaA01g05410D	chrA01	2522159-2523212	AT4G39260.3	cold, circadian rhythm, and RNA binding 1	100.805	186.71	37.2254	108.247	29.6213	23.3988	26.5712	26.5304	21.8064	80.93	18.7187	40.485	10.8222	42.285	37.6469	30.2514
BnaA01g05440D	chrA01	2527836-2528226	AT4G39340.1	Protein of unknown function (DUF1278)	0	0	0	0	0	0	0	0	0	0	0	0	0	0	0	0
BnaA01g05500D	chrA01	2566479-2568673	AT4G39410.1	WRKY DNA-binding protein 13	0.154059	0	0.737	0.29702	0.246238	0.191997	0.665697	0.367977	0.61008	0	0.089429	0.23317	0	0	0	0
BnaA01g05520D	chrA01	2591557-2593069	AT4G39510.1	cytochrome P450, family 96, subfamily A, polypeptide 12	0	0	0	0	0	0.0358356	0	0.0119452	0.110929	0	0	0.0369763	0	0	0	0
BnaA01g05530D	chrA01	2593631-2596720	AT4G39520.1	GTP-binding protein-related	17.2322	16.6847	22.5954	18.8374	22.1672	22.4316	19.3407	21.3132	22.2198	19.0855	26.3379	22.5477	31.4154	23.2215	24.0319	26.2229
BnaA01g05550D	chrA01	2599781-2600841	AT4G39550.1	Galactose oxidase/kelch repeat superfamily protein	0.574621	0.2026	0.64488	0.474034	4.64141	4.87986	3.05673	4.19267	0.824213	0.913127	0.13903	0.625457	0	1.43017	0.572518	0.667563
BnaA01g05560D	chrA01	2601437-2602725	AT4G39590.1	Galactose oxidase/kelch repeat superfamily protein	1.07287	3.23688	1.04864	1.78613	1.1901	1.14934	1.35593	1.23179	1.23371	1.24059	1.48153	1.31861	1.16308	1.82598	2.29014	1.75973
BnaA01g05570D	chrA01	2603617-2604774	AT5G49000.1	Galactose oxidase/kelch repeat superfamily protein	0.670359	0.828169	0.778446	0.758991	0.0892287	0.173325	0.167146	0.143233	0.343049	1.51238	0	0.618476	0	0	0.12136	0.0404533
BnaA01g05580D	chrA01	2605602-2606841	AT4G39590.1	Galactose oxidase/kelch repeat superfamily protein	0	0	0	0	0	0.095655	0	0.031885	0	0	0	0	0	0	0	0
BnaA01g05590D	chrA01	2608316-2611711	AT1G61540.1	Galactose oxidase/kelch repeat superfamily protein	0	0	0	0	0	0	0	0	0	0	0	0	0.0917958	0	0	0.0305986
BnaA01g05640D	chrA01	2632397-2632737	AT4G39630.1	unknown protein; Has 30201 Blast hits to 17322 proteins in 780 species: Archae - 12; Bacteria - 1396; Metazoa - 17338; Fungi - 3422; Plants - 5037; Viruses - 0; Other Eukaryotes - 2996 (source: NCBI BLink).	0	0	0	0	0	0	0	0	0	0	0	0	0	0	0	0
BnaA01g05650D	chrA01	2632907-2632988	No hits found	0	0	0	0	0	0	0	0	0	0	0	0	0	0	0	0	0
BnaA01g05690D	chrA01	2645150-2647954	AT4G39680.2	SAP domain-containing protein	12.3485	19.2641	15.5225	15.7117	8.41087	11.6568	9.50397	9.85721	8.0148	13.9408	8.12102	10.0255	18.9643	13.3175	15.8436	16.0418
BnaA01g05720D	chrA01	2654175-2655846	AT4G39710.1	FK506-binding protein 16-2	18.932	15.2532	10.6725	14.9526	2.2135	1.42304	5.51105	3.0492	12.488	9.36584	9.4295	10.4278	1.0659	0.639359	0.811652	0.83897
BnaA01g05730D	chrA01	2657845-2658718	AT4G39720.1	VQ motif-containing protein	0.718768	1.75006	0.55513	1.00799	0.0910034	0.167752	0.453074	0.237276	0.526642	2.47241	0.24784	1.0823	0.310429	0.179346	0.379333	0.289703
BnaA01g05740D	chrA01	2668518-2669866	AT4G39740.1	Thioredoxin superfamily protein	0	0	0	0	0	0	0	0	0	0	0	0	0	0	0	0
CUFF.198.1	chrA01	2677678-2679397	AT4G39770.1	Haloacid dehalogenase-like hydrolase (HAD) superfamily protein	6.15004	4.02516	4.16654	4.78058	1.6078	0.829779	2.89944	1.77901	5.23817	7.36166	1.74006	4.77996	0	0.921629	0.647472	0.523034
BnaA01g05760D	chrA01	2694258-2695412	AT4G39780.1	Integrase-type DNA-binding superfamily protein	4.39732	3.01311	3.08124	3.49722	2.92244	1.62428	2.93131	2.49268	0.4786	3.66985	3.56214	2.5702	0.398791	0.574496	0.883596	0.618961
BnaA01g05770D	chrA01	2698247-2701184	AT4G39790.1	Protein of unknown function (DUF630 and DUF632)	0.292978	0.328508	0.35488	0.325455	0.0951591	0.0959828	0.152164	0.114435	0.804965	0.421274	1.07809	0.76811	0.0820952	0.145891	0	0.0759954
BnaA01g05780D	chrA01	2701357-2702149	AT2G20620.1	Protein of unknown function (DUF626)	2.56737	2.34325	3.00299	2.63787	2.55843	2.32567	2.19699	2.36036	3.18003	0	2.01839	1.73281	5.85128	4.17388	3.60417	4.54311
BnaA01g05790D	chrA01	2703231-2703622	No hits found	0	0	0	0	0	0	0	0	0	0	0	0	0	0	0	0	0
BnaA01g05800D	chrA01	2703839-2705507	AT4G31440.1	unknown protein; BEST Arabidopsis thaliana protein match is: unknown protein (TAIR:AT2G24530.1); Has 210 Blast hits to 209 proteins in 55 species: Archae - 0; Bacteria - 72; Metazoa - 2; Fungi - 6; Plants - 128; Viruses - 0; Other Eukaryotes - 2 (source: NCBI BLink).	0.980606	2.66135	2.08808	1.91001	1.49133	1.02932	1.48269	1.33445	1.4933	0.543129	1.04989	1.02877	0.729125	0.37485	0.262485	0.455487
BnaA01g05810D	chrA01	2706554-2710051	AT4G31430.2	unknown protein; LOCATED IN: plasma membrane; EXPRESSED IN: 25 plant structures; EXPRESSED DURING: 15 growth stages; Has 35333 Blast hits to 34131 proteins in 2444 species: Archae - 798; Bacteria - 22429; Metazoa - 974; Fungi - 991; Plants - 531; Viruses - 0; Other Eukaryotes - 9610 (source: NCBI BLink).	1.21402	1.80969	1.47343	1.49905	0.77403	1.31562	1.27793	1.12253	1.93063	1.0191	2.97496	1.9749	1.49104	1.69159	2.00712	1.72992
BnaA01g05830D	chrA01	2713115-2714814	AT4G31410.2	Protein of unknown function (DUF1644)	3.42023	5.2783	3.05514	3.91789	4.56865	3.91413	3.32277	3.93518	2.81323	5.56232	5.0732	4.48292	6.64504	7.32128	5.91517	6.62716
BnaA01g05840D	chrA01	2715386-2719090	AT4G31390.1	Protein kinase superfamily protein	28.9539	27.3718	38.0507	31.4588	27.012	16.9798	36.6	26.8639	38.2834	35.0909	55.2384	42.8709	4.85839	9.50413	6.57716	6.97989
BnaA01g05850D	chrA01	2720716-2721963	No hits found	0	0	0	0	0	0	0	0	0	0	0	0	0	0	0	0	0
BnaA01g05860D	chrA01	2725326-2725946	AT4G31380.1	FPF1-like protein 1	1.06276	0.266861	0.0888463	0.472822	0.660043	0.761851	1.00916	0.810351	0	9.25273	0.795924	3.34955	0	0.527312	0	0.175771
BnaA01g05870D	chrA01	2726562-2726816	No hits found	0	0	0	0	0	0	0	0	0	0	0	0	0	0	0	0	0
BnaA01g05890D	chrA01	2736103-2737662	AT4G31360.1	selenium binding	1.82063	1.29749	0.989115	1.36908	0.390738	0.256172	0.282696	0.309869	2.43125	0.555942	0.853516	1.28024	0	0	0.177702	0.059234
BnaA01g05900D	chrA01	2737962-2740864	AT4G31350.2	Core-2/I-branching beta-1,6-N-acetylglucosaminyltransferase family protein	3.8616	3.28789	4.09147	3.74699	0.986232	1.49057	2.60781	1.69487	8.61895	4.28964	9.12434	7.34431	2.08159	2.14551	1.33203	1.85304
BnaA01g05920D	chrA01	2742999-2746933	AT4G31340.1	myosin heavy chain-related	9.60151	9.31678	10.5969	9.8384	60.6998	80.7039	38.9269	60.1102	15.2499	16.944	14.4021	15.532	350.659	253.484	218.708	274.284
BnaA01g05930D	chrA01	2748946-2749812	AT4G31330.1	Protein of unknown function, DUF599	0	0	0	0	0	0	0	0	0	0	0.197041	0.0656803	0	0	0	0
BnaA01g05950D	chrA01	2757836-2760280	AT4G31300.3	N-terminal nucleophile aminohydrolases (Ntn hydrolases) superfamily protein	7.31508	5.04833	7.2864	6.54994	6.57302	5.34289	6.07506	5.99699	4.48267	6.00296	5.74545	5.41036	2.53712	4.86663	3.32853	3.57743
BnaA01g05960D	chrA01	2760842-2763181	AT4G31290.1	ChaC-like family protein	0	0.0981753	0.468741	0.188972	0.295548	0.243835	0.188665	0.242683	0.0648829	0.877759	0.472496	0.471713	0.850223	0	0.0702736	0.306832
BnaA01g05990D	chrA01	2774987-2781442	AT4G31210.1	DNA topoisomerase, type IA, core	2.4758	3.08844	3.7706	3.11161	2.32814	3.06447	3.49481	2.96247	2.6945	1.84231	4.14113	2.89265	1.3175	1.65986	1.04653	1.3413
BnaA01g06010D	chrA01	2784476-2787196	AT4G31180.2	Class II aminoacyl-tRNA and biotin synthetases superfamily protein	8.98783	6.14537	9.87783	8.33701	19.1078	23.9607	17.147	20.0718	10.005	9.45234	9.68598	9.71444	32.4543	25.523	27.2351	28.4041
BnaA01g06030D	chrA01	2790175-2793261	AT4G31140.1	O-Glycosyl hydrolases family 17 protein	1.52142	1.39666	1.72978	1.54929	0.858888	0.546011	1.03639	0.813763	1.59404	2.3795	2.24399	2.07251	0.0833796	0.706441	0.2493	0.346374
BnaA01g06050D	chrA01	2801150-2803660	AT4G31110.1	Wall-associated kinase family protein	0	0	0	0	0	0	0	0	0	0	0.0176161	0.00587203	0	0	0	0
BnaA01g06060D	chrA01	2812590-2814905	AT4G31100.1	wall-associated kinase, putative	0.0710837	0	0.0677421	0.0462753	0.0325667	0	0	0.0108556	0.147422	0	0.0693091	0.0722437	0	0	0	0
BnaA01g06070D	chrA01	2815176-2816377	No hits found	0	0	0	0	0	0	0	0	0	0	0	0	0	0	0	0	0
BnaA01g06090D	chrA01	2819955-2822857	AT4G31050.1	Biotin/lipoate A/B protein ligase family	0.168671	0.317756	0.46072	0.315716	0.832781	0.401903	0.277637	0.504107	0.473041	0.352725	0.65419	0.493319	0.273149	0.968028	1.13548	0.792219
BnaA01g06120D	chrA01	2829649-2832027	AT4G31000.1	Calmodulin-binding protein	0.162072	0.103204	0.0706504	0.111975	0.645803	0.748849	0.670815	0.688489	0.149037	0	0.0362485	0.0617618	0.53992	1.29194	0.835419	0.889093
BnaA01g06130D	chrA01	2832719-2834038	AT2G24290.1	Protein of unknown function (DUF1068)	5.47349	11.9155	6.35503	7.91467	3.92874	3.91955	2.54275	3.46368	6.90757	4.42286	1.8302	4.38688	1.16103	1.44428	0.782937	1.12942
BnaA01g06160D	chrA01	2837972-2840109	AT4G30993.2	Calcineurin-like metallo-phosphoesterase superfamily protein	7.21979	8.71249	5.36178	7.09802	5.58319	2.80895	5.22212	4.53809	2.33243	7.45699	2.9526	4.24734	0.177433	0.212363	0.673082	0.354293
BnaA01g06180D	chrA01	2868416-2870372	AT4G30960.1	SOS3-interacting protein 3	25.329	34.5765	70.4307	43.4454	53.806	52.0735	45.1526	50.344	41.448	30.1243	59.7861	43.7861	75.7153	61.2016	67.8952	68.2707
BnaA01g06200D	chrA01	2884569-2885299	No hits found	0	0	0	0	0	0	0	0	0	0	0	0	0	0	0	0	0
BnaA01g06240D	chrA01	2892661-2894201	AT4G30900.2	DNAse I-like superfamily protein	5.54528	2.80213	5.38018	4.57586	1.00329	1.29703	2.30685	1.53572	5.82465	4.65932	4.84863	5.11087	1.44863	1.98595	1.27275	1.56911
BnaA01g06260D	chrA01	2897718-2898492	AT4G30880.1	Bifunctional inhibitor/lipid-transfer protein/seed storage 2S albumin superfamily protein	0	0	0	0	0	0	0	0	0	0	0	0	0	0	0	0
BnaA01g06310D	chrA01	2908663-2911303	AT4G30825.1	Tetratricopeptide repeat (TPR)-like superfamily protein	2.63057	1.27725	2.02195	1.97659	0.298513	0.301644	1.18593	0.595362	2.42217	0.658752	1.18632	1.42241	0	0.0378234	0.159696	0.0658398
BnaA01g06320D	chrA01	2911962-2914412	AT4G30810.1	serine carboxypeptidase-like 29	0	0	0.0263027	0.00876757	0.0376322	0	0	0.0125441	0.0350928	0	0	0.0116976	0	0	0	0
BnaA01g06330D	chrA01	2916475-2919469	AT4G30810.1	serine carboxypeptidase-like 29	7.6657	4.51955	13.7752	8.65348	5.2307	4.9224	6.78351	5.64554	8.51284	8.27947	8.4963	8.42954	2.48805	2.78037	2.59674	2.62172
BnaA01g06350D	chrA01	2927447-2929956	AT4G30780.1	unknown protein; BEST Arabidopsis thaliana protein match is: unknown protein (TAIR:AT2G24100.1); Has 109 Blast hits to 109 proteins in 18 species: Archae - 0; Bacteria - 0; Metazoa - 1; Fungi - 0; Plants - 95; Viruses - 0; Other Eukaryotes - 13 (source: NCBI BLink).	6.93963	9.61881	10.9729	9.17711	29.7375	43.5133	32.0351	35.0953	6.04845	5.6106	9.33063	6.99656	132.48	114.501	119.203	122.061
BnaA01g06400D	chrA01	2958487-2959973	AT1G12950.1	root hair specific 2	0	0	0	0	0	0	0	0	0.0461915	0	0	0.0153972	0	0.20569	0	0.0685633
BnaA01g06470D	chrA01	2992810-2994786	AT4G29760.1	unknown protein; BEST Arabidopsis thaliana protein match is: unknown protein (TAIR:AT4G29770.2); Has 63 Blast hits to 63 proteins in 2 species: Archae - 0; Bacteria - 0; Metazoa - 0; Fungi - 0; Plants - 63; Viruses - 0; Other Eukaryotes - 0 (source: NCBI BLink).	0.0863771	0	0	0.0287924	0.0445012	0	0.112969	0.0524901	0	0	0	0	0	0	0	0
BnaA01g06480D	chrA01	3000233-3000764	AT4G30660.2	Low temperature and salt responsive protein family	0	0	0.820509	0.273503	0	0	0	0	1.03799	10.4438	7.86117	6.44765	16.1864	0	0	5.39547
BnaA01g06490D	chrA01	3005980-3006709	AT4G30650.1	Low temperature and salt responsive protein family	6.85258	6.62336	7.4374	6.97111	0.924446	0.746228	0.269724	0.646799	2.00402	5.62482	3.98329	3.87071	0	0.655283	0	0.218428
BnaA01g06500D	chrA01	3007164-3008376	AT4G30640.1	RNI-like superfamily protein	0	0	0	0	1.2303	0.525376	0.292051	0.682576	0.134428	0	0	0.0448093	0	0.616138	0.216625	0.277588
BnaA01g06520D	chrA01	3017919-3019265	AT4G30630.1	unknown protein; BEST Arabidopsis thaliana protein match is: unknown protein (TAIR:AT5G57910.1); Has 33 Blast hits to 33 proteins in 10 species: Archae - 0; Bacteria - 0; Metazoa - 0; Fungi - 0; Plants - 33; Viruses - 0; Other Eukaryotes - 0 (source: NCBI BLink).	8.59991	9.62804	7.47184	8.5666	8.02818	10.6498	7.48087	8.71962	15.63	3.9499	8.74979	9.44323	19.3004	21.5074	27.382	22.7299
BnaA01g06540D	chrA01	3029630-3031140	AT4G30530.1	Class I glutamine amidotransferase-like superfamily protein	21.2319	8.39336	18.1304	15.9186	278.953	338.411	162.736	260.033	13.2295	27.4006	17.9978	19.5426	1118.09	736.17	865.259	906.506
BnaA01g06570D	chrA01	3044144-3046624	AT2G23940.1	Protein of unknown function (DUF788)	0.67519	0.815397	0.286805	0.592464	0.258086	0.347036	0.160959	0.25536	0.475034	0	0.0572544	0.177429	0.591381	0.171168	0	0.254183
[truncated: 93,320 more rows]
