# Supplementary material for: RNA sequencing of Brassica napus reveals cellular redox control of Sclerotinia infection
Source: J Exp Bot. 2017 Sep 27;68(18):5079–91. doi: 10.1093/jxb/erx338 (PMC5853404; doi:10.1093/jxb/erx338)
Supplement: supplementary-Table-S5 [file erx338_suppl_supplementary-table-s5.xlsx]

## Sheet: Summary-Dominant Patterns
Table S5. Gene Ontology summary.
Go Accession	GO term description	Log10 P-value of Dominant Expression Patterns (DPs)
		DP1	DP2	DP3	DP4	DP5	DP6	DP7	DP8	DP9	DP10
GO:0042351	'de novo' GDP-L-fucose biosynthetic process	0	-4.33831	0	0	0	0	0	0	0	-0.801597
GO:0006207	'de novo' pyrimidine nucleobase biosynthetic process	-0.846812	-1.44901	0	0	0	0	-0.613729	0	-3.49731	0
GO:0052865	1-deoxy-D-xylulose 5-phosphate biosynthetic process	-3.47957	0	0	0	-2.11372	0	0	0	0	0
GO:0030604	1-deoxy-D-xylulose-5-phosphate reductoisomerase activity	-3.92465	0	0	0	0	0	0	0	0	0
GO:0047513	1,2-alpha-L-fucosidase activity	-2.29567	0	0	0	-3.24805	0	0	0	0	0
GO:0016629	12-oxophytodienoate reductase activity	0	-3.92453	0	0	0	0	0	0	-0.835234	0
GO:0051537	2 iron, 2 sulfur cluster binding	-12.4324	-2.89841	-0.672923	-0.822494	-3.20031	0	-1.55793	-0.713248	-2.32308	-0.687166
GO:0035798	2-alkenal reductase (NADP+) activity	-2.29567	0	0	0	-3.24805	0	0	0	0	0
GO:0051741	2-methyl-6-phytyl-1,4-benzoquinone methyltransferase activity	-4.48147	0	0	0	-3.37002	-1.38417	0	0	0	0
GO:0004028	3-chloroallyl aldehyde dehydrogenase activity	-6.14607	0	-0.458541	0	-2.10153	0	-1.09886	-1.71493	-0.43107	0
GO:0003849	3-deoxy-7-phosphoheptulonate synthase activity	0	-8.14822	0	0	0	0	0	0	-0.835234	0
GO:0003863	3-methyl-2-oxobutanoate dehydrogenase (2-methylpropanoyl-transferring) activity	-1.85563	0	0	0	-3.17634	0	0	-1.09201	0	0
GO:0051539	4 iron, 4 sulfur cluster binding	0	-3.33509	-2.87674	-1.20758	0	-3.16136	0	-0.758951	-1.67658	-0.725226
GO:0052625	4-aminobenzoate amino acid synthetase activity	0	-0.433324	0	-4.0593	0	0	0	-1.14524	0	0
GO:0046429	4-hydroxy-3-methylbut-2-en-1-yl diphosphate synthase activity	-4.48147	0	0	0	0	0	0	-1.14524	0	0
GO:0052628	4-hydroxybenzoate amino acid synthetase activity	0	-0.433324	0	-4.0593	0	0	0	-1.14524	0	0
GO:0003871	5-methyltetrahydropteroyltriglutamate-homocysteine S-methyltransferase activity	0	-5.57536	0	-0.846696	0	0	0	0	-1.79138	0
GO:0030686	90S preribosome	0	-10.2541	0	-1.4763	0	0	0	0	0	0
GO:0010427	abscisic acid binding	-2.93072	0	-1.27966	0	-0.442608	-1.81156	-3.66734	0	0	0
GO:0009738	abscisic acid-activated signaling pathway	0	-71.7535	0	-8.0343	0	0	0	-1.42872	-5.95169	-7.25138
GO:0009838	abscission	0	-2.61016	0	-4.25188	0	0	-0.88387	0	-0.675931	-0.801597
GO:0003988	acetyl-CoA C-acyltransferase activity	-0.843746	-1.17274	0	-2.03314	-0.686989	0	0	0	-3.147	0
GO:0000186	activation of MAPKK activity	0	-3.42234	0	0	0	0	0	0	-0.675931	-0.801597
GO:0009955	adaxial/abaxial pattern specification	0	-5.17982	0	0	0	0	0	-0.632776	0	0
GO:0047622	adenosine nucleosidase activity	0	-1.83866	0	-0.878444	0	0	0	0	-3.147	0
GO:0004013	adenosylhomocysteinase activity	0	-3.37005	0	-3.29111	0	0	0	0	-1.79138	-2.08929
GO:0030554	adenyl nucleotide binding	-4.08671	-1.09321	0	-0.630952	-0.691677	0	0	0	-1.24943	0
GO:0004017	adenylate kinase activity	-0.555716	-4.26818	0	-1.3809	0	0	0	0	-2.10721	0
GO:0033741	adenylyl-sulfate reductase (glutathione) activity	0	-3.92453	-0.954934	0	0	0	0	0	-1.94279	0
GO:0009973	adenylyl-sulfate reductase activity	0	-3.92453	-0.954934	0	0	0	0	0	-1.94279	0
GO:0004020	adenylylsulfate kinase activity	0	-6.02466	0	0	0	0	0	0	-2.82577	-0.849296
GO:0015866	ADP transport	0	-3.65879	-0.595531	-3.21464	0	0	0	-0.632776	-0.514767	-2.3575
GO:0009060	aerobic respiration	-1.41025	-13.5906	-2.37396	-7.78815	-0.970387	-0.716753	-0.584924	-1.54936	-1.73917	-2.48626
GO:0007568	aging	-3.58368	-1.18631	-0.718426	0	-0.796047	0	-1.26168	-0.566965	-0.646169	0
GO:0008783	agmatinase activity	0	0	0	-3.71918	0	0	0	0	0	0
GO:0008453	alanine-glyoxylate transaminase activity	-5.30993	0	0	0	-0.431795	0	0	-0.5651	0	-0.545607
GO:0008106	alcohol dehydrogenase (NADP+) activity	-3.3045	-0.566689	0	-0.745921	-1.31504	0	-0.88387	0	0	0
GO:0004033	aldo-keto reductase (NADP) activity	-4.53439	0	0	-0.606474	-1.01107	0	0	0	0	0
GO:0043447	alkane biosynthetic process	-0.642874	0	0	0	-0.560606	-1.02544	-6.39448	0	0	0
GO:0000256	allantoin catabolic process	-4.38323	0	0	0	0	0	-1.02609	0	0	0
GO:0000380	alternative mRNA splicing, via spliceosome	-0.660079	0	-3.12266	0	-1.4189	-4.2707	0	0	0	0
GO:0010230	alternative respiration	0	0	0	-2.73729	0	0	0	0	0	-4.79696
GO:0016597	amino acid binding	-5.81815	-4.28393	0	-1.06786	-5.21267	-0.802572	-0.628924	0	0	-1.22195
GO:0043090	amino acid import	0	-39.0535	-0.769491	-10.3792	0	0	0	-0.818827	-3.51124	-1.17237
GO:0006865	amino acid transport	0	-27.238	0	-10.7401	0	0	0	-0.833547	-7.42344	-2.53661
GO:0009940	amino-terminal vacuolar sorting propeptide binding	0	0	0	-4.29631	0	0	0	0	0	-1.1761
GO:0004046	aminoacylase activity	-5.50462	0	0	0	0	0	-1.15209	0	0	0
GO:0019676	ammonia assimilation cycle	-5.29728	0	0	-0.846696	-0.659645	0	0	0	0	0
GO:0015696	ammonium transport	0	-18.2547	0	-3.67478	0	0	0	0	-1.97795	-1.1596
GO:0010021	amylopectin biosynthetic process	-4.69619	0	0	0	-1.03684	0	-0.740594	0	0	0
GO:0009501	amyloplast	-6.24741	0	0	0	-1.84433	0	-1.2823	-0.533884	0	0
GO:0009061	anaerobic respiration	-2.38467	-0.983924	0	0	-4.13988	0	-0.658158	0	0	-2.27781
GO:0098656	anion transmembrane transport	-1.5254	-3.70556	0	-1.58812	0	0	0	-0.998767	-1.20481	0
GO:0006820	anion transport	0	-17.5157	-1.07497	-3.6383	0	0	0	-0.674079	-2.02027	-0.843075
GO:0048653	anther development	-2.33021	0	0	-0.861578	0	0	-3.17389	0	0	-0.763961
GO:0043481	anthocyanin accumulation in tissues in response to UV light	-15.912	0	-0.824727	0	-5.22055	-0.734025	-2.83022	-0.790692	0	0
GO:0009718	anthocyanin-containing compound biosynthetic process	-1.27691	0	0	-2.20759	-1.20156	0	-4.56526	0	0	-0.671128
GO:0046283	anthocyanin-containing compound metabolic process	-1.15649	0	0	-1.12509	-0.433246	0	0	-3.23133	0	0
GO:0004049	anthranilate synthase activity	0	-4.73982	0	0	0	0	0	0	0	-0.938592
GO:0016209	antioxidant activity	-2.82631	0	0	0	-3.52238	-0.864869	-0.714036	-1.52628	0	0
GO:0015297	antiporter activity	0	-5.74964	0	-2.51677	0	0	0	-0.706256	-3.01834	0
GO:0048046	apoplast	-42.624	-3.58485	-1.12355	-10.3606	-20.2811	-3.09848	-5.18745	-2.8554	-2.1463	-2.03651
GO:0004053	arginase activity	0	0	0	-3.71918	0	0	0	0	0	0
GO:0006527	arginine catabolic process	0	0	0	-3.71918	0	0	0	0	0	0
GO:0047769	arogenate dehydratase activity	0	-4.83847	0	-0.643867	0	0	0	0	0	-2.69678
GO:0009073	aromatic amino acid family biosynthetic process	-54.3135	0	-0.769034	0	-24.9287	-3.91676	-0.935414	-1.113	0	0
GO:0009072	aromatic amino acid family metabolic process	-26.2753	0	-0.989159	-1.64363	-8.26387	-0.711887	-2.32595	-0.566312	0	0
GO:0015173	aromatic amino acid transmembrane transporter activity	0	-1.33363	0	0	0	0	0	0	0	-3.08955
GO:0004067	asparaginase activity	-0.898846	-1.99046	0	0	0	0	0	0	-3.27785	0
GO:0033345	asparagine catabolic process via L-aspartate	-0.796614	-1.70707	0	0	0	0	0	0	-3.02952	0
GO:1902626	assembly of large subunit precursor of preribosome	0	-7.79252	-0.857251	-0.817975	0	0	0	0	0	-0.876334
GO:0005524	ATP binding	-1.69681	-8.34618	0	-1.66328	0	0	-1.34396	-1.33344	-2.11501	0
GO:0015991	ATP hydrolysis coupled proton transport	-0.994826	-2.20974	-1.98503	-3.0954	-0.830851	0	-0.710777	-2.19335	-1.51271	-0.989149
GO:0046034	ATP metabolic process	-0.66518	-2.61016	0	-0.745921	-0.576489	0	0	-3.2001	-0.675931	-0.801597
GO:0042773	ATP synthesis coupled electron transport	0	-5.13467	0	0	0	-1.23726	0	0	0	0
GO:0015986	ATP synthesis coupled proton transport	-2.0248	-4.40449	-2.77021	-4.84519	-0.871456	0	0	0	-2.75397	0
GO:0008026	ATP-dependent helicase activity	0	-4.61198	-1.73634	0	0	0	-0.821068	0	-1.47195	0
GO:0004176	ATP-dependent peptidase activity	-8.87627	0	0	0	-1.59546	0	-0.453353	0	-0.634	0
GO:0004004	ATP-dependent RNA helicase activity	0	-4.13	-1.92909	-0.857271	0	0	-0.696567	0	-0.744343	0
GO:0016887	ATPase activity	0	-3.04693	-1.69507	0	0	0	-1.0619	-2.07529	-1.81689	0
GO:0015662	ATPase activity, coupled to transmembrane movement of ions, phosphorylative mechanism	0	-3.73457	-0.435979	-0.753387	0	-0.555483	0	0	0	0
GO:0051117	ATPase binding	-3.28444	-0.982474	0	0	-1.09325	0	0	-0.719392	0	-0.694175
GO:0010055	atrichoblast differentiation	0	-4.0457	0	0	0	0	0	0	-1.18836	0
GO:0006914	autophagy	-1.13317	-4.07426	-1.22204	-1.3967	0	-1.27901	-1.21386	-0.803676	-2.47705	-1.28769
GO:0010011	auxin binding	-5.34154	0	0	0	-0.883396	0	-0.658158	0	0	0
GO:0010328	auxin influx transmembrane transporter activity	-3.33206	0	0	0	-0.942029	0	0	0	0	0
GO:0009926	auxin polar transport	-12.4612	0	-0.832954	0	-2.09052	0	-4.52841	-0.915828	0	0
GO:0009734	auxin-activated signaling pathway	-8.95201	0	-1.07986	0	-1.36548	-2.54663	-0.796499	0	0	0
GO:0016553	base conversion or substitution editing	-5.50462	0	0	0	-4.69345	0	0	0	0	0
GO:0015802	basic amino acid transport	0	-16.719	0	-3.10845	0	0	0	-0.564802	-2.52939	-0.989601
GO:0052626	benzoate amino acid synthetase activity	0	-0.433324	0	-4.0593	0	0	0	-1.14524	0	0
GO:0018874	benzoate metabolic process	0	0	0	-4.03829	0	0	0	-1.81538	0	0
GO:0008798	beta-aspartyl-peptidase activity	-0.898846	-1.99046	0	0	0	0	0	0	-3.27785	0
GO:0004564	beta-fructofuranosidase activity	0	-2.58502	0	-1.18368	0	0	-0.639211	0	-0.488535	-4.41459
GO:0004565	beta-galactosidase activity	-2.21546	0	0	0	-3.98141	0	-0.432939	-0.700021	0	0
GO:0009058	biosynthetic process	-4.24879	-1.23312	0	0	-1.51628	-0.58025	-0.66382	0	-2.33348	0
GO:0004075	biotin carboxylase activity	-4.48353	0	0	0	-7.64616	0	0	0	0	0
GO:0009882	blue light photoreceptor activity	-16.0746	0	0	0	-2.42604	0	-0.933659	0	0	0
GO:0009081	branched-chain amino acid metabolic process	-0.573064	0	-0.677558	-0.643867	-1.09325	-3.50495	0	0	0	-0.694175
GO:0004084	branched-chain-amino-acid transaminase activity	-0.565609	0	-0.663674	-0.630603	-1.06419	-3.44691	0	0	0	-0.680017
GO:0009742	brassinosteroid mediated signaling pathway	-2.97331	-4.65599	0	0	-1.99408	-0.625326	0	-0.676391	-0.708164	-1.13705
GO:0016131	brassinosteroid metabolic process	0	-2.3005	0	0	0	0	0	0	-4.10241	-0.511227
GO:0042409	caffeoyl-CoA O-methyltransferase activity	0	-0.962635	0	-3.08449	0	0	0	0	-0.718984	-0.849296
GO:0005509	calcium ion binding	-4.57008	-4.69425	-1.25277	-6.19822	-2.47874	-0.881522	-1.34548	-3.37076	-2.06189	-1.17032
GO:0055074	calcium ion homeostasis	-0.896562	-0.71143	0	-0.658029	-0.510621	0	0	-5.58019	0	-0.709232
GO:0006816	calcium ion transport	-19.1834	-1.49234	-1.69025	-0.966816	-7.70423	-1.67968	-3.77802	-1.72742	-1.23587	-1.12826
GO:0019722	calcium-mediated signaling	0	-3.67427	0	-1.58301	0	0	-2.90589	0	-1.25928	0
GO:0052543	callose deposition in cell wall	-0.945137	-3.79607	0	0	-0.740036	-1.38226	-1.51401	-0.906553	-0.684811	-0.584
GO:0004683	calmodulin-dependent protein kinase activity	0	-3.05845	-1.67549	-1.52346	0	-1.3753	0	-1.8674	0	-2.33359
GO:0010120	camalexin biosynthetic process	0	-12.9265	0	-1.70456	0	0	0	0	0	-1.87533
GO:0005975	carbohydrate metabolic process	-3.23368	0	0	-2.58317	-1.47892	0	0	-1.95878	0	-0.996172
GO:0034219	carbohydrate transmembrane transport	-3.04874	-2.18145	0	-1.86424	-2.76497	-0.732005	-1.35396	0	-0.958088	0
GO:0015670	carbon dioxide transport	-3.66641	0	0	0	0	0	0	0	0	0
GO:0015976	carbon utilization	-4.38189	-1.17354	0	0	-0.986752	-0.864869	-0.714036	-0.665904	-0.53978	0
GO:0004089	carbonate dehydratase activity	-3.58063	-1.18598	-0.435154	-0.431254	-0.57529	-0.551897	-0.464444	-0.864779	0	0
GO:0004180	carboxypeptidase activity	-4.11423	0	0	0	0	0	-0.992403	0	0	0
GO:0016120	carotene biosynthetic process	-9.12036	0	0	0	0	0	-5.29117	0	0	0
GO:0016117	carotenoid biosynthetic process	-96.9606	0	0	0	-23.8501	-1.47014	-6.04963	0	0	0
GO:0046608	carotenoid isomerase activity	-3.92465	0	-1.22886	0	0	0	0	0	0	0
GO:0004096	catalase activity	-5.59969	0	0	0	-0.594072	0	-0.907797	0	0	0
GO:0003824	catalytic activity	-3.81271	-1.69528	-0.984237	-1.25491	-2.73508	-1.45854	-1.75987	-1.59626	-1.2414	-1.12228
GO:0005261	cation channel activity	-4.53439	0	0	-0.606474	-0.476687	0	0	0	0	0
GO:0005901	caveola	0	-5.61307	0	0	0	0	0	0	-3.42529	0
GO:0016602	CCAAT-binding factor complex	-4.19362	0	-0.461087	0	-1.51848	-0.621994	-4.9496	0	0	0
GO:0016024	CDP-diacylglycerol biosynthetic process	-4.22623	0	0	0	-0.601736	0	0	0	0	0
GO:0005623	cell	-14.5103	-127.583	-3.24156	-28.4541	-12.0998	-1.91686	-3.18084	-9.01011	-10.299	-12.4576
GO:0007154	cell communication	0	-32.4475	0	-5.58961	0	-0.805509	0	0	-2.56341	0
GO:0008219	cell death	-2.43243	-8.45379	-0.659322	-0.646985	-0.983432	-0.640695	0	0	-0.863589	-0.881772
GO:0030154	cell differentiation	-65.5829	0	0	0	-32.3518	-2.46844	-0.900201	-0.852005	0	0
GO:0016049	cell growth	-1.28481	-11.9574	-2.76545	-1.31617	0	-1.75474	0	-3.29021	-0.943966	-1.63946
GO:0000902	cell morphogenesis	0	-13.1912	-3.24104	-1.66685	0	-2.51552	0	-3.70797	-1.55565	-2.44013
GO:0009279	cell outer membrane	-5.64546	0	0	0	-5.51941	0	0	0	0	0
GO:0009504	cell plate	0	-9.71229	0	-0.776501	0	-0.440388	0	0	-1.28087	-0.58662
GO:0009920	cell plate formation involved in plant-type cell wall biogenesis	0	-4.39724	0	-0.497939	0	0	-0.591275	-0.55177	-2.41943	0
GO:0045454	cell redox homeostasis	-6.74271	-2.9063	0	-1.57706	-1.78462	-1.01827	-2.44873	-0.711697	-0.791901	0
GO:0009986	cell surface	-3.60587	0	-0.521081	-1.07273	-0.764578	0	0	0	-0.460813	0
GO:0009932	cell tip growth	-23.3686	0	0	0	-7.85482	-0.68317	-3.60268	-0.940987	0	0
GO:0005618	cell wall	0	-33.908	-1.46103	-10.4176	0	0	0	-2.86796	-5.932	-2.39433
GO:0042546	cell wall biogenesis	0	0	0	0	0	-1.40304	-4.09096	0	0	0
GO:0016998	cell wall macromolecule catabolic process	0	-4.58147	-0.662984	-8.04198	0	0	-0.433987	-1.76533	-1.23841	-0.681981
GO:0042545	cell wall modification	0	-8.37523	-0.984302	-1.99178	0	0	0	-1.11838	-1.70743	-1.77559
GO:0071555	cell wall organization	-5.86085	0	0	0	-2.03599	0	-2.28058	0	0	0
GO:0052546	cell wall pectin metabolic process	0	-3.9002	-1.22146	-0.566514	0	0	-0.644599	-2.52795	-0.689319	0
GO:0080079	cellobiose glucosidase activity	-3.14363	0	0	0	-0.841503	0	0	0	0	0
GO:0008652	cellular amino acid biosynthetic process	-24.2828	0	-0.886873	-1.08684	-7.27898	-0.660234	-2.06958	0	-0.90368	0
GO:0006520	cellular amino acid metabolic process	-2.75335	-2.22533	-0.569534	-2.50532	0	0	-1.44638	-0.587645	-5.95416	-0.575364
GO:0030003	cellular cation homeostasis	-73.1227	0	0	-0.869412	-43.2226	0	-0.805299	0	0	0
GO:0006878	cellular copper ion homeostasis	-3.02363	0	-1.30228	0	-0.883396	-0.801791	-6.40078	0	0	0
GO:0070370	cellular heat acclimation	0	-4.24037	-0.54639	-0.520766	-0.435033	0	0	-0.579702	-1.72765	-0.559445
GO:0044242	cellular lipid catabolic process	-7.25273	0	0	0	-0.429007	0	-0.577761	-0.539583	0	-0.521616
GO:0030026	cellular manganese ion homeostasis	-1.63152	0	0	0	-0.560606	0	0	-3.12053	0	0
GO:0042398	cellular modified amino acid biosynthetic process	-1.05232	-5.11389	0	-2.34546	-0.755155	-1.59101	-1.11887	0	-5.86022	0
GO:0071215	cellular response to abscisic acid stimulus	-0.846308	-4.40449	0	-0.603999	-1.17988	0	-0.738388	-1.09887	-0.568312	0
GO:0071454	cellular response to anoxia	-7.06267	0	0	0	-4.05133	0	0	0	0	0
GO:0071483	cellular response to blue light	-2.74777	0	-0.708109	0	-0.521364	-0.962842	-3.09348	0	0	0
GO:0080169	cellular response to boron-containing substance deprivation	0	-4.0457	0	-1.27549	0	0	0	0	0	0
GO:0070417	cellular response to cold	-3.25499	0	-0.674447	-0.63745	-1.32368	0	-0.435461	0	0	-0.694266
GO:0071456	cellular response to hypoxia	0	-8.0625	0	-3.33365	0	0	0	-0.842361	-4.50641	-4.63346
GO:0071484	cellular response to light intensity	-1.38957	0	-0.886593	0	-0.659645	-4.32352	-0.992403	0	0	0
GO:0071482	cellular response to light stimulus	-7.64775	-0.910871	0	-1.70456	-1.17827	-0.68431	-1.24961	-0.523214	0	-1.87533
GO:0071289	cellular response to nickel ion	0	-4.32357	0	0	0	0	0	0	-1.02721	0
GO:0006995	cellular response to nitrogen starvation	-5.89667	-1.6721	0	-5.18684	-0.716916	-0.434542	-0.950837	-4.46319	0	-1.17287
GO:0034599	cellular response to oxidative stress	-1.09618	0	-0.47282	0	0	-3.61708	0	-0.496296	-0.435099	0
GO:0071457	cellular response to ozone	-0.449985	-0.413203	-0.995271	0	-0.753248	-4.73371	0	0	0	0
GO:0016036	cellular response to phosphate starvation	-2.27783	-9.7285	0	-2.3769	0	0	-1.46336	-2.08128	-6.37048	0
GO:0051365	cellular response to potassium ion starvation	0	0	0	0	0	0	0	-4.33231	0	0
GO:0071461	cellular response to redox state	-3.47957	0	0	0	0	0	0	-1.20742	0	0
GO:0071452	cellular response to singlet oxygen	-0.963707	0	-5.5534	0	-3.01068	-1.28035	0	0	0	0
GO:0071329	cellular response to sucrose stimulus	0	0	-0.762428	0	0	-3.8467	0	0	0	0
GO:0009970	cellular response to sulfate starvation	-5.71856	-2.55861	0	-0.468545	-0.692566	-0.670329	-0.548301	0	0	-0.497382
GO:0071493	cellular response to UV-B	-0.786882	-1.2218	-0.638304	0	-0.476687	-3.3387	-0.726967	0	0	0
GO:0042631	cellular response to water deprivation	-4.08786	-7.52599	0	-0.753496	-2.58784	0	-1.18994	-1.62553	-3.58807	0
GO:0030244	cellulose biosynthetic process	-2.03378	-2.61735	0	-3.13253	-1.11426	-1.24344	-0.854915	-1.44685	-1.05316	-1.07435
GO:0030243	cellulose metabolic process	-6.19922	0	-0.798902	-0.564244	-2.29101	-1.33498	-1.45453	-1.80148	0	0
GO:0016760	cellulose synthase (UDP-forming) activity	-3.74232	-0.874554	0	-1.08897	0	-1.10295	-1.4334	-0.433086	-0.606279	-0.431532
GO:0042807	central vacuole	-5.44651	0	0	0	-2.61381	-0.879241	0	0	0	0
GO:0009715	chalcone biosynthetic process	0	0	0	0	0	0	-3.66537	0	0	0
GO:0051087	chaperone binding	-3.18993	-0.808162	-0.436896	0	-2.35348	-0.55916	-0.468825	-0.880616	0	-0.440905
GO:0061077	chaperone-mediated protein folding	-3.04113	0	0	0	-4.80492	0	0	-0.691135	-1.2596	0
GO:0008061	chitin binding	0	-10.399	-0.442947	-6.69649	0	0	0	-2.35482	-1.15362	-0.880441
GO:0006032	chitin catabolic process	0	-4.97311	-0.437906	-7.55627	0	0	0	-2.26434	-1.10201	-0.44219
GO:0004568	chitinase activity	0	-7.50144	-0.437906	-7.55627	0	0	0	-2.26434	-1.10201	-0.44219
GO:0055064	chloride ion homeostasis	0	-3.39122	0	0	0	0	0	0	-1.09892	0
GO:0016168	chlorophyll binding	-52.0754	0	0	0	-66.5271	-0.445804	-0.665459	0	0	0
GO:0015995	chlorophyll biosynthetic process	-134.783	0	0	0	-70.3256	-1.38965	-1.40235	-0.830493	0	0
GO:0015996	chlorophyll catabolic process	-28.85	0	0	-0.663838	0	-3.07679	-8.58479	-1.44932	-1.24973	0
GO:0010290	chlorophyll catabolite transmembrane transporter activity	0	-2.87829	0	0	0	0	0	0	-3.27785	0
GO:0015994	chlorophyll metabolic process	-16.2655	0	0	0	-4.68836	-0.478603	-2.6666	0	0	-0.670553
GO:0034256	chlorophyll(ide) b reductase activity	-3.14363	0	0	0	0	0	-2.75167	0	0	0
GO:0010277	chlorophyllide a oxygenase [overall] activity	-4.38323	-0.68296	0	0	-2.73835	0	-1.02609	0	-1.8631	0
GO:0009507	chloroplast	#NAME?	-15.0779	0	-7.80314	-200.256	-15.9052	-10.9478	-6.39732	-2.76332	-2.61019
GO:0009904	chloroplast accumulation movement	-7.76924	0	0	0	-0.576489	0	0	0	0	0
GO:0009903	chloroplast avoidance movement	-5.83841	-0.944004	0	0	-0.492006	0	0	0	0	0
GO:0009941	chloroplast envelope	#NAME?	0	0	0	-140.091	-5.94968	-6.53077	-4.64411	0	0
GO:0010020	chloroplast fission	-3.43987	0	0	0	-0.591036	0	-0.478739	0	0	-0.446637
GO:0009706	chloroplast inner membrane	-32.3923	0	0	0	-7.05198	-1.33974	-1.70441	-0.834889	0	-1.03746
GO:0031969	chloroplast membrane	-38.7216	0	-0.768752	-0.75231	-9.82973	-1.34096	-0.732731	-1.58889	0	0
GO:0009658	chloroplast organization	-48.2669	0	0	0	-10.8868	-4.46554	-5.29781	-1.16082	0	0
GO:0009707	chloroplast outer membrane	-6.92025	0	0	0	-5.30462	-0.473629	-0.432289	-0.688255	0	0
GO:0030093	chloroplast photosystem I	-10.4713	0	0	0	-12.9024	0	0	0	0	0
GO:0030095	chloroplast photosystem II	-3.66641	0	0	0	-4.91387	0	0	0	0	0
GO:0009902	chloroplast relocation	-127.654	0	0	0	-24.1842	-1.4107	-1.99335	0	0	0
GO:0009573	chloroplast ribulose bisphosphate carboxylase complex	-4.11423	0	0	0	-3.88567	0	0	0	0	0
GO:0009570	chloroplast stroma	-304.944	0	0	-1.58127	-132.04	-10.4737	-7.9744	-2.81541	0	0
GO:0009533	chloroplast stromal thylakoid	-11.3947	0	0	0	-8.66167	-0.894308	0	0	0	0
GO:0009534	chloroplast thylakoid	-290.072	0	0	0	-170.532	-5.34873	-3.61853	0	0	0
GO:0009543	chloroplast thylakoid lumen	-60.7626	0	0	0	-45.1208	0	-0.565288	-0.694167	0	0
GO:0009535	chloroplast thylakoid membrane	#NAME?	0	0	0	-209.515	-9.26786	-4.94863	0	0	0
GO:0010019	chloroplast-nucleus signaling pathway	-1.92773	0	0	0	-3.63888	-0.732005	-0.598453	0	0	0
GO:0009840	chloroplastic endopeptidase Clp complex	-7.95558	0	0	0	0	-1.69686	-1.37334	-0.5651	0	0
GO:0010478	chlororespiration	-4.59158	0	0	0	-1.05321	0	0	0	0	0
GO:0009423	chorismate biosynthetic process	0	-6.49716	0	-1.44282	0	0	0	-0.704853	0	0
GO:0009509	chromoplast	-3.26719	0	0	0	0	0	-5.61879	0	0	0
GO:0009800	cinnamic acid biosynthetic process	-0.623773	-3.8958	0	-0.706851	0	0	0	0	-5.00661	0
GO:0016621	cinnamoyl-CoA reductase activity	-0.81035	-4.44555	0	-0.618161	-1.03684	0	-0.740594	0	0	0
GO:0010617	circadian regulation of calcium ion oscillation	-3.76739	0	0	0	-0.753248	0	-1.10504	0	0	0
GO:0007623	circadian rhythm	-17.405	0	0	0	-6.99057	-3.35108	-3.29194	-1.18047	0	0
GO:0005801	cis-Golgi network	0	-3.86262	0	-1.86424	0	0	0	-0.558285	-0.958088	-2.04038
GO:0050502	cis-zeatin O-beta-D-glucosyltransferase activity	0	-2.46995	0	0	0	0	0	0	-4.43863	0
GO:0004108	citrate (Si)-synthase activity	0	-3.98521	0	0	0	0	0	0	-1.32197	-0.694175
GO:0030131	clathrin adaptor complex	0	-3.63696	-1.12639	-1.05649	0	0	0	-0.545541	-1.58611	0
GO:0030276	clathrin binding	0	-8.67024	-1.2292	-0.567001	0	0	0	-0.604485	-1.28992	0
GO:0030125	clathrin vesicle coat	0	-3.42997	-0.461087	-0.877483	0	0	0	0	-1.94642	-0.468934
GO:0030136	clathrin-coated vesicle	0	-5.4891	0	-0.624844	0	0	0	-0.70831	-0.83775	-0.678079
GO:0005905	coated pit	0	-3.05335	0	-1.00915	0	0	0	0	-0.863337	-0.694266
GO:0050897	cobalt ion binding	-1.59001	-6.7535	-0.6742	-2.35754	-1.59068	0	-0.782041	-1.82455	0	0
GO:0050662	coenzyme binding	-1.94524	-9.77258	-1.19589	-0.816799	-0.753777	0	-0.774348	-0.709483	-1.86021	-1.25501
GO:0009108	coenzyme biosynthetic process	-26.1446	0	-1.04001	-0.951002	-8.71252	-0.737457	-2.44357	-0.570816	0	-0.565411
GO:0009631	cold acclimation	-6.05969	-1.3022	0	0	-1.75937	-0.450066	0	-1.47645	0	-0.608685
GO:0043674	columella	-2.15329	0	0	0	-3.88567	0	-0.992403	0	0	0
GO:0008180	COP9 signalosome	0	-6.4006	-0.491466	0	0	0	0	-0.51822	-3.05374	0
GO:0010387	COP9 signalosome assembly	0	-2.63769	0	0	-0.510621	0	0	0	-3.42327	0
GO:0030126	COPI vesicle coat	0	-5.82429	-0.461087	0	0	0	0	-0.48194	-2.70778	-0.468934
GO:0030663	COPI-coated vesicle membrane	0	-3.65879	0	-0.566183	0	0	0	-0.632776	-0.514767	-0.61023
GO:0016531	copper chaperone activity	-0.449985	-0.778004	0	0	0	-1.28035	-4.18109	0	0	-1.01545
GO:0005507	copper ion binding	0	-14.4451	-1.04102	-8.46885	-1.18761	-2.00524	-1.69824	-1.19752	-4.03137	-1.97829
GO:0001046	core promoter sequence-specific DNA binding	-0.932952	-1.6655	0	-0.541557	-0.442608	0	0	-2.32891	-3.73982	0
GO:0009805	coumarin biosynthetic process	0	-9.51109	-0.710771	-2.66044	-0.873886	-1.5722	-1.7963	0	-7.95719	-0.719703
GO:0010388	cullin deneddylation	0	-6.52934	-1.52806	-0.928268	0	0	0	-1.44685	-4.02525	-1.07435
GO:0042335	cuticle development	-11.8307	0	-0.672923	0	-5.38313	-2.21937	-17.6951	0	0	0
GO:0006723	cuticle hydrocarbon biosynthetic process	0	0	0	0	-0.546229	0	-4.6802	0	0	0
GO:0033110	Cvt vesicle membrane	-4.06726	-0.824744	0	0	-4.45506	-1.02544	-0.861643	0	-2.57674	0
GO:0019500	cyanide catabolic process	-3.92465	0	0	-1.18462	-2.27937	0	0	0	0	0
GO:0019499	cyanide metabolic process	-3.14363	-0.433324	0	-1.05058	-1.97803	0	0	0	0	0
GO:0003962	cystathionine gamma-synthase activity	0	-0.419844	-3.99839	0	0	0	0	0	0	0
GO:0019344	cysteine biosynthetic process	-155.632	0	-0.919071	0	-95.2081	-3.1192	-5.05706	0	0	-0.929542
GO:0004124	cysteine synthase activity	-2.38467	0	-3.2749	-0.549304	-1.51185	-0.801791	0	0	-0.500746	0
GO:0009512	cytochrome b6f complex	-3.14748	0	-1.76036	0	-0.560606	0	-0.861643	0	0	0
GO:0010190	cytochrome b6f complex assembly	-8.72854	0	0	0	-1.27112	0	-0.861643	0	0	0
GO:0004129	cytochrome-c oxidase activity	0	-2.7865	-4.20071	-1.4562	0	-0.611525	0	-0.47568	-1.25749	-1.61623
GO:0005737	cytoplasm	0	-120.425	-9.95024	-11.0592	0	-1.69461	-1.49521	-8.9256	-13.8361	-9.3138
GO:0000932	cytoplasmic mRNA processing body	0	-3.98825	-2.20499	-0.970382	0	0	-0.433243	-1.15634	-0.831715	-1.64124
GO:0010494	cytoplasmic stress granule	0	-3.63696	-1.12639	-0.492986	-0.429282	0	0	-1.21272	-0.457289	0
GO:0002181	cytoplasmic translation	0	-54.9704	-1.04001	-1.74183	0	0	0	-0.800899	-1.41542	-2.01758
GO:0008092	cytoskeletal protein binding	0	0	-3.04534	0	0	0	0	0	0	0
GO:0007010	cytoskeleton organization	0	-13.4008	-1.02311	-2.25686	-1.05082	0	0	-3.12266	-4.6939	-1.07789
GO:0005829	cytosol	-3.94862	#NAME?	-16.5757	-29.2106	-2.10594	-4.41252	-1.43191	-18.8888	-43.4358	-14.5713
GO:0022625	cytosolic large ribosomal subunit	0	-176.194	-1.85175	-3.98744	0	0	0	-1.5912	-3.64748	-10.8944
GO:0031597	cytosolic proteasome complex	0	-5.09571	-1.14325	-2.73547	0	0	0	-2.09679	-4.34412	0
GO:0022626	cytosolic ribosome	0	-160.354	-1.54204	-10.1055	0	-1.25506	-0.943267	-1.90064	-3.44657	-9.8514
GO:0022627	cytosolic small ribosomal subunit	0	-100.864	-1.72985	-13.5427	0	-0.875133	0	-2.02732	-4.19682	-16.2373
GO:0042732	D-xylose metabolic process	0	-5.3549	-0.752257	0	0	0	0	-0.818188	-0.65332	-1.55404
GO:0009704	de-etiolation	-8.54766	0	0	0	-3.2937	-0.68431	0	0	0	-0.506391
GO:0006952	defense response	0	-2.93372	0	-6.08335	0	0	0	-1.05685	-1.94752	-1.54289
GO:0052542	defense response by callose deposition	0	-38.9675	0	-1.93928	0	0	0	0	-0.800808	-3.38557
GO:0052544	defense response by callose deposition in cell wall	-0.861042	-10.0396	0	-0.433218	-0.587909	0	0	0	-0.688617	-1.465
GO:0010204	defense response signaling pathway, resistance gene-independent	0	-2.05401	-1.35748	-4.36266	0	-0.555483	0	-3.99667	-1.07804	-0.831684
GO:0042742	defense response to bacterium	-34.4937	-44.2421	0	-28.2768	-21.5583	-1.68559	-1.63946	-6.17861	-2.26141	-9.86785
GO:0009816	defense response to bacterium, incompatible interaction	0	-9.43739	0	-7.78301	0	0	0	-0.987092	-1.88122	-4.68939
GO:0050832	defense response to fungus	0	-49.5017	0	-29.7446	0	0	0	-1.24883	-2.97833	-6.74697
GO:0009817	defense response to fungus, incompatible interaction	-2.7317	-4.03252	0	-1.85436	-1.57082	0	-1.11405	0	0	0
GO:0050829	defense response to Gram-negative bacterium	0	-0.706278	0	0	-0.435033	0	0	-3.27773	-1.00813	-1.2526
GO:0002229	defense response to oomycetes	-1.14433	-2.89689	-1.00952	-4.32526	0	0	0	-1.09061	-0.437884	-1.77996
GO:0051607	defense response to virus	-7.39247	0	0	0	-0.919475	0	-2.2279	0	0	0
GO:0009814	defense response, incompatible interaction	-20.7589	-5.03469	0	-22.2877	-13.4397	-0.883392	-1.03261	-2.4653	-1.0094	-9.89363
GO:0016311	dephosphorylation	-3.42356	0	-0.510206	0	-0.74147	-0.706991	0	-0.539583	0	0
GO:0009595	detection of biotic stimulus	-12.016	-14.1494	0	-24.3947	-6.12882	0	-0.91068	-6.01527	-0.90638	-6.73396
GO:0009581	detection of external stimulus	0	-1.46471	0	-14.0178	0	0	0	-1.37429	0	-3.56572
GO:0016046	detection of fungus	0	-0.433324	0	-4.0593	0	0	0	-1.14524	0	0
GO:0050787	detoxification of mercury ion	-0.896562	-3.36176	0	-0.658029	0	0	0	0	0	0
GO:0051410	detoxification of nitrogen compound	-3.14363	-0.433324	0	-1.05058	-1.97803	0	0	0	0	0
GO:0005310	dicarboxylic acid transmembrane transporter activity	-0.642874	-3.23637	0	0	0	0	0	0	0	0
GO:0004149	dihydrolipoyllysine-residue succinyltransferase activity	0	-4.27798	0	0	0	0	0	0	0	0
GO:0050992	dimethylallyl diphosphate biosynthetic process	-4.69362	0	0	0	-0.717936	0	0	-1.00463	0	0
GO:0070838	divalent metal ion transport	-84.5869	0	0	-0.859223	-48.1654	0	-0.937288	-0.709836	0	0
GO:0006354	DNA-templated transcription, elongation	0	-1.16047	-2.01532	-0.983133	-1.39509	-4.13625	0	0	-0.847094	0
GO:0004579	dolichyl-diphosphooligosaccharide-protein glycotransferase activity	0	-0.694458	-0.5331	-2.81871	-0.431795	0	0	-4.32532	0	0
GO:0006855	drug transmembrane transport	0	-4.85527	0	-2.22312	0	0	0	0	-1.7182	0
GO:0015238	drug transmembrane transporter activity	0	-3.42837	0	-2.88082	0	0	0	0	-2.28709	0
GO:0009055	electron carrier activity	-3.26195	-2.45871	0	-1.30798	-1.04492	0	-2.25589	0	0	0
GO:0046028	electron transporter, transferring electrons from cytochrome b6/f complex of photosystem II activity	-4.59158	0	0	0	-1.05321	0	-1.43671	0	0	0
GO:0009793	embryo development ending in seed dormancy	-3.09443	-2.73335	0	0	-2.71245	-1.0821	0	0	-1.57395	0
GO:0009560	embryo sac egg cell differentiation	0	-3.27776	-2.55858	-0.822805	0	0	0	0	-3.92965	0
GO:0006897	endocytosis	0	-3.47672	-0.842567	-0.784021	0	0	0	0	-3.0978	-0.667825
GO:0012505	endomembrane system	0	-4.3972	-1.49268	-0.646606	0	-0.637727	-0.565045	0	-1.73227	-0.667825
GO:0010256	endomembrane system organization	0	-4.23475	0	0	0	0	0	0	-0.507515	-0.600654
GO:0000447	endonucleolytic cleavage in ITS1 to separate SSU-rRNA from 5.8S rRNA and LSU-rRNA from tricistronic rRNA transcript (SSU-rRNA, 5.8S rRNA, LSU-rRNA)	0	-8.93289	0	-0.566183	0	0	0	0	0	-1.38773
GO:0000478	endonucleolytic cleavage involved in rRNA processing	0	-5.33535	-0.451744	-0.839007	0	0	0	0	-3.39205	-0.458495
GO:0000461	endonucleolytic cleavage to generate mature 3'-end of SSU-rRNA from (SSU-rRNA, 5.8S rRNA, LSU-rRNA)	0	-10.2541	0	0	0	0	0	0	0	-0.694175
GO:0004175	endopeptidase activity	-1.63115	-1.13188	0	-1.45589	0	0	-0.97039	-5.38411	-1.59324	-0.575364
GO:0005783	endoplasmic reticulum	-1.50595	-36.8138	-1.1407	-18.4014	0	-1.06835	-6.612	-4.90207	-1.88945	-5.22134
GO:0005788	endoplasmic reticulum lumen	0	-9.84441	0	-12.0046	0	0	0	-1.97467	-0.762902	-0.998783
GO:0005789	endoplasmic reticulum membrane	0	-12.5912	-1.30557	-3.64931	0	0	-1.39418	-2.5557	0	-1.58429
GO:0007029	endoplasmic reticulum organization	-0.582403	-3.36176	0	-0.658029	-0.510621	0	0	0	-0.595182	0
GO:0071782	endoplasmic reticulum tubular network	0	-2.0246	-3.12644	-0.767909	0	0	0	0	-2.73632	0
GO:0071786	endoplasmic reticulum tubular network organization	0	-2.0246	-3.12644	-0.767909	0	0	0	0	-2.73632	0
GO:0030968	endoplasmic reticulum unfolded protein response	0	-100.398	-0.918398	-7.47669	0	0	0	0	-1.68489	-6.09296
GO:0016197	endosomal transport	0	-5.69721	-2.12766	-0.739403	0	-0.43544	0	-2.37082	-1.58235	-1.1934
GO:0005768	endosome	0	-10.1969	-0.954747	-3.76544	0	0	-1.18223	-0.948267	-2.08817	-1.12505
GO:0010008	endosome membrane	0	-10.1996	0	-1.93033	0	-0.925775	0	-1.1437	-1.88125	-1.40425
GO:0008047	enzyme activator activity	-10.6823	-0.930036	-0.500365	0	-2.53433	-2.65684	-2.15318	-0.528431	-0.886692	0
GO:0030234	enzyme regulator activity	-3.91649	0	0	-1.20783	-1.65406	0	-0.458531	-0.441593	-1.03342	-0.802967
GO:0006983	ER overload response	0	-3.39122	0	0	0	0	0	0	0	0
GO:0030134	ER to Golgi transport vesicle	0	-3.62659	0	-0.878444	0	0	0	0	0	-3.6103
GO:0006888	ER to Golgi vesicle-mediated transport	0	-35.7212	-1.17728	-9.66531	0	0	0	-0.943231	-2.00601	-1.80019
GO:0030433	ER-associated ubiquitin-dependent protein catabolic process	0	-5.34936	-0.805285	-2.63518	0	0	0	-2.22158	-3.00246	-0.439714
GO:0006984	ER-nucleus signaling pathway	0	-15.8196	0	-5.16695	0	0	0	0	-0.433011	-1.69407
GO:0000813	ESCRT I complex	0	-3.0688	-1.52327	-1.44282	0	0	0	-1.62076	-0.570614	0
GO:0009693	ethylene biosynthetic process	0	-46.1522	0	-4.07489	0	0	0	0	-2.06865	-3.05975
GO:0009873	ethylene-activated signaling pathway	0	-21.6398	0	-2.97305	0	0	-0.904631	0	-4.69887	-2.77723
GO:0016282	eukaryotic 43S preinitiation complex	0	-19.4822	0	0	0	0	0	0	0	-1.42073
GO:0033290	eukaryotic 48S preinitiation complex	0	-19.4822	0	0	0	0	0	0	0	-1.42073
GO:0005852	eukaryotic translation initiation factor 3 complex	0	-22.1279	0	0	0	-0.510002	0	0	0	-1.84165
GO:0000145	exocyst	0	-5.56473	-0.899033	0	0	0	0	0	0	-0.608685
GO:0006887	exocytosis	0	-10.0173	-0.692338	0	0	0	0	0	-1.24973	-0.710149
GO:0035145	exon-exon junction complex	0	-4.59486	-3.12644	0	0	0	0	0	0	-1.90307
GO:0070062	extracellular exosome	0	-5.55015	-0.724965	0	0	0	0	0	0	-0.742404
GO:0019898	extrinsic component of membrane	-14.453	0	-0.593091	0	-11.8046	-0.873767	0	0	0	0
GO:0006635	fatty acid beta-oxidation	-1.75177	-8.30928	-2.37376	-4.5304	-2.48491	0	-1.37035	-3.24952	-6.12834	0
GO:0006633	fatty acid biosynthetic process	-2.69787	0	-0.983012	-1.06159	-2.35581	-2.57332	-9.45608	0	0	-1.03185
GO:0009922	fatty acid elongase activity	-0.565609	-0.944004	0	0	0	-2.08001	-5.68356	0	-2.2058	0
GO:0030497	fatty acid elongation	0	0	0	0	0	-1.89054	-5.16039	0	0	0
GO:0055089	fatty acid homeostasis	0	-3.03421	0	0	0	0	0	0	0	0
GO:0006631	fatty acid metabolic process	-4.90233	0	0	-1.01927	0	-0.775757	-1.40694	0	-0.860513	-0.57136
GO:0019395	fatty acid oxidation	-0.42121	-1.09231	0	-1.96	-0.659645	0	0	0	-3.02952	0
GO:0015916	fatty-acyl-CoA transport	0	-0.62326	0	0	0	0	0	0	-3.06662	0
GO:0008199	ferric iron binding	0	-1.90637	-0.783336	0	0	0	0	-0.829103	-3.90299	0
GO:0004322	ferroxidase activity	0	-1.90637	-0.783336	0	0	0	0	-0.829103	-3.90299	0
GO:0005528	FK506 binding	-4.3998	-0.850448	-0.432715	-0.72239	-2.81442	-0.538416	-0.456726	-0.835225	-0.64238	-0.43508
GO:0050660	flavin adenine dinucleotide binding	0	-4.52709	-0.776042	-1.24727	0	0	0	-0.708618	-0.789966	0
GO:0009813	flavonoid biosynthetic process	-2.55392	0	-0.780222	-0.923085	-0.888307	-0.922901	-4.81606	-0.660018	0	0
GO:0010181	FMN binding	-8.5773	-1.6721	-0.567347	0	-2.20496	-0.434542	0	0	-0.663503	-0.57208
GO:0046294	formaldehyde catabolic process	-4.59158	0	0	0	0	0	0	0	0	0
GO:0001731	formation of translation preinitiation complex	0	-21.9064	0	0	0	0	0	0	0	-1.33981
GO:0008864	formyltetrahydrofolate deformylase activity	-2.46159	-0.411958	0	0	-4.23719	0	0	0	0	0
GO:0042132	fructose 1,6-bisphosphate 1-phosphatase activity	-7.47755	0	0	0	-3.6047	0	0	-0.678171	0	0
GO:0030388	fructose 1,6-bisphosphate metabolic process	-3.14748	0	0	0	-4.45506	0	0	-0.80754	0	0
GO:0006000	fructose metabolic process	-3.88541	0	0	0	-5.60273	0	0	0	0	0
GO:0004332	fructose-bisphosphate aldolase activity	-5.68697	-2.91189	0	0	-3.06492	0	0	0	0	-0.742404
GO:0019375	galactolipid biosynthetic process	-1.83048	-8.87416	-0.762878	-1.73948	0	0	-0.725981	-0.705971	-3.83981	0
GO:0046369	galactose biosynthetic process	-4.59158	0	0	0	0	0	0	0	0	0
GO:0010475	galactose-1-phosphate guanylyltransferase (GDP) activity	-3.76739	0	0	-0.953513	-1.76483	0	0	0	0	0
GO:0080048	GDP-D-glucose phosphorylase activity	-3.76739	0	0	-0.953513	-1.76483	0	0	0	0	0
GO:0010472	GDP-galactose:glucose-1-phosphate guanylyltransferase activity	-4.48147	0	0	0	-1.97803	0	0	0	0	0
GO:0010471	GDP-galactose:mannose-1-phosphate guanylyltransferase activity	-4.48147	0	0	0	-1.97803	0	0	0	0	0
GO:0010473	GDP-galactose:myoinositol-1-phosphate guanylyltransferase activity	-4.48147	0	0	0	-1.97803	0	0	0	0	0
GO:0050577	GDP-L-fucose synthase activity	0	-4.0457	0	0	0	0	0	0	0	-1.3419
GO:0035195	gene silencing by miRNA	0	0	-0.708109	0	0	-3.63026	0	-0.751254	0	0
GO:0006091	generation of precursor metabolites and energy	0	0	-0.770842	0	0	-6.37343	0	0	0	0
GO:0016767	geranylgeranyl-diphosphate geranylgeranyltransferase activity	-3.49839	0	0	0	0	0	0	0	0	0
GO:0009740	gibberellic acid mediated signaling pathway	-6.99671	0	0	0	-6.30462	-0.704556	0	0	0	0
GO:0004338	glucan exo-1,3-beta-glucosidase activity	0	0	0	-4.03829	0	0	0	-0.787481	0	0
GO:0006094	gluconeogenesis	-1.27442	-38.8906	-1.96299	-13.9973	-1.55011	-1.36535	-0.994433	-6.02022	-11.4223	-2.138
GO:0006007	glucose catabolic process	-2.4583	-24.049	-4.67266	-2.1364	-2.78616	-1.24399	-0.754001	-2.53163	-1.17809	-2.28815
GO:0042593	glucose homeostasis	0	-1.59187	0	0	0	0	0	0	0	-3.38169
GO:0010255	glucose mediated signaling pathway	-5.59969	-0.58017	0	0	-0.594072	0	0	-1.9646	-0.69649	0
GO:0006006	glucose metabolic process	-11.4196	-2.81937	0	-0.932522	-7.80415	0	-0.533172	0	-0.816778	-1.02872
GO:0008878	glucose-1-phosphate adenylyltransferase activity	-5.45935	0	0	0	-1.15723	0	-0.803367	0	0	0
GO:0010474	glucose-1-phosphate guanylyltransferase (GDP) activity	-4.48147	0	0	0	-1.97803	0	0	0	0	0
GO:0015152	glucose-6-phosphate transmembrane transporter activity	0	-4.27798	0	0	0	0	0	0	-2.03223	0
GO:0015760	glucose-6-phosphate transport	0	-4.27798	0	0	0	0	0	0	-2.03223	0
GO:0019761	glucosinolate biosynthetic process	-63.3356	-1.69883	-0.896727	-1.48896	-12.1811	-6.16664	-4.3536	-0.975396	-1.81419	-1.19417
GO:0019760	glucosinolate metabolic process	-39.613	-1.02629	0	0	-9.97789	-0.873767	-1.09128	0	0	-0.604682
GO:0046527	glucosyltransferase activity	0	-1.24123	0	-1.04081	0	0	0	0	-4.21973	0
GO:0006537	glutamate biosynthetic process	0	-6.5278	0	-2.11426	0	0	0	0	0	-0.974838
GO:0004356	glutamate-ammonia ligase activity	-2.728	0	0	-1.32479	0	0	-5.31984	0	0	-0.63097
GO:0006542	glutamine biosynthetic process	-2.728	0	0	-1.32479	0	0	-5.31984	0	0	-0.63097
GO:0004819	glutamine-tRNA ligase activity	0	-0.725602	0	0	0	0	0	0	-3.27785	0
GO:0006425	glutaminyl-tRNA aminoacylation	0	-0.725602	0	0	0	0	0	0	-3.27785	0
GO:0043295	glutathione binding	-0.688184	-5.6368	-0.57741	-2.09542	-0.883396	0	0	0	-3.80615	0
GO:0006750	glutathione biosynthetic process	-0.593816	-5.29359	0	0	0	0	0	0	0	0
GO:0006749	glutathione metabolic process	0	-6.94001	-0.595531	0	0	0	0	0	-0.514767	0
GO:0004602	glutathione peroxidase activity	-1.18938	-1.92139	-3.07536	0	-0.435033	-2.91105	-0.621861	-0.579702	-1.00813	0
GO:0015431	glutathione S-conjugate-exporting ATPase activity	0	-2.87829	0	0	0	0	0	0	-3.27785	0
GO:0004363	glutathione synthase activity	0	-3.39122	0	0	0	0	0	0	0	0
GO:0004364	glutathione transferase activity	-1.3968	-6.59502	0	-5.34344	-0.793604	0	-1.25549	0	-2.6823	0
GO:0046166	glyceraldehyde-3-phosphate biosynthetic process	-4.59158	0	0	0	-1.05321	0	0	0	0	0
GO:0004365	glyceraldehyde-3-phosphate dehydrogenase (NAD+) (phosphorylating) activity	-3.71787	-2.91189	0	-0.689411	-1.19255	0	-0.821542	0	0	-1.71183
GO:0008886	glyceraldehyde-3-phosphate dehydrogenase (NADP+) (non-phosphorylating) activity	-6.23461	0	0	0	-0.635329	0	-0.961742	0	0	0
GO:0047100	glyceraldehyde-3-phosphate dehydrogenase (NADP+) (phosphorylating) activity	-11.4807	0	0	0	-13.6324	0	0	0	0	0
GO:0008465	glycerate dehydrogenase activity	-3.92465	0	0	0	-2.27937	0	0	0	0	0
GO:0008887	glycerate kinase activity	-3.47957	0	0	0	-2.11372	-1.44846	0	0	0	0
GO:0015254	glycerol channel activity	-3.28444	0	0	0	0	0	0	0	-0.582449	0
GO:0006546	glycine catabolic process	-30.4034	0	-0.826022	-0.995515	-11.5603	-0.629291	-1.89626	-2.12639	0	-0.662009
GO:0005960	glycine cleavage complex	-5.33068	0	0	0	-4.5959	0	0	0	0	0
GO:0019464	glycine decarboxylation via glycine cleavage system	-8.59732	0	0	0	-5.16817	0	0	0	0	0
GO:0004373	glycogen (starch) synthase activity	-6.53422	0	0	0	-1.99286	0	0	0	0	0
GO:0005978	glycogen biosynthetic process	-6.02602	0	0	0	-0.963771	0	-1.61053	0	0	0
GO:0006096	glycolytic process	-23.9286	-48.6942	-3.48947	-20.679	-8.08592	-2.72014	-1.43104	-9.39706	-10.4887	-2.56638
GO:0006516	glycoprotein catabolic process	-0.796614	-1.70707	0	0	0	0	0	0	-3.02952	0
GO:0006024	glycosaminoglycan biosynthetic process	0	-3.36176	0	0	0	0	0	0	0	-0.709232
GO:0046861	glyoxysomal membrane	-0.623773	-1.18296	-0.743025	-0.706851	0	0	0	0	-3.69225	0
GO:0009514	glyoxysome	-2.85876	-1.55517	-0.432715	-1.80073	0	0	-0.916947	0	-6.31088	-0.43508
GO:0010111	glyoxysome organization	-0.469084	-1.50853	0	-2.30824	-0.793956	0	0	0	-3.59392	0
GO:0005794	Golgi apparatus	0	-177.486	-3.89273	-29.5735	0	0	0	-4.4117	-7.68167	-11.5687
GO:0032580	Golgi cisterna membrane	0	-4.01952	-0.958233	-0.59176	0	0	0	-0.657347	-1.09439	-2.08245
GO:0005796	Golgi lumen	0	-6.5278	0	0	0	0	0	0	-0.835234	-0.974838
GO:0000139	Golgi membrane	0	-2.49041	0	-3.61164	0	0	-0.905965	-1.45344	0	-0.937551
GO:0007030	Golgi organization	-34.1911	-9.80546	-1.49206	-5.58399	-8.17144	-2.84529	-4.58507	-6.24467	-3.61422	-1.43023
GO:0005795	Golgi stack	0	-7.61536	-1.05169	-0.970382	-0.920032	-0.480348	0	-1.15634	-0.831715	-1.09282
GO:0006896	Golgi to vacuole transport	0	-3.46027	-0.539578	-2.86237	-0.433246	0	0	-1.28643	0	-3.11044
GO:0000138	Golgi trans cisterna	0	-3.39122	0	-1.18462	0	0	0	0	-2.55867	0
GO:0017119	Golgi transport complex	0	-0.893228	-1.04994	-4.4852	0	-0.677212	0	-0.51822	0	-0.50178
GO:0048193	Golgi vesicle transport	0	-34.6175	-6.46275	-3.17063	-1.03581	-2.48074	0	-4.91626	-1.98587	-5.36401
GO:0090391	granum assembly	-4.08753	0	0	0	-3.17634	0	0	0	0	0
GO:0040007	growth	-14.682	-1.68713	-0.651829	-0.76531	-3.22352	0	-2.41126	-0.899225	-1.03988	-1.50706
GO:0005525	GTP binding	-1.51683	-17.4868	-1.11062	0	0	-1.0639	-0.882172	-3.15963	-2.4442	-1.51223
GO:0003924	GTPase activity	-2.32214	-13.7539	-1.08567	0	-0.924411	-0.830923	-0.95714	-1.25004	-0.941205	-0.819347
GO:0004385	guanylate kinase activity	0	-3.44251	0	0	0	0	0	0	0	0
GO:0010286	heat acclimation	-1.31094	-4.78304	-1.94883	-2.83891	0	-0.942985	-0.722081	-0.798526	-0.837803	-2.93522
GO:0031072	heat shock protein binding	-11.8486	0	0	0	-14.1496	-2.54889	0	-0.508868	0	-0.493191
GO:0006783	heme biosynthetic process	-7.47088	-1.446	0	0	-2.98448	0	0	-0.446995	0	-0.439714
GO:0006827	high-affinity iron ion transmembrane transport	-0.529917	0	0	0	0	-1.44846	-4.79206	0	0	0
GO:0009927	histidine phosphotransfer kinase activity	-3.56675	0	0	0	0	0	0	0	0	0
GO:0004402	histone acetyltransferase activity	0	0	0	-0.68097	0	0	0	0	0	-4.3116
GO:0033523	histone H2B ubiquitination	-2.33526	0	0	0	-3.69118	-0.894308	0	-0.691135	0	0
GO:0034050	host programmed cell death induced by symbiont	0	-3.39122	-1.22886	-1.18462	0	0	0	0	0	0
GO:1902600	hydrogen ion transmembrane transport	0	-3.40913	-4.15472	-2.71261	-0.820942	0	0	-2.42708	-1.18655	-1.12789
GO:0042744	hydrogen peroxide catabolic process	-32.931	0	0	-1.05947	-6.48177	-0.733489	-1.15326	-0.990898	0	-0.929637
GO:0080170	hydrogen peroxide transmembrane transport	-3.41875	0	0	-0.658029	-2.8971	-0.944314	0	0	0	0
GO:0070814	hydrogen sulfide biosynthetic process	-0.765686	-7.7114	0	0	0	0	0	0	-5.3987	-0.642213
GO:0016787	hydrolase activity	-6.92573	-1.58376	-1.07861	-1.46863	0	-0.957968	-1.14325	-1.14265	-1.38926	-1.33745
GO:0016788	hydrolase activity, acting on ester bonds	-1.38287	0	0	-3.91498	0	-0.56579	-0.997923	-0.881647	-0.802333	-1.04125
GO:0016742	hydroxymethyl-, formyl- and related transferase activity	-2.46159	-0.411958	0	0	-4.23719	0	0	0	0	0
GO:0006972	hyperosmotic response	-23.7102	-10.0696	-1.47486	-5.71092	-4.85748	-2.75597	-2.08704	-6.05575	-3.96662	-1.08347
GO:0042538	hyperosmotic salinity response	-1.34029	-41.909	-0.95698	-5.97325	-1.01833	-0.946269	0	-2.63865	-6.55866	-5.19704
GO:0033807	icosanoyl-CoA synthase activity	0	-0.597808	0	-0.791831	0	-2.50017	-3.56473	0	0	0
GO:0042802	identical protein binding	-10.5821	-1.26761	-0.764683	-1.1888	-1.85877	-0.96202	0	-1.24625	0	-0.779019
GO:0042344	indole glucosinolate catabolic process	0	-3.14569	0	-0.817975	0	0	0	0	-0.743699	0
GO:0042343	indole glucosinolate metabolic process	0	-4.52886	0	0	0	0	-0.598453	0	-0.464622	-1.19559
GO:0009684	indoleacetic acid biosynthetic process	-5.31947	-16.9596	-1.93919	-4.55428	-2.10857	-1.48726	-1.21486	-1.27673	-1.49208	-1.42546
GO:0080024	indolebutyric acid metabolic process	-0.623773	-3.8958	0	-0.706851	-0.546229	0	0	-0.787481	0	-2.95206
GO:0009682	induced systemic resistance	-0.699966	-3.16273	0	0	-0.65422	0	0	0	-0.433972	-1.0039
GO:0045087	innate immune response	0	-19.627	-1.08821	-10.2797	0	-1.24153	0	-2.93243	-1.55961	-3.05975
GO:0047724	inosine nucleosidase activity	0	-1.90637	0	-0.745921	0	0	0	0	-5.28431	0
GO:0045140	inositol phosphoceramide synthase activity	0	-3.92453	0	-0.913796	0	0	0	0	0	0
GO:0071458	integral component of cytoplasmic side of endoplasmic reticulum membrane	0	-2.0246	-3.12644	-0.767909	0	0	0	0	-2.73632	0
GO:0030173	integral component of Golgi membrane	0	-9.2369	0	0	0	0	0	0	-0.522537	-1.41362
GO:0016021	integral component of membrane	-20.7976	-6.33712	0	-5.57788	-4.29515	0	-4.91572	-1.45371	-1.67704	0
GO:0005779	integral component of peroxisomal membrane	-3.97395	0	0	0	-0.492006	-0.910129	-0.754975	-1.62076	0	0
GO:0005887	integral component of plasma membrane	-1.15504	0	0	-4.31144	0	0	-1.05557	-1.09895	-0.962766	-1.01698
GO:0007229	integrin-mediated signaling pathway	0	-4.33831	0	0	-1.31504	0	0	0	-0.675931	0
GO:0046909	intermembrane transport	-3.4436	0	0	0	-1.1677	0	0	0	0	0
GO:0006891	intra-Golgi vesicle-mediated transport	0	-3.43164	-2.25652	-1.29195	-1.05377	-1.68158	0	-0.769582	0	-1.19768
GO:0005622	intracellular	0	-12.9911	0	0	0	0	-1.77205	0	-5.58739	-1.58164
GO:0005221	intracellular cyclic nucleotide activated cation channel activity	-3.47957	0	0	0	-0.898005	0	0	0	0	0
GO:0006886	intracellular protein transport	0	-27.9441	-1.63497	-1.87154	0	0	0	-2.28917	-2.856	-3.10288
GO:0035556	intracellular signal transduction	0	-87.1516	0	-5.25362	0	0	0	0	-1.22146	-10.9597
GO:0034220	ion transmembrane transport	-3.28444	0	0	0	0	0	0	0	-0.582449	0
GO:0016226	iron-sulfur cluster assembly	-38.6458	0	0	0	-15.1815	-4.70194	-1.77257	0	0	0
GO:0004449	isocitrate dehydrogenase (NAD+) activity	0	-5.29359	-0.708109	-1.54908	0	0	0	0	0	-0.725274
GO:0006102	isocitrate metabolic process	0	-6.4006	-1.04994	-3.45429	0	0	0	-1.13299	-1.4662	-0.50178
GO:0009097	isoleucine biosynthetic process	-1.14683	-1.46217	-1.49375	-0.821385	-2.60976	-2.25902	0	-0.952092	0	-3.19115
GO:0016853	isomerase activity	-7.19995	-3.1015	-0.575975	-1.53358	-1.20678	0	-1.01262	-0.599337	0	-0.584
GO:0019288	isopentenyl diphosphate biosynthetic process, methylerythritol 4-phosphate pathway	-245.103	0	0	0	-86.2721	-2.9559	-4.59914	-1.02931	0	0
GO:0009695	jasmonic acid biosynthetic process	-6.02415	-43.5849	-0.82584	-4.25778	-2.27909	0	-0.96695	-1.18806	-7.19581	-1.81519
GO:0009867	jasmonic acid mediated signaling pathway	-7.82621	-62.817	0	-28.3773	-2.67494	0	0	-3.3085	-3.74156	-6.36775
GO:0009694	jasmonic acid metabolic process	0	-8.06346	0	-2.69316	0	0	0	0	-2.69833	-1.9311
GO:0000741	karyogamy	0	-4.74368	-0.916122	-0.657834	0	0	0	-0.727526	-3.47383	0
GO:0016301	kinase activity	0	-8.94427	0	-2.6507	0	0	0	-1.52271	0	-2.07916
GO:0019210	kinase inhibitor activity	-3.76739	0	0	0	-0.753248	0	0	0	0	0
GO:0019481	L-alanine catabolic process, by transamination	0	-6.0688	0	0	0	0	0	0	0	-2.70189
GO:0016688	L-ascorbate peroxidase activity	-3.97209	-1.41539	-0.595531	0	-1.58093	-0.825431	-0.678917	0	0	0
GO:0015882	L-ascorbic acid transport	-3.47957	0	0	0	0	0	0	0	0	0
GO:0015229	L-ascorbic acid transporter activity	-3.47957	0	0	0	0	0	0	0	0	0
GO:0033512	L-lysine catabolic process to acetyl-CoA via saccharopine	0	-4.27798	0	0	0	0	0	0	0	0
GO:0030060	L-malate dehydrogenase activity	-5.04944	-1.31708	0	-0.497939	-0.764578	0	0	-1.23024	-1.61251	-1.17787
GO:0009094	L-phenylalanine biosynthetic process	0	-4.5513	0	-0.575381	0	0	0	0	0	-2.39978
GO:0006559	L-phenylalanine catabolic process	-1.88289	-2.3033	0	-0.557502	0	0	-0.668296	0	-3.87509	0
GO:0006564	L-serine biosynthetic process	-0.55164	-3.94536	0	0	-0.464157	0	0	0	0	0
GO:0004462	lactoylglutathione lyase activity	-3.56675	0	0	-0.595482	0	0	0	-0.665904	0	-1.46895
GO:0015934	large ribosomal subunit	0	-31.4172	-1.23093	-1.47355	-1.31772	-1.07892	0	0	-1.52692	-4.06243
GO:0005770	late endosome	0	-3.04988	0	-2.24644	-0.728811	-0.50511	0	-2.65551	0	-2.51998
GO:0009965	leaf morphogenesis	-59.8954	0	0	0	-27.8703	-1.64106	-1.00102	0	0	0
GO:0090436	leaf pavement cell development	0	-3.85624	0	0	0	0	0	0	0	0
GO:0010150	leaf senescence	-1.7671	-8.53026	-1.70304	-3.18512	0	-0.570099	-3.38432	-0.938899	-2.09794	-1.12408
GO:0006552	leucine catabolic process	-3.3045	0	0	0	-4.5959	0	0	0	0	0
GO:0016874	ligase activity	0	-9.42462	-1.72319	-3.44391	-1.45498	-1.49501	-1.57148	-2.13427	-1.40359	-1.65622
GO:0030076	light-harvesting complex	-43.8053	0	0	0	-58.5638	0	0	0	0	0
GO:0009809	lignin biosynthetic process	-0.987018	-3.60856	0	-3.05368	0	0	-1.00364	-0.672963	-3.98422	-0.657202
GO:0055088	lipid homeostasis	-1.43129	-3.14815	-0.521081	-1.07273	-1.28719	0	-0.591275	-2.09679	0	0
GO:0009106	lipoate metabolic process	-26.1446	0	-1.04001	-0.951002	-8.71252	-0.737457	-2.44357	-0.570816	0	-0.565411
GO:0016508	long-chain-enoyl-CoA hydratase activity	-0.577045	-0.490431	0	0	0	0	-1.3439	0	-4.31973	0
GO:0042171	lysophosphatidic acid acyltransferase activity	0	-3.03421	0	0	0	0	0	0	0	0
GO:0016851	magnesium chelatase activity	-9.36438	0	0	0	-2.86622	0	0	0	0	0
GO:0010007	magnesium chelatase complex	-9.36438	0	0	0	-2.86622	0	0	0	0	0
GO:0010077	maintenance of inflorescence meristem identity	-4.08982	-0.973243	0	0	-0.429007	-0.706991	-1.29939	-1.19577	0	0
GO:0072660	maintenance of protein location in plasma membrane	0	-4.0457	0	0	0	0	0	0	0	0
GO:0046554	malate dehydrogenase (NADP+) activity	-4.48147	0	0	0	0	0	0	-1.14524	0	0
GO:0048232	male gamete generation	0	-8.11895	0	-0.541557	0	0	0	0	-3.73982	-0.58292
GO:2001295	malonyl-CoA biosynthetic process	-3.66641	0	0	0	-2.42604	0	0	0	0	0
GO:0000023	maltose metabolic process	-135.549	0	0	0	-18.3653	-1.02797	-4.39153	-0.818485	0	0
GO:0008928	mannose-1-phosphate guanylyltransferase (GDP) activity	-4.48147	0	0	0	-1.97803	0	0	0	0	0
GO:0004708	MAP kinase kinase activity	0	-3.98296	0	0	0	0	0	0	-0.974102	-0.545607
GO:0004709	MAP kinase kinase kinase activity	0	-4.01816	-0.746832	0	0	0	-0.45028	0	-0.626229	-1.29086
GO:0005078	MAP-kinase scaffold activity	0	-4.83847	0	-0.643867	0	0	0	0	0	0
GO:0000165	MAPK cascade	-8.56661	-40.8054	0	-30.2841	-3.41545	0	-0.912316	-2.77423	-1.54565	-8.05335
GO:0000463	maturation of LSU-rRNA from tricistronic rRNA transcript (SSU-rRNA, 5.8S rRNA, LSU-rRNA)	0	-10.3557	0	0	0	0	0	0	-0.522537	-0.620323
GO:0000462	maturation of SSU-rRNA from tricistronic rRNA transcript (SSU-rRNA, 5.8S rRNA, LSU-rRNA)	0	-12.5062	-0.453874	-3.90858	-0.61937	0	0	-0.47276	-1.24147	-2.39182
GO:0042256	mature ribosome assembly	0	-7.2427	0	0	0	0	0	0	0	0
GO:0016020	membrane	-36.7316	-46.742	-2.12462	-16.2192	-15.2858	0	-2.59721	-5.39419	-6.6022	-7.2607
GO:0061025	membrane fusion	0	-69.572	-2.66675	-9.05306	0	-1.04408	0	-2.51318	-2.59337	-5.66729
GO:0010324	membrane invagination	0	-1.59015	0	0	0	0	0	0	-3.06662	0
GO:0006643	membrane lipid metabolic process	0	-4.80976	-0.539578	0	0	0	0	0	-1.69732	-0.552358
GO:0016152	mercury (II) reductase activity	-0.896562	-3.36176	0	-0.658029	0	0	0	0	0	0
GO:0045340	mercury ion binding	-0.896562	-3.36176	0	-0.658029	0	0	0	0	0	0
GO:0008152	metabolic process	-2.91722	-3.35605	0	-1.0187	-1.53366	-1.6613	-1.44677	-1.1774	-1.28495	0
GO:0046872	metal ion binding	-11.4202	-5.19746	0	-1.34242	-7.12196	-1.14857	0	-2.00409	-1.35336	-1.38078
GO:0004222	metalloendopeptidase activity	-6.9393	-2.62979	0	-1.23395	-1.49883	0	-1.24937	-0.566312	-1.33154	0
GO:0008237	metallopeptidase activity	-7.47112	-1.52247	-0.620054	0	-0.8417	0	0	0	-2.05598	0
GO:0004478	methionine adenosyltransferase activity	0	-4.88137	-1.91861	-0.791831	0	0	0	0	-1.66682	0
GO:0009086	methionine biosynthetic process	-8.50935	0	0	-0.822886	0	-0.695284	-0.881996	-1.2171	0	0
GO:0008705	methionine synthase activity	0	-5.57536	0	-0.846696	0	0	0	0	-1.79138	0
GO:0080030	methyl indole-3-acetate esterase activity	-1.3041	0	0	-4.9822	-0.500864	0	0	0	0	-1.59665
GO:0080032	methyl jasmonate esterase activity	-1.55442	-0.790069	0	-4.03829	-0.546229	0	0	0	-0.639719	-0.760738
GO:0015200	methylammonium transmembrane transporter activity	-3.26719	0	0	0	-2.73835	0	0	0	0	0
GO:0004485	methylcrotonoyl-CoA carboxylase activity	-2.2387	0	0	0	-5.3416	0	0	0	0	0
GO:0019243	methylglyoxal catabolic process to D-lactate	-6.11698	-2.94251	0	-1.25556	-2.6336	-0.720395	-0.742522	-2.46786	-0.866998	0
GO:0031930	mitochondria-nucleus signaling pathway	0	-2.76979	0	0	-0.594072	0	0	0	-4.02047	0
GO:0006123	mitochondrial electron transport, cytochrome c to oxygen	0	-7.08041	0	0	0	0	0	0	0	0
GO:0006122	mitochondrial electron transport, ubiquinol to cytochrome c	0	-10.8071	-2.25711	-0.557502	0	0	0	0	-1.10682	-0.600654
GO:0005740	mitochondrial envelope	-1.05114	-8.50594	-0.440221	-0.781492	-0.587909	0	-0.476109	-0.45386	-0.688617	-1.465
GO:0000266	mitochondrial fission	0	-4.90631	0	0	-0.4701	0	0	-1.52628	-1.20356	0
GO:0005743	mitochondrial inner membrane	0	-27.7768	0	-1.83819	0	0	0	-1.0544	-3.05287	-1.64719
GO:0005758	mitochondrial intermembrane space	0	-17.0406	-0.458541	0	0	0	0	0	-2.67384	-1.635
GO:0005762	mitochondrial large ribosomal subunit	-5.42249	-0.910997	-0.682593	-1.53726	-7.52311	-1.05164	0	0	0	-0.70296
GO:0005759	mitochondrial matrix	-4.46257	-6.3925	-1.95055	-1.39515	-3.01206	-0.759807	-0.647034	-1.13609	-3.11334	-0.710776
GO:0005741	mitochondrial outer membrane	0	-10.8651	-2.04385	-0.902913	0	0	0	-1.0761	-0.778545	-1.52131
GO:0005753	mitochondrial proton-transporting ATP synthase complex	0	-10.1701	-3.28115	-5.67403	0	0	0	-0.433519	-4.11334	-0.742185
GO:0000275	mitochondrial proton-transporting ATP synthase complex, catalytic core F(1)	0	-3.81882	-3.17161	-6.54842	0	0	0	-0.595724	-1.04508	-0.574704
GO:0000276	mitochondrial proton-transporting ATP synthase complex, coupling factor F(o)	0	-3.42234	0	-0.745921	0	0	0	0	-0.675931	-0.801597
GO:0005746	mitochondrial respiratory chain	0	-3.52555	-0.708109	-0.673176	0	-0.962842	0	-1.73084	-2.37473	0
GO:0005747	mitochondrial respiratory chain complex I	-1.04629	-8.89396	-3.05451	-3.81414	-0.788728	-0.892793	0	-8.5792	-5.26238	-2.16713
GO:0005749	mitochondrial respiratory chain complex II, succinate dehydrogenase complex (ubiquinone)	0	-3.74739	-3.95776	-0.497939	0	0	0	-1.23024	-1.61251	0
GO:0005750	mitochondrial respiratory chain complex III	0	-17.1925	-2.29112	-2.95854	-0.957117	0	0	-1.65875	-5.24067	-1.57996
GO:0070126	mitochondrial translational termination	-4.08753	-0.842642	0	0	-3.17634	0	0	0	0	0
GO:0006839	mitochondrial transport	0	-6.71345	-0.774138	0	0	0	0	-0.844665	0	-0.57068
GO:0005739	mitochondrion	-5.06138	-23.6097	-2.36661	-6.57225	-1.52982	-1.28077	-1.35649	-1.92185	-7.45752	-3.71407
GO:0007005	mitochondrion organization	0	-7.66741	-0.431981	0	0	0	0	-0.821432	-1.00262	-0.433797
GO:0007067	mitotic nuclear division	0	0	-4.4826	0	0	-0.67557	0	0	0	-0.757552
GO:0048027	mRNA 5'-UTR binding	0	-4.08889	0	-0.549304	0	0	0	-0.613344	-0.500746	-2.27781
GO:0003729	mRNA binding	-0.925747	-9.41395	-0.727955	-1.27579	-0.991618	-0.726851	-0.874109	-0.787978	-1.3807	-1.97356
GO:0006406	mRNA export from nucleus	0	-7.38217	-0.917322	-1.06083	0	-0.849013	0	0	-2.37638	-1.24337
GO:0016556	mRNA modification	-36.3805	0	0	0	-4.34883	-0.860534	-3.1515	0	0	0
GO:0006397	mRNA processing	-1.44523	-2.25986	-3.49682	0	-2.1705	-1.00155	-0.878214	-1.61963	0	-1.4684
GO:0000398	mRNA splicing, via spliceosome	0	-6.00463	-3.12754	0	0	-0.841854	0	-0.756814	-1.09211	0
GO:0035264	multicellular organism growth	0	-5.05723	0	0	0	0	0	0	0	0
GO:0009825	multidimensional cell growth	-23.7435	0	0	0	-8.15798	-0.897174	-3.50744	-0.775695	0	0
GO:0005771	multivesicular body	0	-5.56587	-0.615723	-1.32479	0	0	0	-0.654279	-2.01774	-0.63097
GO:0010264	myo-inositol hexakisphosphate biosynthetic process	-38.4095	0	0	0	-3.10565	-1.56018	-4.68883	0	0	0
GO:0050551	myrcene synthase activity	-1.55442	0	0	-0.706851	-3.15715	0	0	0	0	0
GO:0047412	N-(long-chain-acyl)ethanolamine deacylase activity	0	0	-3.04534	0	0	0	0	0	0	0
GO:0070291	N-acylethanolamine metabolic process	0	0	-3.04534	0	0	0	0	0	0	0
GO:0070290	N-acylphosphatidylethanolamine-specific phospholipase D activity	0	-3.69354	0	0	0	0	0	0	-1.7591	0
GO:0006474	N-terminal protein amino acid acetylation	-2.29567	0	0	0	-3.24805	0	0	0	0	0
GO:0006499	N-terminal protein myristoylation	0	-37.301	-1.16505	-5.99845	0	-0.894826	0	0	-4.13407	-2.74141
GO:0051287	NAD binding	-9.8037	-4.87359	-1.14196	-1.3588	-6.25677	-0.642208	-0.565197	-0.692623	0	-1.19833
GO:0010598	NAD(P)H dehydrogenase complex (plastoquinone)	-22.8584	0	0	0	-8.37958	-0.76966	-1.43556	0	0	0
GO:0010275	NAD(P)H dehydrogenase complex assembly	-4.48147	0	0	0	-1.97803	-1.38417	0	0	0	0
GO:0008137	NADH dehydrogenase (ubiquinone) activity	-0.880306	-1.95824	-1.85556	-1.715	-0.767687	-3.91653	0	-2.81126	-2.04129	-0.432433
GO:0010258	NADH dehydrogenase complex (plastoquinone) assembly	-8.26187	0	0	0	-3.01068	0	-1.10504	0	0	0
GO:0050661	NADP binding	-10.1118	-4.51107	0	-1.09426	-4.68674	0	-0.637602	0	-0.682666	-1.25194
GO:0070402	NADPH binding	-4.99351	0	0	0	-0.635329	0	0	0	0	0
GO:0003959	NADPH dehydrogenase activity	-5.09878	0	0	0	-2.49249	0	0	0	0	0
GO:0016210	naringenin-chalcone synthase activity	0	0	0	0	0	0	-3.66537	0	0	0
GO:0034660	ncRNA metabolic process	-100.642	0	0	0	-19.1507	-1.68687	-1.50975	0	0	0
GO:0090359	negative regulation of abscisic acid biosynthetic process	0	-4.0457	0	0	0	0	0	0	-1.18836	0
GO:0010362	negative regulation of anion channel activity by blue light	-10.3324	0	0	0	-1.76483	0	0	0	0	0
GO:0043066	negative regulation of apoptotic process	0	-4.71061	0	0	0	0	0	0	0	0
GO:0043086	negative regulation of catalytic activity	-8.47374	0	-1.38555	0	-0.582278	-1.25549	-4.41562	0	0	0
GO:0060548	negative regulation of cell death	-0.639148	-3.24758	-0.52694	-2.77643	0	0	0	-0.558285	0	-0.539173
GO:0051245	negative regulation of cellular defense response	0	-5.67119	0	-0.767909	0	0	0	0	-0.69649	0
GO:0048523	negative regulation of cellular process	-0.729417	-3.79796	-0.60535	0	-0.942029	0	0	0	-1.15289	0
GO:0031348	negative regulation of defense response	-6.66894	-56.4793	0	-28.1689	-2.22987	0	0	-2.14521	-1.64135	-8.63923
GO:0060862	negative regulation of floral organ abscission	0	0	0	-3.1832	0	0	0	0	0	0
GO:0045926	negative regulation of growth	-1.38957	-0.648287	0	0	-3.88567	0	0	0	0	0
GO:0045824	negative regulation of innate immune response	0	-3.06517	-0.553558	0	0	0	0	0	-0.483042	0
GO:1900056	negative regulation of leaf senescence	-1.22621	-1.75757	-0.491466	-5.59438	0	0	0	-2.87108	-0.861679	-1.8505
GO:2000469	negative regulation of peroxidase activity	-0.449985	0	-0.995271	0	-3.01068	-1.28035	0	0	0	-1.01545
GO:0010100	negative regulation of photomorphogenesis	-3.31172	0	-0.439014	0	-0.584992	-0.566799	-0.984248	0	0	0
GO:0034051	negative regulation of plant-type hypersensitive response	0	-3.13482	-0.995271	0	0	0	0	-1.04563	0	-1.01545
GO:0043069	negative regulation of programmed cell death	0	-99.3023	0	-23.8434	0	0	0	-5.17349	-6.94122	-3.83379
GO:0080153	negative regulation of reductive pentose-phosphate cycle	-7.06267	0	0	0	-4.05133	0	0	0	0	0
GO:0042128	nitrate assimilation	-4.95286	0	0	-0.767046	0	0	-4.41562	-0.450234	-0.67703	-0.44219
GO:1902025	nitrate import	-3.47957	0	0	0	0	0	0	0	0	0
GO:0006809	nitric oxide biosynthetic process	-0.642874	-3.23637	0	0	0	0	0	-0.80754	-2.57674	0
GO:0009344	nitrite reductase complex [NAD(P)H]	-3.47957	0	0	0	0	0	0	0	0	0
GO:0006807	nitrogen compound metabolic process	-1.33172	0	-0.441531	0	-1.31985	-0.574837	-1.71075	-3.21071	-0.694721	-0.446637
GO:0009399	nitrogen fixation	-1.23498	0	0	-0.791831	0	0	-6.87232	0	0	-0.849296
GO:0010196	nonphotochemical quenching	-15.2667	0	0	0	-9.3168	0	-0.690055	0	0	0
GO:0016604	nuclear body	0	-2.28938	-0.984525	-0.920831	0	0	0	0	0	-3.55108
GO:0005635	nuclear envelope	0	-5.118	-1.58912	-0.874051	0	-0.590789	0	-1.06843	-1.39845	-0.64653
GO:0051170	nuclear import	-1.01258	-0.790069	0	-0.706851	-1.23041	0	0	-3.04611	0	0
GO:0005643	nuclear pore	0	-3.44745	-0.86368	-0.648468	0	-1.03143	0	-1.74824	-1.42925	0
GO:0031595	nuclear proteasome complex	0	-5.09571	-1.14325	-2.73547	0	0	0	-2.09679	-4.34412	0
GO:0016607	nuclear speck	0	-3.06457	-1.52153	0	-0.836618	-0.643742	0	-0.694167	0	0
GO:0003676	nucleic acid binding	0	0	-3.26702	0	0	-0.989516	0	0	0	0
GO:0006913	nucleocytoplasmic transport	0	-4.15402	0	-1.56446	0	0	0	-0.431819	-0.593117	-1.17342
GO:0009295	nucleoid	-19.0008	0	0	0	-12.2777	-1.64978	-0.742639	0	0	0
GO:0005730	nucleolus	0	-152.83	-4.80046	-5.13666	0	-0.919829	0	-1.49436	-14.9435	-5.63193
GO:0009116	nucleoside metabolic process	-0.732244	-4.97072	0	-0.472048	-1.15875	-0.677212	0	-1.13299	-3.05374	0
GO:0031492	nucleosomal DNA binding	-2.29567	0	0	0	-3.24805	0	0	0	0	0
GO:0000786	nucleosome	-2.05492	0	-7.13892	-0.606309	-1.58712	-3.37197	-1.23402	-0.680836	0	0
GO:0000166	nucleotide binding	0	-12.154	-4.41624	0	0	-0.971732	0	-1.01085	-1.13979	-1.6019
GO:0009165	nucleotide biosynthetic process	0	-18.5878	-0.820215	-1.02822	0	0	0	-1.33012	-3.66034	-0.842714
GO:0019201	nucleotide kinase activity	-0.756114	-3.14569	0	0	0	0	0	0	-2.92304	0
GO:0009117	nucleotide metabolic process	-22.0721	0	-1.24308	-1.12399	-7.53714	-0.673107	-2.13649	0	0	-0.697003
GO:0006862	nucleotide transport	0	-19.5362	0	-3.84701	0	0	0	0	-2.08848	-1.21468
GO:0005634	nucleus	0	-4.38594	-5.32057	0	0	-1.57851	0	0	0	-1.60247
GO:0004576	oligosaccharyl transferase activity	-0.565609	-0.676081	0	-2.45167	-0.492006	0	0	-3.99251	0	0
GO:0008250	oligosaccharyltransferase complex	0	-0.950799	-0.505162	-2.61975	0	0	0	-4.05868	0	0
GO:0010260	organ senescence	-1.20322	-3.18975	-0.578046	-0.566514	0	-0.440388	-1.53185	-0.602721	-6.30495	0
GO:0043233	organelle lumen	-2.29567	0	0	0	-3.24805	0	0	0	0	0
GO:0048481	ovule development	-9.59411	0	0	0	-1.76082	-2.73152	-2.97683	0	0	0
GO:0018131	oxazole or thiazole biosynthetic process	-6.88772	0	0	0	0	0	0	0	0	0
GO:0055114	oxidation-reduction process	-17.9313	-2.68437	0	-2.3896	-3.07583	-1.62723	-3.45715	-2.25603	-2.83702	-1.54711
GO:0009854	oxidative photosynthetic carbon pathway	-5.59225	0	-0.437906	0	-1.78327	-0.562931	0	-0.450234	0	0
GO:0016491	oxidoreductase activity	-15.5609	0	-0.950789	-1.91526	-3.55752	0	-2.49207	-0.949122	0	0
GO:0016671	oxidoreductase activity, acting on a sulfur group of donors, disulfide as acceptor	-6.03194	-3.2664	-2.34294	-1.4562	-1.47437	-1.38331	-0.503903	-0.47568	-1.89636	-0.463437
GO:0016620	oxidoreductase activity, acting on the aldehyde or oxo group of donors, NAD or NADP as acceptor	-1.80888	0	0	-0.767909	-3.47644	0	0	0	0	-0.824479
GO:0016627	oxidoreductase activity, acting on the CH-CH group of donors	-2.41481	0	-0.483425	0	-0.684125	0	-4.12276	0	-0.838424	0
GO:0006733	oxidoreduction coenzyme metabolic process	-26.1446	0	-1.04001	-0.951002	-8.71252	-0.737457	-2.44357	-0.570816	0	-0.565411
GO:0045252	oxoglutarate dehydrogenase complex	0	-4.27798	0	0	0	0	0	0	0	0
GO:0010242	oxygen evolving activity	-5.29728	0	0	0	-5.29575	-1.1634	-0.992403	0	0	0
GO:0031408	oxylipin biosynthetic process	-12.3097	-1.57239	0	-0.6967	-4.5483	-0.432605	-1.83729	0	-1.82879	-1.51077
GO:0015450	P-P-bond-hydrolysis-driven protein transmembrane transporter activity	-1.02086	-7.08201	-0.573223	-0.564797	0	0	0	-0.594616	0	-1.72968
GO:0046482	para-aminobenzoic acid metabolic process	0	-15.0056	0	-4.55338	0	-0.436142	0	0	-3.82655	-0.827689
GO:0052033	pathogen-associated molecular pattern dependent induction by symbiont of host innate immune response	0	-7.01036	0	-1.107	0	0	0	0	-1.66806	0
GO:0007389	pattern specification process	-12.2867	0	0	0	-1.82818	0	-2.2693	-0.85531	0	0
GO:0006098	pentose-phosphate shunt	-183.772	-1.52844	0	-1.05267	-76.9029	-2.12121	-2.36741	-1.04547	0	-1.26884
GO:0009052	pentose-phosphate shunt, non-oxidative branch	-3.06514	-2.46995	0	0	-1.53291	0	0	0	0	-0.90595
GO:0009051	pentose-phosphate shunt, oxidative branch	-0.896562	-5.05724	-0.692341	-0.658029	0	0	-0.78628	0	-1.3559	0
GO:0042277	peptide binding	-4.0045	0	0	0	-1.86736	0	-0.438937	-1.25051	0	0
GO:0033743	peptide-methionine (R)-S-oxide reductase activity	-2.72647	0	0	0	-3.60071	-1.10177	0	0	0	0
GO:0018208	peptidyl-proline modification	-4.3998	-0.850448	-0.432715	-0.72239	-2.81442	-0.538416	-0.456726	-0.835225	-0.64238	-0.43508
GO:0003755	peptidyl-prolyl cis-trans isomerase activity	-6.89854	-1.18169	-0.695893	-1.17622	-4.04463	0	-1.67132	-1.95481	-0.970158	0
GO:0018108	peptidyl-tyrosine phosphorylation	0	-0.411958	0	-3.54228	0	0	0	0	-0.835234	0
GO:0051920	peroxiredoxin activity	-3.28444	0	0	0	-3.87824	-0.926773	-0.770178	-1.6555	0	0
GO:0005325	peroxisomal fatty-acyl-CoA transporter activity	0	-0.62326	0	0	0	0	0	0	-3.06662	0
GO:0005777	peroxisome	-12.8438	-3.4414	-2.11486	-2.19457	-1.78892	-2.42157	-0.876315	-1.81269	-3.26293	-1.01878
GO:0016559	peroxisome fission	-4.25061	0	0	0	-0.439691	-0.779963	0	-2.29228	-0.488535	0
GO:0007031	peroxisome organization	-4.74727	-0.957859	0	0	-0.657023	-0.463452	-1.19273	-1.60323	-2.07288	0
GO:0080056	petal vascular tissue pattern formation	0	-3.13482	0	-0.953513	0	0	0	0	-0.873522	0
GO:0045548	phenylalanine ammonia-lyase activity	0	-5.20487	0	-0.817975	0	0	0	0	-5.79265	0
GO:0009699	phenylpropanoid biosynthetic process	0	-6.98077	0	-2.58334	0	0	0	0	-4.59309	0
GO:0009698	phenylpropanoid metabolic process	0	-7.06645	0	-2.78137	0	-1.86645	-0.932333	0	-5.98549	0
GO:0032441	pheophorbide a oxygenase activity	0	-2.02277	0	0	0	0	0	0	-3.53628	0
GO:0055062	phosphate ion homeostasis	-3.09747	-0.893228	-1.04994	-0.472048	0	0	-1.23396	-3.9157	-0.861679	0
GO:0004605	phosphatidate cytidylyltransferase activity	-3.97209	0	-0.595531	0	-0.921437	0	0	0	0	0
GO:0046473	phosphatidic acid metabolic process	0	-4.03347	-0.505162	0	0	0	0	0	-1.53585	-0.516298
GO:0006655	phosphatidylglycerol biosynthetic process	-56.0501	0	0	0	-11.5677	-1.23499	-0.866748	0	0	0
GO:0005943	phosphatidylinositol 3-kinase complex, class IA	-4.59158	0	0	0	-6.49683	0	0	0	0	0
GO:0006661	phosphatidylinositol biosynthetic process	-5.66485	0	-2.70122	0	-3.99744	-1.66589	-0.841574	-0.764993	0	0
GO:0046854	phosphatidylinositol phosphorylation	-0.869093	-3.33234	-0.476171	-0.459236	-1.0871	0	0	-0.500303	-0.816778	-1.02872
GO:0005546	phosphatidylinositol-4,5-bisphosphate binding	-0.647479	-4.10875	0	0	0	-0.750161	-1.39338	0	-1.69732	-0.552358
GO:0015714	phosphoenolpyruvate transport	-2.2232	-3.8958	0	0	-1.23041	0	-0.840921	0	-1.47103	0
GO:0004617	phosphoglycerate dehydrogenase activity	-0.898846	-5.13467	0	0	-0.717936	0	0	0	0	0
GO:0015120	phosphoglycerate transmembrane transporter activity	-2.02972	-3.52555	0	0	-1.15723	0	-0.803367	0	-1.3919	0
GO:0015713	phosphoglycerate transport	-2.02972	-3.52555	0	0	-1.15723	0	-0.803367	0	-1.3919	0
GO:0016004	phospholipase activator activity	0	-7.64357	-0.553558	-0.527313	0	0	0	0	0	-3.20403
GO:0004630	phospholipase D activity	0	-4.03347	-0.505162	0	0	0	0	0	-1.53585	-0.516298
GO:0009395	phospholipid catabolic process	0	-3.33234	-0.996836	0	0	0	0	0	-1.38265	-0.485389
GO:0055091	phospholipid homeostasis	0	-3.03421	0	0	0	0	0	0	0	0
GO:0015914	phospholipid transport	0	-4.0457	0	0	0	0	0	0	0	-1.3419
GO:0047066	phospholipid-hydroperoxide glutathione peroxidase activity	-3.14363	-0.923074	0	0	0	0	-1.20598	0	0	0
GO:0004721	phosphoprotein phosphatase activity	-1.35948	-4.5622	-0.668155	0	-2.25221	-0.65506	0	0	0	-0.6813
GO:0004634	phosphopyruvate hydratase activity	0	-1.90637	0	-1.72451	0	0	0	-0.829103	-3.90299	-0.801597
GO:0000015	phosphopyruvate hydratase complex	0	-1.90637	0	-1.72451	0	0	0	-0.829103	-3.90299	-0.801597
GO:0008974	phosphoribulokinase activity	-5.73962	0	0	0	0	0	0	0	0	0
GO:0004645	phosphorylase activity	-3.14363	0	0	0	-0.841503	0	0	0	0	0
GO:0016310	phosphorylation	-4.80242	-5.678	0	-0.903438	-5.88508	-0.783174	-1.06955	-1.9566	0	0
GO:0010205	photoinhibition	-9.2984	0	0	-0.472048	-4.11045	-0.677212	0	-0.51822	0	-0.50178
GO:0048573	photoperiodism, flowering	-3.37089	0	-1.67663	0	-3.46076	-1.01642	-1.33484	0	0	0
GO:0009881	photoreceptor activity	-3.28444	0	0	0	-1.88312	-0.926773	0	0	0	0
GO:0009853	photorespiration	-7.2332	-40.351	-7.91532	-11.2746	-3.60302	-0.863945	-0.965894	-9.7825	-11.3578	-5.32147
GO:0015979	photosynthesis	-139.448	0	0	0	-113.857	-5.34535	-1.09134	0	0	0
GO:0009765	photosynthesis, light harvesting	-50.6329	0	0	0	-61.5965	-0.478603	0	0	0	0
GO:0009768	photosynthesis, light harvesting in photosystem I	-9.29922	0	0	0	-11.3756	0	0	0	0	0
GO:0009769	photosynthesis, light harvesting in photosystem II	-4.99351	0	-0.857251	0	-8.19935	0	0	0	0	0
GO:0019684	photosynthesis, light reaction	-134.077	0	0	-1.17859	-98.7622	-4.3663	-0.93212	-1.60257	0	0
GO:0009643	photosynthetic acclimation	-7.6064	-2.39351	-0.595531	0	-0.921437	0	0	0	-1.12932	-1.38773
GO:0009767	photosynthetic electron transport chain	-24.2021	0	-0.441531	0	-3.1721	0	-0.478739	0	0	-0.446637
GO:0009773	photosynthetic electron transport in photosystem I	-103.612	0	0	0	-58.3939	-1.03143	0	0	0	0
GO:0009772	photosynthetic electron transport in photosystem II	-6.696	0	0	0	-1.94683	-0.723386	-0.591275	0	0	0
GO:0009780	photosynthetic NADP+ reduction	-6.88772	0	0	0	-9.74633	0	0	0	0	0
GO:0009522	photosystem I	-46.1407	0	0	0	-66.818	-0.446599	0	0	0	0
GO:0009782	photosystem I antenna complex	-3.92465	0	0	0	-3.89322	0	0	0	0	0
GO:0048564	photosystem I assembly	-4.78728	0	0	0	-2.38195	0	0	0	0	0
GO:0009538	photosystem I reaction center	-17.0758	0	0	0	-13.2048	-0.740924	-0.605933	0	0	0
GO:0042550	photosystem I stabilization	-9.36438	0	0	0	-9.32343	0	0	0	0	0
GO:0009523	photosystem II	-59.9576	0	-0.579154	0	-66.1684	-0.832209	-1.0296	0	0	0
GO:0009783	photosystem II antenna complex	-9.72517	0	0	0	-10.3436	0	0	0	0	0
GO:0010207	photosystem II assembly	-225.452	0	0	0	-85.3216	-3.23497	-2.72376	0	0	0
GO:0009654	photosystem II oxygen evolving complex	-24.4291	0	-0.456138	0	-17.9912	-0.611525	-0.503903	0	0	0
GO:0010270	photosystem II oxygen evolving complex assembly	-7.16481	0	0	0	-8.32002	-1.32884	-1.15209	0	0	0
GO:0010206	photosystem II repair	-17.7392	0	0	0	-9.14356	0	-0.678917	0	0	0
GO:0042549	photosystem II stabilization	-8.2869	0	0	0	-7.63753	-0.926773	0	0	0	0
GO:0080005	photosystem stoichiometry adjustment	-6.07465	0	0	0	-0.841503	0	0	0	0	0
GO:0009638	phototropism	-13.1156	0	-0.878871	-0.43776	-2.60976	0	-1.04311	0	0	0
GO:0042372	phylloquinone biosynthetic process	-3.70252	-0.690664	0	-1.86424	-1.31151	0	0	-1.24834	-0.464622	0
GO:0016166	phytoene dehydrogenase activity	-2.50768	0	0	0	0	0	-5.089	0	0	0
GO:0046905	phytoene synthase activity	-3.49839	0	0	0	0	0	0	0	0	0
GO:0010276	phytol kinase activity	-4.59158	0	0	0	-1.05321	0	0	0	0	0
GO:0009505	plant-type cell wall	-1.96061	0	0	-6.45484	-1.51387	0	-2.02724	-1.58955	0	0
GO:0009832	plant-type cell wall biogenesis	-3.38407	0	-0.921221	0	-0.994563	-0.656824	-1.20281	-0.755636	0	0
GO:0052541	plant-type cell wall cellulose metabolic process	0	-3.36091	-1.31248	-0.574726	0	0	-0.674169	-2.70339	-0.719635	0
GO:0009664	plant-type cell wall organization	-2.79992	-5.36293	-1.36064	-1.61027	-1.51248	0	-0.936157	0	0	-1.7216
GO:0009626	plant-type hypersensitive response	-1.06578	-6.48039	0	-6.47566	0	0	-0.6597	-2.58344	-1.03553	-2.88436
GO:0000325	plant-type vacuole	-3.27308	-4.39243	-0.916122	-1.93419	-1.65289	-1.09158	-1.15387	-4.38244	-1.95777	-3.44645
GO:0005886	plasma membrane	-3.57166	-92.0104	0	-20.6279	0	0	-1.71921	-4.7768	-4.29399	-2.66243
GO:0009506	plasmodesma	0	-97.2481	-2.91458	-13.6905	0	0	0	-4.96842	-11.0743	-3.79542
GO:0009536	plastid	-17.3158	-10.1578	-1.72864	-1.73851	-5.35731	-1.26963	-2.00996	-1.24836	-1.53648	-1.37189
GO:0009508	plastid chromosome	-14.7816	0	0	0	-7.20668	-1.56305	-1.24961	0	0	0
GO:0000311	plastid large ribosomal subunit	-2.40608	0	0	0	-6.4832	-6.81843	-0.993513	0	0	0
GO:0042646	plastid nucleoid	-4.06726	0	0	0	-0.560606	0	0	0	0	0
GO:0009657	plastid organization	-162.347	0	0	0	-88.5371	-0.752463	-0.995159	0	0	0
GO:0001053	plastid sigma factor activity	-8.00673	-0.546408	0	0	-1.19255	-0.982456	-1.89006	0	0	0
GO:0000312	plastid small ribosomal subunit	-1.65597	0	0	0	-3.9095	-0.76966	0	0	0	0
GO:0009532	plastid stroma	-9.29091	0	-0.709658	0	-1.03571	-2.76574	-3.84737	-1.28195	0	-0.73167
GO:0055035	plastid thylakoid membrane	-6.80642	0	0	0	-6.71236	0	-1.58244	0	0	0
GO:0032544	plastid translation	-19.3943	0	0	0	-10.337	0	0	0	0	0
GO:0000427	plastid-encoded plastid RNA polymerase complex	-3.76739	0	0	0	-0.753248	0	0	0	0	0
GO:0010287	plastoglobule	-84.2799	0	0	0	-54.1964	-0.867676	-1.20946	0	0	0
GO:0009496	plastoquinol--plastocyanin reductase activity	-5.73962	0	0	0	-0.966741	0	-1.3439	0	0	0
GO:0010236	plastoquinone biosynthetic process	-6.80324	0	0	0	-2.053	0	-0.821542	0	0	0
GO:0009555	pollen development	0	-3.41323	0	-1.20654	0	0	0	0	0	-1.31203
GO:0009846	pollen germination	0	-4.37463	0	0	0	0	0	-0.662386	-0.704891	0
GO:0008143	poly(A) binding	0	-4.03347	0	0	-0.730725	-0.699188	-0.571398	0	-0.451043	-0.516298
GO:0044822	poly(A) RNA binding	0	-109.226	-3.34905	-3.78081	-1.04616	0	0	-0.986608	-1.60967	-5.1139
GO:0008266	poly(U) RNA binding	-23.5155	0	0	-0.659455	-20.8995	-0.502753	0	-0.432152	0	0
GO:0006598	polyamine catabolic process	-1.01971	-6.61135	0	-2.76921	-0.750984	-1.54221	-1.08161	0	-6.34066	0
GO:0006595	polyamine metabolic process	0	0	0	-3.71918	0	0	0	0	0	0
GO:0046592	polyamine oxidase activity	0	-3.23637	0	-0.725634	0	0	0	0	-0.657072	-0.780415
GO:0090353	polygalacturonase inhibitor activity	0	-3.62773	0	0	0	0	0	0	-2.73632	-0.824479
GO:0030247	polysaccharide binding	-4.56012	0	0	0	-1.61447	0	0	0	0	0
GO:0000271	polysaccharide biosynthetic process	-27.3018	0	0	0	-7.39791	-0.670686	-2.91297	0	0	0
GO:0000272	polysaccharide catabolic process	-6.66758	0	-0.743697	0	-1.6304	-0.432669	0	-0.807659	0	0
GO:0015774	polysaccharide transport	0	-3.37005	0	-1.96	0	0	0	0	0	0
GO:0006779	porphyrin-containing compound biosynthetic process	-4.19347	-0.796462	0	-0.492986	-3.5166	-1.63621	-0.584382	-1.21272	0	0
GO:0009958	positive gravitropism	-3.74892	0	-1.77664	0	-0.982233	0	-1.05943	0	0	0
GO:0010508	positive regulation of autophagy	0	-4.88137	0	-0.791831	0	0	0	0	-0.718984	0
GO:0090355	positive regulation of auxin metabolic process	-4.9935	0	0	0	0	0	0	0	0	0
GO:0051928	positive regulation of calcium ion transport	0	0	-5.71952	0	0	-1.7415	0	0	0	0
GO:1904143	positive regulation of carotenoid biosynthetic process	-4.59158	0	0	0	0	0	-1.43671	0	0	0
GO:0043085	positive regulation of catalytic activity	-124.83	0	0	0	-16.4959	-1.32368	-2.2815	-0.810708	0	0
GO:0010942	positive regulation of cell death	0	0	0	-4.88177	0	0	0	-0.704853	-0.570614	-0.680017
GO:0030307	positive regulation of cell growth	0	0	-0.57741	0	-1.51185	-3.06362	0	0	0	-0.591561
GO:1900409	positive regulation of cellular response to oxidative stress	0	-6.2218	0	-0.998625	0	0	0	0	-3.59392	-1.06146
GO:0010606	positive regulation of cytoplasmic mRNA processing body assembly	0	0	-3.04534	0	0	0	0	0	0	-1.3419
GO:0031349	positive regulation of defense response	0	-0.759943	-0.724965	-5.31914	0	0	0	0	0	0
GO:1900426	positive regulation of defense response to bacterium	-0.760315	0	0	-3.59344	-0.42899	0	0	-0.533884	-0.451043	-1.12811
GO:0045962	positive regulation of development, heterochronic	-3.44616	0	0	0	-0.464157	0	0	0	0	0
GO:0009963	positive regulation of flavonoid biosynthetic process	-2.96884	-24.8169	-1.09891	-7.96584	-0.9278	-1.11685	-3.69257	-1.88421	-12.6199	-2.43378
GO:0070455	positive regulation of heme biosynthetic process	-4.59158	0	0	0	0	0	0	0	0	0
GO:0034052	positive regulation of plant-type hypersensitive response	0	-0.733869	-0.708109	-3.85077	0	0	-0.803367	-0.751254	0	0
GO:1901002	positive regulation of response to salt stress	0	-4.11279	0	-0.817975	0	0	0	-0.904985	0	-2.02188
GO:0045899	positive regulation of RNA polymerase II transcriptional preinitiation complex assembly	0	-5.09571	-1.14325	-2.73547	0	0	0	-2.09679	-4.34412	0
GO:0051091	positive regulation of sequence-specific DNA binding transcription factor activity	0	-0.790069	-1.71462	-4.03829	0	-1.00328	-0.840921	0	-0.639719	-2.95206
GO:0009967	positive regulation of signal transduction	0	-4.83847	0	-0.643867	0	0	0	0	0	0
GO:1901485	positive regulation of transcription factor catabolic process	-1.24777	-0.45576	-1.1551	0	-3.60262	0	0	-1.20742	0	0
GO:0045893	positive regulation of transcription, DNA-templated	-47.5427	0	0	0	-19.3531	-1.90826	-1.01217	-1.08772	0	0
GO:0090358	positive regulation of tryptophan metabolic process	-4.9935	0	0	0	0	0	0	0	0	0
GO:0007023	post-chaperonin tubulin folding pathway	0	-3.03421	0	0	0	0	0	0	0	0
GO:0048569	post-embryonic organ development	0	-3.82399	0	0	0	0	0	0	0	-1.1143
GO:0006301	postreplication repair	-2.08855	0	-2.90004	0	-3.51291	-2.083	-2.81661	-2.51295	-1.6974	-0.585286
GO:0010107	potassium ion import	0	-4.38864	0	0	0	0	0	0	-1.12932	0
GO:0022820	potassium ion symporter activity	0	-3.39122	0	0	0	0	0	0	-1.09892	0
GO:0015379	potassium:chloride symporter activity	0	-3.39122	0	0	0	0	0	0	-1.09892	0
GO:0004664	prephenate dehydratase activity	0	-4.83847	0	-0.643867	0	0	0	0	0	-2.69678
GO:0004656	procollagen-proline 4-dioxygenase activity	0	-3.92159	0	-0.479706	0	0	0	0	-0.448296	-1.90086
GO:0010267	production of ta-siRNAs involved in RNA interference	-3.28315	0	0	0	0	0	-1.67644	0	0	0
GO:0006562	proline catabolic process	0	-7.08041	0	-1.05058	0	0	0	0	0	-1.1143
GO:0010133	proline catabolic process to glutamate	-0.42121	-4.4041	0	-0.846696	-0.659645	0	0	-0.934982	0	-0.90595
GO:0004657	proline dehydrogenase activity	0	-7.08041	0	-1.05058	0	0	0	0	0	-1.1143
GO:0015824	proline transport	0	-10.6639	0	-1.81458	0	0	0	0	-3.77528	-1.76382
GO:0010498	proteasomal protein catabolic process	0	-13.4835	-1.05815	-2.96935	-1.05966	0	0	-3.95953	-5.05472	-1.11683
GO:0010499	proteasomal ubiquitin-independent protein catabolic process	-1.15191	-0.956535	0	-1.0794	0	0	0	-5.38754	-2.55959	0
GO:0043248	proteasome assembly	0	-5.50601	-2.49796	-4.55435	0	0	0	-6.44368	-7.99423	0
GO:0000502	proteasome complex	0	-5.5431	-0.89583	-5.84279	0	0	0	-7.94185	-8.61299	0
GO:0005839	proteasome core complex	-1.1826	-0.889234	0	-1.47297	0	0	0	-5.96908	-2.31531	0
GO:0080129	proteasome core complex assembly	0	-48.4692	-5.8681	-18.2013	0	0	-0.862463	-9.8869	-21.2044	-4.72597
GO:0008540	proteasome regulatory particle, base subcomplex	0	-6.80375	-0.86099	-3.70975	0	0	0	-2.37855	-5.02396	0
GO:0036402	proteasome-activating ATPase activity	0	-5.09571	-1.14325	-2.73547	0	0	0	-2.09679	-4.34412	0
GO:0043161	proteasome-mediated ubiquitin-dependent protein catabolic process	0	-13.5069	-1.92907	-8.34091	0	0	0	-6.09054	-13.5804	-1.06762
GO:0046777	protein autophosphorylation	-13.132	-5.94035	0	-1.37791	-3.41887	0	-0.921317	0	-0.96918	0
GO:0051865	protein autoubiquitination	0	-13.4441	0	-0.848207	0	0	0	0	-1.87222	-0.937244
GO:0005515	protein binding	-15.8624	-27.2821	-8.18459	-3.3115	-5.4983	-5.08416	-4.61986	-7.83967	-3.35326	-2.80893
GO:0030163	protein catabolic process	-3.18054	-1.66587	-0.612841	-1.80386	0	0	-1.16174	-3.65638	-1.07788	0
GO:0043234	protein complex	-3.26068	-1.1055	-1.17897	0	-1.95054	-0.510002	-0.442722	0	0	0
GO:0000338	protein deneddylation	0	-2.93719	-0.650612	0	-0.483969	0	0	0	-4.35577	0
GO:0006470	protein dephosphorylation	0	-10.5874	-0.82497	0	-1.75371	0	0	0	0	-1.51124
GO:0003756	protein disulfide isomerase activity	0	-1.3835	-0.73554	-8.96176	-1.52285	0	0	-0.435202	-0.619038	-0.758923
GO:0015035	protein disulfide oxidoreductase activity	-3.09862	-1.16135	0	-1.04781	-0.841342	0	-3.19902	0	0	0
GO:0006457	protein folding	-1.66752	-10.7236	-1.17292	-5.44484	-4.07304	-0.960678	0	-1.41042	-1.15431	-1.25631
GO:0006486	protein glycosylation	0	-4.40654	-4.12462	-1.45262	0	-0.967217	0	-2.7359	0	0
GO:0046982	protein heterodimerization activity	-3.8713	0	-7.30288	0	-4.81977	-1.41456	-2.46412	-1.066	0	0
GO:0042803	protein homodimerization activity	-4.41811	0	-1.38206	0	0	-0.776988	-1.06861	0	-1.46286	0
GO:0045037	protein import into chloroplast stroma	-5.00289	0	0	0	-1.37957	-0.49821	-1.37765	-0.431819	0	0
GO:0045038	protein import into chloroplast thylakoid membrane	-10.8257	0	0	0	-3.87824	0	-0.770178	0	0	0
GO:0006606	protein import into nucleus	0	-18.9448	-0.808925	-0.996185	0	0	0	0	-3.92826	-1.17404
GO:0000060	protein import into nucleus, translocation	-3.71787	-1.1248	-0.724965	0	-0.533194	-0.982456	0	-0.768765	0	-0.742404
GO:0016558	protein import into peroxisome matrix	-2.27629	0	-2.54941	-1.02597	-4.20258	-1.38052	-0.932747	-1.64711	-0.790238	0
GO:0016560	protein import into peroxisome matrix, docking	-6.07465	0	0	0	-1.97803	0	0	0	0	0
GO:0070534	protein K63-linked ubiquitination	-1.63152	-1.2476	-4.32044	0	-0.560606	-2.33364	0	-0.80754	-0.657072	-0.780415
GO:0030295	protein kinase activator activity	0	-3.92453	0	0	0	0	0	0	0	-0.974838
GO:0004860	protein kinase inhibitor activity	-3.87741	0	0	0	-2.52034	-1.1313	-0.961742	0	0	0
GO:0006497	protein lipidation	0	-2.02277	0	0	0	0	0	0	-3.53628	0
GO:0051604	protein maturation	0	-8.78919	-2.73244	-0.946496	0	0	0	-1.17156	-3.31877	-1.09105
GO:0006487	protein N-linked glycosylation	0	-10.3657	-2.71295	-2.3601	-1.00559	0	0	-1.57398	-0.957879	0
GO:0018279	protein N-linked glycosylation via asparagine	0	-0.545163	0	-2.62488	0	0	0	-5.69354	0	0
GO:0000413	protein peptidyl-prolyl isomerization	-7.63312	-0.88051	0	-0.613732	-4.60849	-0.475244	-0.432463	-1.13093	-1.18615	0
GO:0004864	protein phosphatase inhibitor activity	-2.71883	-0.773471	-1.51061	0	-0.610045	-1.34556	-3.65806	0	0	0
GO:0006627	protein processing involved in protein targeting to mitochondrion	0	-3.85624	0	-3.08449	0	0	0	0	-0.718984	0
GO:0042026	protein refolding	-3.01826	-0.868173	0	-0.431139	-2.268	-0.5484	-0.462387	0	-0.65617	0
GO:0030091	protein repair	-3.04874	-1.3585	0	-0.503178	-3.63888	-0.732005	0	-1.24834	0	0
GO:0009306	protein secretion	-1.46971	-4.80934	-1.09357	-1.51092	-0.698809	0	0	0	0	0
GO:0004722	protein serine/threonine phosphatase activity	-1.16129	-13.4356	0	-0.883725	-1.27178	0	0	-0.800391	0	-1.40882
GO:0050821	protein stabilization	-6.06393	0	-0.569044	-1.2048	-5.10474	0	-0.648472	0	0	0
GO:0000326	protein storage vacuole	-3.58662	0	-0.461087	-1.4924	-3.61289	-0.621994	0	0	-0.431566	0
GO:0006605	protein targeting	-1.13848	-4.83321	-1.04374	0	-3.98141	-0.999336	0	-1.7253	-0.574842	-0.670553
GO:0045036	protein targeting to chloroplast	-22.7801	0	0	0	-15.779	-4.03553	-3.66947	-0.767189	0	0
GO:0006612	protein targeting to membrane	-7.00673	-105.338	0	-31.2463	-2.30604	0	-1.44886	-4.46609	-8.01102	-9.73276
GO:0006626	protein targeting to mitochondrion	0	-27.7882	-0.886843	-0.973402	0	0	0	-1.5438	-3.38779	-1.41318
GO:0006625	protein targeting to peroxisome	-4.29184	0	0	0	-1.93635	0	0	0	0	0
GO:0072661	protein targeting to plasma membrane	0	-6.1379	0	-0.725634	0	0	-0.861643	0	-1.51471	0
GO:0006623	protein targeting to vacuole	-1.23	-19.3805	-6.26503	-3.66601	-1.1208	-1.46504	-0.943082	-5.47333	-4.57437	-4.50761
GO:0071806	protein transmembrane transport	0	-7.66385	0	-0.847151	0	0	0	-1.41392	0	-3.46252
GO:0015031	protein transport	0	-20.7833	-2.72552	-1.78693	0	-1.19258	0	-2.01976	-2.19305	-3.30876
GO:0008565	protein transporter activity	0	-14.929	-2.55107	-1.50594	-0.879625	-0.570099	0	-2.41832	-1.44124	-1.12408
GO:0004713	protein tyrosine kinase activity	-0.836293	-0.676081	0	-3.60696	-0.492006	0	0	0	-0.570614	0
GO:0042787	protein ubiquitination involved in ubiquitin-dependent protein catabolic process	0	-5.58252	-2.13796	0	0	0	-0.432289	-0.688255	-2.19791	0
GO:0018298	protein-chromophore linkage	-48.7778	0	0	0	-54.0774	-0.836129	-0.649506	0	0	0
GO:0006508	proteolysis	-5.65541	0	0	-1.23032	0	0	-3.1294	-1.60999	0	0
GO:0016630	protochlorophyllide reductase activity	-8.08599	0	0	0	-6.8432	0	0	0	0	0
GO:0009977	proton motive force dependent protein transmembrane transporter activity	-6.82506	0	0	0	-0.594072	0	0	0	0	0
GO:0015992	proton transport	-1.10743	-4.61926	-1.38751	-0.862612	-0.649259	-0.456166	0	-2.84446	-2.54404	-1.44668
GO:0046933	proton-transporting ATP synthase activity, rotational mechanism	-2.21086	-2.88509	-3.12616	-4.52232	-1.84748	0	-0.438134	-1.24038	-1.31989	-0.712079
GO:0045261	proton-transporting ATP synthase complex, catalytic core F(1)	-3.51462	-0.927789	-0.561101	0	-1.44858	0	0	0	-1.04508	0
GO:0046961	proton-transporting ATPase activity, rotational mechanism	-3.10498	-2.0771	-0.446111	-2.06571	-0.921599	0	0	-0.942377	-1.78112	-1.52854
GO:0033180	proton-transporting V-type ATPase, V1 domain	-0.623773	-5.83019	0	-0.706851	-0.546229	0	0	-1.81538	-0.639719	-0.760738
GO:0006782	protoporphyrinogen IX biosynthetic process	-5.47923	0	0	-0.462148	-5.80343	-1.49726	-0.538024	-1.09061	0	0
GO:0009517	PSII associated light-harvesting complex II	-6.54362	0	0	0	-4.44861	0	-1.10504	0	0	0
GO:0010304	PSII associated light-harvesting complex II catabolic process	-36.5763	0	0	0	-7.34171	0	-1.32613	0	0	0
GO:0006145	purine nucleobase catabolic process	-3.00342	-0.550201	0	-1.63107	0	0	-0.840921	0	0	0
GO:0006152	purine nucleoside catabolic process	0	-1.17274	0	0	0	0	0	0	-3.147	0
GO:0006164	purine nucleotide biosynthetic process	0	-5.3926	-0.570185	-1.95786	0	-0.436142	0	0	-3.19137	-0.827689
GO:0015865	purine nucleotide transport	0	-3.44251	0	-0.998625	0	0	0	0	0	-2.44111
GO:0009152	purine ribonucleotide biosynthetic process	-1.71599	-0.864559	-0.783336	0	-3.36193	0	0	0	-0.675931	0
GO:0036381	pyridoxal 5'-phosphate synthase (glutamine hydrolysing) activity	-2.87464	-0.419844	-1.041	0	-3.17634	0	0	0	0	0
GO:0030170	pyridoxal phosphate binding	-3.59499	-5.36561	-0.922429	-1.24727	0	0	-1.19688	-0.708618	-2.74925	0
GO:0004733	pyridoxamine-phosphate oxidase activity	-3.92465	0	0	0	0	0	0	0	0	0
GO:0008615	pyridoxine biosynthetic process	-4.11423	-0.648287	-0.886593	0	-1.53291	0	0	-0.934982	0	0
GO:0090481	pyrimidine nucleotide-sugar transmembrane transport	0	-3.44251	0	0	0	0	0	0	0	-2.44111
GO:0015165	pyrimidine nucleotide-sugar transmembrane transporter activity	0	-4.32357	0	0	0	0	0	0	0	-2.70189
GO:0009220	pyrimidine ribonucleotide biosynthetic process	0	-34.1915	0	-2.4588	0	0	0	0	-4.88751	-1.03878
GO:0004739	pyruvate dehydrogenase (acetyl-transferring) activity	-1.43387	-3.65879	-0.595531	-0.566183	-2.38195	-0.825431	0	-1.44392	0	0
GO:0080044	quercetin 7-O-glucosyltransferase activity	-0.647479	-4.10875	0	-1.12509	0	0	-0.613729	0	-1.69732	-1.23292
GO:0048038	quinone binding	-4.48753	0	0	0	-2.03562	-3.35342	-1.22552	-0.677249	0	0
GO:0010325	raffinose family oligosaccharide biosynthetic process	-3.84921	0	0	-0.557502	-0.449741	0	-0.668296	0	-0.507515	0
GO:0004872	receptor activity	-1.46588	-2.18107	-0.858285	-1.15171	0	-2.14699	-4.5346	-0.942594	-0.701897	-0.594035
GO:0043235	receptor complex	-3.14363	0	0	0	0	0	0	0	0	0
GO:0009585	red, far-red light phototransduction	-5.03626	-1.0375	-0.944304	0	-1.40281	0	-0.819112	0	-0.965524	0
GO:0019253	reductive pentose-phosphate cycle	-37.9723	0	0	0	-24.2782	0	0	0	0	0
GO:0031540	regulation of anthocyanin biosynthetic process	-1.35091	0	0	0	0	-0.633059	-3.91419	-1.03942	0	0
GO:0043255	regulation of carbohydrate biosynthetic process	-4.86325	0	0	-0.706851	-0.546229	0	-0.840921	-1.81538	0	0
GO:0006109	regulation of carbohydrate metabolic process	-3.56281	0	0	0	0	0	0	0	0	0
GO:0008361	regulation of cell size	-12.7049	0	-1.41821	0	-1.97068	0	-1.85665	-0.674079	0	0
GO:0010380	regulation of chlorophyll biosynthetic process	-5.70728	0	-0.888175	0	-1.98515	-0.59685	-1.05373	-0.467317	0	0
GO:0090056	regulation of chlorophyll metabolic process	0	0	0	0	-3.24805	0	0	0	0	0
GO:0042752	regulation of circadian rhythm	-4.28805	0	-1.92584	0	-5.16956	-1.83461	-0.889688	0	0	0
GO:0080036	regulation of cytokinin-activated signaling pathway	-3.06514	0	0	0	0	0	0	0	0	0
GO:0031347	regulation of defense response	-1.22746	-18.2562	0	-25.3933	-2.98286	0	0	-9.34575	-1.34696	-1.88258
GO:0050691	regulation of defense response to virus by host	0	-5.20487	0	-3.1832	0	0	0	0	0	-0.876334
GO:0043620	regulation of DNA-templated transcription in response to stress	0	-4.0457	0	0	0	0	0	0	-1.18836	0
GO:0010439	regulation of glucosinolate biosynthetic process	0	-4.1018	0	0	0	0	0	-1.52628	-3.06298	-0.642213
GO:0040008	regulation of growth	-3.81073	0	0	0	-1.863	-2.11511	0	0	0	0
GO:0010817	regulation of hormone levels	-26.8634	0	0	0	-9.07223	-0.752463	-3.70356	0	0	0
GO:0010310	regulation of hydrogen peroxide metabolic process	-15.3296	-15.5653	0	-22.839	-5.50538	0	-0.935634	-5.09612	0	-6.44118
GO:0045088	regulation of innate immune response	0	-3.24129	0	-24.0035	0	0	0	-5.80415	-0.734008	-4.72947
GO:0043269	regulation of ion transport	0	-20.1423	0	-3.82479	0	0	0	0	-2.07414	-1.2075
GO:0010322	regulation of isopentenyl diphosphate biosynthetic process, methylerythritol 4-phosphate pathway	-4.9935	0	0	0	-2.11372	0	0	0	0	0
GO:0019216	regulation of lipid metabolic process	-13.7684	0	0	0	-4.94139	-0.489772	-2.78076	0	0	-0.694266
GO:0010075	regulation of meristem growth	-7.46016	0	0	0	-1.16483	0	-1.19382	0	0	0
GO:0043900	regulation of multi-organism process	-14.0973	-13.738	0	-19.6451	-6.92919	0	-0.983037	-5.95373	-0.963304	-4.93252
GO:0051171	regulation of nitrogen compound metabolic process	-3.49839	-0.411958	0	0	-0.717936	0	0	0	-0.835234	0
GO:0044375	regulation of peroxisome size	-3.33206	0	-0.60535	-0.575381	-0.45881	-0.838009	0	-2.49002	-0.522537	0
GO:0010363	regulation of plant-type hypersensitive response	-7.10222	-106.722	0	-33.2705	-2.2586	0	-1.60702	-4.97794	-8.94248	-10.6307
GO:0043266	regulation of potassium ion transport	-2.02563	0	0	0	-1.4708	0	0	-3.47765	0	0
GO:2000214	regulation of proline metabolic process	0	0	0	-1.27549	0	0	0	-5.28916	0	0
GO:0035304	regulation of protein dephosphorylation	-99.7391	0	0	-3.92078	-42.2296	-1.11119	-0.805116	-1.85358	0	-0.898502
GO:0032880	regulation of protein localization	-29.6235	0	0	-0.657834	-11.3504	-1.09158	-0.570618	-2.41982	0	0
GO:0010155	regulation of proton transport	-104.025	0	0	0	-37.7271	-1.13904	-3.9858	0	0	0
GO:2001141	regulation of RNA biosynthetic process	-8.1632	-0.58017	0	0	-1.36259	0	-0.907797	0	0	0
GO:2000280	regulation of root development	0	-4.95987	0	-1.14388	0	0	0	0	-0.477924	0
GO:0080142	regulation of salicylic acid biosynthetic process	0	0	0	-5.08815	0	0	0	-1.69213	-0.595182	-1.6329
GO:0010337	regulation of salicylic acid metabolic process	-1.20603	-5.30806	-0.650612	0	-0.483969	0	0	0	0	0
GO:0010029	regulation of seed germination	-4.40025	0	-1.76323	0	-2.59503	-0.697987	0	-0.753673	-0.765248	0
GO:2000037	regulation of stomatal complex patterning	0	-5.05724	0	-0.658029	0	0	0	0	-0.595182	0
GO:0010112	regulation of systemic acquired resistance	0	-2.49597	0	-7.78157	0	0	0	-1.32729	-1.02621	-2.16897
GO:0048510	regulation of timing of transition from vegetative to reproductive phase	-4.42269	0	-0.580312	0	-1.24431	-0.441589	0	0	0	0
GO:0006446	regulation of translational initiation	0	-16.4245	0	0	0	-0.936634	-0.718296	-0.660478	-0.565077	-0.635211
GO:0051049	regulation of transport	-0.84262	-1.83264	-0.469642	-7.51535	-1.05478	0	0	-0.492463	-2.02631	-3.5114
GO:0060627	regulation of vesicle-mediated transport	0	-4.03347	-0.505162	0	0	0	0	0	-1.53585	-0.516298
GO:0019430	removal of superoxide radicals	-2.26071	0	-1.11009	0	-2.6222	-5.29421	0	-2.03945	0	0
GO:0002679	respiratory burst involved in defense response	0	-108.82	0	-25.5091	0	0	0	-2.06555	-2.25389	-18.6546
GO:0070469	respiratory chain	0	-3.23793	-1.81939	-1.70456	0	0	0	0	-4.04619	0
GO:0045271	respiratory chain complex I	-0.929866	-1.6153	-1.12982	-1.56446	0	-0.49821	0	-3.40606	-1.31989	0
GO:0045273	respiratory chain complex II	0	-3.33176	-3.75617	-0.479706	0	0	0	-1.16342	-2.27305	0
GO:0009737	response to abscisic acid	-11.2027	-14.0994	-1.17434	-4.2122	-1.97809	-1.81491	-2.99058	-1.9939	-3.05678	-2.36243
GO:0009646	response to absence of light	-1.14351	-16.8665	-0.951858	-0.879245	-2.40299	-0.926231	-0.710777	-0.654287	-4.69701	-4.29371
GO:0009733	response to auxin	-1.61452	-5.73418	0	-3.138	0	-2.17093	-1.20991	0	-2.78879	-2.95622
GO:0009617	response to bacterium	-2.12681	-13.1219	0	-11.9332	-1.06786	0	0	-6.79108	-1.09349	-4.74986
GO:0009637	response to blue light	-145.682	0	0	0	-56.0491	0	-3.07784	0	0	0
GO:0009741	response to brassinosteroid	-5.54412	0	-0.705725	-0.766767	-6.12068	0	-0.768946	-0.720312	0	-0.708336
GO:0046686	response to cadmium ion	-23.5304	-86.3876	-6.08244	-24.7625	-5.34213	-3.92645	-4.86187	-11.0882	-16.0079	-4.52188
GO:0010200	response to chitin	0	-196.246	0	-29.8175	0	0	0	-1.80126	-7.14201	-33.3734
GO:0009409	response to cold	-37.1537	-21.2606	-1.16911	-10.2656	-13.5296	-4.44538	-7.61674	-3.67127	-2.57617	-1.88085
GO:0010583	response to cyclopentenone	0	-19.6012	-0.878723	-2.46179	0	0	-0.772272	0	-2.76337	-1.56685
GO:0009735	response to cytokinin	-42.4111	-17.4226	-2.25715	-4.3534	-30.5835	-4.72524	-1.54047	-1.64717	-2.02649	-3.45067
GO:0046680	response to DDT	0	-2.02277	0	0	0	0	0	0	-3.53628	0
GO:0009269	response to desiccation	-13.8346	0	-0.567832	0	-1.11523	-0.782213	-2.63968	-1.75974	0	0
GO:0034976	response to endoplasmic reticulum stress	0	-52.2273	0	-35.5268	0	0	0	-4.69134	-2.61039	-10.589
GO:0009723	response to ethylene	0	-85.9512	-1.12153	-3.97693	-1.24594	0	-1.04658	-1.08486	-9.11613	-7.81931
GO:0010218	response to far red light	-126.587	0	0	0	-56.687	-0.697962	-3.22847	-0.705951	0	0
GO:0009413	response to flooding	0	-4.0457	0	0	0	0	0	0	0	0
GO:0009750	response to fructose	-27.2583	-5.04654	0	-3.31427	-16.0795	-0.851062	-3.83177	-1.06345	0	-4.11899
GO:0009620	response to fungus	0	-56.0425	0	-3.99285	0	0	0	-5.30956	-4.99602	-2.99843
GO:0009739	response to gibberellin	-4.68725	0	0	-0.794274	-2.89691	-1.55565	-2.39354	-0.89298	0	0
GO:0009749	response to glucose	-1.81182	-18.6302	-1.11387	-4.51172	-2.21431	0	-1.17296	0	-0.979833	-3.09719
GO:0009629	response to gravity	-0.623773	0	0	0	-0.546229	0	-3.23051	0	0	0
GO:0009408	response to heat	0	-18.5738	-0.968056	-5.2488	0	-0.988767	0	0	-1.01219	-3.0593
GO:0009635	response to herbicide	-0.623773	-0.790069	-0.743025	0	0	-2.28515	-3.23051	0	-1.47103	0
GO:0009644	response to high light intensity	-12.5266	-13.6891	-1.02952	-3.99981	-14.656	0	-0.858322	0	-1.08651	-1.6108
GO:0042542	response to hydrogen peroxide	0	-12.7074	-1.08941	-7.58461	0	0	0	0	-1.60554	-4.54346
GO:0001666	response to hypoxia	-1.44811	-2.52296	0	-4.19232	-0.997536	0	0	-3.53759	0	-1.54508
GO:0080026	response to indolebutyric acid	0	-0.91023	0	-0.767909	0	0	0	0	0	-3.19032
GO:0009625	response to insect	-0.986888	-5.50343	0	-3.03985	0	-2.65179	0	-2.06177	-0.823677	-2.40309
GO:0010039	response to iron ion	-3.06444	-1.21837	-1.59009	-1.46071	0	-2.56424	-1.94934	-1.16508	-2.29503	0
GO:0009753	response to jasmonic acid	0	-59.4112	0	-7.63728	0	-1.076	-2.7829	-1.11666	-7.93579	-3.40522
GO:0080167	response to karrikin	-5.32984	-9.86486	-1.25697	-1.51733	-2.68358	-0.746697	-1.78699	0	-6.4171	-0.846469
GO:0009642	response to light intensity	-3.22312	0	0	0	-1.36307	0	0	-2.18972	0	0
GO:0009416	response to light stimulus	-40.1327	0	0	-0.96433	-11.8176	-1.77003	-4.5384	-0.856918	-0.979839	0
GO:0010555	response to mannitol	-2.26071	-2.96178	0	0	-1.24121	0	0	-3.01976	0	-0.521616
GO:0009612	response to mechanical stimulus	0	-22.1836	0	-4.26732	0	0	0	0	-1.30918	-4.91298
GO:0051788	response to misfolded protein	0	-46.6236	-6.21063	-19.9365	0	0	-0.915289	-10.1645	-23.328	-3.57971
GO:0002237	response to molecule of bacterial origin	-1.0935	-6.72493	0	-14.9464	0	0	0	-0.712115	-0.879431	-4.96077
GO:0010167	response to nitrate	0	-3.03209	0	-2.62818	0	0	0	0	-1.62041	-1.22077
GO:0090548	response to nitrate starvation	-3.47957	0	0	0	0	0	0	0	0	0
GO:0006970	response to osmotic stress	-2.81456	-14.9349	-0.884843	-2.17365	-1.51705	-1.82811	-1.96892	-3.45069	-1.57522	-2.0273
GO:0051707	response to other organism	0	-10.2032	0	-11.1118	0	0	0	-6.84949	-0.796276	-1.01422
GO:0006979	response to oxidative stress	-4.60462	-18.8393	0	-4.15675	-2.10709	-1.8599	-0.961534	0	-3.06848	-2.83302	1.44762e-19
GO:0010193	response to ozone	-1.2949	-10.2561	0	-1.99603	-1.897	-2.03238	-0.631026	-1.31049	0	-2.29149
GO:0000302	response to reactive oxygen species	-2.33592	-3.3085	0	-2.70807	0	-0.719231	-4.509	-1.55757	-1.74998	0
GO:0010114	response to red light	-104.461	0	0	0	-52.3285	-0.680285	-2.54611	0	0	0
GO:0051775	response to redox state	-8.1632	0	0	0	-0.594072	0	-0.907797	-0.852367	0	0
GO:0009751	response to salicylic acid	0	-3.32097	0	-4.84229	0	-1.13874	-1.72334	-1.90333	-1.60991	-3.69115
GO:0009651	response to salt stress	-35.0298	-59.1639	-3.18724	-16.0536	-6.55086	-6.74499	-9.81153	-10.9922	-9.00015	-4.59183
GO:0072708	response to sorbitol	0	-4.0457	0	0	0	0	0	0	0	0
GO:0042594	response to starvation	-0.995327	0	-0.505162	-0.483882	0	0	0	0	-3.1886	0
GO:0006950	response to stress	-1.70825	-0.927789	-3.17161	-0.534236	-1.44858	-4.32241	0	-0.595724	0	0
GO:0009744	response to sucrose	-37.2046	-5.3646	0	-4.01669	-31.478	0	-6.81837	0	-0.989532	-2.79313
GO:0009610	response to symbiotic fungus	-0.996315	-3.40811	0	-0.703083	0	0	0	0	-1.86435	0
GO:0009266	response to temperature stimulus	-28.0894	-8.84572	-1.944	-5.88724	-7.59868	-3.14394	-2.76743	-6.926	-4.08969	-1.2232
GO:0009636	response to toxic substance	-1.12154	-6.89477	0	-5.17654	0	0	-0.8504	0	-3.64825	-0.741582
GO:0009411	response to UV	-3.49186	0	-0.565509	0	-0.850189	-0.433439	-4.02426	0	-0.843895	0
GO:0010224	response to UV-B	-1.60974	0	-0.836838	-1.55178	0	-0.673676	-3.47033	0	-1.40417	-0.756485
GO:0009615	response to virus	0	-9.6454	-0.568358	-3.08963	0	0	0	-0.86107	-0.873813	-1.18647
GO:0009415	response to water	-4.93891	0	0	0	-0.45881	0	-0.690055	-0.64325	0	0
GO:0009414	response to water deprivation	-5.30268	-38.0622	-1.04791	-7.99078	0	-2.03426	-2.03979	-1.55166	-4.53998	-4.09092
GO:0009611	response to wounding	0	-85.4271	0	-11.9613	0	-1.22515	-1.32235	-1.09636	-12.6788	-5.60356
GO:0006890	retrograde vesicle-mediated transport, Golgi to ER	0	-4.43603	0	-0.475764	0	0	0	-1.14798	0	-0.506391
GO:0004540	ribonuclease activity	0	-3.47726	-0.827929	-1.29886	0	-0.566799	0	-1.52567	0	-0.85515
GO:0004525	ribonuclease III activity	-5.26768	0	0	0	0	0	-0.714036	0	0	-0.642213
GO:0004749	ribose phosphate diphosphokinase activity	-0.418373	-4.88137	0	0	-0.61359	0	0	-0.877565	-0.718984	-0.849296
GO:0004751	ribose-5-phosphate isomerase activity	-3.06514	-2.46995	0	0	-1.53291	0	0	0	0	-0.90595
GO:0000027	ribosomal large subunit assembly	0	-35.0403	-1.46022	-0.902913	-1.14884	0	0	0	0	-2.12766
GO:0042273	ribosomal large subunit biogenesis	0	-10.9731	-0.515508	-1.80769	0	0	0	0	0	-1.16074
GO:0000028	ribosomal small subunit assembly	0	-23.9653	-2.31273	-4.42046	0	-0.491803	0	-0.730701	-1.79938	-7.91727
GO:0042274	ribosomal small subunit biogenesis	0	-14.4854	0	-2.86237	0	0	0	0	0	-4.22901
GO:0005840	ribosome	-3.11695	-160.725	-5.4562	-9.30926	-9.97254	0	0	-1.92314	-8.02383	-16.2776
GO:0042254	ribosome biogenesis	-1.39889	-93.0091	-3.18742	-6.46637	-4.73293	0	0	-2.4623	-9.7554	-7.69262
GO:0046863	ribulose-1,5-bisphosphate carboxylase/oxygenase activator activity	-6.07465	0	0	0	-1.97803	0	-1.20598	0	0	0
GO:0004750	ribulose-phosphate 3-epimerase activity	-3.14363	-0.433324	0	0	-1.97803	0	0	-1.14524	-0.967728	0
GO:0003723	RNA binding	0	-22.4563	-4.17203	0	-1.50782	-1.76331	0	-2.32429	-1.76304	-3.10925
GO:0001072	RNA binding transcription antitermination factor activity	0	-4.0457	0	0	0	0	0	0	0	0
GO:0032774	RNA biosynthetic process	-5.33068	-0.566689	0	0	-0.576489	-1.0491	-0.88387	0	0	0
GO:0001510	RNA methylation	0	-192.221	-1.33111	-10.4046	0	0	0	0	-15.9622	-8.9244
GO:0090501	RNA phosphodiester bond hydrolysis	0	-3.37137	-0.869811	-1.37298	0	-0.587698	0	-1.60618	0	-0.898403
GO:0010501	RNA secondary structure unwinding	0	-4.01952	-1.42819	-0.884998	0	-0.931397	-0.714501	0	-0.76492	0
GO:0008380	RNA splicing	0	-3.8167	-4.83802	0	-1.17857	-1.16238	0	-0.95542	0	-1.14744
GO:0000394	RNA splicing, via endonucleolytic cleavage and ligation	-6.44311	0	-1.08595	0	0	-1.59106	-0.847592	-1.25627	0	0
GO:0043489	RNA stabilization	-7.06267	0	0	0	-7.1338	0	0	0	0	0
GO:0010053	root epidermal cell differentiation	-1.24877	-3.10814	-1.10239	0	-0.968919	-0.491803	-0.436051	-1.82146	-0.586574	-0.698561
GO:0048767	root hair elongation	-13.6289	-1.61237	-1.03069	-1.63257	-5.20372	-0.844074	-2.27391	-1.8164	0	-1.22875
GO:0035619	root hair tip	0	-4.72354	0	-0.585134	0	0	0	-0.654279	-0.53086	-0.63097
GO:0010015	root morphogenesis	-13.319	0	-0.87667	0	-4.13548	0	-3.26594	-0.97077	0	0
GO:0019843	rRNA binding	-9.97999	-9.93216	-0.681113	-0.656965	-16.4663	-1.62953	-0.79556	-1.4002	-0.93081	-4.09878
GO:0006407	rRNA export from nucleus	0	-5.05724	-0.692341	0	0	0	0	-1.69213	-0.595182	0
GO:0006364	rRNA processing	-192.516	-2.07398	0	-0.955058	-102.365	-1.04518	-2.72725	0	0	0
GO:0006556	S-adenosylmethionine biosynthetic process	0	-4.88137	-1.91861	-0.791831	0	0	0	0	-1.66682	0
GO:0018738	S-formylglutathione hydrolase activity	-4.59158	0	0	0	0	0	0	0	0	0
GO:0009697	salicylic acid biosynthetic process	-7.29925	-37.2926	0	-29.1233	-6.26012	-0.804855	0	-8.33983	-1.01053	-8.64263
GO:0009863	salicylic acid mediated signaling pathway	0	-64.1343	0	-16.5548	0	0	0	-4.57754	-3.88354	-2.94355
GO:0009696	salicylic acid metabolic process	0	0	0	-3.21464	-0.454017	0	0	-0.632776	0	0
GO:0019932	second-messenger-mediated signaling	-0.905331	-3.37137	-0.446111	-2.06571	-0.601736	-0.587698	0	-0.462374	-1.18142	0
GO:0019748	secondary metabolic process	-24.4269	0	-0.984415	-1.22725	-8.22089	-0.709498	-2.31471	-0.566031	0	0
GO:0050278	sedoheptulose-bisphosphatase activity	-4.9935	0	0	0	0	0	0	0	0	0
GO:0008430	selenium binding	-3.04113	0	-1.4909	0	0	-2.04487	-0.740594	-1.58773	0	0
GO:0001887	selenium compound metabolic process	0	-2.1562	-3.21794	0	0	0	0	0	-0.718984	0
GO:0080057	sepal vascular tissue pattern formation	0	-3.13482	0	-0.953513	0	0	0	0	-0.873522	0
GO:0043565	sequence-specific DNA binding	0	-1.47156	0	-3.09168	-1.84074	0	-1.10511	-1.85911	0	-3.53929
GO:0009069	serine family amino acid metabolic process	-3.97209	0	0	0	0	0	0	-0.632776	-0.514767	0
GO:0050281	serine-glyoxylate transaminase activity	-4.59158	0	0	0	-1.05321	0	0	0	0	0
GO:0004760	serine-pyruvate transaminase activity	-4.59158	0	0	0	-1.05321	0	0	0	0	0
GO:0008236	serine-type peptidase activity	-4.18092	0	0	0	-0.719904	-0.785502	-0.960489	-0.585157	0	-0.57364
GO:0016987	sigma factor activity	-8.00673	-0.546408	0	0	-1.19255	-0.982456	-1.89006	0	0	0
GO:0080085	signal recognition particle, chloroplast targeting	-3.47957	0	0	0	-0.898005	0	-1.26882	0	0	0
GO:0004871	signal transducer activity	-3.43208	0	-0.852097	0	-2.20109	0	0	0	0	0
GO:0007165	signal transduction	0	-6.36813	0	-2.39376	0	0	0	0	-1.21152	-1.68047
GO:0005732	small nucleolar ribonucleoprotein complex	-0.90611	-5.93025	-0.678468	-0.64085	-1.33724	-0.491803	-0.800472	0	-1.2837	-0.698561
GO:0015935	small ribosomal subunit	-1.24102	-16.4204	-0.431401	-0.69047	-2.04002	0	0	-1.33812	-1.44132	-1.26773
GO:0070181	small ribosomal subunit rRNA binding	0	-4.58293	0	-0.689411	0	0	0	0	0	-2.88256
GO:0032040	small-subunit processome	0	-6.09429	0	-1.18368	0	0	0	0	-1.79176	0
GO:0005484	SNAP receptor activity	0	-5.94287	0	-0.772781	0	-0.824517	0	-0.601005	-0.687029	-2.36237
GO:0031201	SNARE complex	-1.11965	-4.48878	0	-1.59137	-0.668433	-1.48182	-1.17559	0	-0.816778	-1.02872
GO:0030515	snoRNA binding	0	-1.61464	-0.724965	0	0	0	0	0	-3.59704	0
GO:0008511	sodium:potassium:chloride symporter activity	0	-3.39122	0	0	0	0	0	0	-1.09892	0
GO:0015370	solute:sodium symporter activity	-6.88772	0	0	0	-0.898005	0	0	0	0	0
GO:0004766	spermidine synthase activity	-2.15329	0	0	-0.846696	-3.88567	0	0	0	0	-0.90595
GO:0030148	sphingolipid biosynthetic process	0	-4.68451	0	-0.483882	-0.730725	0	0	-0.533884	0	-0.516298
GO:0050291	sphingosine N-acyltransferase activity	0	-3.37005	0	-0.846696	0	0	0	0	0	0
GO:0005681	spliceosomal complex	0	-4.96163	-6.72381	0	-0.801226	-0.949632	-0.712696	-0.874851	-1.2653	-1.0999
GO:0019252	starch biosynthetic process	-160.538	0	0	0	-26.8991	-0.981687	-4.85766	-0.873366	0	0
GO:0005983	starch catabolic process	-4.4736	0	0	0	-2.21382	0	-0.924746	-0.842361	0	0
GO:0005982	starch metabolic process	-11.3201	0	0	0	-1.9355	0	-0.782041	-0.991287	0	0
GO:0009011	starch synthase activity	-4.46809	0	0	0	-1.15723	0	0	0	0	0
GO:0016126	sterol biosynthetic process	-3.7353	0	-1.12155	-1.96448	-2.41148	0	0	-2.10666	0	-0.853359
GO:0090332	stomatal closure	0	-3.24604	0	-1.57053	0	0	0	-0.496296	-1.36324	0
GO:0010103	stomatal complex morphogenesis	-54.2397	0	0	0	-18.0673	0	-1.56061	0	0	0
GO:0010319	stromule	-45.1511	0	0	0	-20.0973	-0.669311	-0.790045	0	0	0
GO:0003735	structural constituent of ribosome	-1.38653	-234.775	-4.80158	-14.4259	-10.2181	-1.18576	0	-1.77707	-7.37665	-23.3274
GO:0005198	structural molecule activity	-5.64831	-5.38328	-1.15758	-0.798264	-4.56159	-1.53631	0	-0.697348	-0.876096	-1.61626
GO:0008177	succinate dehydrogenase (ubiquinone) activity	0	-2.96352	-3.07536	-0.520766	0	-0.759733	0	0	-1.00813	0
GO:0004775	succinate-CoA ligase (ADP-forming) activity	0	-3.06698	-0.743025	-2.75803	0	0	0	-0.787481	-1.47103	0
GO:0004777	succinate-semialdehyde dehydrogenase (NAD+) activity	-2.29567	0	0	0	-3.24805	0	0	0	0	0
GO:0004575	sucrose alpha-glucosidase activity	0	-1.86489	0	-1.01101	0	0	-0.565282	0	-0.448296	-3.8578
GO:0005986	sucrose biosynthetic process	-3.1681	0	0	-0.821385	0	0	-1.04311	-0.952092	0	0
GO:0005987	sucrose catabolic process	-0.418373	-0.597808	0	-0.791831	0	0	-0.933659	0	0	-3.2821
GO:0005985	sucrose metabolic process	-0.89734	-0.839044	0	-3.21386	-2.11165	0	-0.45178	-0.814766	-0.63004	-0.776899
GO:0008506	sucrose:proton symporter activity	0	0	0	-3.05258	-0.442608	0	0	0	-1.82569	0
GO:0004781	sulfate adenylyltransferase (ATP) activity	-1.38957	-2.46995	0	0	0	0	0	0	-3.02952	0
GO:0000103	sulfate assimilation	-1.11965	-8.07214	-0.996836	0	0	0	0	-0.500303	-4.7601	-0.485389
GO:0019419	sulfate reduction	0	-6.47878	-0.783336	-0.745921	0	0	0	0	-2.6536	-0.801597
GO:0000096	sulfur amino acid metabolic process	-26.4319	0	-0.944304	-0.867731	-7.8483	-0.689277	-2.21743	-0.564772	0	0
GO:0044272	sulfur compound biosynthetic process	-26.1446	0	-1.04001	-0.951002	-8.71252	-0.737457	-2.44357	-0.570816	0	-0.565411
GO:0004784	superoxide dismutase activity	-0.746584	0	-0.615723	0	-1.6567	-4.67418	0	-2.53448	-0.53086	0
GO:0015293	symporter activity	-4.83796	0	0	-2.75573	0	0	-1.49628	0	-3.19441	0
GO:0009627	systemic acquired resistance	0	-65.4515	0	-59.732	0	0	0	-10.4165	-2.47433	-12.867
GO:0009862	systemic acquired resistance, salicylic acid mediated signaling pathway	-7.19135	-40.4723	0	-26.061	-2.92525	-0.823761	0	-3.06605	-1.34808	-5.041
GO:0033281	TAT protein transport complex	-9.29922	0	0	0	-1.19255	0	0	0	0	0
GO:0035999	tetrahydrofolate interconversion	-1.25632	-3.23793	-0.495803	-0.475764	-0.710726	-0.68431	-0.559401	-0.523214	-0.873956	-0.506391
GO:0046653	tetrahydrofolate metabolic process	-4.69362	0	0	0	-4.23719	0	-1.06338	0	0	0
GO:0009228	thiamine biosynthetic process	-7.01745	-1.1291	0	-0.585134	-0.963771	-0.851141	0	-0.654279	-0.53086	-0.63097
GO:0019137	thioglucosidase activity	-0.700336	0	0	0	-0.449741	-3.10517	0	0	0	0
GO:0009579	thylakoid	-252.407	0	0	0	-180.067	-6.11305	-1.40016	0	0	0
GO:0031977	thylakoid lumen	-64.6386	0	0	0	-34.1635	-0.433621	0	0	0	-0.569435
GO:0042651	thylakoid membrane	-18.2106	0	0	0	-12.4851	0	-0.577761	0	-0.454037	0
GO:0010027	thylakoid membrane organization	-191.127	0	0	0	-56.7865	-4.77794	-6.32535	0	0	0
GO:0031929	TOR signaling	0	-4.0457	0	0	0	0	0	0	0	0
GO:0031931	TORC1 complex	0	-4.0457	0	0	0	0	0	0	0	0
GO:0009407	toxin catabolic process	0	-45.001	-2.37691	-7.728	0	-2.46933	-0.919255	-1.72845	-11.4727	-2.00856
GO:0016710	trans-cinnamate 4-monooxygenase activity	0	-4.27798	0	-0.953513	0	0	0	0	-2.03223	0
GO:0005802	trans-Golgi network	0	-11.46	0	-4.9903	0	-0.791291	0	-1.55431	-1.45615	-1.10148
GO:0030140	trans-Golgi network transport vesicle	-0.55164	-4.72354	0	0	-0.464157	0	0	-2.53448	0	-1.44066
GO:0050403	trans-zeatin O-beta-D-glucosyltransferase activity	0	-2.46995	0	0	0	0	0	0	-4.43863	0
GO:0008483	transaminase activity	-1.14351	-1.4769	0	-2.42077	-0.652664	-0.459653	-1.16933	0	-3.24805	0
GO:0003712	transcription cofactor activity	-1.09876	0	0	-0.941879	0	0	0	0	0	-3.72766
GO:0042991	transcription factor import into nucleus	0	-4.22916	0	-0.564317	0	0	0	0	-2.08848	-1.21468
GO:0042793	transcription from plastid promoter	-72.6916	0	0	0	-17.6423	-1.87918	-1.71118	0	0	0
GO:0016746	transferase activity, transferring acyl groups	0	0	-2.154	0	0	-2.53755	-4.81606	0	0	0
GO:0016747	transferase activity, transferring acyl groups other than amino-acyl groups	0	0	0	-0.739194	0	0	-4.83264	0	0	0
GO:0016772	transferase activity, transferring phosphorus-containing groups	-1.07386	-4.88671	-0.972569	-0.453949	0	0	0	0	-5.66718	-1.0039
GO:0004802	transketolase activity	-3.06514	0	0	0	-1.53291	0	0	0	0	0
GO:0006412	translation	-2.24143	-216.412	-3.21421	-10.6629	-10.6039	-1.94938	0	-1.70197	-8.49114	-20.2366
GO:0003746	translation elongation factor activity	-1.46637	-12.393	-3.68298	0	-1.50455	-1.03143	0	-0.698985	-1.79935	0
GO:0008135	translation factor activity, RNA binding	0	-8.84479	-0.491466	0	0	0	0	0	-0.443496	0
GO:0003743	translation initiation factor activity	0	-28.1991	-1.00142	0	0	-0.898947	-0.84282	-0.923075	-1.68688	-1.05246
GO:0016149	translation release factor activity, codon specific	-4.86325	0	0	0	-1.23041	-1.00328	-0.840921	0	0	0
GO:0006414	translational elongation	0	-27.5591	-3.43039	-1.07655	-0.840795	-0.585112	0	-0.648021	-2.01839	-1.26268
GO:0006413	translational initiation	0	-13.644	-1.25332	0	0	-1.07477	-1.00352	-1.12893	-2.26816	0
GO:0070696	transmembrane receptor protein serine/threonine kinase binding	0	-5.11705	-0.553558	-0.527313	-0.437174	-0.76966	-1.43556	0	-0.483042	0
GO:0006810	transport	-5.33182	-3.58034	0	-1.53549	-1.0999	-1.00891	0	-0.987285	0	0
GO:0006099	tricarboxylic acid cycle	-1.06138	-15.2158	-1.93724	-3.83803	0	0	0	-1.70029	-4.85123	-0.878563
GO:0070328	triglyceride homeostasis	0	-3.03421	0	0	0	0	0	0	0	0
GO:0006642	triglyceride mobilization	-4.59158	0	0	0	-1.05321	0	0	0	0	0
GO:0015717	triose phosphate transport	-3.92465	0	0	0	-2.27937	0	0	0	0	0
GO:0000049	tRNA binding	0	-5.38765	-1.02258	-1.63477	0	0	0	-0.508868	-0.439555	-1.05501
GO:0006399	tRNA metabolic process	-13.5511	0	0	0	-3.38303	-0.896664	-2.35576	0	0	0
GO:0000162	tryptophan biosynthetic process	-1.03449	-5.66991	0	0	0	0	0	0	0	-0.443571
GO:0006569	tryptophan catabolic process	-5.07837	-19.1769	-0.848102	-2.69157	-0.988168	0	-0.809786	-1.20971	-1.43524	-1.42884
GO:0004835	tubulin-tyrosine ligase activity	0	-2.02277	0	0	0	0	0	0	-3.53628	0
GO:0006572	tyrosine catabolic process	-3.06514	0	0	0	0	0	-0.992403	0	0	0
GO:0031372	UBC13-MMS2 complex	-1.25317	-0.944004	-3.78228	0	-2.74785	-2.08001	-0.754975	-0.704853	-0.570614	-0.680017
GO:0008121	ubiquinol-cytochrome-c reductase activity	0	-7.46876	-2.90085	-1.07273	-1.28719	0	0	-1.23024	-1.61251	-1.17787
GO:0004839	ubiquitin activating enzyme activity	0	-3.92453	0	0	0	0	0	0	0	0
GO:0031625	ubiquitin protein ligase binding	0	-4.65494	-1.08307	-2.28061	0	-0.829598	0	0	-0.939655	0
GO:0006511	ubiquitin-dependent protein catabolic process	0	-30.8487	-6.99091	-11.241	0	-1.06314	-0.940655	-13.8526	-16.3514	-2.02592
GO:0004842	ubiquitin-protein transferase activity	0	-6.93462	-3.42343	-1.71384	-1.93671	-1.72297	-1.37124	-2.15818	-1.05716	-1.04464
GO:0052691	UDP-arabinopyranose mutase activity	0	-5.30806	0	-1.41107	0	0	0	0	-1.2596	0
GO:0005459	UDP-galactose transmembrane transporter activity	0	-3.36176	0	0	0	0	0	-0.73483	-1.3559	-0.709232
GO:0003979	UDP-glucose 6-dehydrogenase activity	0	-4.73982	0	0	0	0	0	0	0	0
GO:0006065	UDP-glucuronate biosynthetic process	0	-4.73982	0	0	0	0	0	0	0	0
GO:0008194	UDP-glycosyltransferase activity	-1.11706	-5.40536	0	-1.21528	0	0	0	0	-2.11623	-0.72433
GO:0033356	UDP-L-arabinose metabolic process	0	-5.83019	0	-0.706851	0	0	0	0	-1.47103	0
GO:0006048	UDP-N-acetylglucosamine biosynthetic process	-3.97209	0	0	0	-0.921437	-0.825431	-0.678917	0	0	0
GO:0033862	UMP kinase activity	0	0	0	0	0	-3.26186	0	0	0	0
GO:0051082	unfolded protein binding	-4.45076	-2.92429	-0.98712	-3.87682	-6.41079	-1.86645	0	-2.38047	0	-0.647573
GO:0006636	unsaturated fatty acid biosynthetic process	-49.3357	0	-0.797702	0	-14.9942	-0.5655	-1.63506	0	0	-0.707108
GO:0000050	urea cycle	0	0	0	-3.71918	0	0	0	0	0	0
GO:0071918	urea transmembrane transport	-6.88772	0	0	0	-0.898005	0	0	0	0	0
GO:0015204	urea transmembrane transporter activity	-8.594	0	0	0	-2.61381	-2.01132	-0.726967	0	0	0
GO:0015840	urea transport	-4.48353	0	0	0	-2.33957	-1.07447	0	0	0	0
GO:0010136	ureide catabolic process	-3.87741	-0.620245	0	0	0	0	-0.961742	0	0	0
GO:0004848	ureidoglycolate hydrolase activity	-3.92465	0	0	0	-0.966741	0	0	0	0	0
GO:0006218	uridine catabolic process	0	-1.50853	0	0	0	0	0	0	-3.59392	0
GO:0045437	uridine nucleosidase activity	0	-1.59187	0	0	0	0	0	0	-5.79265	0
GO:0006780	uroporphyrinogen III biosynthetic process	-2.29567	0	0	0	-3.24805	0	0	0	0	0
GO:0004852	uroporphyrinogen-III synthase activity	-2.29567	0	0	0	-3.24805	0	0	0	0	0
GO:0009650	UV protection	-3.56281	0	0	0	-1.99286	-0.962842	-0.803367	0	0	0
GO:0005774	vacuolar membrane	-2.45375	-110.268	-3.68594	-33.2114	-1.59063	-1.14295	0	-9.64616	-19.2857	-14.1567
GO:0010209	vacuolar sorting signal binding	0	-0.620245	0	-3.1832	0	0	0	0	0	-0.876334
GO:0007034	vacuolar transport	0	-2.48447	-1.926	-3.27276	0	-0.53525	0	-0.82825	-0.638112	-1.32722
GO:0005773	vacuole	-26.6527	-40.5577	-2.78375	-9.19814	-5.184	-1.79523	-4.27311	-15.2566	-5.27867	-7.83795
GO:0007033	vacuole organization	-1.19195	-6.12303	-0.805774	-1.67947	-0.85337	0	-1.66754	-3.18223	-2.23122	0
GO:0009099	valine biosynthetic process	-2.23799	-0.724323	-2.145	-0.534236	-3.03811	-2.98478	0	-0.595724	0	-2.20395
GO:0052627	vanillate amino acid synthetase activity	0	-0.433324	0	-4.0593	0	0	0	-1.14524	0	0
GO:0001944	vasculature development	0	-4.26002	0	-2.09707	0	0	0	0	0	-0.690072
GO:0010050	vegetative phase change	-4.2136	0	0	0	0	0	-0.671229	0	0	0
GO:0000038	very long-chain fatty acid metabolic process	-8.4932	0	-0.69773	0	-3.53062	-1.6977	-13.8937	0	0	0
GO:0006904	vesicle docking involved in exocytosis	0	-6.06607	-0.58687	0	0	0	0	0	0	-0.597364
GO:0006906	vesicle fusion	-1.09625	-3.24758	0	-1.86424	-0.776997	-1.67603	-0.598453	0	-0.958088	-1.19559
GO:0016192	vesicle-mediated transport	0	-51.4056	-5.0872	-2.1653	0	-1.20244	0	-2.90917	-5.54433	-6.38915
GO:0016032	viral process	-1.32085	-2.52478	-2.05261	0	-0.85826	-3.50076	-1.39173	-2.93434	-0.852048	-0.570038
GO:0010189	vitamin E biosynthetic process	-10.1048	0	0	0	-3.09904	-1.81156	-0.648472	0	0	0
GO:0006766	vitamin metabolic process	-26.1446	0	-1.04001	-0.951002	-8.71252	-0.737457	-2.44357	-0.570816	0	-0.565411
GO:0015250	water channel activity	-12.9679	0	0	-0.748713	-3.33511	-0.799072	0	0	0	0
GO:0030104	water homeostasis	-1.4838	-0.759943	0	-0.689411	-3.06492	0	0	-0.768765	0	-0.742404
GO:0006833	water transport	-53.5465	-4.03515	-1.15423	-4.58966	-9.90596	-2.81806	-4.47692	-5.64236	-2.70174	-0.935972
GO:0010025	wax biosynthetic process	-3.66071	0	0	0	0	-2.61174	-20.7854	0	0	0
GO:0016123	xanthophyll biosynthetic process	-3.51462	0	-1.25793	-0.534236	0	-1.78707	-0.639211	-1.34885	0	0
GO:0010028	xanthophyll cycle	-5.50462	0	0	0	-0.793956	0	0	0	0	0
GO:0016122	xanthophyll metabolic process	-3.47957	0	0	0	-0.898005	0	-1.26882	0	0	0
GO:0072585	xanthosine nucleotidase activity	0	-1.50853	0	0	0	0	0	0	-3.59392	0
GO:0004856	xylulokinase activity	-3.4436	0	0	0	0	0	0	0	0	0
GO:0008270	zinc ion binding	0	-3.10006	-4.26059	0	-1.77946	-2.15763	0	0	0	-1.93627

## Sheet: Summary-Differential expression
Go Accession	GO term description	Log10 P-value
		Up regulated genes			Down regulated genes
		Westar specific	Shared	ZY821-specific	Westar specific	Shared	ZY821-specific
GO:0042351	'de novo' GDP-L-fucose biosynthetic process	0	-4.62132	0	0	0	0
GO:0001872	(1->3)-beta-D-glucan binding	0	0	0	-3.3298	-1.14791	-0.5875
GO:0052865	1-deoxy-D-xylulose 5-phosphate biosynthetic process	0	0	0	0	-3.31563	-0.559072
GO:0030604	1-deoxy-D-xylulose-5-phosphate reductoisomerase activity	0	0	0	0	-3.75726	0
GO:0003844	1,4-alpha-glucan branching enzyme activity	0	0	0	0	-4.27481	-1.20856
GO:0051537	2 iron, 2 sulfur cluster binding	-1.83627	-2.43131	0	-0.846551	-6.02412	-2.24003
GO:0008685	2-C-methyl-D-erythritol 2,4-cyclodiphosphate synthase activity	0	0	0	0	-3.75726	0
GO:0051741	2-methyl-6-phytyl-1,4-benzoquinone methyltransferase activity	0	0	0	0	-4.27481	0
GO:0004028	3-chloroallyl aldehyde dehydrogenase activity	-0.582293	0	0	0	-3.46693	-4.31285
GO:0003849	3-deoxy-7-phosphoheptulonate synthase activity	0	-5.39848	-2.03375	0	0	0
GO:0008690	3-deoxy-manno-octulosonate cytidylyltransferase activity	0	0	0	-4.94556	0	0
GO:0003857	3-hydroxyacyl-CoA dehydrogenase activity	-3.0345	-1.35265	0	0	0	-1.77135
GO:0008692	3-hydroxybutyryl-CoA epimerase activity	-3.3746	-1.60743	0	0	0	-0.772911
GO:0008442	3-hydroxyisobutyrate dehydrogenase activity	0	0	0	0	-1.74476	-3.04426
GO:0016784	3-mercaptopyruvate sulfurtransferase activity	0	0	0	-0.712931	-3.88432	-1.11236
GO:0003863	3-methyl-2-oxobutanoate dehydrogenase (2-methylpropanoyl-transferring) activity	0	0	0	-0.712931	-5.25522	0
GO:0003866	3-phosphoshikimate 1-carboxyvinyltransferase activity	0	-3.54484	0	0	0	0
GO:0051539	4 iron, 4 sulfur cluster binding	0	-6.42161	-1.49957	0	0	0
GO:0008839	4-hydroxy-tetrahydrodipicolinate reductase	-3.42597	0	0	-0.811466	-0.504473	0
GO:0003871	5-methyltetrahydropteroyltriglutamate-homocysteine S-methyltransferase activity	0	-6.76596	0	0	0	0
GO:0043139	5'-3' DNA helicase activity	-3.12714	0	0	0	0	0
GO:0003873	6-phosphofructo-2-kinase activity	0	0	0	0	-4.78339	-0.559072
GO:0005945	6-phosphofructokinase complex	-0.435188	-3.15206	-0.598674	0	0	-0.748081
GO:0008312	7S RNA binding	-0.762946	-0.982917	-3.09322	0	-1.11082	0
GO:0030686	90S preribosome	0	-12.1873	0	0	0	0
GO:0010427	abscisic acid binding	0	0	-1.32429	-0.427764	-3.31574	-1.43984
GO:0009738	abscisic acid-activated signaling pathway	-9.23861	-72.7338	-2.42886	0	0	0
GO:0006085	acetyl-CoA biosynthetic process	-1.14092	-2.27513	-0.754865	-3.00779	0	-1.55451
GO:0003989	acetyl-CoA carboxylase activity	0	0	0	0	-6.1523	-1.11704
GO:0009317	acetyl-CoA carboxylase complex	0	0	0	0	-5.91008	-0.42448
GO:0006084	acetyl-CoA metabolic process	-1.31998	0	0	-3.04694	-4.52129	-4.42517
GO:0008375	acetylglucosaminyltransferase activity	-0.709074	0	-0.827625	0	0	-3.64338
GO:0015800	acidic amino acid transport	-2.37303	0	0	0	0	-3.00741
GO:0003994	aconitate hydratase activity	-0.573719	-3.15128	0	0	0	0
GO:0045010	actin nucleation	0	0	-1.84963	0	-1.45192	-4.19968
GO:0009955	adaxial/abaxial pattern specification	-0.825317	-5.40274	0	-0.429382	0	-0.553335
GO:0047622	adenosine nucleosidase activity	0	-3.84287	0	0	0	0
GO:0004013	adenosylhomocysteinase activity	0	-4.65981	-0.475708	0	0	-0.430498
GO:0030554	adenyl nucleotide binding	-0.83925	-1.65055	0	-0.643771	-2.70296	-4.59387
GO:0004017	adenylate kinase activity	0	-6.92699	-1.00757	0	-0.7013	0
GO:0033741	adenylyl-sulfate reductase (glutathione) activity	0	-4.14485	-0.512431	-0.642426	0	0
GO:0009973	adenylyl-sulfate reductase activity	0	-4.14485	-0.512431	-0.642426	0	0
GO:0004020	adenylylsulfate kinase activity	0	-5.68313	-0.435688	0	0	0
GO:0015866	ADP transport	0	-8.18165	-0.598674	-1.31897	0	0
GO:0009060	aerobic respiration	-0.749603	-17.9901	-0.940342	0	-1.12428	-0.984206
GO:0007568	aging	-0.850532	-1.18474	0	-0.937487	-1.82364	-3.66764
GO:0004029	aldehyde dehydrogenase (NAD) activity	-0.429885	-0.7646	0	-0.427606	-1.54515	-3.12523
GO:0004031	aldehyde oxidase activity	-1.31237	-0.628063	0	0	0	-6.24462
GO:0004033	aldo-keto reductase (NADP) activity	-0.843255	0	0	-1.35153	-5.25827	0
GO:0004556	alpha-amylase activity	-0.444856	0	0	-0.832017	-4.73015	-0.560285
GO:0009916	alternative oxidase activity	0	-3.15128	0	0	0	-0.421039
GO:0016597	amino acid binding	0	-5.48413	-0.984502	-2.94233	-6.5959	0
GO:0032973	amino acid export	-4.1009	0	0	0	0	-1.66642
GO:0080144	amino acid homeostasis	-3.92164	-1.75506	0	0	0	-1.61701
GO:0043090	amino acid import	-5.11016	-48.1999	-2.58038	0	0	0
GO:0003333	amino acid transmembrane transport	-0.466375	0	0	0	-1.14791	-6.2527
GO:0006865	amino acid transport	-25.6509	-30.0615	-1.1434	0	0	0
GO:0004812	aminoacyl-tRNA ligase activity	-0.743151	-3.05939	0	0	0	-1.06042
GO:0004047	aminomethyltransferase activity	0	0	0	0	-3.87863	0
GO:0004177	aminopeptidase activity	-3.72821	-1.1024	-0.786262	0	-0.740955	-5.47442
GO:0015696	ammonium transport	-1.14695	-23.8455	-1.06985	0	0	0
GO:0010021	amylopectin biosynthetic process	0	0	0	-0.442539	-8.07977	-0.570985
GO:0009501	amyloplast	0	0	0	0	-5.74564	-3.68887
GO:0031225	anchored component of membrane	0	0	0	-5.2453	0	0
GO:0046658	anchored component of plasma membrane	-0.856664	0	0	-3.7948	-6.33537	-3.12378
GO:0098656	anion transmembrane transport	-1.18501	-8.10795	0	0	-1.79098	-2.11931
GO:0008509	anion transmembrane transporter activity	0	0	0	0	0	-4.77445
GO:0006820	anion transport	-1.54347	-23.7815	-1.26292	0	0	0
GO:0048653	anther development	0	0	0	-2.12568	-5.64663	-1.38916
GO:0043481	anthocyanin accumulation in tissues in response to UV light	0	0	0	-2.32791	-30.2184	-1.74283
GO:0009718	anthocyanin-containing compound biosynthetic process	-3.26983	0	0	-1.54091	-1.57326	-2.88907
GO:0004049	anthranilate synthase activity	0	-4.65981	-0.475708	0	0	-0.85493
GO:0016209	antioxidant activity	0	0	0	-0.813033	-6.34879	0
GO:0015297	antiporter activity	-6.52321	-5.18659	0	0	0	-1.15411
GO:0048046	apoplast	-3.49194	-5.89591	0	0	-39.2707	-2.72853
GO:0052636	arabinosyltransferase activity	0	-6.30531	0	0	0	0
GO:0005086	ARF guanyl-nucleotide exchange factor activity	0	-3.32347	0	0	0	-1.37313
GO:0006526	arginine biosynthetic process	0	-1.99343	-0.795523	0	0	-3.45297
GO:0008792	arginine decarboxylase activity	0	-3.05514	0	0	0	0
GO:0015809	arginine transport	0	-3.10817	0	0	0	0
GO:0047769	arogenate dehydratase activity	0	-4.97681	-0.685448	0	0	0
GO:0009073	aromatic amino acid family biosynthetic process	0	0	0	0	-58.7694	-1.53246
GO:0009072	aromatic amino acid family metabolic process	0	0	0	0	-29.8095	-0.992032
GO:0004058	aromatic-L-amino-acid decarboxylase activity	0	0	0	-3.04736	0	0
GO:0034314	Arp2/3 complex-mediated actin nucleation	0	-0.71337	-3.286	0	0	-0.5875
GO:0005885	Arp2/3 protein complex	0	-0.680783	-3.08429	0	0	-0.570985
GO:0015700	arsenite transport	-1.47608	-3.38746	0	-0.432935	0	0
GO:0015446	arsenite-transmembrane transporting ATPase activity	0	-3.8713	0	0	0	-0.419821
GO:0033853	aspartate-prephenate aminotransferase activity	0	0	0	0	-0.54815	-4.10421
GO:1902626	assembly of large subunit precursor of preribosome	0	-5.68313	-0.435688	0	0	0
GO:0008356	asymmetric cell division	0	0	0	-4.1797	-2.08198	0
GO:0005524	ATP binding	-1.74539	-22.2383	-1.72597	0	-2.61912	-15.5545
GO:0015991	ATP hydrolysis coupled proton transport	0	-4.879	-0.794995	0	0	-1.51241
GO:0042773	ATP synthesis coupled electron transport	0	-5.39848	0	-1.49972	0	0
GO:0015986	ATP synthesis coupled proton transport	0	-9.59182	-0.802398	0	-1.18055	0
GO:0015867	ATP transport	0	-7.35938	-0.560044	-1.10693	-0.759436	0
GO:0008026	ATP-dependent helicase activity	-0.957885	-8.39013	-1.43152	0	0	-1.27477
GO:0004176	ATP-dependent peptidase activity	0	0	0	0	-5.68925	-1.41749
GO:0004004	ATP-dependent RNA helicase activity	0	-4.01553	-2.89458	0	0	0
GO:0005471	ATP:ADP antiporter activity	0	-4.11936	-0.617214	-1.38576	0	0
GO:0016887	ATPase activity	-3.11604	-3.68956	0	0	-1.32294	-1.95957
GO:0015662	ATPase activity, coupled to transmembrane movement of ions, phosphorylative mechanism	0	-6.89314	0	0	-0.780132	-0.747465
GO:0042626	ATPase activity, coupled to transmembrane movement of substances	-0.972083	-3.06372	0	0	0	0
GO:0006914	autophagy	0	-3.12718	-3.8683	0	0	-1.06803
GO:0010011	auxin binding	0	0	0	-1.95358	-6.69414	-0.553115
GO:0009926	auxin polar transport	0	0	0	-1.44463	-19.4378	-5.32847
GO:0009734	auxin-activated signaling pathway	0	0	0	-7.33559	-7.53826	-5.48561
GO:0016553	base conversion or substitution editing	0	0	0	0	-5.25522	0
GO:0015174	basic amino acid transmembrane transporter activity	0	-1.01678	0	0	-0.713742	-5.81823
GO:0015802	basic amino acid transport	-1.15821	-22.0524	-0.91902	0	0	-2.07915
GO:0018874	benzoate metabolic process	-5.10586	-0.813425	0	-0.482501	0	-1.05416
GO:0052641	benzoic acid glucosyltransferase activity	-3.6564	0	0	0	0	-1.49692
GO:0019483	beta-alanine biosynthetic process	-3.50872	0	0	0	0	-5.29372
GO:0016161	beta-amylase activity	-0.428951	0	0	-1.20329	-2.50566	-4.50924
GO:0004564	beta-fructofuranosidase activity	0	-4.16348	-0.578216	-0.427606	0	0
GO:0004565	beta-galactosidase activity	0	0	0	-0.978321	-4.57644	0
GO:0004563	beta-N-acetylhexosaminidase activity	0	0	0	0	-3.88432	-0.491618
GO:0043425	bHLH transcription factor binding	0	0	-1.03554	0	-5.01549	0
GO:0008150	biological_process	0	0	-2.15883	-4.31196	0	0
GO:0009058	biosynthetic process	-1.9886	-1.53005	0	-1.1114	-1.6801	-3.71318
GO:0009374	biotin binding	0	0	0	0	-3.56763	0
GO:0004075	biotin carboxylase activity	0	0	0	-0.517524	-5.0165	-1.85913
GO:0009882	blue light photoreceptor activity	0	0	0	0	-14.3355	-0.419821
GO:0016132	brassinosteroid biosynthetic process	-1.28196	0	0	-3.21905	-1.81878	-2.01756
GO:0009742	brassinosteroid mediated signaling pathway	0	-2.31826	-2.46559	-3.02851	-3.31593	-4.83126
GO:0080118	brassinosteroid sulfotransferase activity	-3.25192	-0.606377	-0.897569	0	0	0
GO:0080120	CAAX-box protein maturation	0	-3.10817	0	0	0	-1.32595
GO:0071586	CAAX-box protein processing	0	-3.10817	0	0	0	-1.32595
GO:0046870	cadmium ion binding	0	-3.05514	0	0	0	0
GO:0005509	calcium ion binding	-4.57587	-7.61661	-1.25636	0	-3.01393	-2.80872
GO:0006816	calcium ion transport	-1.00916	0	-1.37773	-1.12357	-14.5296	-7.87343
GO:0015269	calcium-activated potassium channel activity	0	0	0	0	-4.27481	0
GO:0004723	calcium-dependent protein serine/threonine phosphatase activity	-1.57438	-0.971875	0	-0.619317	-1.10454	-3.43893
GO:0005516	calmodulin binding	-2.97851	-3.57435	-1.2111	0	-3.98971	-2.52562
GO:0004683	calmodulin-dependent protein kinase activity	-1.51992	-5.42243	-0.978477	0	0	0
GO:0010120	camalexin biosynthetic process	-1.02655	-9.32506	-0.695712	0	0	0
GO:0004088	carbamoyl-phosphate synthase (glutamine-hydrolyzing) activity	0	-1.08733	0	0	0	-3.65581
GO:0005951	carbamoyl-phosphate synthase complex	0	-1.08733	0	0	0	-3.65581
GO:0030246	carbohydrate binding	-3.38079	-2.41305	0	-1.04365	0	0
GO:0016051	carbohydrate biosynthetic process	-1.44146	-1.37817	0	-1.27605	-1.23162	-3.26242
GO:1901137	carbohydrate derivative biosynthetic process	0	-4.20336	0	0	0	0
GO:0019200	carbohydrate kinase activity	0	0	0	0	-1.36474	-3.10194
GO:0005975	carbohydrate metabolic process	-2.15364	-1.47528	0	-2.50959	-4.90144	-1.94166
GO:0019203	carbohydrate phosphatase activity	0	0	0	-0.568091	-3.64527	0
GO:0034219	carbohydrate transmembrane transport	0	-4.23054	0	0	-6.34154	0
GO:0015976	carbon utilization	-0.444856	-1.68333	0	-0.832017	-3.16996	0
GO:0016831	carboxy-lyase activity	0	-1.84724	-0.797744	-3.85796	0	0
GO:0004180	carboxypeptidase activity	-0.573719	0	0	-1.24669	-4.44962	0
GO:0016120	carotene biosynthetic process	0	0	0	0	-5.0165	-3.54573
GO:0016117	carotenoid biosynthetic process	0	0	0	-1.08497	-97.9805	-1.51804
GO:0046608	carotenoid isomerase activity	0	0	0	0	-3.75726	0
GO:0004096	catalase activity	-0.512687	0	0	-1.07383	-1.4319	-3.23803
GO:0003824	catalytic activity	-1.47724	-1.7906	-1.6044	0	-4.19332	-9.33474
GO:0071013	catalytic step 2 spliceosome	0	0	-3.60157	0	0	0
GO:0043169	cation binding	0	0	0	-0.795199	-7.10599	-0.765099
GO:0016024	CDP-diacylglycerol biosynthetic process	0	0	0	0	-3.64071	-0.967342
GO:0005623	cell	-11.941	-134.446	-15.4792	0	-4.66463	-9.27926
GO:0007155	cell adhesion	-1.02918	0	-1.92543	0	-1.93317	-4.84156
GO:0007154	cell communication	-3.031	-29.9704	-2.63689	0	0	0
GO:0044843	cell cycle G1/S phase transition	0	-3.10817	-0.649366	0	0	0
GO:0008219	cell death	-0.996925	-6.1411	-1.40427	-0.82868	0	-1.79135
GO:0030154	cell differentiation	0	0	0	-4.40283	-66.2998	-2.99697
GO:0051301	cell division	0	-2.16441	-3.0909	-1.21878	0	-1.42145
GO:0016049	cell growth	-1.01003	-3.86622	-13.0444	-1.13666	-1.22994	-1.99567
GO:0000902	cell morphogenesis	-0.99109	-3.95502	-12.0275	-1.12603	0	-1.13816
GO:0009279	cell outer membrane	0	0	0	0	-6.73123	0
GO:0009504	cell plate	0	-7.87429	-1.42915	0	0	0
GO:0009920	cell plate formation involved in plant-type cell wall biogenesis	0	-4.80461	-1.11352	0	0	-0.654378
GO:0045454	cell redox homeostasis	-1.40469	-2.62874	0	-1.82583	-1.94983	-3.96354
GO:0009932	cell tip growth	0	0	0	-2.93755	-37.9214	-3.35562
GO:0005618	cell wall	-6.29425	-44.1432	-1.67169	-1.4008	0	0
GO:0042546	cell wall biogenesis	0	0	0	-0.984422	-3.25414	-2.00648
GO:0016998	cell wall macromolecule catabolic process	-4.76237	-6.38808	-1.0098	0	0	0
GO:0042545	cell wall modification	-1.02071	-9.14798	-1.63505	0	0	0
GO:0071555	cell wall organization	-1.29102	0	0	-3.46009	-19.5264	-2.42267
GO:0052325	cell wall pectin biosynthetic process	-0.481826	-4.47547	0	0	0	0
GO:0052546	cell wall pectin metabolic process	-1.27049	-4.10183	-1.97846	0	0	-1.48494
GO:0008652	cellular amino acid biosynthetic process	0	-1.0301	0	0	-28.2134	-1.13556
GO:0006520	cellular amino acid metabolic process	-1.53204	-3.1572	0	-1.10825	-1.34449	-2.15255
GO:0044262	cellular carbohydrate metabolic process	-0.57665	-4.42058	-1.03731	0	-0.740955	-1.01377
GO:0030003	cellular cation homeostasis	-0.969717	0	0	-0.978862	-67.772	-2.22262
GO:0006878	cellular copper ion homeostasis	0	0	-0.578216	0	-2.0287	-7.33619
GO:0070370	cellular heat acclimation	-1.1855	-3.572	-0.560044	0	0	0
GO:0019725	cellular homeostasis	-0.501234	-3.13927	-0.424745	0	0	0
GO:0044242	cellular lipid catabolic process	0	0	0	-0.619317	-6.90501	-1.37141
GO:0042398	cellular modified amino acid biosynthetic process	-2.19658	-6.03948	-1.34691	-0.848514	-1.25619	0
GO:0071215	cellular response to abscisic acid stimulus	-1.02676	-3.60778	-0.96457	0	-1.7146	0
GO:0071454	cellular response to anoxia	0	0	0	0	-7.71179	0
GO:0071483	cellular response to blue light	-1.03336	0	0	0	-3.99492	-0.97411
GO:0071323	cellular response to chitin	0	-4.01298	0	0	0	0
GO:0070417	cellular response to cold	0	0	0	0	-3.10043	-1.35513
GO:0071486	cellular response to high light intensity	-0.926559	0	-1.06952	-0.873802	-3.41131	-0.851184
GO:0071456	cellular response to hypoxia	-11.8674	-2.83312	-0.708035	0	0	0
GO:0071484	cellular response to light intensity	0	0	0	-0.58965	-5.01549	0
GO:0071482	cellular response to light stimulus	-1.57438	0	0	-0.619317	-9.5398	0
GO:0071289	cellular response to nickel ion	0	-3.10817	0	0	0	0
GO:0006995	cellular response to nitrogen starvation	-1.73773	-2.46731	-0.928209	-0.751811	-2.21382	-4.76327
GO:0016036	cellular response to phosphate starvation	-3.07402	-11.9484	-1.87127	-1.04534	-1.21793	-2.62487
GO:0042631	cellular response to water deprivation	-1.03325	-5.70005	-1.47659	0	-1.88724	0
GO:0030244	cellulose biosynthetic process	-2.10136	-3.59073	-1.44848	-1.58866	-2.22446	-5.43789
GO:0030243	cellulose metabolic process	0	0	-1.15434	-2.96614	-8.26031	-5.35286
GO:0016760	cellulose synthase (UDP-forming) activity	0	-0.841955	-0.975203	-1.17183	-3.29311	-1.62167
GO:0042807	central vacuole	0	0	0	-0.442539	-3.41131	-0.570985
GO:0006182	cGMP biosynthetic process	-4.45785	-0.430922	0	0	0	0
GO:0051087	chaperone binding	0	0	0	-0.717151	-4.20751	-1.6824
GO:0019988	charged-tRNA amino acid modification	-3.12714	0	0	0	0	0
GO:0005712	chiasma	0	0	0	0	0	-3.00741
GO:0008061	chitin binding	-4.9891	-11.571	0	0	0	0
GO:0006032	chitin catabolic process	-7.34377	-5.83416	0	0	0	0
GO:0004568	chitinase activity	-6.44015	-6.46846	0	0	0	0
GO:0055064	chloride ion homeostasis	0	-3.54484	0	0	0	0
GO:0006821	chloride transport	-0.926559	0	0	-0.873802	-3.41131	-1.8174
GO:0016168	chlorophyll binding	0	0	0	0	-55.6572	0
GO:0015995	chlorophyll biosynthetic process	0	0	0	-1.31784	-135.191	0
GO:0015996	chlorophyll catabolic process	-1.65585	0	0	0	-15.6115	-15.0734
GO:0010290	chlorophyll catabolite transmembrane transporter activity	-0.539783	-3.66186	-0.435688	0	0	0
GO:0015994	chlorophyll metabolic process	0	0	0	-0.748531	-20.0011	-1.0232
GO:0010277	chlorophyllide a oxygenase [overall] activity	-0.642371	-0.414013	0	0	-4.14418	-0.905372
GO:0009507	chloroplast	0	-25.6135	0	-3.36755	#NAME?	-23.98
GO:0009904	chloroplast accumulation movement	0	0	0	0	-7.36264	-1.20609
GO:0009903	chloroplast avoidance movement	0	-0.71337	0	0	-5.45598	-0.907217
GO:0009941	chloroplast envelope	0	0	0	-1.7022	-314.833	-12.9487
GO:0010020	chloroplast fission	0	0	-0.74395	-0.742164	-3.96123	-1.45641
GO:0009706	chloroplast inner membrane	0	0	0	0	-21.0379	-7.08392
GO:0031972	chloroplast intermembrane space	0	0	0	0	-1.17617	-3.65581
GO:0031969	chloroplast membrane	0	0	0	-1.58963	-45.1239	-2.59441
GO:0042644	chloroplast nucleoid	0	0	-0.4237	-0.473428	-1.30332	-3.83985
GO:0009658	chloroplast organization	0	0	0	-2.55813	-49.5509	-13.2439
GO:0009707	chloroplast outer membrane	0	0	-0.96457	-0.745027	-6.40598	-1.41569
GO:0030093	chloroplast photosystem I	0	0	0	0	-10.0474	0
GO:0030095	chloroplast photosystem II	0	0	0	0	-5.0165	0
GO:0009902	chloroplast relocation	0	0	0	-1.17507	-132.15	0
GO:0009573	chloroplast ribulose bisphosphate carboxylase complex	0	0	0	-0.532349	-5.28206	0
GO:0080158	chloroplast ribulose bisphosphate carboxylase complex biogenesis	0	0	0	0	-3.25135	-0.419821
GO:0009569	chloroplast starch grain	0	0	0	-1.24669	-4.44962	0
GO:0009570	chloroplast stroma	0	-1.6568	0	-1.39983	-315.245	-11.07
GO:0009533	chloroplast stromal thylakoid	0	0	0	0	-11.6965	0
GO:0009534	chloroplast thylakoid	0	0	0	0	-301.455	0
GO:0009543	chloroplast thylakoid lumen	0	0	0	-1.76918	-68.2368	0
GO:0009535	chloroplast thylakoid membrane	0	0	0	-1.55374	#NAME?	0
GO:0009840	chloroplastic endopeptidase Clp complex	0	0	0	-1.10693	-3.37187	-1.64019
GO:0010478	chlororespiration	0	0	0	0	-4.42074	0
GO:0009423	chorismate biosynthetic process	-0.950747	-6.66517	-1.10382	0	0	0
GO:0003682	chromatin binding	0	0	-1.62395	-2.38949	-1.91147	-3.32248
GO:0016568	chromatin modification	-1.0496	0	-5.46471	-0.865644	0	-2.7599
GO:0006338	chromatin remodeling	0	0	-0.878628	-0.793057	-3.14962	-4.65536
GO:0006342	chromatin silencing	0	0	-1.10293	-1.26643	0	-4.25788
GO:0009509	chromoplast	0	0	0	0	-0.745721	-3.27056
GO:0097361	CIA complex	0	0	0	0	0	-3.00741
GO:0005929	cilium	0	-1.68333	-1.00757	-3.00249	0	0
GO:0009800	cinnamic acid biosynthetic process	-0.490987	-4.67807	0	0	-0.570533	-1.01232
GO:0010617	circadian regulation of calcium ion oscillation	0	0	0	-0.642426	-3.30208	-1.70269
GO:0007623	circadian rhythm	0	0	0	-4.56564	-28.6894	-4.19113
GO:0010031	circumnutation	0	0	0	-4.60695	-2.42915	0
GO:0005801	cis-Golgi network	-0.691972	-3.99679	-2.06653	-1.06471	0	-1.15548
GO:0004108	citrate (Si)-synthase activity	0	-4.97681	-0.685448	0	0	0
GO:0006101	citrate metabolic process	-0.573719	-3.15128	0	0	0	0
GO:0030131	clathrin adaptor complex	-1.11995	-6.81457	-1.06562	0	0	0
GO:0030276	clathrin binding	0	-9.84131	-4.63058	0	0	0
GO:0030125	clathrin vesicle coat	-0.592753	-4.30708	-1.12709	0	0	-1.42724
GO:0045334	clathrin-coated endocytic vesicle	0	-0.5701	-3.38356	0	0	0
GO:0030136	clathrin-coated vesicle	0	-6.47695	-1.88717	0	0	0
GO:0033468	CMP-keto-3-deoxy-D-manno-octulosonic acid biosynthetic process	0	0	0	-4.94556	0	0
GO:0005905	coated pit	0	-4.8364	-2.4598	0	0	0
GO:0050897	cobalt ion binding	-0.871871	-9.0306	0	-1.09061	-1.94082	-1.85549
GO:0050662	coenzyme binding	-2.54895	-9.54166	-1.0357	0	-1.51016	-1.03198
GO:0009108	coenzyme biosynthetic process	0	0	0	0	-29.8471	-1.04302
GO:0048037	cofactor binding	0	-4.50235	0	0	0	0
GO:0009631	cold acclimation	-0.715758	-1.35758	0	0	-5.30148	-2.31849
GO:0008180	COP9 signalosome	0	-2.35493	-4.37031	0	0	0
GO:0030126	COPI vesicle coat	-1.6006	-8.37289	0	0	0	0
GO:0030663	COPI-coated vesicle membrane	-2.08148	-5.23055	-0.590939	-0.428347	0	0
GO:0005507	copper ion binding	-1.15295	-26.7165	0	0	0	0
GO:0004109	coproporphyrinogen oxidase activity	0	0	0	0	-3.88432	0
GO:0000439	core TFIIH complex	0	0	0	0	0	-3.47592
GO:0043622	cortical microtubule organization	0	0	0	-1.12116	-4.50099	-1.83749
GO:0048825	cotyledon development	-0.907329	-4.09539	-1.343	0	0	-1.36972
GO:0009805	coumarin biosynthetic process	-0.883739	-13.9403	-0.980453	0	0	0
GO:0016569	covalent chromatin modification	0	0	0	-0.936964	-0.776255	-7.45023
GO:0031463	Cul3-RING ubiquitin ligase complex	0	0	-5.09114	0	0	-1.49692
GO:0080008	Cul4-RING E3 ubiquitin ligase complex	0	-2.60568	-1.30346	0	0	-7.06987
GO:0010388	cullin deneddylation	-0.952494	-7.49005	-5.12573	0	0	-1.83134
GO:0042335	cuticle development	0	0	0	-1.39442	-28.6819	-1.44543
GO:0010143	cutin biosynthetic process	0	0	0	0	-4.0753	0
GO:0033110	Cvt vesicle membrane	-1.13482	-0.8476	0	0	-3.62434	-0.662222
GO:0019500	cyanide catabolic process	0	-0.513652	0	0	-3.75726	0
GO:0003962	cystathionine gamma-synthase activity	0	0	-3.5258	0	0	0
GO:0019344	cysteine biosynthetic process	0	0	0	0	-158.969	-2.19914
GO:0004127	cytidylate kinase activity	0	-3.84287	-0.492267	0	0	0
GO:0010190	cytochrome b6f complex assembly	0	0	0	-0.504398	-9.65038	0
GO:0017004	cytochrome complex assembly	-0.454221	-3.06076	0	0	-1.064	0
GO:0004129	cytochrome-c oxidase activity	0	-2.52142	-3.51745	-0.568326	0	0
GO:0009690	cytokinin metabolic process	0	-2.21514	-0.775888	-0.83586	-3.99707	-0.784042
GO:0005737	cytoplasm	-6.82322	-136.012	-24.0824	-1.68597	0	-9.35988
GO:0000932	cytoplasmic mRNA processing body	0	-2.70245	-5.35032	0	-0.892571	-0.820895
GO:0010494	cytoplasmic stress granule	0	-5.25891	-1.06562	0	0	-0.832085
GO:0002181	cytoplasmic translation	-0.756818	-49.7791	-3.13427	0	0	0
GO:0005856	cytoskeleton	0	-3.20234	-2.17194	-3.21677	-1.46476	0
GO:0007010	cytoskeleton organization	-1.82695	-16.007	-2.5059	-1.00922	0	-1.20253
GO:0005829	cytosol	-5.35963	#NAME?	-42.4305	0	0	-18.6712
GO:0022625	cytosolic large ribosomal subunit	-1.22882	-159.032	-7.16963	0	0	0
GO:0031597	cytosolic proteasome complex	-3.04245	-1.66138	0	0	0	0
GO:0022626	cytosolic ribosome	-3.03053	-160.931	-4.74121	0	0	0
GO:0022627	cytosolic small ribosomal subunit	-1.94861	-87.0338	-13.4025	0	0	0
GO:0015591	D-ribose transmembrane transporter activity	0	-3.15246	0	0	0	0
GO:0042732	D-xylose metabolic process	0	-8.32174	-0.993342	0	0	0
GO:0015148	D-xylose transmembrane transporter activity	0	-3.15246	0	0	0	0
GO:0009704	de-etiolation	-0.641288	0	0	-0.957383	-6.75482	-1.00915
GO:0006952	defense response	-7.9575	-4.10913	0	0	0	0
GO:0052542	defense response by callose deposition	-3.14045	-34.3481	0	0	0	0
GO:0052544	defense response by callose deposition in cell wall	-1.49726	-9.90458	0	0	-0.782417	0
GO:0042742	defense response to bacterium	-11.4478	-53.0569	0	-1.35282	-29.2215	0
GO:0009816	defense response to bacterium, incompatible interaction	-5.34452	-13.4281	-1.13039	0	0	0
GO:0050832	defense response to fungus	-10.9948	-56.5138	0	0	0	0
GO:0009817	defense response to fungus, incompatible interaction	-1.05466	-4.14455	0	0	-1.06425	-0.974064
GO:0002229	defense response to oomycetes	-1.82173	-4.7116	-0.644225	0	-0.749841	0
GO:0051607	defense response to virus	-0.921629	0	0	-2.79314	-7.83959	-5.69666
GO:0009814	defense response, incompatible interaction	-11.2892	-10.283	0	0	-23.0577	0
GO:0016311	dephosphorylation	0	0	0	0	-5.74564	-1.10142
GO:0047364	desulfoglucosinolate sulfotransferase activity	0	-3.1557	-0.565198	0	0	0
GO:0009595	detection of biotic stimulus	-7.54884	-25.7384	0	0	-7.88091	0
GO:0009581	detection of external stimulus	-3.52425	-4.29663	-0.811711	-0.66963	0	-0.805524
GO:0009855	determination of bilateral symmetry	0	0	0	-4.89288	-6.75259	-2.54009
GO:0032502	developmental process	0	-3.54611	0	-1.54453	0	-7.27353
GO:0003006	developmental process involved in reproduction	-1.63713	0	0	-0.896815	0	-4.14274
GO:0006835	dicarboxylic acid transport	0	-0.686638	-0.475708	-3.50618	-1.29251	0
GO:0004149	dihydrolipoyllysine-residue succinyltransferase activity	0	-4.50235	0	0	-0.434894	-0.469208
GO:0017113	dihydropyrimidine dehydrogenase (NADP+) activity	-3.19495	0	0	0	0	-2.1516
GO:0050992	dimethylallyl diphosphate biosynthetic process	-0.593876	0	0	0	-3.64527	-0.42448
GO:0070838	divalent metal ion transport	0	0	0	-1.1921	-74.0817	-2.31172
GO:0003677	DNA binding	0	0	-3.98131	-4.88497	-2.88759	-3.287
GO:0006306	DNA methylation	0	0	0	-3.79883	0	-2.50858
GO:0006310	DNA recombination	0	0	-1.83591	0	0	-3.40635
GO:0006281	DNA repair	0	0	-1.19702	0	-1.90839	-5.09543
GO:0006352	DNA-templated transcription, initiation	0	0	-4.3322	-0.982544	-3.01821	0
GO:0006855	drug transmembrane transport	-7.00479	-2.82547	0	0	0	0
GO:0015238	drug transmembrane transporter activity	-6.6687	-1.8268	0	0	0	-1.03292
GO:0031901	early endosome membrane	-0.431219	-4.29915	-0.884337	0	0	0
GO:0009055	electron carrier activity	-1.04214	-3.43607	0	0	0	-1.45138
GO:0022900	electron transport chain	0	-4.94268	0	-0.597357	-0.807412	0
GO:0046028	electron transporter, transferring electrons from cytochrome b6/f complex of photosystem II activity	0	0	0	0	-4.42074	0
GO:0045156	electron transporter, transferring electrons within the cyclic electron transport pathway of photosynthesis activity	0	0	0	-4.14597	-2.05739	0
GO:0033588	Elongator holoenzyme complex	0	-0.98604	-3.18227	0	0	0
GO:0009793	embryo development ending in seed dormancy	-1.30199	-3.91446	-2.98256	0	-5.95963	-7.18137
GO:0009553	embryo sac development	-1.01025	-8.21556	-0.964068	0	0	0
GO:0009560	embryo sac egg cell differentiation	-1.19837	-13.2027	-1.23761	0	0	-1.42192
GO:0009880	embryonic pattern specification	0	0	-1.32815	0	0	-4.836
GO:0006897	endocytosis	-0.996925	-3.99098	-2.09312	0	0	0
GO:0012505	endomembrane system	0	-5.09793	-1.10559	0	0	-1.62333
GO:0010256	endomembrane system organization	-0.808379	-5.23055	0	0	0	-0.553115
GO:0000447	endonucleolytic cleavage in ITS1 to separate SSU-rRNA from 5.8S rRNA and LSU-rRNA from tricistronic rRNA transcript (SSU-rRNA, 5.8S rRNA, LSU-rRNA)	0	-6.27222	-1.98424	0	0	0
GO:0000478	endonucleolytic cleavage involved in rRNA processing	-0.813314	-11.275	-0.763034	0	0	0
GO:0000461	endonucleolytic cleavage to generate mature 3'-end of SSU-rRNA from (SSU-rRNA, 5.8S rRNA, LSU-rRNA)	0	-5.91499	-1.14059	0	0	0
GO:0004175	endopeptidase activity	-3.21394	-1.10634	0	0	0	-6.7195
GO:0005783	endoplasmic reticulum	-9.20771	-50.163	-1.67424	0	0	-10.486
GO:0005788	endoplasmic reticulum lumen	-2.90725	-21.6012	-0.869779	0	0	0
GO:0005789	endoplasmic reticulum membrane	-2.1329	-12.3872	-3.81022	0	0	-3.37561
GO:0030968	endoplasmic reticulum unfolded protein response	-1.89325	-105.508	-2.27933	0	0	0
GO:0016891	endoribonuclease activity, producing 5'-phosphomonoesters	0	0	0	0	0	-3.00741
GO:0005768	endosome	-2.18817	-17.6077	-1.64848	0	-1.41076	-25.7583
GO:0010008	endosome membrane	0	-7.50402	-4.96471	0	0	-2.21234
GO:0004300	enoyl-CoA hydratase activity	-3.13899	-1.4287	0	0	-0.628091	-0.710251
GO:0008047	enzyme activator activity	0	-0.808037	0	0	-9.95268	-1.07647
GO:0030134	ER to Golgi transport vesicle	0	-3.84287	-0.492267	0	0	-0.439543
GO:0006888	ER to Golgi vesicle-mediated transport	-3.59061	-42.9415	-4.17203	0	0	0
GO:0030433	ER-associated ubiquitin-dependent protein catabolic process	-3.685	-2.72439	-0.839676	0	0	0
GO:0006984	ER-nucleus signaling pathway	-0.909483	-14.1866	-1.5356	0	0	0
GO:0030010	establishment of cell polarity	0	0	0	0	-0.418755	-3.47592
GO:0009693	ethylene biosynthetic process	-5.7101	-42.2448	-1.15448	0	0	0
GO:0009873	ethylene-activated signaling pathway	-7.36055	-16.1903	-2.49162	0	0	0
GO:0016282	eukaryotic 43S preinitiation complex	0	-14.805	-3.94691	0	0	0
GO:0033290	eukaryotic 48S preinitiation complex	0	-14.805	-3.94691	0	0	0
GO:0005852	eukaryotic translation initiation factor 3 complex	0	-17.6033	-4.2129	0	0	0
GO:0000145	exocyst	0	-7.06421	-1.68809	0	0	0
GO:0006887	exocytosis	0	-8.96981	-1.0178	0	0	0
GO:0035145	exon-exon junction complex	0	0	-6.91328	0	0	0
GO:0009897	external side of plasma membrane	0	0	0	0	-3.25135	-0.739503
GO:0070062	extracellular exosome	0	-4.89728	-0.770665	-1.03873	0	0
GO:0005576	extracellular region	-6.03214	0	0	-1.56525	0	0
GO:0019898	extrinsic component of membrane	0	-0.930084	0	-2.4629	-11.9372	0
GO:0006635	fatty acid beta-oxidation	-5.15399	-4.76929	-1.41458	0	0	-15.7739
GO:0006633	fatty acid biosynthetic process	0	0	-1.11086	-1.00754	-8.72279	-2.17261
GO:0055089	fatty acid homeostasis	0	-4.20336	0	0	0	0
GO:0006631	fatty acid metabolic process	0	-1.01362	0	-1.34367	-7.9502	-5.1473
GO:0015908	fatty acid transport	-1.26225	-0.606377	-0.897569	0	-3.25135	-0.419821
GO:0007292	female gamete generation	0	-3.05514	0	0	0	0
GO:0030385	ferredoxin:thioredoxin reductase activity	0	0	0	0	-3.56763	0
GO:0005528	FK506 binding	0	-0.964605	0	0	-7.61464	-1.41749
GO:0050660	flavin adenine dinucleotide binding	0	-7.83538	0	0	-1.19773	-1.2634
GO:0009813	flavonoid biosynthetic process	-1.97151	0	0	0	-3.02334	-2.37463
GO:0010227	floral organ abscission	-0.941561	0	-4.03907	0	0	0
GO:0080187	floral organ senescence	0	0	0	0	0	-4.95471
GO:0009908	flower development	0	-1.26717	-4.1906	-1.29642	-1.24138	-1.78512
GO:0048439	flower morphogenesis	0	0	-1.07124	-2.10132	-5.56333	-1.67404
GO:0010181	FMN binding	0	-0.991826	-1.73834	-0.866888	-5.17111	-0.888031
GO:0046294	formaldehyde catabolic process	0	0	0	0	-4.42074	0
GO:0001731	formation of translation preinitiation complex	0	-17.2133	-3.62276	0	0	0
GO:0042132	fructose 1,6-bisphosphate 1-phosphatase activity	0	0	0	0	-7.00957	0
GO:0006003	fructose 2,6-bisphosphate metabolic process	0	0	0	0	-4.78339	-0.559072
GO:0006000	fructose metabolic process	0	0	0	0	-4.55597	-0.662222
GO:0004331	fructose-2,6-bisphosphate 2-phosphatase activity	0	0	0	0	-4.78339	-0.559072
GO:0004332	fructose-bisphosphate aldolase activity	0	-2.99263	-0.4237	0	-6.14143	0
GO:0047274	galactinol-sucrose galactosyltransferase activity	0	0	-2.38427	-3.10522	0	0
GO:0019375	galactolipid biosynthetic process	-2.6069	-10.4514	0	0	-1.21214	-1.93406
GO:0019374	galactolipid metabolic process	0	-3.10817	0	0	0	-1.32595
GO:0046369	galactose biosynthetic process	0	0	0	0	-4.42074	0
GO:0010475	galactose-1-phosphate guanylyltransferase (GDP) activity	0	-0.414941	0	0	-3.30208	-0.452193
GO:0080048	GDP-D-glucose phosphorylase activity	0	-0.414941	0	0	-3.30208	-0.452193
GO:0010472	GDP-galactose:glucose-1-phosphate guanylyltransferase activity	0	0	0	0	-4.27481	-0.520867
GO:0010471	GDP-galactose:mannose-1-phosphate guanylyltransferase activity	0	0	0	0	-4.27481	-0.520867
GO:0010473	GDP-galactose:myoinositol-1-phosphate guanylyltransferase activity	0	0	0	0	-4.27481	-0.520867
GO:0050577	GDP-L-fucose synthase activity	0	-4.20336	0	0	0	0
GO:0031047	gene silencing by RNA	0	0	-1.04074	-4.03246	-1.14289	-4.8529
GO:0045550	geranylgeranyl reductase activity	0	0	0	0	-4.42074	0
GO:0009740	gibberellic acid mediated signaling pathway	-0.939806	0	0	-4.50663	-8.7673	-2.15198
GO:0047259	glucomannan 4-beta-mannosyltransferase activity	0	0	0	-1.49972	-3.30208	-0.452193
GO:0006094	gluconeogenesis	-2.20261	-49.6914	-3.34283	0	0	-1.6233
GO:0006042	glucosamine biosynthetic process	0	-4.20336	0	0	0	0
GO:0006007	glucose catabolic process	-0.985851	-21.4954	-4.94411	-0.995749	-1.36918	-1.34139
GO:0010255	glucose mediated signaling pathway	0	0	-0.430589	0	-4.77577	0
GO:0006006	glucose metabolic process	0	-4.19758	-0.899813	0	-11.3676	0
GO:0008878	glucose-1-phosphate adenylyltransferase activity	-0.490987	0	0	-0.473428	-6.14143	-0.625642
GO:0010474	glucose-1-phosphate guanylyltransferase (GDP) activity	0	0	0	0	-4.27481	-0.520867
GO:0004345	glucose-6-phosphate dehydrogenase activity	0	-3.97378	-0.770665	0	-1.95737	0
GO:0015152	glucose-6-phosphate transmembrane transporter activity	0	-5.88092	0	0	0	0
GO:0015760	glucose-6-phosphate transport	0	-5.88092	0	0	0	0
GO:0019761	glucosinolate biosynthetic process	-1.12981	-2.637	0	-1.09769	-71.2695	-3.52265
GO:0019760	glucosinolate metabolic process	-0.715758	0	0	-0.7031	-43.2351	0
GO:0015020	glucuronosyltransferase activity	-1.23974	0	0	0	-0.740955	-4.15611
GO:0006537	glutamate biosynthetic process	0	-4.14485	-0.512431	0	0	0
GO:0004356	glutamate-ammonia ligase activity	-1.44068	-0.641593	0	0	-1.30314	-4.31745
GO:0033854	glutamate-prephenate aminotransferase activity	0	0	0	0	-0.54815	-4.10421
GO:0006542	glutamine biosynthetic process	-1.44068	-0.641593	0	0	-1.30314	-4.31745
GO:0004360	glutamine-fructose-6-phosphate transaminase (isomerizing) activity	0	-4.20336	0	0	0	0
GO:0043295	glutathione binding	0	-7.26537	0	0	-0.638958	0
GO:0006750	glutathione biosynthetic process	0	-3.62453	-0.723895	0	-0.830568	-1.48579
GO:0006749	glutathione metabolic process	-1.40694	-6.27222	-0.928844	-0.429382	0	-1.08363
GO:0015431	glutathione S-conjugate-exporting ATPase activity	-0.539783	-3.66186	-0.435688	0	0	0
GO:0004364	glutathione transferase activity	-0.987282	-8.34417	-0.872225	0	-0.98059	-1.1846
GO:0046166	glyceraldehyde-3-phosphate biosynthetic process	0	0	0	0	-4.42074	0
GO:0004365	glyceraldehyde-3-phosphate dehydrogenase (NAD+) (phosphorylating) activity	-0.490987	-4.67807	0	0	-2.53979	-0.625642
GO:0008886	glyceraldehyde-3-phosphate dehydrogenase (NADP+) (non-phosphorylating) activity	0	0	0	0	-4.71518	-0.811118
GO:0047100	glyceraldehyde-3-phosphate dehydrogenase (NADP+) (phosphorylating) activity	0	0	0	0	-11.0534	0
GO:0008465	glycerate dehydrogenase activity	0	0	0	0	-3.75726	0
GO:0008887	glycerate kinase activity	0	0	0	0	-6.63142	0
GO:0006546	glycine catabolic process	0	0	0	0	-35.5174	-1.10154
GO:0005960	glycine cleavage complex	0	0	0	0	-4.55597	-0.662222
GO:0019464	glycine decarboxylation via glycine cleavage system	0	0	0	0	-7.52368	-0.5875
GO:0004373	glycogen (starch) synthase activity	0	0	0	-0.473428	-3.30864	-1.54883
GO:0005978	glycogen biosynthetic process	-0.444856	0	0	-0.435525	-9.76714	-1.19098
GO:0006096	glycolytic process	-1.61883	-61.4017	-1.76735	0	-13.7892	-3.71687
GO:0006024	glycosaminoglycan biosynthetic process	0	-3.06076	-0.653901	-0.442539	0	0
GO:0019172	glyoxalase III activity	0	-3.35388	0	0	-0.708672	-1.41171
GO:0009514	glyoxysome	-1.00081	-3.60278	0	-0.683656	-1.15275	-1.82147
GO:0010111	glyoxysome organization	0	-3.62746	0	0	-0.450542	-0.491618
GO:0018920	glyphosate metabolic process	0	-3.54484	0	0	0	0
GO:0005794	Golgi apparatus	-6.23334	-219.751	-8.58186	0	0	-10.2005
GO:0032580	Golgi cisterna membrane	0	-4.94612	-1.09126	0	0	-0.954956
GO:0051645	Golgi localization	-1.049	-1.23515	-4.8184	0	0	-1.91704
GO:0005796	Golgi lumen	-0.61661	-5.87455	-0.475708	0	0	0
GO:0005797	Golgi medial cisterna	-0.459921	-3.18782	0	-0.896815	0	-0.877963
GO:0000139	Golgi membrane	-1.86156	-6.29103	-1.23806	-1.22001	0	-6.16506
GO:0007030	Golgi organization	0	-12.4522	-2.48033	0	-23.0275	-8.24305
GO:0005795	Golgi stack	0	-6.47695	-4.22598	-0.768551	0	0
GO:0006896	Golgi to vacuole transport	-0.428188	-3.7928	-2.27629	0	0	0
GO:0000138	Golgi trans cisterna	0	-5.25431	0	0	0	0
GO:0048193	Golgi vesicle transport	-1.8219	-19.6502	-17.1485	-1.15128	0	-2.02187
GO:0090391	granum assembly	0	0	0	0	-3.88432	0
GO:0009630	gravitropism	0	0	-4.69354	0	0	-5.26788
GO:0040007	growth	0	-1.81363	-0.914364	-2.0033	-23.8538	-1.11247
GO:0005525	GTP binding	-1.72797	-14.9308	-4.16166	0	-2.63306	0
GO:0008728	GTP diphosphokinase activity	-2.5696	-0.725358	0	0	-3.07433	-0.439543
GO:0005096	GTPase activator activity	0	-3.29246	-1.41366	-0.750555	-2.16213	0
GO:0003924	GTPase activity	-0.952043	-13.1983	-2.13612	0	-3.48122	0
GO:0015969	guanosine tetraphosphate metabolic process	-2.5696	-0.725358	0	0	-3.07433	-0.439543
GO:0004385	guanylate kinase activity	0	-3.62746	-0.566884	0	0	0
GO:0010286	heat acclimation	-5.15673	-4.03346	-2.30762	0	0	-4.079
GO:0031072	heat shock protein binding	0	0	0	-2.56497	-7.93544	-0.7414
GO:0006783	heme biosynthetic process	-0.738718	-1.5164	0	0	-5.10855	-0.855837
GO:0070829	heterochromatin maintenance	0	0	-3.38356	0	0	-0.67768
GO:0030931	heterotetrameric ADPG pyrophosphorylase complex	0	0	0	0	-4.42074	0
GO:0005834	heterotrimeric G-protein complex	0	-4.48105	-1.15551	0	-1.06143	-1.79963
GO:0015929	hexosaminidase activity	0	0	0	0	-3.88432	-0.491618
GO:0000105	histidine biosynthetic process	0	0	0	-0.990239	-1.13119	-5.69484
GO:0009927	histidine phosphotransfer kinase activity	-0.441092	0	0	-0.813033	0	-4.45011
GO:0004400	histidinol-phosphate transaminase activity	0	0	0	-0.961153	0	-3.00741
GO:0004402	histone acetyltransferase activity	-0.682179	0	-5.05703	-0.65887	0	-0.790926
GO:0033523	histone H2B ubiquitination	0	0	-1.52974	-0.435525	-1.39977	-3.74908
GO:0016571	histone methylation	0	-1.07682	-3.03796	0	0	-1.41727
GO:0016570	histone modification	-0.861593	0	-2.06223	-3.08594	-1.16422	-1.13777
GO:0010390	histone monoubiquitination	0	0	0	0	0	-6.34567
GO:0034050	host programmed cell death induced by symbiont	-0.91263	-3.54484	0	0	0	0
GO:1902600	hydrogen ion transmembrane transport	0	-5.13677	-2.07653	0	0	0
GO:0042744	hydrogen peroxide catabolic process	-1.11523	0	0	0	-18.3759	-2.87656
GO:0080170	hydrogen peroxide transmembrane transport	-0.481826	-0.548128	0	0	-3.99492	-0.610917
GO:0070814	hydrogen sulfide biosynthetic process	0	-8.71814	0	0	0	-0.783784
GO:0016787	hydrolase activity	-2.46042	-2.47704	0	-1.38321	-6.70913	-5.12321
GO:0004416	hydroxyacylglutathione hydrolase activity	0	-0.564263	-0.426996	0	-1.4319	-3.23803
GO:0080131	hydroxyjasmonate sulfotransferase activity	-3.19495	0	0	0	0	0
GO:1990714	hydroxyproline O-galactosyltransferase activity	0	0	0	0	-0.580786	-3.10194
GO:0006972	hyperosmotic response	-1.05462	-12.7346	-1.39404	0	-15.9322	-4.82385
GO:0042538	hyperosmotic salinity response	-12.3733	-39.0932	-1.65719	0	0	0
GO:0042802	identical protein binding	-1.63438	-2.45707	0	-1.25117	-12.1767	-1.46584
GO:0004424	imidazoleglycerol-phosphate dehydratase activity	0	0	0	0	-0.609557	-3.00741
GO:0006955	immune response	0	-4.29983	0	0	-1.64279	-0.951997
GO:0042344	indole glucosinolate catabolic process	0	-5.17247	0	0	0	0
GO:0042343	indole glucosinolate metabolic process	-2.46715	-3.46853	0	0	0	-0.654378
GO:0050302	indole-3-acetaldehyde oxidase activity	-1.31237	-0.628063	0	0	0	-6.24462
GO:0009684	indoleacetic acid biosynthetic process	-1.13452	-21.906	-1.05036	-1.23555	-3.48161	0
GO:0009864	induced systemic resistance, jasmonic acid mediated signaling pathway	-0.779944	-3.82777	-1.22439	0	0	-0.764748
GO:0045087	innate immune response	-2.3985	-35.7268	0	0	0	-1.5286
GO:0047724	inosine nucleosidase activity	-0.539783	-3.66186	0	0	0	0
GO:0006021	inositol biosynthetic process	0	0	0	0	-0.628091	-4.55596
GO:0045140	inositol phosphoceramide synthase activity	0	-4.14485	0	0	0	0
GO:0052746	inositol phosphorylation	-0.997514	0	-3.38356	0	0	0
GO:0047325	inositol tetrakisphosphate 1-kinase activity	-0.555784	-0.606377	-3.34231	0	0	0
GO:0052726	inositol-1,3,4-trisphosphate 5-kinase activity	-0.555784	-0.606377	-3.34231	0	0	0
GO:0004512	inositol-3-phosphate synthase activity	0	0	0	0	-0.424642	-3.71044
GO:0030173	integral component of Golgi membrane	-0.437881	-5.58417	-2.74064	0	0	0
GO:0016021	integral component of membrane	-6.09689	-16.7273	0	-1.62763	-25.1724	-19.8901
GO:0005779	integral component of peroxisomal membrane	-0.459921	0	0	-0.447063	-3.54332	-2.55
GO:0080060	integument development	-0.843255	0	0	-0.4309	-1.30314	-3.52021
GO:0046909	intermembrane transport	0	0	0	0	-3.31548	0
GO:0006891	intra-Golgi vesicle-mediated transport	-1.85499	-2.6699	-2.55077	0	0	-3.67202
GO:0005622	intracellular	-1.88203	-8.68038	-2.67434	-1.15972	0	-1.36264
GO:0043231	intracellular membrane-bounded organelle	-1.49019	-3.20191	-0.943941	0	0	-1.98828
GO:0006886	intracellular protein transport	-2.04043	-33.7383	-6.85531	0	0	0
GO:0035556	intracellular signal transduction	-6.36225	-86.7859	-2.3904	0	0	0
GO:0046907	intracellular transport	-0.610857	-1.07229	-3.30259	0	0	0
GO:0016866	intramolecular transferase activity	0	-3.05514	0	0	0	0
GO:0006811	ion transport	-0.828598	0	0	-1.07306	-1.02556	-4.14263
GO:0016226	iron-sulfur cluster assembly	0	0	0	-1.0555	-42.5394	-4.77763
GO:0019156	isoamylase activity	0	0	0	-1.24669	-3.43772	0
GO:0004449	isocitrate dehydrogenase (NAD+) activity	-0.490987	-6.69952	-0.4237	0	0	0
GO:0006102	isocitrate metabolic process	-1.02655	-8.44428	-1.34058	0	0	-0.635208
GO:0016853	isomerase activity	-0.828892	-3.91781	0	0	-4.77687	-2.38905
GO:0019288	isopentenyl diphosphate biosynthetic process, methylerythritol 4-phosphate pathway	0	0	0	-1.72842	-278.767	0
GO:0009695	jasmonic acid biosynthetic process	-4.98865	-41.1793	0	0	-5.9322	0
GO:0009867	jasmonic acid mediated signaling pathway	-18.4658	-70.5645	-1.3565	-1.27347	-3.03706	0
GO:0009694	jasmonic acid metabolic process	-2.20892	-11.9301	0	0	0	0
GO:0000741	karyogamy	-1.59108	-10.6104	-0.898282	0	0	0
GO:0016301	kinase activity	-7.55959	-12.2618	-1.77173	0	0	-1.99897
GO:0019481	L-alanine catabolic process, by transamination	0	-6.30531	0	0	0	0
GO:0034639	L-amino acid efflux transmembrane transporter activity	-4.1009	0	0	0	0	-1.66642
GO:0015179	L-amino acid transmembrane transporter activity	-0.790556	0	0	0	-0.47303	-3.31656
GO:0016688	L-ascorbate peroxidase activity	-0.432977	-1.90703	0	0	-4.15127	-0.732617
GO:0031418	L-ascorbic acid binding	-2.64701	-3.44728	-1.38608	0	0	-0.812192
GO:0015882	L-ascorbic acid transport	0	0	0	0	-3.31563	0
GO:0015229	L-ascorbic acid transporter activity	0	0	0	0	-3.31563	0
GO:0089711	L-glutamate transmembrane transport	-0.539783	-0.930185	0	0	0	-4.55596
GO:0005313	L-glutamate transmembrane transporter activity	-0.926559	-1.33793	0	0	0	-4.89299
GO:0033512	L-lysine catabolic process to acetyl-CoA via saccharopine	0	-4.50235	0	0	-0.434894	-0.469208
GO:0009094	L-phenylalanine biosynthetic process	0	-4.7495	-0.607409	0	0	0
GO:0080130	L-phenylalanine:2-oxoglutarate aminotransferase activity	0	-0.909347	0	0	-2.28445	-4.17107
GO:0006564	L-serine biosynthetic process	0	-4.7495	-0.953378	-0.795199	0	0
GO:0019249	lactate biosynthetic process	0	-3.35388	0	0	-0.708672	-1.41171
GO:0015934	large ribosomal subunit	-0.888281	-32.3943	-1.03086	0	0	0
GO:0005770	late endosome	0	-3.48454	-2.74077	0	0	0
GO:0048366	leaf development	-1.03594	-2.56158	-1.50861	-1.23921	-1.75988	-3.99988
GO:0009965	leaf morphogenesis	0	0	0	-4.12965	-73.4856	-2.43081
GO:0010150	leaf senescence	-4.52773	-6.603	-1.3038	0	-1.17949	-4.6996
GO:0009098	leucine biosynthetic process	-0.673117	-3.18261	-1.97329	0	0	0
GO:0006552	leucine catabolic process	-0.539783	0	-0.435688	-0.517524	-3.08272	-1.20609
GO:0016874	ligase activity	-1.63125	-7.88626	-9.77682	-1.28509	-1.33093	-2.28811
GO:0030076	light-harvesting complex	0	0	0	0	-48.1846	0
GO:0009809	lignin biosynthetic process	-2.20724	-6.29809	0	0	0	0
GO:0008289	lipid binding	0	0	0	0	-6.23884	0
GO:0055088	lipid homeostasis	-1.09978	-4.4287	0	0	-1.18914	-1.47631
GO:0034389	lipid particle organization	0	-3.15128	0	0	0	-0.421039
GO:0009106	lipoate metabolic process	0	0	0	0	-29.8471	-1.04302
GO:0009103	lipopolysaccharide biosynthetic process	0	0	0	-4.94556	0	0
GO:0042759	long-chain fatty acid biosynthetic process	0	-3.05514	0	0	-0.424642	0
GO:0048574	long-day photoperiodism, flowering	-0.659868	0	0	-1.4088	-4.16954	-2.81076
GO:0042171	lysophosphatidic acid acyltransferase activity	0	-4.20336	0	0	0	0
GO:0005765	lysosomal membrane	0	-3.35388	-0.984213	0	0	0
GO:0016851	magnesium chelatase activity	0	0	0	0	-11.0534	0
GO:0010007	magnesium chelatase complex	0	0	0	0	-11.0534	0
GO:0000287	magnesium ion binding	-1.97293	-3.45048	-1.10629	-0.955156	0	-1.12094
GO:0010077	maintenance of inflorescence meristem identity	0	-1.06809	-0.556877	0	-3.72331	-0.832085
GO:0010074	maintenance of meristem identity	-2.26425	-1.00012	-1.15991	-0.704852	0	-4.4546
GO:0072660	maintenance of protein location in plasma membrane	0	-4.20336	0	0	0	0
GO:0004471	malate dehydrogenase (decarboxylating) (NAD+) activity	0	-3.13927	-0.424745	-0.482501	0	-0.642658
GO:0046554	malate dehydrogenase (NADP+) activity	0	0	0	0	-4.27481	-0.520867
GO:0006108	malate metabolic process	0	-4.71734	0	0	-0.972905	-1.98074
GO:0048232	male gamete generation	0	-7.06274	-1.22477	0	0	0
GO:0004470	malic enzyme activity	0	-3.13927	-0.424745	-0.482501	0	-0.642658
GO:2001295	malonyl-CoA biosynthetic process	0	0	0	0	-4.2121	-1.95534
GO:0000023	maltose metabolic process	0	0	0	-1.90459	-156.33	-1.50958
GO:0015575	mannitol transmembrane transporter activity	0	-3.15246	0	0	0	0
GO:0008928	mannose-1-phosphate guanylyltransferase (GDP) activity	0	0	0	0	-4.27481	-0.520867
GO:0004571	mannosyl-oligosaccharide 1,2-alpha-mannosidase activity	-1.17395	-5.3962	0	0	0	0
GO:0005078	MAP-kinase scaffold activity	-1.00399	-5.18416	0	0	0	0
GO:0000165	MAPK cascade	-12.0794	-51.7054	-1.30469	-1.17698	-3.71705	0
GO:0000463	maturation of LSU-rRNA from tricistronic rRNA transcript (SSU-rRNA, 5.8S rRNA, LSU-rRNA)	0	-11.4684	0	0	0	0
GO:0000462	maturation of SSU-rRNA from tricistronic rRNA transcript (SSU-rRNA, 5.8S rRNA, LSU-rRNA)	-0.585504	-14.4315	-1.88955	0	0	0
GO:0042256	mature ribosome assembly	0	-7.43243	0	0	0	0
GO:0009561	megagametogenesis	0	-4.68109	-0.74513	0	0	0
GO:0045132	meiotic chromosome segregation	0	0	-1.15801	0	0	-3.97951
GO:0016020	membrane	-5.53534	-64.9343	0	0	-32.2772	-5.87383
GO:0030117	membrane coat	-0.976511	-4.11225	-0.685448	0	0	0
GO:0061025	membrane fusion	-2.92877	-62.7596	-6.61053	0	0	0
GO:0006643	membrane lipid metabolic process	-0.724513	-3.68	-0.562294	0	0	0
GO:0035266	meristem growth	0	-4.14485	-0.512431	0	0	0
GO:0010014	meristem initiation	0	0	0	-4.53784	-3.6013	-1.7075
GO:0010073	meristem maintenance	0	0	0	-3.65271	-4.43001	-1.63847
GO:0009933	meristem structural organization	-0.941537	-1.48796	-1.10855	0	0	-3.16943
GO:0008152	metabolic process	-1.22947	-4.41925	-1.27843	-1.4952	-6.20201	-3.14381
GO:0046872	metal ion binding	-2.62033	-9.583	0	-2.69523	-11.7456	-4.87903
GO:0046873	metal ion transmembrane transporter activity	-0.644472	0	0	0	0	-3.16148
GO:0004222	metalloendopeptidase activity	-2.62046	-2.69294	-0.951569	0	-2.24537	-7.67976
GO:0008237	metallopeptidase activity	-0.756278	-1.94765	-1.09126	0	-3.5083	-3.68957
GO:0004478	methionine adenosyltransferase activity	0	-7.67099	-0.938491	-0.549109	0	0
GO:0009086	methionine biosynthetic process	0	0	0	-1.00578	-13.2659	-12.1202
GO:0006555	methionine metabolic process	-0.525482	-3.47185	-0.430589	-0.504398	0	-1.15051
GO:0008705	methionine synthase activity	0	-6.76596	0	0	0	0
GO:0035064	methylated histone binding	-0.610857	0	-3.30259	-0.588661	-1.23452	-1.1992
GO:0032259	methylation	-1.59813	-3.36607	0	-1.25291	-1.2808	-2.56878
GO:0006346	methylation-dependent chromatin silencing	0	0	0	-3.0492	-1.58447	-3.09878
GO:0004485	methylcrotonoyl-CoA carboxylase activity	0	0	0	-0.811466	-3.31563	-0.559072
GO:0019243	methylglyoxal catabolic process to D-lactate	0	-5.13838	-1.14287	-1.04906	-4.81191	-2.63185
GO:0008168	methyltransferase activity	-0.996233	-2.03336	-1.1315	-1.20717	-3.1844	-3.79962
GO:0005875	microtubule associated complex	0	0	0	-1.82011	-7.13661	-0.864346
GO:0008017	microtubule binding	0	0	0	-1.53426	-3.503	-1.47466
GO:0007020	microtubule nucleation	0	0	0	-0.915738	-13.0581	-1.6542
GO:0007017	microtubule-based process	-0.825007	0	-3.62067	0	-0.946645	0
GO:0035198	miRNA binding	0	0	0	-0.482501	-2.65921	-3.10194
GO:0006298	mismatch repair	0	0	0	0	-0.693515	-3.21326
GO:0070143	mitochondrial alanyl-tRNA aminoacylation	0	-0.44845	-3.80561	0	0	0
GO:0006123	mitochondrial electron transport, cytochrome c to oxygen	0	-7.35635	0	0	0	0
GO:0006121	mitochondrial electron transport, succinate to ubiquinone	-0.444856	-3.51543	-0.628171	0	0	0
GO:0006122	mitochondrial electron transport, ubiquinol to cytochrome c	-0.431219	-9.7225	-1.32429	0	0	0
GO:0005740	mitochondrial envelope	-0.562562	-10.2235	0	0	0	-0.756394
GO:0000266	mitochondrial fission	-0.441092	-6.69634	-1.48401	-0.813033	0	-0.556844
GO:0000002	mitochondrial genome maintenance	0	0	0	0	0	-5.21879
GO:0005743	mitochondrial inner membrane	0	-31.7237	-3.33779	-1.08328	0	0
GO:0005744	mitochondrial inner membrane presequence translocase complex	0	-1.86375	-3.11826	-0.65107	0	0
GO:0005758	mitochondrial intermembrane space	-0.885259	-9.16915	-1.92524	0	0	0
GO:0005762	mitochondrial large ribosomal subunit	-0.821025	-1.34885	0	0	-4.77383	0
GO:0005759	mitochondrial matrix	-0.998523	-9.44517	0	0	-1.94634	-1.85213
GO:0005741	mitochondrial outer membrane	-0.759904	-8.85368	-2.75088	-0.727247	0	0
GO:0005753	mitochondrial proton-transporting ATP synthase complex	-0.678786	-17.3236	-1.50268	0	0	0
GO:0000275	mitochondrial proton-transporting ATP synthase complex, catalytic core F(1)	0	-10.7245	-1.19484	0	0	0
GO:0005747	mitochondrial respiratory chain complex I	-1.1439	-4.94899	-4.15304	0	0	-2.42284
GO:0005750	mitochondrial respiratory chain complex III	0	-16.935	-1.30647	0	0	0
GO:0005763	mitochondrial small ribosomal subunit	0	-1.34082	-3.94576	-0.640341	0	0
GO:0006839	mitochondrial transport	-0.941561	-9.57901	-2.07297	-1.96929	0	0
GO:0005739	mitochondrion	-4.34415	-49.6919	-6.7276	0	-2.92542	-6.65155
GO:0051646	mitochondrion localization	-1.049	-1.23515	-4.8184	0	0	-1.91704
GO:0007005	mitochondrion organization	0	-7.94252	-1.29774	0	0	0
GO:0000278	mitotic cell cycle	0	0	-2.63494	-1.45615	0	-3.9986
GO:0034053	modulation by symbiont of host defense-related programmed cell death	-3.12714	0	0	0	0	0
GO:0003674	molecular_function	0	0	0	-4.37337	0	0
GO:0030870	Mre11 complex	-3.12714	0	0	0	0	0
GO:0048027	mRNA 5'-UTR binding	-0.808379	-5.23055	0	-0.762674	-0.656708	0
GO:0003729	mRNA binding	0	-8.32174	-1.54149	0	-1.2328	-1.16375
GO:0006406	mRNA export from nucleus	-1.22551	-14.2497	-3.67509	0	0	-2.30442
GO:0016556	mRNA modification	0	0	0	-1.47562	-69.9441	-1.04904
GO:0006397	mRNA processing	0	0	-14.5974	0	-2.13437	-1.44225
GO:0000398	mRNA splicing, via spliceosome	0	-2.65047	-12.2299	-1.33731	0	0
GO:0051028	mRNA transport	0	-1.45007	-3.90225	0	0	-1.68049
GO:0080001	mucilage extrusion from seed coat	-3.8716	0	-1.02219	0	0	-1.07647
GO:0048359	mucilage metabolic process involved in seed coat development	-3.74693	0	-0.703774	-0.619317	-0.702928	-1.03039
GO:0035264	multicellular organism growth	0	-5.25431	0	0	0	0
GO:0007275	multicellular organismal development	-2.25382	0	0	-1.17277	0	-4.53078
GO:0009825	multidimensional cell growth	0	0	0	-2.51081	-36.6255	-4.73669
GO:0005771	multivesicular body	-2.28696	-3.51543	-2.16739	0	0	-0.804263
GO:0032390	MutLbeta complex	0	0	0	0	0	-3.00741
GO:0010264	myo-inositol hexakisphosphate biosynthetic process	0	0	0	0	-39.1222	-4.69054
GO:0005365	myo-inositol transmembrane transporter activity	0	-3.15246	0	0	0	0
GO:0015798	myo-inositol transport	0	-3.10817	0	0	0	0
GO:0010013	N-1-naphthylphthalamic acid binding	-4.00476	0	0	0	0	-2.6246
GO:0006499	N-terminal protein myristoylation	-2.80553	-36.5282	-4.56355	0	0	0
GO:0051287	NAD binding	0	-7.16753	-0.957302	-0.891937	-6.52749	-2.80847
GO:0010598	NAD(P)H dehydrogenase complex (plastoquinone)	0	0	0	-0.68586	-24.7651	0
GO:0010275	NAD(P)H dehydrogenase complex assembly	0	0	0	0	-4.27481	-0.520867
GO:0016174	NAD(P)H oxidase activity	-0.539783	-3.66186	0	0	0	0
GO:0010258	NADH dehydrogenase complex (plastoquinone) assembly	0	0	0	-0.642426	-8.98328	0
GO:0050661	NADP binding	0	-6.91412	0	-0.780404	-7.6237	0
GO:0070402	NADPH binding	-2.35476	0	0	-0.568091	-4.71518	0
GO:0003959	NADPH dehydrogenase activity	0	0	0	-1.42178	-4.73015	0
GO:0003958	NADPH-hemoprotein reductase activity	-0.713058	-1.15857	-0.781034	-0.675581	-3.37187	0
GO:0034660	ncRNA metabolic process	0	0	0	-0.929388	-100.128	-1.05208
GO:0090359	negative regulation of abscisic acid biosynthetic process	0	-4.20336	0	0	0	0
GO:0010362	negative regulation of anion channel activity by blue light	0	0	0	0	-9.94781	0
GO:0048519	negative regulation of biological process	0	0	0	-2.21862	-5.78929	-2.41399
GO:0043086	negative regulation of catalytic activity	0	0	-0.738444	-0.73547	-10.9064	0
GO:0060548	negative regulation of cell death	-0.673117	-3.18261	0	0	-0.720643	-0.817358
GO:0051245	negative regulation of cellular defense response	0	-7.23429	-0.442486	0	0	0
GO:0048523	negative regulation of cellular process	-0.441092	-4.9162	-0.617214	-0.432935	-0.96136	0
GO:0031348	negative regulation of defense response	-10.3383	-66.5807	-1.32392	-1.20921	-2.47734	0
GO:0009910	negative regulation of flower development	0	0	-3.24423	-1.45621	-1.01551	0
GO:0045824	negative regulation of innate immune response	0	-3.0593	0	0	0	0
GO:0010323	negative regulation of isopentenyl diphosphate biosynthetic process, methylerythritol 4-phosphate pathway	0	0	0	0	-4.42074	0
GO:0010100	negative regulation of photomorphogenesis	0	0	-0.738444	0	-2.88087	-4.24505
GO:0043069	negative regulation of programmed cell death	-12.8951	-112.456	-1.96441	0	0	0
GO:0080153	negative regulation of reductive pentose-phosphate cycle	0	0	0	0	-7.71179	0
GO:0009968	negative regulation of signal transduction	0	-3.54484	0	0	0	0
GO:0045892	negative regulation of transcription, DNA-templated	-1.03316	-1.65232	-1.99106	0	0	-4.79974
GO:0015804	neutral amino acid transport	-1.49498	-0.725358	0	0	0	-3.47592
GO:0042128	nitrate assimilation	-0.744917	-0.817289	0	-0.980065	-2.61188	-6.42407
GO:1902025	nitrate import	0	0	0	0	0	-3.65581
GO:0015706	nitrate transport	-8.71274	-3.93395	0	0	0	0
GO:0006809	nitric oxide biosynthetic process	0	-3.29841	-2.09733	0	-0.593588	0
GO:0009344	nitrite reductase complex [NAD(P)H]	0	0	0	-1.92405	-3.31563	0
GO:0006807	nitrogen compound metabolic process	-0.564241	0	0	-0.73547	-2.43728	-4.24505
GO:0009399	nitrogen fixation	-0.539783	-0.588847	0	0	0	-4.55596
GO:0010196	nonphotochemical quenching	0	0	0	0	-14.9883	-0.553335
GO:0005635	nuclear envelope	0	-4.58575	-3.40989	0	0	-2.1722
GO:0031965	nuclear membrane	-1.49709	-1.65055	-1.62729	-0.787774	0	-3.57782
GO:0005643	nuclear pore	-2.43769	-5.5678	-2.45245	0	0	-1.65134
GO:0031595	nuclear proteasome complex	-3.04245	-1.66138	0	0	0	0
GO:0016607	nuclear speck	0	-1.0559	-10.4972	-1.70244	0	0
GO:0000956	nuclear-transcribed mRNA catabolic process	0	0	-7.1009	0	0	-4.00399
GO:0000289	nuclear-transcribed mRNA poly(A) tail shortening	-0.573719	-3.15128	0	0	0	0
GO:0003676	nucleic acid binding	0	0	-8.77876	-1.32618	0	0
GO:0006913	nucleocytoplasmic transport	0	-5.68698	0	0	0	-1.01574
GO:0009295	nucleoid	0	0	0	0	-19.964	-1.59348
GO:0005730	nucleolus	-1.39072	-153.839	-11.1998	0	0	0
GO:0005654	nucleoplasm	-0.894261	-1.10762	-4.8081	0	0	-1.91008
GO:0009142	nucleoside triphosphate biosynthetic process	0	-3.10817	0	0	0	0
GO:0017110	nucleoside-diphosphatase activity	-1.95953	-3.29841	0	0	0	0
GO:0000786	nucleosome	0	0	-3.27641	-0.732575	-3.24603	0
GO:0000166	nucleotide binding	0	-8.86855	-18.2258	0	0	-1.87497
GO:0009165	nucleotide biosynthetic process	-2.42963	-23.1733	-2.0581	0	0	0
GO:0019201	nucleotide kinase activity	0	-3.8713	-1.56102	0	-0.650581	0
GO:0009117	nucleotide metabolic process	0	-1.0117	0	0	-25.2534	-0.947183
GO:1901679	nucleotide transmembrane transport	0	-7.58977	-0.698357	-0.873316	0	0
GO:0015215	nucleotide transmembrane transporter activity	0	-3.54484	0	0	0	0
GO:0006862	nucleotide transport	-1.2141	-25.2991	-1.1358	0	0	0
GO:0006289	nucleotide-excision repair	0	0	-1.05387	-0.566554	0	-3.06301
GO:0005634	nucleus	0	-3.27317	-47.7034	-3.33371	0	-4.63206
GO:0008171	O-methyltransferase activity	-0.845709	-4.7624	0	0	0	0
GO:0006857	oligopeptide transport	-7.61268	-2.7037	0	0	-1.16657	-1.58556
GO:0008250	oligosaccharyltransferase complex	-3.93676	-1.71033	0	0	0	-1.10142
GO:0006730	one-carbon metabolic process	0	-3.34502	-1.35471	-0.909932	0	-1.32828
GO:0048513	organ development	0	0	0	0	-1.18654	-3.20034
GO:0035265	organ growth	-0.749418	-3.91073	-1.22477	0	-0.635545	0
GO:0010260	organ senescence	-3.88505	-2.0933	-1.17376	0	0	-6.49008
GO:1903825	organic acid transmembrane transport	0	-3.69923	0	0	-1.29315	-0.951997
GO:0048481	ovule development	0	0	0	-1.55292	-14.8626	-4.52274
GO:0015131	oxaloacetate transmembrane transporter activity	0	0	0	0	-1.60417	-3.98274
GO:0015729	oxaloacetate transport	0	0	0	0	-0.47303	-4.70345
GO:1902356	oxaloacetate(2-) transmembrane transport	0	0	0	0	-1.60417	-3.98274
GO:0018131	oxazole or thiazole biosynthetic process	0	0	0	0	-6.63142	0
GO:0055114	oxidation-reduction process	-7.00438	-5.45511	0	0	-16.4958	-3.83103
GO:0009854	oxidative photosynthetic carbon pathway	0	0	0	-0.722972	-6.78476	0
GO:0016491	oxidoreductase activity	0	0	0	0	-16.5205	-3.40209
GO:0016671	oxidoreductase activity, acting on a sulfur group of donors, disulfide as acceptor	-0.579345	-5.12273	-0.640956	0	-4.54082	-1.0308
GO:0016652	oxidoreductase activity, acting on NAD(P)H, NAD(P) as acceptor	0	-3.13927	-0.424745	-0.482501	0	-0.642658
GO:0050664	oxidoreductase activity, acting on NAD(P)H, oxygen as acceptor	-3.13899	0	0	0	0	0
GO:0016706	oxidoreductase activity, acting on paired donors, with incorporation or reduction of molecular oxygen, 2-oxoglutarate as one donor, and incorporation of one atom each of oxygen into both donors	-6.33559	-1.95175	-1.09607	0	0	0
GO:0016627	oxidoreductase activity, acting on the CH-CH group of donors	-3.46432	0	-0.669639	-0.899193	-1.26314	-2.02612
GO:0006733	oxidoreduction coenzyme metabolic process	0	0	0	0	-29.8471	-1.04302
GO:0045252	oxoglutarate dehydrogenase complex	0	-4.50235	0	0	-0.434894	-0.469208
GO:0015367	oxoglutarate:malate antiporter activity	0	0	0	0	-1.60417	-3.98274
GO:0010242	oxygen evolving activity	0	0	0	0	-5.91008	-0.42448
GO:0031408	oxylipin biosynthetic process	-1.04287	-1.88413	0	0	-14.5316	-0.948174
GO:0015450	P-P-bond-hydrolysis-driven protein transmembrane transporter activity	0	-5.47743	-3.58563	0	-0.905028	0
GO:0046482	para-aminobenzoic acid metabolic process	-3.82773	-19.8963	-0.990718	0	0	0
GO:0052033	pathogen-associated molecular pattern dependent induction by symbiont of host innate immune response	-0.724513	-7.55634	-0.795523	0	0	0
GO:0007389	pattern specification process	0	0	0	-2.14189	-22.847	-1.22982
GO:0006098	pentose-phosphate shunt	0	-2.36584	0	-2.21054	-184.23	0
GO:0009052	pentose-phosphate shunt, non-oxidative branch	0	-1.83236	-0.475708	0	-3.87863	0
GO:0009051	pentose-phosphate shunt, oxidative branch	0	-6.41772	-1.22251	0	-0.830568	0
GO:0042277	peptide binding	-1.563	0	0	0	-1.54249	-7.31257
GO:0043171	peptide catabolic process	-6.83764	-0.695839	0	0	0	-2.55
GO:0018208	peptidyl-proline modification	0	-0.964605	0	0	-7.61464	-1.41749
GO:0003755	peptidyl-prolyl cis-trans isomerase activity	0	-1.48482	0	0	-8.03253	-4.55197
GO:0035335	peptidyl-tyrosine dephosphorylation	0	-3.10817	0	0	0	0
GO:0004601	peroxidase activity	-5.40019	-1.57627	0	0	-1.61571	0
GO:0051920	peroxiredoxin activity	0	0	0	-0.921403	-6.45352	0
GO:0005778	peroxisomal membrane	0	0	0	0	-3.14167	-1.45768
GO:0005777	peroxisome	-1.2083	-3.44241	0	-1.1911	-10.2724	-5.96674
GO:0016559	peroxisome fission	-0.749418	-0.738457	-0.827584	-0.708414	-3.02124	-0.946141
GO:0060151	peroxisome localization	-1.049	-1.23515	-4.8184	0	0	-1.91704
GO:0007031	peroxisome organization	-3.11244	-1.29589	0	0	-2.43125	-5.22972
GO:0080056	petal vascular tissue pattern formation	0	-5.39848	0	0	0	0
GO:0045548	phenylalanine ammonia-lyase activity	-0.555784	-6.00172	0	0	0	-0.739503
GO:0004826	phenylalanine-tRNA ligase activity	0	-3.18782	0	-0.447063	0	0
GO:0006432	phenylalanyl-tRNA aminoacylation	0	-3.18782	0	-0.447063	0	0
GO:0009699	phenylpropanoid biosynthetic process	-0.561386	-11.166	0	0	0	0
GO:0009698	phenylpropanoid metabolic process	-2.23576	-9.58473	-1.42017	0	-1.26824	0
GO:0010087	phloem or xylem histogenesis	0	0	-0.832217	-0.756029	-4.51287	-0.816938
GO:0016791	phosphatase activity	0	-4.03035	-1.07111	-0.568326	-0.869703	0
GO:0080096	phosphatidate-sterol O-acyltransferase activity	0	-4.20336	0	0	0	0
GO:0046473	phosphatidic acid metabolic process	-0.664459	-3.09472	0	0	0	0
GO:0080095	phosphatidylethanolamine-sterol O-acyltransferase activity	0	-4.20336	0	0	0	0
GO:0006655	phosphatidylglycerol biosynthetic process	0	0	0	-1.08905	-61.1473	-2.26943
GO:0005943	phosphatidylinositol 3-kinase complex, class IA	0	0	0	0	-4.42074	0
GO:0006661	phosphatidylinositol biosynthetic process	0	0	-1.2639	-6.15064	-3.40275	-2.04348
GO:0043813	phosphatidylinositol-3,5-bisphosphate 5-phosphatase activity	0	-0.897183	-0.566884	0	0	-3.04426
GO:0004439	phosphatidylinositol-4,5-bisphosphate 5-phosphatase activity	0	-2.02623	0	0	-0.979776	-3.14471
GO:0005546	phosphatidylinositol-4,5-bisphosphate binding	0	-4.35493	-0.562294	0	-0.772239	0
GO:0048015	phosphatidylinositol-mediated signaling	0	-3.26653	-0.953378	0	0	0
GO:0015714	phosphoenolpyruvate transport	0	-5.1356	0	0	-2.78854	0
GO:0004617	phosphoglycerate dehydrogenase activity	0	-5.87455	-0.475708	0	-0.745721	0
GO:0015120	phosphoglycerate transmembrane transporter activity	0	-4.67807	0	0	-2.53979	0
GO:0015713	phosphoglycerate transport	0	-4.67807	0	0	-2.53979	0
GO:0016004	phospholipase activator activity	-0.428951	-6.37941	-1.25626	0	0	0
GO:0004630	phospholipase D activity	-0.664459	-3.09472	0	0	0	0
GO:0008654	phospholipid biosynthetic process	0	-3.27942	0	0	-0.91529	-4.01568
GO:0055091	phospholipid homeostasis	0	-4.20336	0	0	0	0
GO:0006644	phospholipid metabolic process	-0.432977	-3.04355	0	0	-0.881252	-0.732617
GO:0004721	phosphoprotein phosphatase activity	0	-3.70592	-2.88033	-1.11976	-1.00544	-1.53304
GO:0004634	phosphopyruvate hydratase activity	-1.21628	-3.66186	0	0	0	0
GO:0000015	phosphopyruvate hydratase complex	-1.21628	-3.66186	0	0	0	0
GO:0000156	phosphorelay response regulator activity	0	0	0	-3.57563	-4.14588	0
GO:0000160	phosphorelay signal transduction system	0	0	0	-5.08977	-3.18776	-1.54691
GO:0008974	phosphoribulokinase activity	0	0	0	0	-5.52605	0
GO:0008081	phosphoric diester hydrolase activity	0	-1.1024	-2.26797	-3.46985	-0.740955	-1.01377
GO:0004645	phosphorylase activity	0	0	0	0	-5.25522	0
GO:0016310	phosphorylation	-1.1403	-6.55645	0	0	-4.53801	-6.69514
GO:0016773	phosphotransferase activity, alcohol group as acceptor	-0.616203	-0.748629	0	0	-0.991766	-5.77568
GO:0010205	photoinhibition	-0.63443	0	0	0	-9.15433	-0.758692
GO:0009640	photomorphogenesis	-1.12778	-3.27814	-5.56007	0	0	-2.5629
GO:0048573	photoperiodism, flowering	0	0	-1.88163	-1.9192	-4.00285	-4.49603
GO:0000719	photoreactive repair	0	0	0	0	-1.74476	-3.04426
GO:0009881	photoreceptor activity	0	0	0	-0.452342	-4.53207	-1.95831
GO:0009853	photorespiration	-1.18445	-35.5735	-5.12611	0	-2.46303	-2.07098
GO:0015979	photosynthesis	0	0	0	-1.98124	-136.296	0
GO:0009765	photosynthesis, light harvesting	0	0	0	0	-53.542	0
GO:0009768	photosynthesis, light harvesting in photosystem I	0	0	0	-0.473428	-9.72912	0
GO:0009769	photosynthesis, light harvesting in photosystem II	0	0	0	0	-4.71518	0
GO:0019684	photosynthesis, light reaction	0	0	0	-2.05598	-136.821	0
GO:0009643	photosynthetic acclimation	0	-2.52964	0	-0.429382	-5.09536	0
GO:0009767	photosynthetic electron transport chain	0	0	0	-3.19775	-17.7458	0
GO:0009773	photosynthetic electron transport in photosystem I	0	0	0	-1.09061	-101.334	0
GO:0009772	photosynthetic electron transport in photosystem II	0	0	0	-0.648328	-8.46359	0
GO:0009780	photosynthetic NADP+ reduction	0	0	0	0	-6.63142	0
GO:0009522	photosystem I	0	0	0	0	-46.7775	0
GO:0009782	photosystem I antenna complex	0	0	0	0	-5.52605	0
GO:0048564	photosystem I assembly	0	0	0	0	-5.96592	0
GO:0009538	photosystem I reaction center	0	0	0	0	-17.4451	0
GO:0042550	photosystem I stabilization	0	0	0	0	-11.0534	0
GO:0009523	photosystem II	0	0	0	0	-63.3575	0
GO:0009783	photosystem II antenna complex	0	0	0	0	-8.7034	0
GO:0010207	photosystem II assembly	0	0	0	-1.71968	-230.4	0
GO:0009654	photosystem II oxygen evolving complex	0	0	0	-3.56893	-27.4702	0
GO:0010270	photosystem II oxygen evolving complex assembly	0	0	0	0	-8.84229	0
GO:0010206	photosystem II repair	0	0	0	-0.429382	-14.9883	0
GO:0042549	photosystem II stabilization	0	0	0	-0.452342	-9.88285	0
GO:0080005	photosystem stoichiometry adjustment	0	0	0	0	-5.8218	0
GO:0009638	phototropism	0	0	-1.02139	-4.16327	-9.36028	-1.99794
GO:0009524	phragmoplast	0	-3.29484	-1.71114	-2.1615	0	0
GO:0042372	phylloquinone biosynthetic process	-1.7603	0	-0.558411	-0.66592	-4.6298	-0.864949
GO:0071992	phytochelatin transmembrane transporter activity	0	-3.8713	0	0	0	-0.419821
GO:0010313	phytochrome binding	0	0	0	-1.67938	-3.88432	-0.491618
GO:0016166	phytoene dehydrogenase activity	0	0	0	0	-0.504473	-3.65581
GO:0010276	phytol kinase activity	0	0	0	0	-4.42074	0
GO:0009505	plant-type cell wall	-3.90631	-2.40927	0	-1.9178	-10.5177	-3.1199
GO:0009832	plant-type cell wall biogenesis	0	0	0	-4.25969	-9.00205	-4.65425
GO:0052541	plant-type cell wall cellulose metabolic process	-1.41286	-3.60104	-1.92409	0	0	-1.47864
GO:0009664	plant-type cell wall organization	0	-6.99939	0	-1.92358	-14.7208	-1.22973
GO:0071669	plant-type cell wall organization or biogenesis	-1.17395	-3.47185	0	0	0	-2.52137
GO:0009626	plant-type hypersensitive response	-4.38153	-7.3226	-1.58055	0	0	0
GO:0000325	plant-type vacuole	-1.0766	-3.97753	-2.70136	-0.982951	0	-3.91166
GO:0009705	plant-type vacuole membrane	0	-1.22978	-1.21921	0	-1.43863	-3.91319
GO:0005886	plasma membrane	-13.4145	-128.37	-1.78367	-3.88488	-7.66614	-13.9913
GO:0009506	plasmodesma	-6.6375	-117.179	-4.50848	0	0	-2.32471
GO:0009536	plastid	0	-10.5209	-1.62395	0	-17.9742	-9.12331
GO:0009508	plastid chromosome	0	0	0	0	-15.8499	-1.03039
GO:0000311	plastid large ribosomal subunit	0	0	0	-0.980065	-3.53997	0
GO:0042646	plastid nucleoid	0	0	0	-0.504398	-3.80273	-0.684634
GO:0009657	plastid organization	0	0	0	-1.14628	-155.084	0
GO:0001053	plastid sigma factor activity	0	0	-0.4237	-0.473428	-12.5687	0
GO:0009532	plastid stroma	0	0	0	-0.804224	-3.69561	-3.73204
GO:0055035	plastid thylakoid membrane	0	0	0	0	-8.3691	-0.783784
GO:0032544	plastid translation	0	0	0	-0.625858	-19.9086	0
GO:0000427	plastid-encoded plastid RNA polymerase complex	0	0	0	0	-3.56763	-1.03196
GO:0010287	plastoglobule	0	0	0	0	-76.2965	0
GO:0009496	plastoquinol--plastocyanin reductase activity	0	0	0	0	-6.63142	0
GO:0010236	plastoquinone biosynthetic process	0	0	-0.4237	0	-6.14143	-0.625642
GO:0010197	polar nucleus fusion	-0.752793	-3.99208	0	0	-1.00467	0
GO:0009944	polarity specification of adaxial/abaxial axis	0	0	0	-3.66546	-1.7884	-1.10328
GO:0009555	pollen development	0	-6.69915	0	-1.36947	0	-1.23777
GO:0009846	pollen germination	-2.00625	-6.6389	0	-0.861636	0	0
GO:0008143	poly(A) binding	0	-3.67945	-1.02219	-1.00771	0	0
GO:0044822	poly(A) RNA binding	0	-101.871	-6.40817	0	0	0
GO:0004535	poly(A)-specific ribonuclease activity	0	-4.71734	-1.21274	0	0	-0.9189
GO:0008266	poly(U) RNA binding	0	0	0	0	-26.4346	0
GO:0006598	polyamine catabolic process	-2.45317	-7.70281	-1.27388	-0.834885	-1.18791	0
GO:0030247	polysaccharide binding	0	0	0	-2.36445	-3.77953	-0.711158
GO:0000271	polysaccharide biosynthetic process	0	0	0	-2.42472	-44.2608	-2.57373
GO:0000272	polysaccharide catabolic process	0	0	0	-1.17053	-22.0829	-1.30569
GO:0015774	polysaccharide transport	0	-3.58228	-0.475708	0	0	0
GO:0006779	porphyrin-containing compound biosynthetic process	0	-0.689809	-0.721952	-0.632859	-5.61003	-1.07647
GO:0009958	positive gravitropism	0	0	-1.61618	-3.97219	-3.96058	-1.09556
GO:0010508	positive regulation of autophagy	-0.573719	-5.17247	0	0	0	-0.421039
GO:0090355	positive regulation of auxin metabolic process	0	0	0	0	-6.63142	0
GO:1904143	positive regulation of carotenoid biosynthetic process	0	0	0	0	-4.42074	0
GO:0043085	positive regulation of catalytic activity	0	0	0	-1.77912	-126.762	-1.42836
GO:0008284	positive regulation of cell proliferation	0	0	-7.07728	-1.40135	0	-1.03179
GO:1900409	positive regulation of cellular response to oxidative stress	0	-8.40743	0	0	0	0
GO:0010606	positive regulation of cytoplasmic mRNA processing body assembly	0	0	-3.38356	0	0	0
GO:0009963	positive regulation of flavonoid biosynthetic process	-2.77454	-28.5201	-1.15153	-1.49933	0	-8.20975
GO:0009911	positive regulation of flower development	0	0	-4.28497	0	-1.51414	-1.10731
GO:0045927	positive regulation of growth	-0.61661	0	-1.03554	0	0	-4.3687
GO:0045836	positive regulation of meiotic nuclear division	-0.512687	0	-0.797744	0	0	-3.23803
GO:0031116	positive regulation of microtubule polymerization	0	0	0	0	-3.43772	0
GO:0045931	positive regulation of mitotic cell cycle	0	0	-3.29174	-0.674981	0	0
GO:0010638	positive regulation of organelle organization	0	-1.34274	-3.30838	0	-1.01115	0
GO:0032436	positive regulation of proteasomal ubiquitin-dependent protein catabolic process	0	0	0	-3.04736	0	0
GO:0045899	positive regulation of RNA polymerase II transcriptional preinitiation complex assembly	-3.04245	-1.66138	0	0	0	0
GO:0051091	positive regulation of sequence-specific DNA binding transcription factor activity	-3.92164	-0.813425	-0.424745	0	0	-0.642658
GO:0009967	positive regulation of signal transduction	-1.00399	-5.18416	0	0	0	0
GO:0045893	positive regulation of transcription, DNA-templated	0	0	-1.37226	-2.90679	-57.8057	-1.97038
GO:0090358	positive regulation of tryptophan metabolic process	0	0	0	0	-6.63142	0
GO:0048569	post-embryonic organ development	0	-4.01298	-0.603647	0	0	0
GO:0043687	post-translational protein modification	-0.92541	-1.14559	-4.37302	-1.37924	0	-1.97008
GO:0010107	potassium ion import	0	-4.7495	-0.607409	-0.795199	0	-0.554554
GO:0022820	potassium ion symporter activity	0	-3.54484	0	0	0	0
GO:0015079	potassium ion transmembrane transporter activity	0	0	0	-0.782686	-3.47456	-1.33661
GO:0015379	potassium:chloride symporter activity	0	-3.54484	0	0	0	0
GO:0015386	potassium:proton antiporter activity	0	0	0	-0.85224	-1.45322	-3.87298
GO:0004664	prephenate dehydratase activity	0	-4.97681	-0.685448	0	0	0
GO:0030687	preribosome, large subunit precursor	0	-4.62132	-0.860802	0	0	0
GO:0010072	primary shoot apical meristem specification	0	0	-1.40246	0	0	-6.14138
GO:0004656	procollagen-proline 4-dioxygenase activity	-1.00992	-5.1833	-1.76827	0	0	0
GO:0010599	production of lsiRNA involved in RNA interference	0	0	0	0	-0.418755	-3.47592
GO:0035196	production of miRNAs involved in gene silencing by miRNA	0	0	-2.17306	-2.16884	-5.40345	-8.20797
GO:0030422	production of siRNA involved in RNA interference	0	-0.972295	-2.88565	-1.81798	0	-3.34162
GO:0010267	production of ta-siRNAs involved in RNA interference	0	0	-1.16094	-1.31711	-8.14596	-10.4645
GO:0006562	proline catabolic process	0	-4.01298	-0.603647	0	0	0
GO:0004657	proline dehydrogenase activity	0	-4.01298	-0.603647	0	0	0
GO:0015824	proline transport	-9.94193	-10.1155	-1.29727	0	0	0
GO:0010498	proteasomal protein catabolic process	-2.36352	-17.8837	-2.67223	0	0	-1.18579
GO:0010499	proteasomal ubiquitin-independent protein catabolic process	-5.31936	0	0	0	0	-3.9512
GO:0043248	proteasome assembly	-6.47571	-3.56209	-1.72499	0	0	-2.92139
GO:0000502	proteasome complex	-6.99429	-3.56579	0	0	0	-3.05325
GO:0005839	proteasome core complex	-4.80532	0	0	0	0	-4.35802
GO:0080129	proteasome core complex assembly	-4.9592	-40.6024	-6.93799	0	0	-1.94028
GO:0036402	proteasome-activating ATPase activity	-3.04245	-1.66138	0	0	0	0
GO:0043161	proteasome-mediated ubiquitin-dependent protein catabolic process	-5.93495	-10.7666	-2.02841	0	0	-3.5203
GO:0006473	protein acetylation	0	0	-0.914912	-1.01603	-4.28476	0
GO:0046777	protein autophosphorylation	-1.48553	-4.99012	-1.95254	-1.55327	-21.9703	0
GO:0051865	protein autoubiquitination	-0.862761	-10.495	-1.07111	-0.568326	0	0
GO:0005515	protein binding	0	-21.6238	-22.2144	-3.89981	-16.6581	-19.2893
GO:0043234	protein complex	0	-1.32816	-0.917362	-0.822544	-3.87293	-1.01574
GO:0006461	protein complex assembly	-0.724513	-3.0593	0	0	-0.632045	0
GO:0006470	protein dephosphorylation	0	-7.69575	-2.27744	0	0	0
GO:0016926	protein desumoylation	-1.05605	-1.24879	-3.96463	0	0	-2.53425
GO:0046983	protein dimerization activity	0	0	0	-2.2902	-3.04678	0
GO:0003756	protein disulfide isomerase activity	-4.13124	-5.18972	-0.799857	0	0	-0.920852
GO:0015035	protein disulfide oxidoreductase activity	-1.5017	0	0	-0.9537	-1.12362	-3.34139
GO:0019904	protein domain specific binding	0	-3.58157	-1.39927	0	-0.874404	-0.791039
GO:0006457	protein folding	-1.32256	-16.0241	-2.7388	0	-3.21737	-2.03313
GO:0006486	protein glycosylation	0	-5.64421	-4.21539	0	0	-8.77059
GO:0046982	protein heterodimerization activity	-1.2035	0	-9.86769	-1.37193	-2.78596	-3.56421
GO:0043424	protein histidine kinase binding	0	-3.40829	-0.69983	-0.898884	-0.935001	-3.95231
GO:0042803	protein homodimerization activity	-1.18695	0	-2.63455	-1.01351	-3.80136	-6.58191
GO:0045037	protein import into chloroplast stroma	0	0	0	-0.645967	-1.79332	-3.25458
GO:0045038	protein import into chloroplast thylakoid membrane	0	0	0	0	-15.5499	0
GO:0006606	protein import into nucleus	-1.40233	-39.6522	-3.41475	0	0	0
GO:0000059	protein import into nucleus, docking	-3.77835	-6.44266	-1.05387	0	0	0
GO:0016558	protein import into peroxisome matrix	-1.31521	0	-1.80229	0	-1.88724	-9.71328
GO:0016560	protein import into peroxisome matrix, docking	0	0	0	0	-4.27481	-1.20856
GO:0030295	protein kinase activator activity	0	-2.12384	-3.09111	0	0	-0.452193
GO:0004672	protein kinase activity	-1.35845	-5.08808	-1.27028	-1.24306	-1.46132	-3.57628
GO:0019901	protein kinase binding	0	0	0	-3.61134	0	0
GO:0061512	protein localization to cilium	0	-1.68333	-1.00757	-3.00249	0	0
GO:0051604	protein maturation	0	-9.79502	-5.43043	0	0	-1.80083
GO:0006487	protein N-linked glycosylation	-2.50805	-4.85318	-13.3703	0	0	-6.15758
GO:0018279	protein N-linked glycosylation via asparagine	-3.80871	-0.783303	0	-0.473428	0	0
GO:0018345	protein palmitoylation	0	-0.513652	-3.00684	0	0	0
GO:0000413	protein peptidyl-prolyl isomerization	0	-1.03826	0	0	-7.91747	-2.23631
GO:0004864	protein phosphatase inhibitor activity	0	0	-1.05387	-0.566554	-4.54082	0
GO:0000159	protein phosphatase type 2A complex	0	0	-7.46591	0	0	-0.866866
GO:0008601	protein phosphatase type 2A regulator activity	0	0	-7.88844	0	0	-0.903214
GO:0006468	protein phosphorylation	-1.95206	-3.34147	0	-2.52126	0	-3.76201
GO:0016485	protein processing	-2.8965	0	-0.785763	0	0	-5.28079
GO:0006627	protein processing involved in protein targeting to mitochondrion	0	-4.10386	-0.45122	0	0	0
GO:0042026	protein refolding	0	-1.5164	0	-1.33959	-3.98639	-0.855837
GO:0009306	protein secretion	0	-7.34412	-1.05166	0	-1.97279	0
GO:0004674	protein serine/threonine kinase activity	-1.27997	-4.05372	-1.53307	-2.29234	-1.90971	-2.78802
GO:0004722	protein serine/threonine phosphatase activity	-1.03274	-11.0409	-2.10538	0	0	-1.5223
GO:0050821	protein stabilization	-1.94906	0	0	0	-4.51813	0
GO:0006605	protein targeting	-0.643714	-3.5533	-2.0834	-0.938341	-1.24025	0
GO:0045036	protein targeting to chloroplast	0	0	0	-0.887539	-28.1128	-3.24181
GO:0006612	protein targeting to membrane	-13.8881	-121.249	-1.69665	-1.35484	-1.84319	-1.73507
GO:0006626	protein targeting to mitochondrion	-0.99968	-34.6305	-5.9043	0	0	0
GO:0006625	protein targeting to peroxisome	0	0	0	0	-3.16803	-1.48579
GO:0072661	protein targeting to plasma membrane	-0.525482	-4.38554	-0.82767	0	0	0
GO:0006623	protein targeting to vacuole	-1.26517	-7.5984	-13.2582	0	0	-3.8174
GO:0071806	protein transmembrane transport	0	-6.42161	-2.29076	0	0	0
GO:0015031	protein transport	-1.35678	-16.4485	-7.01213	0	0	-1.7292
GO:0008565	protein transporter activity	-1.66652	-19.8377	-2.22687	0	0	0
GO:0016567	protein ubiquitination	-1.52615	-1.57866	-9.32687	-2.12761	-1.53718	-1.67779
GO:0016274	protein-arginine N-methyltransferase activity	0	-3.35388	-0.462175	0	0	0
GO:0018298	protein-chromophore linkage	0	0	0	0	-50.995	0
GO:0005578	proteinaceous extracellular matrix	-0.56825	0	0	0	-0.96632	-4.46963
GO:0043394	proteoglycan binding	0	0	0	0	0	-4.10421
GO:0006508	proteolysis	-2.65489	0	0	0	-1.74479	-13.5283
GO:0051603	proteolysis involved in cellular protein catabolic process	-3.44963	-0.906314	0	-0.764202	-0.837199	-2.50154
GO:0016630	protochlorophyllide reductase activity	0	0	0	-0.58965	-6.28958	0
GO:0009977	proton motive force dependent protein transmembrane transporter activity	0	0	0	0	-6.46122	0
GO:0015992	proton transport	0	-3.82536	-1.53569	0	0	-1.71415
GO:0046933	proton-transporting ATP synthase activity, rotational mechanism	0	-6.9447	-1.33362	0	-1.47099	0
GO:0045261	proton-transporting ATP synthase complex, catalytic core F(1)	0	-1.01154	-0.578216	0	-3.21292	0
GO:0033180	proton-transporting V-type ATPase, V1 domain	-0.512687	-4.17071	-0.426996	0	-0.593588	0
GO:0006782	protoporphyrinogen IX biosynthetic process	0	0	-0.669639	-0.592831	-9.50129	0
GO:0009517	PSII associated light-harvesting complex II	0	0	0	0	-8.27838	-0.439543
GO:0010304	PSII associated light-harvesting complex II catabolic process	0	0	0	-1.0142	-22.3939	-5.58435
GO:0015860	purine nucleoside transmembrane transport	0	-6.20902	-0.899813	-0.899193	0	0
GO:0006164	purine nucleotide biosynthetic process	-1.23229	-6.00233	-0.990718	-0.906626	0	0
GO:0006163	purine nucleotide metabolic process	0	-3.10817	0	0	0	0
GO:0015865	purine nucleotide transport	0	-4.93903	0	0	0	0
GO:0030170	pyridoxal phosphate binding	-2.9521	-5.05555	-1.0053	-1.1921	-2.50715	-1.63225
GO:0004733	pyridoxamine-phosphate oxidase activity	0	0	0	0	0	-4.10421
GO:0006220	pyrimidine nucleotide metabolic process	0	-3.10817	0	0	0	0
GO:0015165	pyrimidine nucleotide-sugar transmembrane transporter activity	0	-3.10817	-0.649366	0	0	0
GO:0009173	pyrimidine ribonucleoside monophosphate metabolic process	0	-4.01298	0	0	0	0
GO:0009220	pyrimidine ribonucleotide biosynthetic process	-1.24052	-61.8604	-1.25819	0	0	0
GO:0004739	pyruvate dehydrogenase (acetyl-transferring) activity	0	-3.58948	0	-0.747846	-1.59681	0
GO:1901475	pyruvate transmembrane transport	0	0	0	0	0	-4.77445
GO:0050833	pyruvate transmembrane transporter activity	0	0	0	-0.712931	-1.74476	-3.04426
GO:0006848	pyruvate transport	0	0	0	0	0	-4.77445
GO:0080043	quercetin 3-O-glucosyltransferase activity	-0.804488	-3.0557	0	-0.756487	0	-0.781184
GO:0080044	quercetin 7-O-glucosyltransferase activity	-1.1855	-3.572	0	0	0	-0.660397
GO:0048038	quinone binding	0	0	0	-0.930952	-6.81341	-0.875826
GO:0008536	Ran GTPase binding	-1.24162	-3.58566	-1.16394	0	-0.930397	0
GO:0072593	reactive oxygen species metabolic process	-0.585504	-2.58165	0	-0.570362	-3.54167	0
GO:0010017	red or far-red light signaling pathway	-0.740201	0	-1.04217	-2.6759	-3.67581	-1.43844
GO:0009585	red, far-red light phototransduction	0	0	-2.08579	-1.28645	-4.19331	-3.36636
GO:0019253	reductive pentose-phosphate cycle	0	0	0	0	-38.0872	0
GO:0031537	regulation of anthocyanin metabolic process	-0.909483	0	-0.652289	-1.25483	-1.81847	-3.99643
GO:0006109	regulation of carbohydrate metabolic process	-0.481826	0	0	-0.975905	-3.16803	-0.610917
GO:0043609	regulation of carbon utilization	0	0	-1.23511	0	-3.56763	-0.469208
GO:0045595	regulation of cell differentiation	0	-1.13365	-2.5939	0	0	-3.40091
GO:0042127	regulation of cell proliferation	-0.929253	0	0	-5.28361	0	0
GO:0008361	regulation of cell size	0	0	0	-2.3237	-22.9989	-0.980842
GO:0010380	regulation of chlorophyll biosynthetic process	-0.822478	0	-0.63893	0	-6.19198	-1.57163
GO:0042752	regulation of circadian rhythm	0	0	0	-2.11908	-4.56421	-2.24851
GO:0080036	regulation of cytokinin-activated signaling pathway	-0.573719	0	0	-1.24669	0	-5.02141
GO:0031347	regulation of defense response	-6.73117	-31.8723	-1.08584	0	0	-1.61584
GO:0050691	regulation of defense response to virus by host	-0.593876	-6.76596	-0.462175	0	0	0
GO:0040034	regulation of development, heterochronic	0	0	-0.442486	0	0	-3.72113
GO:0044030	regulation of DNA methylation	0	0	-4.29797	-0.675581	0	-0.883207
GO:0010104	regulation of ethylene-activated signaling pathway	-1.21628	-0.588847	-3.2008	0	0	0
GO:0010468	regulation of gene expression	0	0	-4.12128	0	-1.76402	-1.08039
GO:0010439	regulation of glucosinolate biosynthetic process	-1.47608	-4.9162	-0.617214	0	0	-0.556844
GO:0040008	regulation of growth	0	0	0	-7.96908	-1.59722	-8.33997
GO:0010817	regulation of hormone levels	0	0	0	-2.8571	-44.5981	-2.95674
GO:0010310	regulation of hydrogen peroxide metabolic process	-9.36084	-23.5849	0	-1.77907	-7.77071	0
GO:0045088	regulation of innate immune response	-7.17142	-10.248	-1.0171	-1.10782	0	-1.09779
GO:0051453	regulation of intracellular pH	-0.539783	-0.588847	0	-0.517524	-0.628091	-3.54573
GO:0043269	regulation of ion transport	-1.20522	-25.9714	-1.12685	0	0	0
GO:0010322	regulation of isopentenyl diphosphate biosynthetic process, methylerythritol 4-phosphate pathway	0	0	0	0	-4.78339	0
GO:0019216	regulation of lipid metabolic process	-0.651056	0	0	-0.643035	-16.8153	-0.829228
GO:0010075	regulation of meristem growth	0	0	0	-10.3527	-29.4044	-1.63832
GO:0007346	regulation of mitotic cell cycle	0	0	-3.38711	0	0	-1.05006
GO:0043900	regulation of multi-organism process	-6.11757	-24.3712	0	0	-9.15742	0
GO:0051171	regulation of nitrogen compound metabolic process	0	-0.725358	0	0	-4.14418	0
GO:0010363	regulation of plant-type hypersensitive response	-15.4807	-124.767	-1.62915	-1.30969	-1.59084	-1.7072
GO:0061136	regulation of proteasomal protein catabolic process	0	0	0	0	0	-3.04426
GO:0035304	regulation of protein dephosphorylation	-1.22312	0	0	-2.45308	-84.3617	0
GO:0032880	regulation of protein localization	0	0	0	-1.03249	-21.4703	-3.18156
GO:0034047	regulation of protein phosphatase type 2A activity	0	0	-8.22149	0	0	-0.745394
GO:0010155	regulation of proton transport	0	0	0	-1.09202	-111.275	-1.10438
GO:2001141	regulation of RNA biosynthetic process	0	0	-0.435688	-0.517524	-11.7285	0
GO:2000280	regulation of root development	0	-4.35493	-0.795523	0	0	0
GO:0010337	regulation of salicylic acid metabolic process	-0.441092	-5.7757	0	0	-0.96136	0
GO:0010029	regulation of seed germination	-2.10231	0	-0.870208	-1.86626	-7.15083	-3.72584
GO:0048831	regulation of shoot system development	-0.744917	0	0	-1.35721	-1.84233	-5.09564
GO:0010119	regulation of stomatal movement	0	0	0	0	-5.93136	-1.078
GO:0010112	regulation of systemic acquired resistance	-5.27351	-3.68	-0.562294	-0.68586	0	0
GO:0048505	regulation of timing of cell differentiation	0	0	0	0	0	-4.77445
GO:0048510	regulation of timing of transition from vegetative to reproductive phase	0	0	0	-0.975846	-3.72202	-2.18142
GO:0006355	regulation of transcription, DNA-templated	0	0	-3.24147	-3.90563	-2.20557	-3.83873
GO:0006446	regulation of translational initiation	0	-12.7883	-3.45264	0	0	0
GO:0051049	regulation of transport	0	-2.31829	-4.47	-0.578143	0	0
GO:0060627	regulation of vesicle-mediated transport	-0.664459	-3.09472	0	0	0	0
GO:0019430	removal of superoxide radicals	0	0	-0.71251	0	-4.0753	-1.05281
GO:0031298	replication fork protection complex	0	-0.420234	-3.29174	0	0	0
GO:0002679	respiratory burst involved in defense response	-15.773	-111.59	-2.65382	0	0	0
GO:0070469	respiratory chain	0	-3.58157	-0.71251	0	0	-0.791039
GO:0009737	response to abscisic acid	-3.57894	-15.9986	-1.56844	-1.87307	-12.3044	-6.04803
GO:0009646	response to absence of light	0	-15.6014	-1.08088	-1.14193	-1.31588	0
GO:0046685	response to arsenic-containing substance	-3.43259	-1.50569	0	0	-1.0666	-4.62793
GO:0009733	response to auxin	-3.42849	-5.04837	-1.36904	-2.45336	-1.8168	-2.30772
GO:0009617	response to bacterium	-11.1135	-19.0444	0	-1.80489	-1.27292	-3.3652
GO:0009637	response to blue light	0	0	0	-1.40883	-153.118	0
GO:0009741	response to brassinosteroid	-0.924086	0	0	-3.24802	-7.78979	-2.54305
GO:0046686	response to cadmium ion	-2.12344	-105.736	-2.18002	0	-11.7398	-5.12264
GO:0010200	response to chitin	-20.9039	-210.299	-4.17789	0	0	0
GO:0009409	response to cold	-3.84093	-29.6172	-1.69273	-1.40601	-31.7271	-4.52838
GO:0010583	response to cyclopentenone	-2.97322	-16.3481	-1.85175	0	0	0
GO:0009735	response to cytokinin	0	-14.9352	-1.25146	-1.85	-40.19	-1.62253
GO:0009269	response to desiccation	0	0	0	-0.863054	-9.14322	-7.36626
GO:0034976	response to endoplasmic reticulum stress	-14.5023	-77.3728	-1.47449	0	0	0
GO:0009723	response to ethylene	-11.581	-68.7237	-2.37769	-1.19326	0	0
GO:0010218	response to far red light	0	0	0	-2.2315	-129.026	-1.22483
GO:0009413	response to flooding	0	-4.20336	0	0	0	0
GO:0009750	response to fructose	-1.01003	-8.26422	-1.13158	-1.58115	-21.969	-5.94638
GO:0009620	response to fungus	-6.86198	-54.2446	-1.14561	0	0	0
GO:0009739	response to gibberellin	-1.19855	0	0	-1.31711	-5.23575	-3.57101
GO:0009749	response to glucose	-1.48526	-25.5745	0	0	-1.17639	-2.78371
GO:0009408	response to heat	-1.76294	-25.9927	-1.23209	0	0	-1.40473
GO:0009644	response to high light intensity	0	-18.6828	-1.44699	0	-15.0555	0
GO:0009725	response to hormone	0	-1.61904	-0.617214	-0.432935	-5.42993	-0.556844
GO:0042542	response to hydrogen peroxide	-1.79344	-19.9917	-3.45089	0	0	0
GO:0001666	response to hypoxia	-2.99236	-3.80539	-1.55506	-0.921006	-1.22791	-2.79166
GO:0009625	response to insect	-2.4249	-5.07717	0	0	-1.05327	-1.66808
GO:0009753	response to jasmonic acid	-6.30938	-61.81	0	0	0	0
GO:0032260	response to jasmonic acid stimulus involved in jasmonic acid and ethylene-dependent systemic resistance	0	-3.10817	0	0	0	0
GO:0080167	response to karrikin	-1.74571	-9.71893	0	-1.47764	-7.65327	-1.86057
GO:0009642	response to light intensity	0	0	0	0	-3.27868	-1.18474
GO:0009416	response to light stimulus	0	0	0	0	-52.6361	-3.30376
GO:0010555	response to mannitol	0	-3.78113	0	0	-0.909479	-3.04215
GO:0009612	response to mechanical stimulus	-1.60906	-22.5984	0	0	0	0
GO:0051788	response to misfolded protein	-6.26442	-38.6941	-7.02167	0	0	-2.62393
GO:0002237	response to molecule of bacterial origin	-5.96298	-12.8794	0	-0.922377	-1.31153	-1.10432
GO:0009624	response to nematode	-1.36403	-1.82069	-1.07315	0	-3.84074	-2.85859
GO:0010167	response to nitrate	-6.55416	-4.53954	0	0	0	0
GO:0090548	response to nitrate starvation	0	0	0	0	0	-3.65581
GO:0006970	response to osmotic stress	-2.14547	-10.7228	-5.92632	-1.47171	-2.19866	-2.23504
GO:0051707	response to other organism	-5.59516	-11.843	0	-0.926521	0	0
GO:0006979	response to oxidative stress	-5.17206	-22.6688	-1.50711	0	-3.55659	0
GO:0010193	response to ozone	-0.994065	-7.62961	-2.63095	-1.40986	-0.93241	-1.10097
GO:0000302	response to reactive oxygen species	-1.0083	-5.84807	0	0	-3.09507	-1.38093
GO:0010114	response to red light	0	0	0	-1.11938	-112.687	0
GO:0009639	response to red or far red light	0	0	-1.52794	-3.37269	-2.45588	-4.28825
GO:0051775	response to redox state	0	0	0	0	-6.46122	-1.26753
GO:0009751	response to salicylic acid	-3.81688	-4.7283	-1.84452	-2.26523	0	-2.63552
GO:0009651	response to salt stress	-3.96215	-64.4353	-4.61274	-1.4452	-18.0723	-9.4451
GO:0000304	response to singlet oxygen	-1.26225	0	-0.442486	0	-3.25135	-1.26753
GO:0072708	response to sorbitol	0	-4.20336	0	0	0	0
GO:1902347	response to strigolactone	-0.539783	-0.930185	0	0	-3.08272	0
GO:0009744	response to sucrose	-1.14509	-9.22631	0	-1.14683	-36.6877	-4.27461
GO:0009266	response to temperature stimulus	-0.969343	-12.0388	-1.35588	0	-20.4453	-5.27686
GO:0009636	response to toxic substance	-1.56855	-8.21556	0	0	0	-1.41973
GO:0009411	response to UV	-1.40751	0	0	-0.751811	-4.59233	-3.51725
GO:0010224	response to UV-B	-2.29191	-1.5378	0	-0.959492	-1.20538	-6.53598
GO:0009615	response to virus	-1.64801	-6.13844	-1.16155	0	0	0
GO:0009415	response to water	0	0	0	0	-1.34983	-3.63167
GO:0009414	response to water deprivation	-6.20234	-37.1547	-2.06637	-1.31342	-3.1694	-2.60588
GO:0009611	response to wounding	-9.11207	-95.5845	-1.3328	0	0	0
GO:0006890	retrograde vesicle-mediated transport, Golgi to ER	-1.57438	-3.4873	0	0	0	-0.77935
GO:0030904	retromer complex	-1.0648	-0.783303	-3.63808	-0.473428	0	-1.01232
GO:0004540	ribonuclease activity	-1.57893	-3.32886	-2.01003	0	0	0
GO:0004525	ribonuclease III activity	-0.441092	0	0	0	-3.78247	-2.21789
GO:0030529	ribonucleoprotein complex	-0.771463	-1.24662	0	0	-4.19196	-1.44815
GO:0043021	ribonucleoprotein complex binding	0	-4.50235	0	0	0	0
GO:0004749	ribose phosphate diphosphokinase activity	-0.573719	-5.17247	0	0	0	0
GO:0004751	ribose-5-phosphate isomerase activity	0	-1.83236	-0.475708	0	-3.87863	0
GO:0000027	ribosomal large subunit assembly	0	-30.5529	-2.12793	0	0	0
GO:0042273	ribosomal large subunit biogenesis	0	-9.03825	-3.15407	0	0	0
GO:0000028	ribosomal small subunit assembly	-0.859228	-30.8411	-2.06965	0	0	0
GO:0042274	ribosomal small subunit biogenesis	0	-9.44084	-2.87495	0	0	0
GO:0005840	ribosome	-1.58599	-150.674	-14.9255	0	-2.11972	0
GO:0043022	ribosome binding	0	-3.40971	0	0	-1.62245	-0.820173
GO:0042254	ribosome biogenesis	-2.29921	-89.5185	-8.57191	0	-1.28088	0
GO:0016984	ribulose-bisphosphate carboxylase activity	0	0	0	-0.43871	-3.28709	0
GO:0004750	ribulose-phosphate 3-epimerase activity	-0.790556	-0.44845	0	0	-4.27481	0
GO:0003723	RNA binding	-1.28754	-17.035	-25.166	0	-1.78844	0
GO:0001072	RNA binding transcription antitermination factor activity	0	-3.54484	-0.707319	0	0	0
GO:0032774	RNA biosynthetic process	0	0	-0.435688	-0.517524	-8.69601	0
GO:0016246	RNA interference	0	0	0	-2.37842	-2.38341	-8.14654
GO:0001510	RNA methylation	-1.93518	-203.911	-6.0555	0	0	0
GO:0009451	RNA modification	0	-3.1307	-2.37552	0	-1.58336	0
GO:0090501	RNA phosphodiester bond hydrolysis	-1.69275	-3.19121	-1.72607	0	0	-0.982072
GO:0006396	RNA processing	0	0	-5.14288	0	-1.24755	-2.10861
GO:0010501	RNA secondary structure unwinding	0	-4.363	-2.25483	-0.720317	-0.906635	0
GO:0008380	RNA splicing	0	0	-16.4577	-0.981747	0	-1.17478
GO:0000394	RNA splicing, via endonucleolytic cleavage and ligation	0	0	-1.65172	-1.27223	-9.14894	-16.751
GO:0043489	RNA stabilization	0	0	0	0	-6.73123	0
GO:0080188	RNA-directed DNA methylation	0	0	0	0	-0.822234	-4.54814
GO:0080147	root hair cell development	-2.06107	-5.32683	0	-1.01603	0	0
GO:0048767	root hair elongation	0	0	-1.39652	-1.28602	-20.7747	-1.91334
GO:0035619	root hair tip	0	-3.51543	-2.16739	-0.435525	0	-0.560285
GO:0010015	root morphogenesis	0	-1.00806	0	-2.30144	-24.3985	-1.04528
GO:0019843	rRNA binding	0	-11.0117	-0.89214	0	-11.861	0
GO:0006407	rRNA export from nucleus	-0.473651	-5.18416	0	0	0	0
GO:0006364	rRNA processing	0	-4.23862	0	0	-209.266	0
GO:0006556	S-adenosylmethionine biosynthetic process	0	-7.67099	-0.938491	-0.549109	0	0
GO:0018738	S-formylglutathione hydrolase activity	0	0	0	0	-4.42074	0
GO:1901149	salicylic acid binding	0	-4.51661	0	0	0	0
GO:0009697	salicylic acid biosynthetic process	-11.0778	-57.1991	0	0	-5.88152	0
GO:0052639	salicylic acid glucosyltransferase (ester-forming) activity	-4.00476	-0.414941	0	0	0	-1.70269
GO:0052640	salicylic acid glucosyltransferase (glucoside-forming) activity	-3.6564	0	0	0	0	-1.49692
GO:0009863	salicylic acid mediated signaling pathway	-10.3771	-78.5654	-1.30602	0	0	0
GO:0019932	second-messenger-mediated signaling	-0.564241	-6.15901	0	0	0	-1.77835
GO:0008271	secondary active sulfate transmembrane transporter activity	-3.36142	-1.31027	-1.19005	-0.584831	0	-2.94453
GO:0019748	secondary metabolic process	0	0	0	0	-27.5784	-0.980575
GO:0050278	sedoheptulose-bisphosphatase activity	0	0	0	0	-4.78339	0
GO:0009845	seed germination	-2.54689	-3.01115	-1.73182	0	0	-2.22159
GO:0010431	seed maturation	0	0	-1.24894	0	0	-3.46525
GO:0090351	seedling development	-0.579345	-3.40971	0	-0.566554	-2.88241	0
GO:0080057	sepal vascular tissue pattern formation	0	-5.39848	0	0	0	0
GO:0003700	sequence-specific DNA binding transcription factor activity	0	0	0	-6.21155	-5.5249	-2.11337
GO:0070009	serine-type aminopeptidase activity	0	0	0	0	-1.17617	-3.65581
GO:0008236	serine-type peptidase activity	0	0	0	0	-4.28443	-1.28877
GO:0016987	sigma factor activity	0	0	-0.4237	-0.473428	-12.5687	0
GO:0080085	signal recognition particle, chloroplast targeting	0	0	0	0	-5.8218	0
GO:0005048	signal sequence binding	0	0	0	0	-3.75726	0
GO:0004871	signal transducer activity	0	0	0	-1.03873	-6.54823	-1.21426
GO:0007165	signal transduction	-3.31905	-6.50905	-1.873	0	0	0
GO:0007062	sister chromatid cohesion	0	0	-1.26688	0	0	-6.81968
GO:0005732	small nucleolar ribonucleoprotein complex	0	-1.6233	-5.59115	-0.782686	0	-0.832671
GO:0008641	small protein activating enzyme activity	0	-3.68	-0.562294	0	-0.632045	-1.68609
GO:0015935	small ribosomal subunit	-0.697643	-14.7662	-1.61401	0	-1.08596	0
GO:0070181	small ribosomal subunit rRNA binding	-0.501234	-5.90798	0	0	0	0
GO:0032040	small-subunit processome	0	-12.7906	0	-0.427606	0	0
GO:0005484	SNAP receptor activity	0	-5.21815	-1.76639	-0.788531	0	0
GO:0000149	SNARE binding	0	-3.12506	-1.92524	0	-1.11027	0
GO:0031201	SNARE complex	0	-4.82819	-1.23633	0	-1.60256	-1.59145
GO:0017069	snRNA binding	0	-0.686638	-5.09114	-0.58965	0	0
GO:0008511	sodium:potassium:chloride symporter activity	0	-3.54484	0	0	0	0
GO:0015370	solute:sodium symporter activity	0	0	0	0	-4.78339	-0.559072
GO:0015576	sorbitol transmembrane transporter activity	0	-3.15246	0	0	0	0
GO:0030148	sphingolipid biosynthetic process	0	-5.12324	-1.46291	0	0	-0.641563
GO:0000170	sphingosine hydroxylase activity	0	-0.414941	-4.31241	-0.642426	0	0
GO:0050291	sphingosine N-acyltransferase activity	0	-3.58228	-0.475708	0	-0.416472	0
GO:0005681	spliceosomal complex	0	-1.18341	-11.0526	-1.7479	0	-0.989626
GO:2001070	starch binding	0	0	0	-0.458443	-6.7006	-0.939178
GO:0019252	starch biosynthetic process	0	0	0	-2.58308	-179.896	-2.49682
GO:0005983	starch catabolic process	0	0	0	-2.23793	-13.6918	-1.22743
GO:0005982	starch metabolic process	0	0	0	-1.66806	-25.4604	-2.60176
GO:0016126	sterol biosynthetic process	0	0	-1.15266	-1.89277	-8.23067	-6.16305
GO:0016127	sterol catabolic process	0	-3.10817	0	0	0	-0.559072
GO:0034434	sterol esterification	0	-3.10817	0	0	0	-0.559072
GO:0010103	stomatal complex morphogenesis	0	0	0	-1.465	-79.0856	0
GO:0010319	stromule	0	0	0	0	-40.7984	-1.17991
GO:0005200	structural constituent of cytoskeleton	0	0	-5.06532	-0.938749	-1.66118	0
GO:0003735	structural constituent of ribosome	-1.91759	-215.072	-20.2104	0	0	0
GO:0005198	structural molecule activity	-1.63864	-5.08867	-1.18857	0	-5.95317	0
GO:0000104	succinate dehydrogenase activity	-0.444856	-3.51543	-0.628171	0	0	0
GO:0004775	succinate-CoA ligase (ADP-forming) activity	-0.512687	-6.19207	-0.426996	-0.492778	0	-0.662222
GO:0004575	sucrose alpha-glucosidase activity	0	-3.09472	0	-0.632859	0	-0.803693
GO:0005986	sucrose biosynthetic process	-1.74238	-1.1024	0	0	-3.86784	-1.63523
GO:0010182	sugar mediated signaling pathway	-0.993283	-1.93558	-1.31709	0	0	-4.39126
GO:0004781	sulfate adenylyltransferase (ATP) activity	0	-3.58228	0	0	-0.745721	-0.85493
GO:0000103	sulfate assimilation	0	-8.86534	-0.655883	0	-0.938476	-1.4892
GO:0019419	sulfate reduction	0	-6.84875	-1.49207	-0.517524	0	0
GO:0050311	sulfite reductase (ferredoxin) activity	0	-3.10817	-1.55165	0	0	0
GO:0016002	sulfite reductase activity	0	-3.10817	-1.55165	0	0	0
GO:0000096	sulfur amino acid metabolic process	0	0	0	-0.79205	-29.8075	-1.25968
GO:0044272	sulfur compound biosynthetic process	0	0	0	0	-29.8471	-1.04302
GO:0016783	sulfurtransferase activity	0	0	0	-0.614236	-3.07433	-1.59312
GO:0000812	Swr1 complex	0	0	0	0	-4.42074	0
GO:0015293	symporter activity	-3.3503	-1.29937	-1.1436	0	-2.24124	-6.03672
GO:0006949	syncytium formation	0	0	0	-3.53836	-6.00622	-0.781253
GO:0019905	syntaxin binding	0	-3.05514	-0.512431	0	0	-0.452193
GO:0009627	systemic acquired resistance	-23.3514	-106.52	0	0	0	0
GO:0009862	systemic acquired resistance, salicylic acid mediated signaling pathway	-13.7654	-45.6741	-1.37771	-1.19598	-2.5573	0
GO:0033281	TAT protein transport complex	0	0	0	0	-9.72912	0
GO:0035999	tetrahydrofolate interconversion	-1.02655	-3.98965	0	0	-0.844276	-0.635208
GO:0046653	tetrahydrofolate metabolic process	-0.671736	0	0	0	-4.45112	-1.70269
GO:0009228	thiamine biosynthetic process	0	-1.61904	0	0	-7.32881	-1.15277
GO:0019137	thioglucosidase activity	0	0	0	-0.428347	-3.42369	0
GO:0009579	thylakoid	0	0	0	-1.77435	-268.986	0
GO:0031977	thylakoid lumen	0	0	0	-0.852212	-67.1785	0
GO:0042651	thylakoid membrane	0	0	0	-0.640341	-18.0942	-0.641563
GO:0010027	thylakoid membrane organization	0	0	0	-1.22552	-222.803	-1.28573
GO:0031897	Tic complex	0	0	0	0	0	-8.00445
GO:0009888	tissue development	0	0	-3.86381	0	0	0
GO:0031929	TOR signaling	0	-0.5701	-3.38356	0	0	0
GO:0031931	TORC1 complex	0	-0.5701	-3.38356	0	0	0
GO:0009407	toxin catabolic process	-5.37903	-39.9205	-3.44674	0	0	0
GO:0016710	trans-cinnamate 4-monooxygenase activity	-0.671736	-8.49899	0	0	0	0
GO:0005802	trans-Golgi network	-2.22439	-24.227	-1.24514	0	-1.33202	-20.6836
GO:0030140	trans-Golgi network transport vesicle	0	-3.51543	-1.52974	0	-1.90528	0
GO:0003712	transcription cofactor activity	0	0	-3.85681	-0.738494	-0.868553	-0.994924
GO:0042991	transcription factor import into nucleus	-1.91081	-6.00233	-0.876103	0	0	0
GO:0042793	transcription from plastid promoter	0	0	0	-0.851475	-76.3324	-1.32889
GO:0006366	transcription from RNA polymerase II promoter	0	0	-4.75309	-0.942442	0	-3.25436
GO:0044212	transcription regulatory region DNA binding	-1.77604	0	0	-2.49565	-4.04353	0
GO:0006351	transcription, DNA-templated	0	0	-1.68411	-2.7634	-1.7295	-3.44426
GO:0016757	transferase activity, transferring glycosyl groups	-3.92206	-2.28869	0	-2.13825	-1.69496	-8.7806
GO:0016763	transferase activity, transferring pentosyl groups	-3.12714	0	0	0	0	0
GO:0016772	transferase activity, transferring phosphorus-containing groups	0	-6.70301	0	-0.570362	0	-0.840306
GO:0006412	translation	-1.86655	-200.853	-17.1652	0	-1.76787	0
GO:0003746	translation elongation factor activity	0	-9.96751	-3.47895	0	-1.53934	0
GO:0008135	translation factor activity, RNA binding	0	-8.56216	0	0	0	0
GO:0003743	translation initiation factor activity	0	-26.1533	-6.41147	0	0	0
GO:0016149	translation release factor activity, codon specific	0	0	-0.426996	0	-4.55597	-1.10006
GO:0006414	translational elongation	0	-22.837	-5.77045	0	0	0
GO:0006413	translational initiation	0	-13.5073	-4.42179	0	0	0
GO:0070696	transmembrane receptor protein serine/threonine kinase binding	-0.762946	-2.19975	-3.86561	0	-0.819284	0
GO:0007169	transmembrane receptor protein tyrosine kinase signaling pathway	0	0	0	-3.65607	-3.06206	-1.96528
GO:0055085	transmembrane transport	-3.13204	-2.55227	0	-1.08956	0	-1.96942
GO:0006810	transport	-1.22799	-7.37002	0	-2.34434	-7.74257	-1.9
GO:0005215	transporter activity	-2.59148	-2.03889	0	0	-1.75242	-5.51335
GO:0006099	tricarboxylic acid cycle	-0.984277	-21.9841	0	0	0	-1.13627
GO:0035674	tricarboxylic acid transmembrane transport	0	0	-0.649366	-3.30979	-1.17617	0
GO:0015142	tricarboxylic acid transmembrane transporter activity	0	0	-0.649366	-3.30979	-1.17617	0
GO:0010090	trichome morphogenesis	-1.13478	0	-3.8501	0	-1.51348	-5.02975
GO:0070328	triglyceride homeostasis	0	-4.20336	0	0	0	0
GO:0006642	triglyceride mobilization	0	0	0	0	-4.42074	0
GO:0035436	triose phosphate transmembrane transport	0	-3.29841	0	0	-2.78854	0
GO:0015717	triose phosphate transport	0	0	0	0	-3.75726	0
GO:0004807	triose-phosphate isomerase activity	0	0	0	0	-3.07433	0
GO:0071917	triose-phosphate transmembrane transporter activity	0	-3.29841	0	0	-2.78854	0
GO:0043399	tRNA A64-2'-O-ribosylphosphate transferase activity	-3.12714	0	0	0	0	0
GO:0000049	tRNA binding	0	-3.60889	-3.36571	0	0	0
GO:0006399	tRNA metabolic process	0	0	0	-0.836817	-18.4225	-5.05159
GO:0008033	tRNA processing	-0.689523	-0.844958	-1.56784	0	-0.907736	-4.31224
GO:0000162	tryptophan biosynthetic process	-1.11317	-7.38161	0	0	-1.1025	0
GO:0006569	tryptophan catabolic process	-1.2619	-22.0346	0	-1.12479	-2.24829	0
GO:0004834	tryptophan synthase activity	0	-3.35388	0	0	-0.708672	0
GO:0045298	tubulin complex	-0.561386	0	-5.89512	0	-1.02027	0
GO:1901695	tyramine biosynthetic process	0	0	0	-3.04736	0	0
GO:0005686	U2 snRNP	0	-0.513652	-3.00684	0	0	0
GO:0008121	ubiquinol-cytochrome-c reductase activity	-0.656283	-7.12336	-1.39927	0	0	0
GO:0061630	ubiquitin protein ligase activity	0	0	-3.47304	-1.9154	-2.36748	-1.43623
GO:0031625	ubiquitin protein ligase binding	-3.7383	-7.31338	-1.07156	0	0	0
GO:0006511	ubiquitin-dependent protein catabolic process	-4.4451	-19.7883	-10.0968	0	0	-2.85278
GO:0004842	ubiquitin-protein transferase activity	-1.51094	-3.85433	-10.7461	-1.2388	-1.60988	-1.51309
GO:0004843	ubiquitin-specific protease activity	0	-1.51329	-4.80617	0	0	-2.53065
GO:0036459	ubiquitinyl hydrolase activity	-0.574202	-0.785626	-3.9781	0	0	0
GO:0052691	UDP-arabinopyranose mutase activity	0	-6.66517	0	-0.447063	0	0
GO:0003979	UDP-glucose 6-dehydrogenase activity	0	-3.15128	-0.938491	-0.549109	0	0
GO:0080002	UDP-glucose:4-aminobenzoate acylglucosyltransferase activity	-3.25192	-0.979904	0	0	0	-1.26753
GO:0006065	UDP-glucuronate biosynthetic process	0	-3.15128	-0.938491	-0.549109	0	0
GO:0008194	UDP-glycosyltransferase activity	-6.04938	-6.38516	0	0	-1.07259	-1.04012
GO:0033356	UDP-L-arabinose metabolic process	0	-7.34113	0	0	0	0
GO:0006048	UDP-N-acetylglucosamine biosynthetic process	0	0	0	0	-5.09536	-1.08363
GO:0003977	UDP-N-acetylglucosamine diphosphorylase activity	0	0	0	0	-3.30208	0
GO:0008762	UDP-N-acetylmuramate dehydrogenase activity	-0.721039	-4.1507	0	0	0	0
GO:0046507	UDPsulfoquinovose synthase activity	0	0	0	0	-3.75726	0
GO:0006222	UMP biosynthetic process	-3.19495	0	0	0	0	-2.1516
GO:0051082	unfolded protein binding	-0.870597	-5.80683	-1.70583	-0.848781	-2.91882	-1.09307
GO:0009826	unidimensional cell growth	-1.16888	0	0	0	-4.27867	-2.39409
GO:0006636	unsaturated fatty acid biosynthetic process	0	0	0	-0.93059	-53.0097	-1.05753
GO:0006212	uracil catabolic process	-3.50872	0	0	0	0	-5.29372
GO:0071918	urea transmembrane transport	0	0	0	0	-4.78339	-0.559072
GO:0015204	urea transmembrane transporter activity	0	0	0	0	-9.21699	-0.851184
GO:0015840	urea transport	0	0	0	0	-4.2121	-0.419821
GO:0009650	UV protection	0	0	-0.4237	-1.73864	-5.11277	-0.625642
GO:0005774	vacuolar membrane	-5.01894	-121.993	-7.36849	0	0	-7.82992
GO:0005773	vacuole	-5.60555	-46.6966	-1.64645	0	-14.1558	-18.6321
GO:0007033	vacuole organization	-1.15012	-4.53955	-3.88103	0	0	-3.5476
GO:0001944	vasculature development	-0.845709	-3.82014	0	0	0	0
GO:0010050	vegetative phase change	0	0	0	-0.887811	-7.84607	-9.74548
GO:0010228	vegetative to reproductive phase transition of meristem	0	-1.40525	-5.38745	-1.20983	-2.30027	-7.64187
GO:0010048	vernalization response	0	0	0	-1.00872	-1.15955	-3.12691
GO:0000038	very long-chain fatty acid metabolic process	0	0	-1.16996	-1.06695	-20.0237	-1.3006
GO:0031957	very long-chain fatty acid-CoA ligase activity	0	0	0	0	-3.87863	0
GO:0048278	vesicle docking	0	-3.15128	0	0	-1.14483	-0.772911
GO:0006904	vesicle docking involved in exocytosis	0	-7.4696	-1.09028	0	0	0
GO:0006906	vesicle fusion	0	-3.572	-1.60714	0	-1.7357	0
GO:0016192	vesicle-mediated transport	-1.32981	-34.9483	-12.8329	0	0	0
GO:0009616	virus induced gene silencing	0	0	0	-1.07685	-7.10377	-9.61711
GO:0010189	vitamin E biosynthetic process	0	0	0	-0.427764	-10.5727	-1.02311
GO:0006766	vitamin metabolic process	0	0	0	0	-29.8471	-1.04302
GO:0008308	voltage-gated anion channel activity	0	-3.40971	0	0	0	-1.0308
GO:0005245	voltage-gated calcium channel activity	0	0	0	0	0	-3.00741
GO:0005244	voltage-gated ion channel activity	0	0	0	-0.642426	-0.424642	-3.71044
GO:0015250	water channel activity	-1.27049	0	0	0	-12.3138	-1.48494
GO:0006833	water transport	0	-6.24344	0	0	-36.1359	-6.43538
GO:0010025	wax biosynthetic process	0	0	0	-1.76509	-7.91545	-0.954998
GO:0051738	xanthophyll binding	0	0	0	0	-3.75726	0
GO:0016123	xanthophyll biosynthetic process	0	0	0	0	-4.51813	-1.8376
GO:0010028	xanthophyll cycle	0	0	0	0	-5.25522	0
GO:0016122	xanthophyll metabolic process	0	0	0	0	-4.78339	-0.559072
GO:0010051	xylem and phloem pattern formation	0	0	0	-2.53066	-3.58196	-4.39949
GO:0008270	zinc ion binding	0	-2.91096	-13.0592	-2.28757	-1.87387	-3.43678

## Sheet: FKM-DP2
GO:0000003	reproduction	13	9536	72	97888	0.0119145	BNAA02G05420D	BNAA06G28690D	BNAA07G18930D	BNAA09G01630D	BNAA09G38820D	BNAANNG15380D	BNAC02G39760D	BNAC03G45020D	BNAC03G65740D	BNAC07G28050D	BNAC09G00800D	BNACNNG05860D	BNACNNG13480D
GO:0000012	single strand break repair	1	9536	4	97888	0.28653	BNAA09G49030D
GO:0000015	phosphopyruvate hydratase complex	5	9536	16	97888	0.0124059	BNAA03G16750D	BNAA07G31190D	BNAANNG21140D	BNAC04G08780D	BNAC06G34880D
GO:0000027	ribosomal large subunit assembly	63	9536	108	97888	9.11416e-36	BNAA01G09540D	BNAA02G14510D	BNAA02G23000D	BNAA02G24100D	BNAA03G18630D	BNAA03G57860D	BNAA03G58370D	BNAA04G01870D	BNAA04G04780D	BNAA04G05050D	BNAA04G10330D	BNAA04G23010D	BNAA05G34620D	BNAA06G09110D	BNAA06G12670D	BNAA06G30290D	BNAA06G35830D	BNAA07G04790D	BNAA07G15950D	BNAA07G24130D	BNAA07G28280D	BNAA07G31210D	BNAA08G22590D	BNAA08G24040D	BNAA09G16170D	BNAA09G33370D	BNAA09G33730D	BNAA09G34900D	BNAA09G44520D	BNAANNG05780D	BNAANNG22110D	BNAANNG25900D	BNAC01G11160D	BNAC02G19510D	BNAC02G22610D	BNAC02G31850D	BNAC03G22120D	BNAC03G44490D	BNAC04G08700D	BNAC04G23430D	BNAC04G25630D	BNAC04G27310D	BNAC04G32600D
GO:0000028	ribosomal small subunit assembly	48	9536	92	97888	1.08322e-24	BNAA01G14960D	BNAA02G15960D	BNAA03G12560D	BNAA03G16530D	BNAA03G17150D	BNAA03G47610D	BNAA04G11190D	BNAA04G14320D	BNAA04G29230D	BNAA05G07210D	BNAA05G08130D	BNAA05G27190D	BNAA05G27530D	BNAA05G34140D	BNAA07G23080D	BNAA07G30140D	BNAA09G05620D	BNAA10G25520D	BNAANNG01090D	BNAANNG07600D	BNAANNG09380D	BNAANNG39250D	BNAC01G17650D	BNAC02G21380D	BNAC02G38320D	BNAC03G15440D	BNAC03G19950D	BNAC03G20660D	BNAC03G37210D	BNAC03G73560D	BNAC04G08010D	BNAC04G09160D	BNAC04G36490D	BNAC05G41290D	BNAC05G41690D	BNAC05G42400D	BNAC05G48560D	BNAC06G13490D	BNAC06G24350D	BNAC06G33580D	BNAC07G31040D	BNAC07G39890D	BNAC08G31100D
GO:0000035	acyl binding	4	9536	7	97888	0.00231676	BNAA03G56190D	BNAA10G15060D	BNAC03G10070D	BNAC09G54140D
GO:0000049	tRNA binding	16	9536	47	97888	4.09593e-06	BNAA03G19170D	BNAA04G06620D	BNAA04G23460D	BNAA05G01810D	BNAA06G02930D	BNAA07G31400D	BNAA09G35340D	BNAC03G22820D	BNAC03G50160D	BNAC04G01490D	BNAC04G29310D	BNAC06G03380D	BNAC06G23120D	BNAC06G35200D	BNAC08G48970D	BNAUNNG00940D
GO:0000055	ribosomal large subunit export from nucleus	2	9536	11	97888	0.207511	BNAA03G17540D	BNAC08G40520D
GO:0000059	protein import into nucleus, docking	12	9536	57	97888	0.00512102	BNAA03G39420D	BNAA04G01730D	BNAA04G18170D	BNAA05G35320D	BNAA07G18110D	BNAC01G20230D	BNAC04G12980D	BNAC04G23250D	BNAC04G49920D	BNAC04G52130D	BNAC05G36080D	BNAC08G13900D
GO:0000060	protein import into nucleus, translocation	4	9536	19	97888	0.0750247	BNAA03G13680D	BNAANNG15790D	BNAC08G02070D	BNAC08G45160D
GO:0000062	fatty-acyl-CoA binding	9	9536	54	97888	0.0417089	BNAA01G18160D	BNAA05G31780D	BNAA06G24040D	BNAA06G38800D	BNAANNG02620D	BNAC03G49190D	BNAC05G04350D	BNAC05G46370D	BNACNNG35000D
GO:0000070	mitotic sister chromatid segregation	3	9536	10	97888	0.0541327	BNAA06G06790D	BNAA09G47920D	BNAC08G42210D
GO:0000082	G1/S transition of mitotic cell cycle	2	9536	19	97888	0.284179	BNAA03G00880D	BNACNNG71920D
GO:0000103	sulfate assimilation	20	9536	49	97888	8.46957e-09	BNAA01G11840D	BNAA01G19120D	BNAA01G34620D	BNAA03G38670D	BNAA03G45080D	BNAA03G54400D	BNAA08G07540D	BNAA08G16110D	BNAA09G08410D	BNAA09G20370D	BNAC01G00790D	BNAC01G22950D	BNAC04G19270D	BNAC07G37060D	BNAC07G51290D	BNAC08G08300D	BNAC09G08710D	BNAC09G22760D	BNACNNG46660D	BNACNNG47170D
GO:0000104	succinate dehydrogenase activity	8	9536	27	97888	0.0025654	BNAA02G28880D	BNAA07G37420D	BNAA10G22460D	BNAC02G43980D	BNAC07G16540D	BNAC07G24280D	BNAC09G47030D	BNACNNG16210D
GO:0000110	nucleotide-excision repair factor 1 complex	1	9536	2	97888	0.175856	BNAC04G33140D
GO:0000122	negative regulation of transcription from RNA polymerase II promoter	5	9536	48	97888	0.183153	BNAA01G22030D	BNAA03G04160D	BNAA10G20210D	BNAC03G05760D	BNAC09G44020D
GO:0000138	Golgi trans cisterna	4	9536	5	97888	0.000406233	BNAA01G33130D	BNAA03G27800D	BNAANNG16810D	BNAC03G32850D
GO:0000139	Golgi membrane	119	9536	1001	97888	0.00323288	BNAA01G10420D	BNAA01G21980D	BNAA01G31420D	BNAA01G32210D	BNAA01G32450D	BNAA02G20620D	BNAA02G26570D	BNAA03G02850D	BNAA03G03140D	BNAA03G05430D	BNAA03G07140D	BNAA03G07830D	BNAA03G29960D	BNAA03G32420D	BNAA03G33090D	BNAA03G33120D	BNAA03G36080D	BNAA03G37630D	BNAA03G40930D	BNAA03G54420D	BNAA04G04620D	BNAA05G07500D	BNAA05G13550D	BNAA05G19890D	BNAA05G21820D	BNAA05G26430D	BNAA05G30470D	BNAA05G33550D	BNAA05G37430D	BNAA06G02240D	BNAA06G06060D	BNAA06G10560D	BNAA06G12710D	BNAA06G22090D	BNAA06G39000D	BNAA07G05200D	BNAA07G12020D	BNAA07G29240D	BNAA07G33720D	BNAA07G34120D	BNAA08G00030D	BNAA08G18180D	BNAA08G18870D
GO:0000145	exocyst	29	9536	121	97888	2.7244e-06	BNAA01G32220D	BNAA02G06880D	BNAA03G03950D	BNAA03G09290D	BNAA05G25360D	BNAA05G28440D	BNAA06G30820D	BNAA07G21240D	BNAA07G29600D	BNAA09G34860D	BNAA10G04460D	BNAA10G05090D	BNAA10G12720D	BNAANNG35640D	BNAC02G10660D	BNAC02G10670D	BNAC03G05560D	BNAC03G11620D	BNAC03G78240D	BNAC05G04830D	BNAC05G42720D	BNAC05G52060D	BNAC06G00020D	BNAC06G21600D	BNAC07G30970D	BNAC08G26030D	BNAC09G26700D	BNAC09G35070D	BNACNNG02730D
GO:0000148	1,3-beta-D-glucan synthase complex	8	9536	53	97888	0.0713789	BNAA05G07560D	BNAA09G01630D	BNAA10G03730D	BNAC04G08410D	BNAC05G03680D	BNAC05G44800D	BNAC05G52230D	BNAC09G00800D
GO:0000149	SNARE binding	12	9536	56	97888	0.00447893	BNAA03G15280D	BNAA04G19170D	BNAA05G10490D	BNAA06G10560D	BNAA07G09410D	BNAA07G29600D	BNAA10G29290D	BNAC02G11000D	BNAC03G18460D	BNAC04G11490D	BNAC09G33590D	BNACNNG50850D
GO:0000151	ubiquitin ligase complex	18	9536	111	97888	0.0107519	BNAA03G26120D	BNAA05G22900D	BNAA06G00140D	BNAA07G32230D	BNAA09G29300D	BNAA09G42890D	BNAANNG01380D	BNAC03G44750D	BNAC05G36270D	BNAC05G50950D	BNAC06G36600D	BNAC08G35440D	BNAC09G00020D	BNAC09G19210D	BNAC09G42470D	BNACNNG03530D	BNACNNG12340D	BNACNNG21820D
GO:0000154	rRNA modification	2	9536	6	97888	0.0944722	BNAA05G00540D	BNAC04G51980D
GO:0000159	protein phosphatase type 2A complex	12	9536	82	97888	0.0463306	BNAA03G30500D	BNAA06G11930D	BNAA06G33180D	BNAC01G32870D	BNAC03G68540D	BNAC04G23560D	BNAC05G32560D	BNAC05G49990D	BNAC07G23180D	BNAC08G17500D	BNAC08G37540D	BNACNNG61610D
GO:0000162	tryptophan biosynthetic process	20	9536	66	97888	2.13838e-06	BNAA02G03850D	BNAA03G01690D	BNAA03G48400D	BNAA03G57920D	BNAA08G04520D	BNAA08G19240D	BNAA09G28350D	BNAA10G09090D	BNAA10G16850D	BNAA10G24820D	BNAANNG01410D	BNAC03G44420D	BNAC07G40410D	BNAC08G05690D	BNAC08G25400D	BNAC09G31260D	BNAC09G39860D	BNAC09G49740D	BNACNNG04780D	BNACNNG57400D
GO:0000164	protein phosphatase type 1 complex	7	9536	24	97888	0.00504129	BNAA02G07240D	BNAA03G09660D	BNAA04G18120D	BNAA05G11440D	BNAA09G11370D	BNAC03G12200D	BNAC04G42180D
GO:0000165	MAPK cascade	240	9536	980	97888	1.5652e-41	BNAA01G02660D	BNAA01G07170D	BNAA01G28930D	BNAA01G31420D	BNAA02G05510D	BNAA02G18870D	BNAA02G22480D	BNAA02G23230D	BNAA02G25030D	BNAA02G27300D	BNAA03G01690D	BNAA03G04280D	BNAA03G11410D	BNAA03G16430D	BNAA03G17820D	BNAA03G20470D	BNAA03G24890D	BNAA03G26220D	BNAA03G26950D	BNAA03G31960D	BNAA03G31980D	BNAA03G34270D	BNAA03G35770D	BNAA03G38480D	BNAA03G40020D	BNAA03G43160D	BNAA04G01330D	BNAA04G02720D	BNAA04G05470D	BNAA04G20950D	BNAA04G21040D	BNAA04G21900D	BNAA04G22040D	BNAA04G27940D	BNAA04G29680D	BNAA05G08300D	BNAA05G15300D	BNAA05G23110D	BNAA05G23160D	BNAA05G24050D	BNAA05G25490D	BNAA05G27260D	BNAA05G27280D
GO:0000166	nucleotide binding	237	9536	1543	97888	7.01486e-13	BNAA01G02660D	BNAA01G08620D	BNAA01G09710D	BNAA01G10100D	BNAA01G22910D	BNAA01G26020D	BNAA01G26250D	BNAA01G32410D	BNAA01G33350D	BNAA01G34740D	BNAA02G00910D	BNAA02G14660D	BNAA02G26890D	BNAA02G28060D	BNAA02G28950D	BNAA02G33080D	BNAA03G01910D	BNAA03G02550D	BNAA03G12420D	BNAA03G13670D	BNAA03G14260D	BNAA03G17170D	BNAA03G21030D	BNAA03G24430D	BNAA03G25610D	BNAA03G28940D	BNAA03G35010D	BNAA03G35110D	BNAA03G49270D	BNAA03G57210D	BNAA04G07270D	BNAA04G12610D	BNAA05G00380D	BNAA05G04600D	BNAA05G10150D	BNAA05G12150D	BNAA05G12760D	BNAA05G16080D	BNAA05G21180D	BNAA05G21540D	BNAA05G22070D	BNAA05G25010D	BNAA05G27670D
GO:0000169	activation of MAPK activity involved in osmosensory signaling pathway	2	9536	2	97888	0.00948926	BNAA06G18440D	BNAC03G55440D
GO:0000170	sphingosine hydroxylase activity	3	9536	10	97888	0.0541327	BNAA06G09070D	BNAC05G10520D	BNAC08G16080D
GO:0000175	3'-5'-exoribonuclease activity	6	9536	35	97888	0.0710009	BNAA01G16490D	BNAA09G39340D	BNAA09G53310D	BNAC01G19690D	BNAC03G55820D	BNACNNG31490D
GO:0000178	exosome (RNase complex)	1	9536	3	97888	0.23809	BNAA08G30610D
GO:0000179	rRNA (adenine-N6,N6-)-dimethyltransferase activity	2	9536	6	97888	0.0944722	BNAA05G00540D	BNAC04G51980D
GO:0000183	chromatin silencing at rDNA	2	9536	4	97888	0.0463847	BNAA05G21540D	BNAC05G34540D
GO:0000184	nuclear-transcribed mRNA catabolic process, nonsense-mediated decay	8	9536	42	97888	0.029338	BNAA02G04210D	BNAA02G24890D	BNAA07G25560D	BNAA10G15730D	BNAC02G33040D	BNAC06G27360D	BNAC09G29420D	BNAC09G38310D
GO:0000186	activation of MAPKK activity	7	9536	16	97888	0.000378151	BNAA05G15300D	BNAA07G22640D	BNAA08G01860D	BNAC02G22230D	BNAC03G41990D	BNAC06G08920D	BNAC06G23550D
GO:0000187	activation of MAPK activity	2	9536	4	97888	0.0463847	BNAA01G07170D	BNAC01G08650D
GO:0000209	protein polyubiquitination	4	9536	22	97888	0.104118	BNAA04G03650D	BNAA09G34960D	BNAC08G26190D	BNAC09G19210D
GO:0000210	NAD+ diphosphatase activity	5	9536	24	97888	0.0531856	BNAA06G12450D	BNAA08G22690D	BNAC05G14050D	BNAC07G33400D	BNAC08G17880D
GO:0000212	meiotic spindle organization	3	9536	7	97888	0.021471	BNAA06G06790D	BNAA09G47920D	BNAC08G42210D
GO:0000245	spliceosomal complex assembly	1	9536	10	97888	0.387295	BNAC05G43360D
GO:0000249	C-22 sterol desaturase activity	1	9536	4	97888	0.28653	BNAC04G10740D
GO:0000257	nitrilase activity	1	9536	10	97888	0.387295	BNAA02G05560D
GO:0000266	mitochondrial fission	11	9536	26	97888	1.24077e-05	BNAA02G05580D	BNAA03G57210D	BNAA09G36460D	BNAA09G45430D	BNAA10G14030D	BNAC03G30140D	BNAC04G38010D	BNAC05G38050D	BNAC08G28040D	BNAC08G39260D	BNAC09G21750D
GO:0000275	mitochondrial proton-transporting ATP synthase complex, catalytic core F(1)	11	9536	33	97888	0.000151769	BNAA05G15290D	BNAA06G35640D	BNAA10G19900D	BNAA10G22780D	BNAANNG05990D	BNAANNG07210D	BNAC02G33050D	BNAC06G08900D	BNAC07G19840D	BNAC09G43620D	BNAC09G47330D
GO:0000276	mitochondrial proton-transporting ATP synthase complex, coupling factor F(o)	7	9536	16	97888	0.000378151	BNAA01G07360D	BNAA03G49560D	BNAA04G05550D	BNAA09G32770D	BNAC04G28290D	BNAC07G32820D	BNAC08G23600D
GO:0000281	mitotic cytokinesis	1	9536	4	97888	0.28653	BNAA05G21080D
GO:0000285	1-phosphatidylinositol-3-phosphate 5-kinase activity	5	9536	26	97888	0.0670591	BNAA02G15290D	BNAA09G23120D	BNAC01G04950D	BNAC02G20500D	BNACNNG58420D
GO:0000287	magnesium ion binding	57	9536	407	97888	0.00131123	BNAA01G02160D	BNAA01G06820D	BNAA02G12320D	BNAA03G10910D	BNAA03G16750D	BNAA03G22980D	BNAA04G05070D	BNAA05G08630D	BNAA06G06560D	BNAA06G22820D	BNAA07G03150D	BNAA07G15940D	BNAA07G25510D	BNAA07G29530D	BNAA07G31190D	BNAA08G10700D	BNAA08G30580D	BNAA09G24370D	BNAA09G36930D	BNAA10G07100D	BNAA10G09270D	BNAA10G10590D	BNAA10G17340D	BNAA10G26650D	BNAANNG18390D	BNAANNG21140D	BNAANNG23670D	BNAC01G03290D	BNAC01G25380D	BNAC02G42660D	BNAC03G13590D	BNAC03G31330D	BNAC03G50680D	BNAC03G65310D	BNAC04G08780D	BNAC04G09710D	BNAC04G55430D	BNAC05G00850D	BNAC05G08230D	BNAC05G14320D	BNAC05G24530D	BNAC06G08810D	BNAC06G14360D
GO:0000289	nuclear-transcribed mRNA poly(A) tail shortening	3	9536	14	97888	0.108984	BNAA02G05510D	BNAA06G38950D	BNAC03G54940D
GO:0000290	deadenylation-dependent decapping of nuclear-transcribed mRNA	2	9536	8	97888	0.143667	BNAA07G20490D	BNAC06G20100D
GO:0000302	response to reactive oxygen species	30	9536	169	97888	0.000491469	BNAA01G09690D	BNAA01G34910D	BNAA03G00260D	BNAA03G20470D	BNAA03G26220D	BNAA05G29600D	BNAA06G04380D	BNAA08G08300D	BNAA08G14870D	BNAA09G49190D	BNAA09G52050D	BNAA10G19900D	BNAANNG31620D	BNAC01G10080D	BNAC01G11370D	BNAC03G00160D	BNAC03G24480D	BNAC03G31650D	BNAC03G62580D	BNAC03G62890D	BNAC03G73200D	BNAC05G05550D	BNAC05G43920D	BNAC06G15730D	BNAC07G35520D	BNAC08G27000D	BNAC08G43490D	BNAC09G43620D	BNACNNG01660D	BNACNNG51520D
GO:0000303	response to superoxide	24	9536	140	97888	0.00233014	BNAA01G03130D	BNAA01G10580D	BNAA01G36840D	BNAA03G20470D	BNAA05G01520D	BNAA05G20140D	BNAA06G38330D	BNAA07G29650D	BNAA07G39030D	BNAA09G40600D	BNAANNG05310D	BNAC01G04390D	BNAC01G12100D	BNAC01G32460D	BNAC03G24480D	BNAC04G01070D	BNAC05G12650D	BNAC05G24350D	BNAC05G28860D	BNAC05G31510D	BNAC07G18200D	BNAC07G40100D	BNACNNG35940D	BNACNNG53220D
GO:0000307	cyclin-dependent protein kinase holoenzyme complex	1	9536	6	97888	0.350139	BNAA07G32850D
GO:0000325	plant-type vacuole	36	9536	189	97888	4.05111e-05	BNAA02G24770D	BNAA03G28760D	BNAA03G28770D	BNAA03G28780D	BNAA03G32640D	BNAA03G32680D	BNAA03G32690D	BNAA04G09380D	BNAA06G03880D	BNAA06G35880D	BNAA07G18020D	BNAA08G16770D	BNAA09G26130D	BNAA09G53000D	BNAANNG15200D	BNAC01G00150D	BNAC01G04210D	BNAC02G28880D	BNAC02G32860D	BNAC02G39600D	BNAC03G33880D	BNAC03G33890D	BNAC03G33900D	BNAC03G60340D	BNAC03G73610D	BNAC04G31610D	BNAC05G09640D	BNAC05G23280D	BNAC05G24420D	BNAC06G01910D	BNAC06G16860D	BNAC06G39330D	BNAC07G25260D	BNACNNG53190D	BNACNNG57990D	BNACNNG71820D
GO:0000327	lytic vacuole within protein storage vacuole	1	9536	6	97888	0.350139	BNAC08G19950D
GO:0000338	protein deneddylation	8	9536	24	97888	0.00115561	BNAA01G15560D	BNAA03G42380D	BNAA04G06270D	BNAA07G18930D	BNAA09G38820D	BNAC01G18480D	BNAC05G18210D	BNACNNG13480D
GO:0000339	RNA cap binding	2	9536	16	97888	0.271214	BNAA06G36240D	BNAA08G08530D
GO:0000340	RNA 7-methylguanosine cap binding	4	9536	6	97888	0.00110002	BNAA04G07440D	BNAA08G29940D	BNAC04G29650D	BNAC08G07950D
GO:0000354	cis assembly of pre-catalytic spliceosome	1	9536	2	97888	0.175856	BNAA05G12150D
GO:0000381	regulation of alternative mRNA splicing, via spliceosome	3	9536	14	97888	0.108984	BNAA03G12420D	BNAA09G34090D	BNAC03G15180D
GO:0000398	mRNA splicing, via spliceosome	73	9536	429	97888	9.89395e-07	BNAA01G29940D	BNAA01G30930D	BNAA01G35820D	BNAA02G00880D	BNAA03G03240D	BNAA03G17170D	BNAA03G25610D	BNAA04G02470D	BNAA04G12610D	BNAA04G14000D	BNAA05G00380D	BNAA05G21540D	BNAA05G27670D	BNAA05G28820D	BNAA06G06930D	BNAA06G11140D	BNAA06G30610D	BNAA06G36240D	BNAA06G37780D	BNAA07G32560D	BNAA07G33370D	BNAA08G09450D	BNAA08G13850D	BNAA08G14210D	BNAA08G30960D	BNAA09G36630D	BNAA09G45180D	BNAA09G47020D	BNAA09G48240D	BNAA09G56240D	BNAA10G21260D	BNAANNG01680D	BNAANNG22220D	BNAC01G28990D	BNAC01G37560D	BNAC01G37840D	BNAC03G04670D	BNAC03G16170D	BNAC03G20680D	BNAC03G30050D	BNAC03G45020D	BNAC03G55820D	BNAC03G75260D
GO:0000412	histone peptidyl-prolyl isomerization	3	9536	6	97888	0.013593	BNAA01G14720D	BNAA03G47310D	BNAC07G39530D
GO:0000413	protein peptidyl-prolyl isomerization	10	9536	101	97888	0.131671	BNAA01G17950D	BNAA03G08310D	BNAA03G57730D	BNAA03G57740D	BNAA05G30740D	BNAA10G14280D	BNAC05G45190D	BNAC08G10870D	BNAC09G36600D	BNACNNG32180D
GO:0000447	endonucleolytic cleavage in ITS1 to separate SSU-rRNA from 5.8S rRNA and LSU-rRNA from tricistronic rRNA transcript (SSU-rRNA, 5.8S rRNA, LSU-rRNA)	16	9536	29	97888	1.1671e-09	BNAA02G15960D	BNAA03G17540D	BNAA04G14320D	BNAA07G16150D	BNAA07G23080D	BNAA07G30140D	BNAA09G03840D	BNAA09G54920D	BNAC02G21380D	BNAC02G39820D	BNAC04G36490D	BNAC06G24350D	BNAC06G33580D	BNAC06G42550D	BNAC07G24350D	BNAC08G24870D
GO:0000453	enzyme-directed rRNA 2'-O-methylation	2	9536	4	97888	0.0463847	BNAA03G47600D	BNAC07G39880D
GO:0000461	endonucleolytic cleavage to generate mature 3'-end of SSU-rRNA from (SSU-rRNA, 5.8S rRNA, LSU-rRNA)	15	9536	22	97888	5.57101e-11	BNAA02G15960D	BNAA04G14320D	BNAA07G16150D	BNAA07G23080D	BNAA07G30140D	BNAA09G03840D	BNAA09G54920D	BNAC02G21380D	BNAC02G39820D	BNAC04G36490D	BNAC06G24350D	BNAC06G33580D	BNAC06G42550D	BNAC07G24350D	BNAC08G24870D
GO:0000462	maturation of SSU-rRNA from tricistronic rRNA transcript (SSU-rRNA, 5.8S rRNA, LSU-rRNA)	27	9536	57	97888	3.11778e-13	BNAA01G33350D	BNAA02G04810D	BNAA03G07060D	BNAA03G16530D	BNAA03G57330D	BNAA05G08130D	BNAA05G27530D	BNAA05G33140D	BNAA06G16180D	BNAA06G29060D	BNAA09G51640D	BNAA10G15110D	BNAANNG07600D	BNAANNG10730D	BNAANNG11460D	BNAANNG39250D	BNAC02G39500D	BNAC03G08960D	BNAC03G19950D	BNAC03G33630D	BNAC03G37210D	BNAC04G09160D	BNAC05G41690D	BNAC05G46950D	BNAC05G47390D	BNAC09G37460D	BNACNNG36150D
GO:0000463	maturation of LSU-rRNA from tricistronic rRNA transcript (SSU-rRNA, 5.8S rRNA, LSU-rRNA)	17	9536	28	97888	4.40867e-11	BNAA02G19450D	BNAA02G27070D	BNAA02G36270D	BNAA03G21030D	BNAA03G30650D	BNAA05G04600D	BNAA05G28950D	BNAA06G35050D	BNAA09G18530D	BNAANNG13110D	BNAC01G44960D	BNAC02G33760D	BNAC03G35930D	BNAC05G43420D	BNAC06G19470D	BNAC07G20640D	BNAC09G20460D
GO:0000466	maturation of 5.8S rRNA from tricistronic rRNA transcript (SSU-rRNA, 5.8S rRNA, LSU-rRNA)	1	9536	1	97888	0.0974175	BNAC03G06550D
GO:0000469	cleavage involved in rRNA processing	1	9536	5	97888	0.323273	BNAA04G11000D
GO:0000478	endonucleolytic cleavage involved in rRNA processing	18	9536	58	97888	4.62012e-06	BNAA01G34740D	BNAA02G00910D	BNAA02G21230D	BNAA03G17540D	BNAA03G25240D	BNAA05G36400D	BNAA06G03420D	BNAA09G53020D	BNAC01G05670D	BNAC01G13870D	BNAC01G23930D	BNAC03G29670D	BNAC06G40890D	BNAC08G03190D	BNAC09G12750D	BNAC09G23090D	BNACNNG38220D	BNACNNG45920D
GO:0000491	small nucleolar ribonucleoprotein complex assembly	1	9536	4	97888	0.28653	BNAC09G39360D
GO:0000502	proteasome complex	51	9536	274	97888	2.86355e-06	BNAA01G07860D	BNAA02G04630D	BNAA02G07760D	BNAA02G28940D	BNAA03G01760D	BNAA03G07840D	BNAA03G27790D	BNAA03G32770D	BNAA03G38250D	BNAA03G49280D	BNAA04G19020D	BNAA06G36950D	BNAA07G04410D	BNAA07G20430D	BNAA07G26260D	BNAA08G01010D	BNAA08G13550D	BNAA08G16980D	BNAA08G18140D	BNAA09G12190D	BNAA09G15700D	BNAA09G31830D	BNAA09G54190D	BNAA10G06830D	BNAA10G22270D	BNAANNG30740D	BNAC01G09460D	BNAC01G16680D	BNAC01G27310D	BNAC02G10830D	BNAC02G30020D	BNAC03G32840D	BNAC03G37870D	BNAC03G58920D	BNAC03G60090D	BNAC03G69900D	BNAC04G12080D	BNAC04G17690D	BNAC04G43310D	BNAC05G17050D	BNAC05G48440D	BNAC06G36630D	BNAC07G04250D
GO:0000578	embryonic axis specification	5	9536	22	97888	0.0404464	BNAA02G16240D	BNAA07G22870D	BNAC02G21740D	BNAC06G23830D	BNAC08G01190D
GO:0000712	resolution of meiotic recombination intermediates	3	9536	24	97888	0.217471	BNAA02G05420D	BNAC04G33140D	BNAC07G26460D
GO:0000737	DNA catabolic process, endonucleolytic	1	9536	6	97888	0.350139	BNAA10G26920D
GO:0000740	nuclear membrane fusion	1	9536	4	97888	0.28653	BNAANNG08020D
GO:0000741	karyogamy	37	9536	189	97888	1.80434e-05	BNAA01G06010D	BNAA01G06210D	BNAA01G28910D	BNAA01G35820D	BNAA03G01910D	BNAA04G27370D	BNAA05G26770D	BNAA05G34050D	BNAA06G13730D	BNAA06G28690D	BNAA07G00440D	BNAA08G00550D	BNAA08G13850D	BNAA08G27620D	BNAA09G09620D	BNAA09G25070D	BNAA09G36340D	BNAA09G50790D	BNAA10G02220D	BNAANNG08020D	BNAANNG24490D	BNAC01G07270D	BNAC02G39760D	BNAC02G48360D	BNAC03G02430D	BNAC03G70440D	BNAC04G15760D	BNAC04G49920D	BNAC04G55100D	BNAC05G02140D	BNAC05G15150D	BNAC05G40790D	BNAC05G48650D	BNAC07G28050D	BNAC08G00370D	BNAC08G12890D	BNAC08G43560D
GO:0000774	adenyl-nucleotide exchange factor activity	3	9536	26	97888	0.227586	BNAA09G32460D	BNAC05G43540D	BNAC09G31720D
GO:0000776	kinetochore	2	9536	17	97888	0.277433	BNAA01G26020D	BNAC01G33260D
GO:0000777	condensed chromosome kinetochore	3	9536	28	97888	0.233611	BNAA01G26020D	BNAC01G33260D	BNAC03G68380D
GO:0000781	chromosome, telomeric region	2	9536	17	97888	0.277433	BNAA03G04520D	BNAC03G06060D
GO:0000789	cytoplasmic chromatin	2	9536	6	97888	0.0944722	BNAA07G38730D	BNAC06G28300D
GO:0000813	ESCRT I complex	8	9536	23	97888	0.0008535	BNAA03G32250D	BNAA05G07690D	BNAA08G09700D	BNAA08G31140D	BNAC01G12850D	BNAC03G37540D	BNAC04G27600D	BNACNNG26830D
GO:0000814	ESCRT II complex	2	9536	11	97888	0.207511	BNAA01G09800D	BNAC09G50330D
GO:0000815	ESCRT III complex	7	9536	41	97888	0.0573814	BNAA03G38190D	BNAA03G49380D	BNAA10G02290D	BNAANNG10150D	BNAC03G11080D	BNAC03G45010D	BNAC03G50440D
GO:0000823	inositol-1,4,5-trisphosphate 6-kinase activity	2	9536	6	97888	0.0944722	BNAA10G23820D	BNAC09G48570D
GO:0000824	inositol tetrakisphosphate 3-kinase activity	2	9536	6	97888	0.0944722	BNAA10G23820D	BNAC09G48570D
GO:0000902	cell morphogenesis	77	9536	322	97888	6.43895e-14	BNAA01G04200D	BNAA01G29820D	BNAA02G24770D	BNAA02G31320D	BNAA03G02060D	BNAA03G32820D	BNAA03G33090D	BNAA03G33120D	BNAA03G34950D	BNAA03G37190D	BNAA03G54410D	BNAA03G56190D	BNAA03G58510D	BNAA04G09380D	BNAA04G27540D	BNAA05G16010D	BNAA06G18030D	BNAA06G18240D	BNAA06G33370D	BNAA06G35880D	BNAA06G37700D	BNAA07G09410D	BNAA07G37260D	BNAA08G16770D	BNAA08G24380D	BNAA09G32070D	BNAA09G37140D	BNAA10G02260D	BNAA10G06820D	BNAA10G15060D	BNAANNG30450D	BNAC01G00150D	BNAC01G04210D	BNAC01G05650D	BNAC01G24570D	BNAC01G30490D	BNAC01G44830D	BNAC02G32860D	BNAC03G03100D	BNAC03G03110D	BNAC03G07140D	BNAC03G07150D	BNAC03G10070D
GO:0000917	barrier septum assembly	1	9536	10	97888	0.387295	BNAA10G11950D
GO:0000919	cell plate assembly	4	9536	22	97888	0.104118	BNAA05G36780D	BNAC05G33000D	BNACNNG02730D	BNACNNG16630D
GO:0000932	cytoplasmic mRNA processing body	22	9536	98	97888	0.000102741	BNAA02G04210D	BNAA02G24890D	BNAA03G02010D	BNAA03G12420D	BNAA03G27050D	BNAA06G04810D	BNAA06G21290D	BNAA07G20490D	BNAA08G08530D	BNAA09G06260D	BNAA09G44310D	BNAA10G14430D	BNAA10G15730D	BNAANNG13680D	BNAC02G33040D	BNAC03G15180D	BNAC05G06060D	BNAC05G40070D	BNAC06G20100D	BNAC09G36770D	BNAC09G38310D	BNACNNG02200D
GO:0000938	GARP complex	2	9536	18	97888	0.281708	BNAA07G29240D	BNAC06G32400D
GO:0000977	RNA polymerase II regulatory region sequence-specific DNA binding	2	9536	2	97888	0.00948926	BNAA10G24890D	BNAC09G49820D
GO:0000987	core promoter proximal region sequence-specific DNA binding	4	9536	24	97888	0.123218	BNAA10G24410D	BNAA10G24890D	BNAC09G49010D	BNAC09G49820D
GO:0001046	core promoter sequence-specific DNA binding	7	9536	32	97888	0.0216021	BNAA03G04160D	BNAA05G00710D	BNAA10G20210D	BNAC03G05760D	BNAC04G51450D	BNAC04G52400D	BNAC09G44020D
GO:0001047	core promoter binding	2	9536	2	97888	0.00948926	BNAA09G14960D	BNACNNG71510D
GO:0001053	plastid sigma factor activity	2	9536	19	97888	0.284179	BNAA04G04490D	BNAC04G26820D
GO:0001054	RNA polymerase I activity	2	9536	9	97888	0.166723	BNAA09G36960D	BNAC08G28670D
GO:0001055	RNA polymerase II activity	2	9536	17	97888	0.277433	BNAANNG38860D	BNAC08G11060D
GO:0001056	RNA polymerase III activity	1	9536	1	97888	0.0974175	BNAA02G06560D
GO:0001072	RNA binding transcription antitermination factor activity	4	9536	4	97888	9.0012e-05	BNAANNG08850D	BNAANNG08880D	BNAC06G11760D	BNACNNG24070D
GO:0001078	RNA polymerase II core promoter proximal region sequence-specific DNA binding transcription factor activity involved in negative regulation of transcription	2	9536	2	97888	0.00948926	BNAA10G24890D	BNAC09G49820D
GO:0001104	RNA polymerase II transcription cofactor activity	3	9536	30	97888	0.235858	BNAA05G33870D	BNAA07G09420D	BNAC05G47070D
GO:0001510	RNA methylation	422	9536	859	97888	6.01762e-193	BNAA01G02490D	BNAA01G05130D	BNAA01G06210D	BNAA01G09540D	BNAA01G14310D	BNAA01G14370D	BNAA01G14720D	BNAA01G14860D	BNAA01G16130D	BNAA01G18390D	BNAA01G19300D	BNAA01G20630D	BNAA01G23660D	BNAA01G24550D	BNAA01G24800D	BNAA01G28910D	BNAA01G33350D	BNAA01G33400D	BNAA01G33870D	BNAA02G02540D	BNAA02G04810D	BNAA02G05660D	BNAA02G05840D	BNAA02G06710D	BNAA02G08530D	BNAA02G13140D	BNAA02G15960D	BNAA02G19450D	BNAA02G21230D	BNAA02G21770D	BNAA02G21980D	BNAA02G23000D	BNAA02G24100D	BNAA02G30400D	BNAA02G36270D	BNAA03G05300D	BNAA03G05840D	BNAA03G06930D	BNAA03G08540D	BNAA03G08590D	BNAA03G09210D	BNAA03G10670D	BNAA03G13520D
GO:0001558	regulation of cell growth	4	9536	37	97888	0.202089	BNAA01G19300D	BNAA03G41480D	BNAC01G23260D	BNAC08G23130D
GO:0001560	regulation of cell growth by extracellular stimulus	3	9536	8	97888	0.0310078	BNAA02G07780D	BNAA07G00460D	BNACNNG43090D
GO:0001561	fatty acid alpha-oxidation	2	9536	7	97888	0.119378	BNAA05G33880D	BNAC05G46590D
GO:0001578	microtubule bundle formation	2	9536	14	97888	0.25246	BNAA06G29210D	BNAC07G27520D
GO:0001653	peptide receptor activity	26	9536	190	97888	0.0184931	BNAA01G01870D	BNAA01G03510D	BNAA01G29140D	BNAA02G26260D	BNAA03G53440D	BNAA04G03570D	BNAA05G00790D	BNAA06G18520D	BNAA08G11770D	BNAA08G13760D	BNAA08G14950D	BNAA08G16980D	BNAC01G03000D	BNAC01G36570D	BNAC03G44170D	BNAC03G60090D	BNAC03G66580D	BNAC04G00430D	BNAC04G25460D	BNAC06G43210D	BNAC07G38080D	BNAC07G45710D	BNAC07G47640D	BNAC08G13010D	BNACNNG02410D	BNACNNG15010D
GO:0001664	G-protein coupled receptor binding	6	9536	22	97888	0.0123645	BNAA05G16520D	BNAA08G11230D	BNAA09G40600D	BNAC01G04010D	BNAC03G66160D	BNAC07G45020D
GO:0001666	response to hypoxia	47	9536	337	97888	0.00299943	BNAA01G10030D	BNAA01G10580D	BNAA01G29490D	BNAA01G34500D	BNAA01G36840D	BNAA02G31290D	BNAA02G33910D	BNAA03G08110D	BNAA03G15030D	BNAA05G20140D	BNAA05G35560D	BNAA05G36790D	BNAA06G11610D	BNAA06G18440D	BNAA06G22900D	BNAA06G28580D	BNAA08G15260D	BNAA08G23190D	BNAA09G45030D	BNAA10G09270D	BNAA10G14710D	BNAA10G26380D	BNAANNG20420D	BNAC01G02210D	BNAC01G12100D	BNAC01G32460D	BNAC01G33090D	BNAC02G39850D	BNAC02G42720D	BNAC02G48360D	BNAC03G10290D	BNAC03G18050D	BNAC03G50570D	BNAC03G55440D	BNAC03G69940D	BNAC05G13450D	BNAC05G31510D	BNAC05G33010D	BNAC05G39400D	BNAC07G13140D	BNAC07G28230D	BNAC08G08610D	BNAC08G17310D
GO:0001673	male germ cell nucleus	2	9536	10	97888	0.188104	BNAA09G34480D	BNAC08G25410D
GO:0001676	long-chain fatty acid metabolic process	13	9536	97	97888	0.0604822	BNAA01G18160D	BNAA03G29320D	BNAA06G10400D	BNAA06G24040D	BNAANNG19690D	BNAC01G15670D	BNAC03G34500D	BNAC03G49190D	BNAC05G12010D	BNAC05G49890D	BNAC08G16750D	BNAC09G31620D	BNACNNG35000D
GO:0001678	cellular glucose homeostasis	4	9536	24	97888	0.123218	BNAA09G10080D	BNAA10G05030D	BNAC07G01200D	BNACNNG58160D
GO:0001709	cell fate determination	2	9536	19	97888	0.284179	BNAANNG09920D	BNAC05G02040D
GO:0001729	ceramide kinase activity	1	9536	2	97888	0.175856	BNAA03G13210D
GO:0001731	formation of translation preinitiation complex	41	9536	74	97888	1.24053e-22	BNAA01G03600D	BNAA02G11620D	BNAA02G28950D	BNAA03G27790D	BNAA03G56560D	BNAA04G02470D	BNAA05G05600D	BNAA05G27670D	BNAA06G06660D	BNAA06G27850D	BNAA07G25580D	BNAA08G11850D	BNAA09G21660D	BNAA09G35610D	BNAA09G36630D	BNAA09G50640D	BNAA10G02410D	BNAANNG38210D	BNAC02G36850D	BNAC03G22380D	BNAC03G29390D	BNAC03G32840D	BNAC03G66710D	BNAC04G24310D	BNAC04G34560D	BNAC04G53310D	BNAC04G55530D	BNAC05G02310D	BNAC05G08330D	BNAC05G41840D	BNAC05G48440D	BNAC06G27390D	BNAC07G29100D	BNAC07G38130D	BNAC08G27050D	BNAC08G28210D	BNAC08G43770D	BNAC09G23910D	BNACNNG24840D	BNACNNG36950D	BNAUNNG00080D
GO:0001789	G-protein coupled receptor signaling pathway, coupled to S1P second messenger	1	9536	2	97888	0.175856	BNAA09G40600D
GO:0001881	receptor recycling	2	9536	4	97888	0.0463847	BNAA06G17120D	BNAC03G57240D
GO:0001887	selenium compound metabolic process	5	9536	14	97888	0.00697914	BNAA03G27620D	BNAA03G36860D	BNAA05G16830D	BNAC02G16260D	BNACNNG62800D
GO:0001927	exocyst assembly	2	9536	6	97888	0.0944722	BNAA07G21240D	BNAC06G21600D
GO:0001932	regulation of protein phosphorylation	2	9536	4	97888	0.0463847	BNAA08G16920D	BNAC03G60160D
GO:0001944	vasculature development	22	9536	94	97888	5.49521e-05	BNAA01G34910D	BNAA02G25110D	BNAA06G35500D	BNAA07G08440D	BNAA08G08300D	BNAA08G08310D	BNAA08G11220D	BNAA08G18380D	BNAA09G21860D	BNAANNG15380D	BNAANNG21280D	BNAC01G10080D	BNAC01G10100D	BNAC03G65740D	BNAC03G66140D	BNAC07G20040D	BNAC09G24050D	BNACNNG05080D	BNACNNG55420D	BNACNNG60520D	BNACNNG63180D	BNACNNG67070D
GO:0002020	protease binding	10	9536	45	97888	0.00678648	BNAA02G35000D	BNAA03G59360D	BNAA10G27060D	BNAC02G31430D	BNAC05G50350D	BNAC06G01970D	BNAC06G39330D	BNAC09G44870D	BNACNNG03460D	BNACNNG53190D
GO:0002181	cytoplasmic translation	97	9536	162	97888	1.07063e-55	BNAA01G15390D	BNAA02G08520D	BNAA02G13140D	BNAA02G19450D	BNAA02G27070D	BNAA02G36270D	BNAA03G10640D	BNAA03G17310D	BNAA03G29070D	BNAA03G30580D	BNAA03G34910D	BNAA03G40630D	BNAA03G42820D	BNAA03G43030D	BNAA04G29060D	BNAA05G03710D	BNAA05G06920D	BNAA05G28850D	BNAA05G31670D	BNAA06G12670D	BNAA06G28570D	BNAA06G35050D	BNAA07G08800D	BNAA07G10030D	BNAA07G20750D	BNAA07G26380D	BNAA07G31210D	BNAA07G31400D	BNAA07G33800D	BNAA07G38870D	BNAA08G08270D	BNAA08G19000D	BNAA08G20570D	BNAA08G22590D	BNAA08G30370D	BNAA09G18530D	BNAA09G27910D	BNAA09G29970D	BNAA09G33960D	BNAA09G35340D	BNAA09G44020D	BNAA09G44520D	BNAA10G10840D
GO:0002213	defense response to insect	23	9536	163	97888	0.0184681	BNAA01G12900D	BNAA01G18160D	BNAA02G08270D	BNAA03G29320D	BNAA03G45730D	BNAA06G10400D	BNAA06G38950D	BNAA10G11280D	BNAA10G11290D	BNAANNG19690D	BNAC01G15670D	BNAC01G41470D	BNAC02G11750D	BNAC03G34500D	BNAC03G54940D	BNAC05G12010D	BNAC05G49890D	BNAC07G25290D	BNAC07G37950D	BNAC08G16750D	BNAC09G31620D	BNAC09G32980D	BNACNNG35000D
GO:0002215	defense response to nematode	1	9536	4	97888	0.28653	BNAC01G21880D
GO:0002229	defense response to oomycetes	12	9536	48	97888	0.00126797	BNAA01G03510D	BNAA01G34610D	BNAA02G01150D	BNAA02G04190D	BNAA04G12790D	BNAA08G11770D	BNAA08G16100D	BNAC02G40040D	BNAC03G60820D	BNAC03G66580D	BNAC09G35640D	BNACNNG39070D
GO:0002230	positive regulation of defense response to virus by host	2	9536	10	97888	0.188104	BNAC03G06680D	BNAC09G42620D
GO:0002237	response to molecule of bacterial origin	63	9536	336	97888	1.88394e-07	BNAA01G33670D	BNAA02G35120D	BNAA03G04280D	BNAA03G07160D	BNAA03G14520D	BNAA03G24890D	BNAA03G37660D	BNAA03G38480D	BNAA03G55230D	BNAA04G21900D	BNAA04G22430D	BNAA05G25490D	BNAA05G36230D	BNAA06G17340D	BNAA06G30820D	BNAA06G40690D	BNAA07G10570D	BNAA07G14550D	BNAA07G20110D	BNAA07G35260D	BNAA08G11930D	BNAA08G20890D	BNAA08G26050D	BNAA09G04550D	BNAA09G57210D	BNAA10G16420D	BNAANNG09800D	BNAANNG23990D	BNAANNG26330D	BNAANNG29590D	BNAANNG32610D	BNAC01G05180D	BNAC02G08130D	BNAC02G26030D	BNAC02G35980D	BNAC02G40040D	BNAC03G09080D	BNAC03G16740D	BNAC03G27280D	BNAC03G44170D	BNAC03G44690D	BNAC03G45290D	BNAC04G46930D
GO:0002239	response to oomycetes	4	9536	12	97888	0.0196304	BNAA01G28810D	BNAA05G24230D	BNAC01G36130D	BNACNNG78710D
GO:0002240	response to molecule of oomycetes origin	2	9536	9	97888	0.166723	BNAA01G10580D	BNAC01G12100D
GO:0002540	leukotriene production involved in inflammatory response	1	9536	4	97888	0.28653	BNAA04G07970D
GO:0002679	respiratory burst involved in defense response	250	9536	529	97888	1.51369e-109	BNAA01G03130D	BNAA01G03510D	BNAA01G09690D	BNAA01G10750D	BNAA01G10770D	BNAA01G12270D	BNAA01G17860D	BNAA01G23930D	BNAA01G28970D	BNAA01G34790D	BNAA01G34910D	BNAA01G37220D	BNAA02G05510D	BNAA02G07020D	BNAA02G12360D	BNAA02G18180D	BNAA02G25110D	BNAA02G31140D	BNAA02G31820D	BNAA03G04280D	BNAA03G14520D	BNAA03G16430D	BNAA03G17210D	BNAA03G17820D	BNAA03G18420D	BNAA03G18670D	BNAA03G18680D	BNAA03G18900D	BNAA03G22470D	BNAA03G31960D	BNAA03G31980D	BNAA03G34270D	BNAA03G35310D	BNAA03G37010D	BNAA03G39390D	BNAA03G40020D	BNAA03G44600D	BNAA03G51590D	BNAA03G55230D	BNAA03G57320D	BNAA03G59960D	BNAA03G60150D	BNAA04G05470D
GO:0002752	cell surface pattern recognition receptor signaling pathway	2	9536	2	97888	0.00948926	BNAA05G19600D	BNAC05G30720D
GO:0003002	regionalization	8	9536	70	97888	0.133173	BNAA05G23190D	BNAA05G28820D	BNAA07G35010D	BNAA08G29080D	BNAC01G35240D	BNAC05G36590D	BNAC05G43300D	BNAC06G07540D
GO:0003689	DNA clamp loader activity	1	9536	8	97888	0.380326	BNAA02G05420D
GO:0003691	double-stranded telomeric DNA binding	4	9536	33	97888	0.188659	BNAA03G04520D	BNAA06G37640D	BNAC03G06060D	BNAC06G02930D
GO:0003697	single-stranded DNA binding	14	9536	118	97888	0.0849516	BNAA02G00880D	BNAA03G03240D	BNAA05G21580D	BNAA10G21260D	BNAANNG08850D	BNAANNG08880D	BNAC02G48360D	BNAC03G04670D	BNAC04G33140D	BNAC05G34590D	BNAC06G11760D	BNACNNG24070D	BNACNNG36790D	BNACNNG77050D
GO:0003723	RNA binding	351	9536	2127	97888	3.49664e-23	BNAA01G01470D	BNAA01G01650D	BNAA01G10100D	BNAA01G14860D	BNAA01G16490D	BNAA01G18390D	BNAA01G19300D	BNAA01G20630D	BNAA01G22910D	BNAA01G26250D	BNAA01G30930D	BNAA01G32410D	BNAA01G33060D	BNAA01G33870D	BNAA01G34650D	BNAA01G34740D	BNAA01G35820D	BNAA02G02770D	BNAA02G03010D	BNAA02G05510D	BNAA02G05660D	BNAA02G08040D	BNAA02G14660D	BNAA02G19410D	BNAA02G21230D	BNAA02G21770D	BNAA02G24890D	BNAA02G28060D	BNAA02G33080D	BNAA03G00440D	BNAA03G02010D	BNAA03G03240D	BNAA03G05660D	BNAA03G06930D	BNAA03G08540D	BNAA03G11820D	BNAA03G12420D	BNAA03G13080D	BNAA03G13280D	BNAA03G14550D	BNAA03G18630D	BNAA03G24430D	BNAA03G25240D
GO:0003724	RNA helicase activity	5	9536	26	97888	0.0670591	BNAA01G35820D	BNAA02G24890D	BNAA05G28820D	BNAC02G33040D	BNAC05G43300D
GO:0003725	double-stranded RNA binding	7	9536	68	97888	0.155538	BNAA02G00880D	BNAA03G00440D	BNAA03G03240D	BNAA10G21260D	BNAC03G04670D	BNAC07G36800D	BNACNNG77050D
GO:0003729	mRNA binding	44	9536	166	97888	3.85526e-10	BNAA01G14790D	BNAA02G30400D	BNAA03G17150D	BNAA03G27290D	BNAA03G30650D	BNAA03G37610D	BNAA04G02520D	BNAA04G29230D	BNAA05G07210D	BNAA05G27190D	BNAA05G28950D	BNAA06G29980D	BNAA06G37780D	BNAA07G05210D	BNAA07G16820D	BNAA08G02950D	BNAA09G03130D	BNAA09G34920D	BNAA09G35790D	BNAA10G14430D	BNAANNG09380D	BNAANNG13110D	BNAC01G17430D	BNAC01G44960D	BNAC02G38740D	BNAC03G20660D	BNAC03G22740D	BNAC03G32290D	BNAC03G35930D	BNAC03G44740D	BNAC03G73560D	BNAC04G08010D	BNAC04G24960D	BNAC04G40330D	BNAC05G06630D	BNAC05G41290D	BNAC05G43420D	BNAC06G02320D	BNAC07G26730D	BNAC08G03210D	BNAC08G27290D	BNAC09G36770D	BNACNNG21840D
GO:0003735	structural constituent of ribosome	605	9536	1420	97888	1.67886e-235	BNAA01G01470D	BNAA01G02490D	BNAA01G03150D	BNAA01G05130D	BNAA01G05390D	BNAA01G06210D	BNAA01G07430D	BNAA01G08920D	BNAA01G09540D	BNAA01G14310D	BNAA01G14960D	BNAA01G15390D	BNAA01G16130D	BNAA01G20630D	BNAA01G21860D	BNAA01G23850D	BNAA01G24800D	BNAA01G27990D	BNAA01G32660D	BNAA01G33350D	BNAA01G33400D	BNAA01G34650D	BNAA02G00470D	BNAA02G04810D	BNAA02G05660D	BNAA02G06710D	BNAA02G07620D	BNAA02G08230D	BNAA02G08520D	BNAA02G08530D	BNAA02G09260D	BNAA02G13140D	BNAA02G14510D	BNAA02G15960D	BNAA02G19450D	BNAA02G21980D	BNAA02G22240D	BNAA02G23000D	BNAA02G24100D	BNAA02G27070D	BNAA02G30400D	BNAA02G36270D	BNAA03G00720D
GO:0003743	translation initiation factor activity	117	9536	393	97888	6.32229e-29	BNAA01G03600D	BNAA01G16170D	BNAA01G29770D	BNAA01G32370D	BNAA02G08040D	BNAA02G11620D	BNAA02G12000D	BNAA02G17730D	BNAA02G28950D	BNAA03G27790D	BNAA03G37740D	BNAA03G50480D	BNAA03G56560D	BNAA04G02470D	BNAA04G03450D	BNAA04G07440D	BNAA04G20330D	BNAA05G05600D	BNAA05G08930D	BNAA05G27670D	BNAA06G03080D	BNAA06G06660D	BNAA06G07140D	BNAA06G12300D	BNAA06G27850D	BNAA06G32930D	BNAA07G04420D	BNAA07G04550D	BNAA07G20800D	BNAA07G25580D	BNAA07G27940D	BNAA07G33730D	BNAA08G00760D	BNAA08G02900D	BNAA08G08530D	BNAA08G11850D	BNAA08G14130D	BNAA08G16940D	BNAA08G29940D	BNAA09G17080D	BNAA09G21660D	BNAA09G29060D	BNAA09G35240D
GO:0003746	translation elongation factor activity	56	9536	204	97888	4.04538e-13	BNAA02G01120D	BNAA02G04260D	BNAA02G06370D	BNAA03G08920D	BNAA03G17870D	BNAA03G25920D	BNAA04G18010D	BNAA04G20940D	BNAA05G04510D	BNAA05G11320D	BNAA05G16740D	BNAA05G34790D	BNAA06G05540D	BNAA06G12300D	BNAA07G25270D	BNAA07G27940D	BNAA08G17430D	BNAA08G26240D	BNAA09G01140D	BNAA09G22060D	BNAA09G24620D	BNAA09G29060D	BNAA10G06680D	BNAA10G20550D	BNAANNG15460D	BNAANNG31190D	BNAANNG33970D	BNAANNG34020D	BNAC02G40230D	BNAC03G14920D	BNAC03G30500D	BNAC03G57360D	BNAC03G71520D	BNAC03G76140D	BNAC03G76150D	BNAC04G03930D	BNAC04G06710D	BNAC04G13200D	BNAC05G05630D	BNAC05G13930D	BNAC05G20200D	BNAC05G24260D	BNAC05G29420D
GO:0003747	translation release factor activity	8	9536	39	97888	0.020795	BNAA03G48720D	BNAA06G12300D	BNAA06G30550D	BNAA08G24510D	BNAC03G57000D	BNAC05G13930D	BNAC07G26240D	BNAC08G37420D
GO:0003755	peptidyl-prolyl cis-trans isomerase activity	21	9536	181	97888	0.0658135	BNAA01G14720D	BNAA01G17950D	BNAA03G08310D	BNAA03G23820D	BNAA03G47310D	BNAA03G57730D	BNAA03G57740D	BNAA05G30740D	BNAA06G24990D	BNAA08G16920D	BNAA09G35540D	BNAA10G14280D	BNAC03G48580D	BNAC03G60160D	BNAC05G45190D	BNAC07G03770D	BNAC07G39530D	BNAC08G10870D	BNAC08G26990D	BNAC09G36600D	BNACNNG32180D
GO:0003756	protein disulfide isomerase activity	12	9536	80	97888	0.0413525	BNAA05G00500D	BNAA06G01660D	BNAA07G30000D	BNAA09G55010D	BNAC02G33860D	BNAC04G51940D	BNAC05G32320D	BNAC06G33340D	BNAC06G38200D	BNAC06G41290D	BNAC08G19950D	BNAC08G25810D
GO:0003774	motor activity	7	9536	64	97888	0.150175	BNAA02G04890D	BNAA03G56130D	BNAC02G14400D	BNAC03G10110D	BNAC07G17450D	BNACNNG47770D	BNACNNG51610D
GO:0003779	actin binding	33	9536	258	97888	0.0211277	BNAA01G06850D	BNAA01G22050D	BNAA02G06680D	BNAA03G11760D	BNAA05G02390D	BNAA05G11500D	BNAA06G18240D	BNAA08G11150D	BNAA08G13190D	BNAA08G24380D	BNAA09G29730D	BNAA09G35350D	BNAA09G43990D	BNAA10G08460D	BNAA10G29220D	BNAC01G08210D	BNAC01G09180D	BNAC01G28450D	BNAC03G48530D	BNAC03G66050D	BNAC04G02110D	BNAC04G13550D	BNAC05G19270D	BNAC07G17450D	BNAC07G49030D	BNAC07G50870D	BNAC08G28360D	BNAC08G36570D	BNAC09G30960D	BNAC09G33660D	BNACNNG02190D	BNACNNG47770D	BNACNNG66830D
GO:0003824	catalytic activity	103	9536	943	97888	0.0201708	BNAA01G06540D	BNAA01G07970D	BNAA01G12140D	BNAA01G13850D	BNAA01G14950D	BNAA01G30740D	BNAA02G02250D	BNAA02G07140D	BNAA02G28270D	BNAA03G14810D	BNAA03G16020D	BNAA03G18600D	BNAA03G25020D	BNAA03G33660D	BNAA03G42460D	BNAA03G50240D	BNAA04G00340D	BNAA04G00360D	BNAA04G04700D	BNAA04G13980D	BNAA05G24540D	BNAA05G24780D	BNAA06G05220D	BNAA06G09070D	BNAA06G11470D	BNAA06G12110D	BNAA06G21680D	BNAA06G27910D	BNAA07G00260D	BNAA07G10570D	BNAA07G17850D	BNAA07G32800D	BNAA08G05310D	BNAA08G13020D	BNAA08G20890D	BNAA08G26000D	BNAA09G42450D	BNAA09G53100D	BNAA10G06470D	BNAA10G19130D	BNAA10G26840D	BNAA10G28620D	BNAANNG00640D
GO:0003825	alpha,alpha-trehalose-phosphate synthase (UDP-forming) activity	4	9536	31	97888	0.178068	BNAA08G28610D	BNAA09G09720D	BNAC08G01800D	BNACNNG41250D
GO:0003830	beta-1,4-mannosylglycoprotein 4-beta-N-acetylglucosaminyltransferase activity	4	9536	19	97888	0.0750247	BNAA06G32020D	BNAA07G38690D	BNAC06G26260D	BNAC07G24460D
GO:0003838	sterol 24-C-methyltransferase activity	2	9536	7	97888	0.119378	BNAA07G32310D	BNAC06G36760D
GO:0003841	1-acylglycerol-3-phosphate O-acyltransferase activity	4	9536	29	97888	0.164989	BNAA01G13630D	BNAA03G46490D	BNAC07G38760D	BNACNNG08180D
GO:0003843	1,3-beta-D-glucan synthase activity	8	9536	54	97888	0.0756322	BNAA05G07560D	BNAA09G01630D	BNAA10G03730D	BNAC04G08410D	BNAC05G03680D	BNAC05G44800D	BNAC05G52230D	BNAC09G00800D
GO:0003849	3-deoxy-7-phosphoheptulonate synthase activity	9	9536	10	97888	7.10849e-09	BNAA01G03400D	BNAA01G34720D	BNAA08G20870D	BNAA09G30660D	BNAC01G00830D	BNAC01G04680D	BNAC05G17710D	BNAC06G38770D	BNACNNG59540D
GO:0003852	2-isopropylmalate synthase activity	4	9536	25	97888	0.1324	BNAA06G12630D	BNAA09G44550D	BNAC05G14180D	BNAC08G37250D
GO:0003855	3-dehydroquinate dehydratase activity	1	9536	5	97888	0.323273	BNAANNG03180D
GO:0003856	3-dehydroquinate synthase activity	1	9536	4	97888	0.28653	BNAA09G08060D
GO:0003857	3-hydroxyacyl-CoA dehydrogenase activity	3	9536	16	97888	0.136597	BNAC01G09510D	BNAC03G34950D	BNACNNG62430D
GO:0003861	3-isopropylmalate dehydratase activity	5	9536	14	97888	0.00697914	BNAA08G05070D	BNAC03G24020D	BNAC04G52960D	BNAC08G47120D	BNACNNG15040D
GO:0003864	3-methyl-2-oxobutanoate hydroxymethyltransferase activity	1	9536	4	97888	0.28653	BNAA07G38230D
GO:0003866	3-phosphoshikimate 1-carboxyvinyltransferase activity	3	9536	5	97888	0.00752986	BNAA04G26090D	BNAC03G25260D	BNAC04G56880D
GO:0003867	4-aminobutyrate transaminase activity	1	9536	8	97888	0.380326	BNACNNG33690D
GO:0003871	5-methyltetrahydropteroyltriglutamate-homocysteine S-methyltransferase activity	8	9536	12	97888	2.65849e-06	BNAA02G03770D	BNAA03G06790D	BNAA03G28400D	BNAA10G16880D	BNAC03G08690D	BNAC03G33530D	BNAC05G48040D	BNAC09G39920D
GO:0003872	6-phosphofructokinase activity	8	9536	44	97888	0.0358916	BNAA03G10690D	BNAA10G10800D	BNAANNG29210D	BNAC01G05570D	BNAC01G18320D	BNAC03G13370D	BNAC08G35040D	BNAC09G33200D
GO:0003878	ATP citrate synthase activity	4	9536	23	97888	0.113762	BNAA03G02450D	BNAANNG28310D	BNAC03G03460D	BNAC09G47610D
GO:0003881	CDP-diacylglycerol-inositol 3-phosphatidyltransferase activity	3	9536	6	97888	0.013593	BNAA02G13510D	BNAA07G24850D	BNACNNG60250D
GO:0003882	CDP-diacylglycerol-serine O-phosphatidyltransferase activity	2	9536	7	97888	0.119378	BNAA06G38300D	BNAC05G11410D
GO:0003899	DNA-directed RNA polymerase activity	23	9536	219	97888	0.0817359	BNAA01G11530D	BNAA01G37360D	BNAA02G02750D	BNAA02G06560D	BNAA04G04490D	BNAA05G12500D	BNAA07G07550D	BNAA07G33780D	BNAA08G25270D	BNAA09G36960D	BNAANNG38860D	BNAC01G44610D	BNAC02G23580D	BNAC03G42760D	BNAC04G26820D	BNAC04G54470D	BNAC06G29900D	BNAC07G09390D	BNAC08G01900D	BNAC08G11060D	BNAC08G28670D	BNAC09G14590D	BNAC09G47140D
GO:0003905	alkylbase DNA N-glycosylase activity	1	9536	4	97888	0.28653	BNAC05G41040D
GO:0003910	DNA ligase (ATP) activity	2	9536	11	97888	0.207511	BNAA09G49030D	BNAC09G53370D
GO:0003922	GMP synthase (glutamine-hydrolyzing) activity	2	9536	4	97888	0.0463847	BNAA09G12410D	BNAC09G12810D
GO:0003923	GPI-anchor transamidase activity	1	9536	8	97888	0.380326	BNAC05G44830D
GO:0003924	GTPase activity	96	9536	437	97888	1.76246e-14	BNAA01G02660D	BNAA01G06530D	BNAA01G10800D	BNAA01G21890D	BNAA01G22340D	BNAA02G06370D	BNAA02G17730D	BNAA02G31320D	BNAA03G08920D	BNAA03G18170D	BNAA03G25920D	BNAA03G33090D	BNAA03G33120D	BNAA03G50330D	BNAA04G01330D	BNAA04G18010D	BNAA04G20940D	BNAA04G25780D	BNAA05G04510D	BNAA05G11320D	BNAA05G16010D	BNAA05G16520D	BNAA05G16740D	BNAA06G01710D	BNAA06G06060D	BNAA06G12300D	BNAA06G28690D	BNAA06G37700D	BNAA07G19020D	BNAA08G02950D	BNAA08G11230D	BNAA08G17430D	BNAA08G25850D	BNAA08G29820D	BNAA09G01140D	BNAA09G34670D	BNAA09G40600D	BNAA09G45430D	BNAA09G50640D	BNAA10G02410D	BNAA10G04390D	BNAA10G09430D	BNAANNG09960D
GO:0003934	GTP cyclohydrolase I activity	2	9536	6	97888	0.0944722	BNAA01G32400D	BNAC02G38700D
GO:0003935	GTP cyclohydrolase II activity	2	9536	12	97888	0.224757	BNAA06G23420D	BNAC03G49870D
GO:0003938	IMP dehydrogenase activity	1	9536	4	97888	0.28653	BNAC06G39880D
GO:0003951	NAD+ kinase activity	10	9536	57	97888	0.026871	BNAA02G32870D	BNAA06G22880D	BNAA07G01550D	BNAA09G43530D	BNAANNG17540D	BNAC02G42690D	BNAC03G50600D	BNAC05G31250D	BNAC07G03080D	BNAC08G36120D
GO:0003955	NAD(P)H dehydrogenase (quinone) activity	7	9536	38	97888	0.0438023	BNAA02G09580D	BNAA03G11850D	BNAA10G08330D	BNAANNG18230D	BNAC01G02100D	BNAC07G46240D	BNACNNG16580D
GO:0003958	NADPH-hemoprotein reductase activity	6	9536	38	97888	0.0888007	BNAA01G06800D	BNAA03G46760D	BNAANNG10960D	BNAC01G08190D	BNAC01G16350D	BNAC07G42440D
GO:0003962	cystathionine gamma-synthase activity	1	9536	8	97888	0.380326	BNAA03G27620D
GO:0003963	RNA-3'-phosphate cyclase activity	2	9536	5	97888	0.069778	BNAA10G28620D	BNAC06G01190D
GO:0003975	UDP-N-acetylglucosamine-dolichyl-phosphate N-acetylglucosaminephosphotransferase activity	3	9536	7	97888	0.021471	BNAA05G02220D	BNAA09G36570D	BNAC04G01910D
GO:0003978	UDP-glucose 4-epimerase activity	8	9536	27	97888	0.0025654	BNAA01G10650D	BNAA01G13540D	BNAA09G12250D	BNAA09G25900D	BNAC01G12180D	BNAC01G15760D	BNAC05G23640D	BNAC07G38610D
GO:0003979	UDP-glucose 6-dehydrogenase activity	7	9536	11	97888	1.82044e-05	BNAA03G05450D	BNAA04G09140D	BNAA07G14670D	BNAC03G06980D	BNAC05G20270D	BNAC06G12620D	BNAC09G42430D
GO:0003980	UDP-glucose:glycoprotein glucosyltransferase activity	1	9536	4	97888	0.28653	BNAC06G32350D
GO:0003984	acetolactate synthase activity	2	9536	18	97888	0.281708	BNAA03G14730D	BNAC01G25380D
GO:0003985	acetyl-CoA C-acetyltransferase activity	2	9536	14	97888	0.25246	BNAA09G21330D	BNAC09G23740D
GO:0003987	acetate-CoA ligase activity	2	9536	5	97888	0.069778	BNAA04G12330D	BNAC04G33330D
GO:0003988	acetyl-CoA C-acyltransferase activity	3	9536	11	97888	0.067183	BNAA03G15290D	BNAC03G18470D	BNAC04G43560D
GO:0003991	acetylglutamate kinase activity	2	9536	3	97888	0.0256951	BNAA09G36870D	BNAC08G28560D
GO:0003994	aconitate hydratase activity	4	9536	13	97888	0.0255936	BNAA08G14220D	BNAA08G14870D	BNAANNG22230D	BNAC03G62580D
GO:0003995	acyl-CoA dehydrogenase activity	5	9536	28	97888	0.0816256	BNAA01G18160D	BNAA06G24040D	BNAC03G49190D	BNAC05G04350D	BNACNNG35000D
GO:0003997	acyl-CoA oxidase activity	5	9536	18	97888	0.0198259	BNAA01G18160D	BNAA06G24040D	BNAC03G49190D	BNAC05G04350D	BNACNNG35000D
GO:0003999	adenine phosphoribosyltransferase activity	4	9536	15	97888	0.0398069	BNAA08G18960D	BNAA09G27900D	BNAC03G57700D	BNAC05G51080D
GO:0004001	adenosine kinase activity	2	9536	11	97888	0.207511	BNAA10G26640D	BNACNNG02900D
GO:0004004	ATP-dependent RNA helicase activity	25	9536	116	97888	7.41308e-05	BNAA01G29770D	BNAA01G32110D	BNAA02G00880D	BNAA03G03240D	BNAA03G27050D	BNAA05G17280D	BNAA05G36790D	BNAA08G00760D	BNAA09G05930D	BNAA10G21260D	BNAC01G31630D	BNAC01G33090D	BNAC01G37340D	BNAC03G04670D	BNAC03G32450D	BNAC03G38220D	BNAC04G49740D	BNAC05G30220D	BNAC05G33010D	BNAC06G10650D	BNAC08G38420D	BNACNNG02200D	BNACNNG28430D	BNACNNG76770D	BNACNNG77050D
GO:0004012	phospholipid-translocating ATPase activity	1	9536	7	97888	0.368702	BNAC07G17730D
GO:0004013	adenosylhomocysteinase activity	6	9536	12	97888	0.000426531	BNAA01G23510D	BNAA03G57570D	BNAA07G06210D	BNAC03G74050D	BNAC07G07790D	BNACNNG19320D
GO:0004017	adenylate kinase activity	10	9536	25	97888	5.39287e-05	BNAA03G08950D	BNAA03G17110D	BNAA03G23470D	BNAA03G27260D	BNAA04G29220D	BNAA09G06550D	BNAC03G20630D	BNAC03G27800D	BNAC03G32260D	BNAC04G06280D
GO:0004019	adenylosuccinate synthase activity	2	9536	6	97888	0.0944722	BNAA09G36930D	BNAC04G55430D
GO:0004020	adenylylsulfate kinase activity	9	9536	14	97888	9.4481e-07	BNAA01G34620D	BNAA03G38670D	BNAA03G54400D	BNAA08G16110D	BNAA09G08410D	BNAC01G00790D	BNAC07G51290D	BNAC09G08710D	BNACNNG47170D
GO:0004021	L-alanine:2-oxoglutarate aminotransferase activity	8	9536	38	97888	0.0183125	BNAA01G13280D	BNAA06G11610D	BNAA08G23190D	BNAA09G45030D	BNAC05G13450D	BNAC07G13140D	BNAC08G17310D	BNAC08G37860D
GO:0004022	alcohol dehydrogenase (NAD) activity	9	9536	58	97888	0.055438	BNAA08G20830D	BNAANNG05540D	BNAC05G07030D	BNAC05G07040D	BNAC05G07050D	BNAC05G07060D	BNAC08G05970D	BNAC09G38260D	BNACNNG45600D
GO:0004029	aldehyde dehydrogenase (NAD) activity	4	9536	33	97888	0.188659	BNAA03G37390D	BNAC03G43810D	BNAC05G25340D	BNAC09G47240D
GO:0004031	aldehyde oxidase activity	3	9536	14	97888	0.108984	BNAA02G05170D	BNAANNG33020D	BNAUNNG02510D
GO:0004034	aldose 1-epimerase activity	6	9536	40	97888	0.100588	BNAA01G13390D	BNAA01G15080D	BNAA03G27400D	BNAA03G46210D	BNAC01G15540D	BNAC01G17810D
GO:0004042	acetyl-CoA:L-glutamate N-acetyltransferase activity	4	9536	10	97888	0.0102221	BNAA01G00340D	BNAC01G01340D	BNAC04G45220D	BNAC07G46690D
GO:0004044	amidophosphoribosyltransferase activity	2	9536	7	97888	0.119378	BNAA07G03650D	BNACNNG38460D
GO:0004048	anthranilate phosphoribosyltransferase activity	4	9536	8	97888	0.00418229	BNAA02G03850D	BNAA10G16850D	BNAC02G20000D	BNAC09G39860D
GO:0004049	anthranilate synthase activity	7	9536	11	97888	1.82044e-05	BNAA03G01690D	BNAA08G19240D	BNAA09G28350D	BNAA10G24820D	BNAC09G49740D	BNACNNG04780D	BNACNNG57400D
GO:0004055	argininosuccinate synthase activity	1	9536	8	97888	0.380326	BNAA01G14190D
GO:0004057	arginyltransferase activity	1	9536	4	97888	0.28653	BNAC05G41940D
GO:0004061	arylformamidase activity	1	9536	6	97888	0.350139	BNAC07G44780D
GO:0004066	asparagine synthase (glutamine-hydrolyzing) activity	3	9536	24	97888	0.217471	BNAA03G02840D	BNAA09G12410D	BNAC09G12810D
GO:0004067	asparaginase activity	4	9536	10	97888	0.0102221	BNAA01G28190D	BNAA05G23530D	BNAC01G35480D	BNAC05G37230D
GO:0004069	L-aspartate:2-oxoglutarate aminotransferase activity	5	9536	35	97888	0.131592	BNAA01G13280D	BNAA04G28670D	BNAA10G15590D	BNAC04G41630D	BNAC09G54080D
GO:0004072	aspartate kinase activity	3	9536	14	97888	0.108984	BNAA02G01540D	BNAA10G20010D	BNAC09G43800D
GO:0004081	bis(5'-nucleosyl)-tetraphosphatase (asymmetrical) activity	2	9536	10	97888	0.188104	BNAC03G59140D	BNACNNG42410D
GO:0004088	carbamoyl-phosphate synthase (glutamine-hydrolyzing) activity	2	9536	6	97888	0.0944722	BNAA09G26580D	BNAC05G22870D
GO:0004089	carbonate dehydratase activity	10	9536	70	97888	0.0651651	BNAA02G14850D	BNAA06G04110D	BNAA07G12560D	BNAA08G03980D	BNAA08G11540D	BNAC03G17150D	BNAC07G16720D	BNAC08G04620D	BNACNNG31770D	BNACNNG45230D
GO:0004103	choline kinase activity	2	9536	10	97888	0.188104	BNAA07G29470D	BNAC06G32670D
GO:0004107	chorismate synthase activity	3	9536	5	97888	0.00752986	BNAA08G02980D	BNAC05G25830D	BNAC08G03290D
GO:0004108	citrate (Si)-synthase activity	9	9536	22	97888	0.000103463	BNAA03G20770D	BNAA04G25660D	BNAA05G03050D	BNAA07G18040D	BNAC03G24820D	BNAC04G49560D	BNAC04G52580D	BNAC06G16900D	BNAC08G29490D
GO:0004121	cystathionine beta-lyase activity	2	9536	14	97888	0.25246	BNAA01G13280D	BNAA04G03010D
GO:0004126	cytidine deaminase activity	2	9536	9	97888	0.166723	BNAANNG20200D	BNACNNG32980D
GO:0004127	cytidylate kinase activity	4	9536	8	97888	0.00418229	BNAA02G31630D	BNAA09G04210D	BNAC02G48410D	BNAC07G28830D
GO:0004128	cytochrome-b5 reductase activity, acting on NAD(P)H	2	9536	9	97888	0.166723	BNAANNG16000D	BNAC02G07470D
GO:0004129	cytochrome-c oxidase activity	13	9536	56	97888	0.00163493	BNAA01G11000D	BNAA01G37030D	BNAA07G10470D	BNAA07G19310D	BNAA08G09830D	BNAA08G20820D	BNAA09G39850D	BNAC01G35930D	BNAC03G39200D	BNAC03G39210D	BNAC07G13730D	BNAC07G36560D	BNAC08G05980D
GO:0004143	diacylglycerol kinase activity	8	9536	43	97888	0.0325339	BNAA02G32870D	BNAA06G22880D	BNAA07G01550D	BNAA09G43530D	BNAC02G42690D	BNAC03G50600D	BNAC07G03080D	BNAC08G36120D
GO:0004148	dihydrolipoyl dehydrogenase activity	4	9536	11	97888	0.014499	BNAA05G22860D	BNAA06G04090D	BNAC05G36150D	BNAC06G01550D
GO:0004149	dihydrolipoyllysine-residue succinyltransferase activity	6	9536	9	97888	5.27257e-05	BNAA02G09300D	BNAA03G11590D	BNAA10G09340D	BNAC02G13370D	BNAC03G14380D	BNAC09G31840D
GO:0004152	dihydroorotate dehydrogenase activity	2	9536	11	97888	0.207511	BNAA06G26030D	BNAC02G42200D
GO:0004163	diphosphomevalonate decarboxylase activity	1	9536	4	97888	0.28653	BNAC08G25090D
GO:0004165	dodecenoyl-CoA delta-isomerase activity	6	9536	21	97888	0.00996251	BNAA08G05310D	BNAC01G09510D	BNAC02G45280D	BNAC03G34950D	BNAC08G09570D	BNACNNG62430D
GO:0004168	dolichol kinase activity	2	9536	4	97888	0.0463847	BNAANNG31810D	BNAC01G24140D
GO:0004175	endopeptidase activity	17	9536	144	97888	0.0738108	BNAA02G28940D	BNAA03G26940D	BNAA03G38250D	BNAA04G17540D	BNAA07G04410D	BNAA07G20430D	BNAA09G15700D	BNAA09G31830D	BNAANNG18500D	BNAC01G27310D	BNAC03G31900D	BNAC04G41100D	BNAC05G17050D	BNAC07G04250D	BNAC07G24340D	BNAC08G10470D	BNACNNG02060D
GO:0004177	aminopeptidase activity	9	9536	56	97888	0.0484099	BNAA01G19300D	BNAA03G23460D	BNAA03G41480D	BNAA04G14130D	BNAC01G09020D	BNAC01G23260D	BNAC03G27790D	BNAC08G23130D	BNAC08G34140D
GO:0004181	metallocarboxypeptidase activity	1	9536	6	97888	0.350139	BNAC09G16740D
GO:0004197	cysteine-type endopeptidase activity	16	9536	163	97888	0.104506	BNAA01G00690D	BNAA02G34110D	BNAA03G24420D	BNAA07G20380D	BNAA08G04080D	BNAA09G49990D	BNAC01G01680D	BNAC02G30040D	BNAC02G48830D	BNAC03G29050D	BNAC03G61580D	BNAC05G24930D	BNAC06G19910D	BNAC06G39740D	BNAC07G09200D	BNAC08G44710D
GO:0004222	metalloendopeptidase activity	28	9536	172	97888	0.00234537	BNAA01G33220D	BNAA03G26940D	BNAA04G06270D	BNAA04G15330D	BNAA05G23320D	BNAA05G34150D	BNAA06G02000D	BNAA07G14210D	BNAA07G23960D	BNAA07G28710D	BNAA08G01750D	BNAA09G29750D	BNAA09G36770D	BNAANNG31790D	BNAC03G31900D	BNAC03G78020D	BNAC04G15300D	BNAC04G38280D	BNAC05G19230D	BNAC05G36750D	BNAC05G48550D	BNAC06G05100D	BNAC06G09300D	BNAC06G31300D	BNAC08G28460D	BNACNNG02060D	BNACNNG29060D	BNACNNG77280D
GO:0004300	enoyl-CoA hydratase activity	3	9536	15	97888	0.122962	BNAC01G09510D	BNAC03G34950D	BNACNNG62430D
GO:0004301	epoxide hydrolase activity	3	9536	19	97888	0.173803	BNAA01G19710D	BNAA09G31660D	BNAC04G38440D
GO:0004305	ethanolamine kinase activity	2	9536	2	97888	0.00948926	BNAA07G12860D	BNAC04G17290D
GO:0004306	ethanolamine-phosphate cytidylyltransferase activity	3	9536	9	97888	0.0419818	BNAA03G18010D	BNAC03G21530D	BNAC04G06660D
GO:0004307	ethanolaminephosphotransferase activity	1	9536	7	97888	0.368702	BNAA06G33540D
GO:0004316	3-oxoacyl-[acyl-carrier-protein] reductase (NADPH) activity	1	9536	6	97888	0.350139	BNAC05G21140D
GO:0004322	ferroxidase activity	5	9536	16	97888	0.0124059	BNAA03G00260D	BNAC03G00160D	BNAC03G30250D	BNAC06G15730D	BNAC08G27000D
GO:0004325	ferrochelatase activity	2	9536	5	97888	0.069778	BNAA06G28020D	BNAC07G28900D
GO:0004329	formate-tetrahydrofolate ligase activity	2	9536	4	97888	0.0463847	BNAA06G02790D	BNAC06G03660D
GO:0004332	fructose-bisphosphate aldolase activity	7	9536	19	97888	0.00122491	BNAA04G05120D	BNAA07G15900D	BNAA09G33290D	BNAC02G33660D	BNAC06G14270D	BNAC08G24100D	BNACNNG50220D
GO:0004333	fumarate hydratase activity	4	9536	6	97888	0.00110002	BNAA05G00440D	BNAC04G51220D	BNAC04G51900D	BNACNNG54490D
GO:0004340	glucokinase activity	4	9536	26	97888	0.141232	BNAA09G10080D	BNAA10G05030D	BNAC07G01200D	BNACNNG58160D
GO:0004345	glucose-6-phosphate dehydrogenase activity	7	9536	19	97888	0.00122491	BNAA03G04190D	BNAA07G15160D	BNAA09G01980D	BNAA10G20180D	BNAC03G05780D	BNAC06G13190D	BNAC07G11270D
GO:0004349	glutamate 5-kinase activity	2	9536	13	97888	0.239748	BNAA09G36870D	BNAC08G28560D
GO:0004351	glutamate decarboxylase activity	4	9536	26	97888	0.141232	BNAA02G26140D	BNAA09G18890D	BNAC02G34260D	BNAC09G52280D
GO:0004352	glutamate dehydrogenase (NAD+) activity	3	9536	7	97888	0.021471	BNAA03G02040D	BNAA10G23880D	BNAC09G47860D
GO:0004353	glutamate dehydrogenase [NAD(P)+] activity	4	9536	14	97888	0.0323415	BNAA01G33880D	BNAA03G02040D	BNAA10G23880D	BNAC09G47860D
GO:0004357	glutamate-cysteine ligase activity	4	9536	7	97888	0.00231676	BNAA01G12900D	BNAA03G45730D	BNAC01G41470D	BNAC07G37950D
GO:0004358	glutamate N-acetyltransferase activity	1	9536	6	97888	0.350139	BNAC04G45220D
GO:0004359	glutaminase activity	1	9536	8	97888	0.380326	BNAA02G06220D
GO:0004360	glutamine-fructose-6-phosphate transaminase (isomerizing) activity	2	9536	4	97888	0.0463847	BNAA03G37150D	BNAC03G43420D
GO:0004362	glutathione-disulfide reductase activity	6	9536	18	97888	0.00463454	BNAA03G37200D	BNAA03G59000D	BNAA04G04050D	BNAC03G43500D	BNAC04G26180D	BNAC07G41500D
GO:0004363	glutathione synthase activity	4	9536	5	97888	0.000406233	BNAA06G28850D	BNAA09G03700D	BNAC07G27830D	BNAC09G03120D
GO:0004364	glutathione transferase activity	39	9536	171	97888	2.54083e-07	BNAA02G20640D	BNAA02G35760D	BNAA02G35770D	BNAA02G35980D	BNAA03G14140D	BNAA03G14150D	BNAA03G26130D	BNAA04G17910D	BNAA04G28590D	BNAA06G11500D	BNAA06G11510D	BNAA06G21920D	BNAA07G20560D	BNAA07G24020D	BNAA07G28450D	BNAA07G28460D	BNAA07G28470D	BNAA09G19060D	BNAA09G29540D	BNAC01G39170D	BNAC03G17110D	BNAC03G30870D	BNAC03G51650D	BNAC04G13950D	BNAC04G40550D	BNAC04G40560D	BNAC04G41510D	BNAC05G13350D	BNAC05G19610D	BNAC06G20420D	BNAC06G25020D	BNAC06G31020D	BNAC06G31030D	BNAC06G31040D	BNAC07G12800D	BNAC08G37930D	BNAC08G37940D	BNACNNG08030D	BNACNNG35440D
GO:0004365	glyceraldehyde-3-phosphate dehydrogenase (NAD+) (phosphorylating) activity	7	9536	19	97888	0.00122491	BNAA01G33660D	BNAA07G20300D	BNAC01G30110D	BNAC02G25850D	BNAC03G33610D	BNAC05G12400D	BNAC06G19790D
GO:0004368	glycerol-3-phosphate dehydrogenase activity	3	9536	6	97888	0.013593	BNAA01G31820D	BNAA05G28450D	BNAC05G42730D
GO:0004372	glycine hydroxymethyltransferase activity	7	9536	24	97888	0.00504129	BNAA04G06460D	BNAA08G06130D	BNAANNG04180D	BNAC01G06000D	BNAC05G17330D	BNAC08G06530D	BNACNNG62500D
GO:0004378	GDP-Man:Man1GlcNAc2-PP-Dol alpha-1,3-mannosyltransferase activity	2	9536	4	97888	0.0463847	BNAA07G34390D	BNAC06G39220D
GO:0004382	guanosine-diphosphatase activity	2	9536	2	97888	0.00948926	BNAA05G37430D	BNAC05G47480D
GO:0004383	guanylate cyclase activity	2	9536	16	97888	0.271214	BNAA02G26260D	BNAC06G43210D
GO:0004385	guanylate kinase activity	5	9536	8	97888	0.000360983	BNAA04G02340D	BNAA07G17360D	BNAA09G36860D	BNAC04G55480D	BNAC08G28550D
GO:0004396	hexokinase activity	4	9536	24	97888	0.123218	BNAA09G10080D	BNAA10G05030D	BNAC07G01200D	BNACNNG58160D
GO:0004407	histone deacetylase activity	9	9536	80	97888	0.126698	BNAA01G22030D	BNAA02G05840D	BNAA03G08590D	BNAA04G16080D	BNAA10G13800D	BNAC01G23930D	BNAC03G10890D	BNAC09G36350D	BNACNNG02600D
GO:0004413	homoserine kinase activity	1	9536	7	97888	0.368702	BNAA09G09000D
GO:0004416	hydroxyacylglutathione hydrolase activity	3	9536	16	97888	0.136597	BNAA03G14380D	BNAA03G20230D	BNAC03G17440D
GO:0004421	hydroxymethylglutaryl-CoA synthase activity	2	9536	5	97888	0.069778	BNAA09G21330D	BNAC09G23740D
GO:0004422	hypoxanthine phosphoribosyltransferase activity	1	9536	2	97888	0.175856	BNAA07G29530D
GO:0004425	indole-3-glycerol-phosphate synthase activity	2	9536	8	97888	0.143667	BNAA03G57920D	BNAC03G44420D
GO:0004427	inorganic diphosphatase activity	6	9536	49	97888	0.145707	BNAANNG30500D	BNAC02G21720D	BNAC05G00850D	BNAC06G39350D	BNAC08G24660D	BNAC09G46990D
GO:0004430	1-phosphatidylinositol 4-kinase activity	9	9536	34	97888	0.00319179	BNAA04G29680D	BNAA06G03180D	BNAA06G23220D	BNAC02G42900D	BNAC03G25840D	BNAC03G50140D	BNAC04G50850D	BNAC06G02580D	BNACNNG66380D
GO:0004438	phosphatidylinositol-3-phosphatase activity	1	9536	7	97888	0.368702	BNAANNG00980D
GO:0004439	phosphatidylinositol-4,5-bisphosphate 5-phosphatase activity	11	9536	72	97888	0.0436398	BNAA01G19450D	BNAA03G24140D	BNAA03G43530D	BNAA05G25260D	BNAA09G32010D	BNAA10G05120D	BNAC05G28140D	BNAC05G52190D	BNAC06G00050D	BNACNNG58290D	BNACNNG58640D
GO:0004441	inositol-1,4-bisphosphate 1-phosphatase activity	4	9536	12	97888	0.0196304	BNAA06G23120D	BNAA09G06680D	BNAC03G50270D	BNAC03G50280D
GO:0004445	inositol-polyphosphate 5-phosphatase activity	4	9536	23	97888	0.113762	BNAA03G24140D	BNAA03G43530D	BNAC05G28140D	BNACNNG58640D
GO:0004449	isocitrate dehydrogenase (NAD+) activity	10	9536	20	97888	5.08636e-06	BNAA01G02160D	BNAA07G03150D	BNAA08G10700D	BNAA08G30580D	BNAA10G26650D	BNAANNG18390D	BNAC01G03290D	BNAC03G65310D	BNAC07G06150D	BNACNNG02920D
GO:0004450	isocitrate dehydrogenase (NADP+) activity	3	9536	12	97888	0.0808527	BNAA02G12320D	BNAA07G25510D	BNAC06G27300D
GO:0004470	malic enzyme activity	4	9536	19	97888	0.0750247	BNAA02G35010D	BNAA03G03440D	BNAC02G03980D	BNAC06G22080D
GO:0004471	malate dehydrogenase (decarboxylating) (NAD+) activity	4	9536	19	97888	0.0750247	BNAA02G35010D	BNAA03G03440D	BNAC02G03980D	BNAC06G22080D
GO:0004473	malate dehydrogenase (decarboxylating) (NADP+) activity	4	9536	11	97888	0.014499	BNAA02G35010D	BNAA03G03440D	BNAC02G03980D	BNAC06G22080D
GO:0004475	mannose-1-phosphate guanylyltransferase activity	2	9536	14	97888	0.25246	BNAA04G22820D	BNAC04G46620D
GO:0004476	mannose-6-phosphate isomerase activity	2	9536	9	97888	0.166723	BNAA02G12790D	BNAC02G17130D
GO:0004478	methionine adenosyltransferase activity	8	9536	14	97888	1.31409e-05	BNAA03G16860D	BNAA03G26530D	BNAA03G34510D	BNAA09G00390D	BNAC03G20310D	BNAC03G31390D	BNAC03G39970D	BNAC04G08360D
GO:0004484	mRNA guanylyltransferase activity	1	9536	7	97888	0.368702	BNAA03G00430D
GO:0004489	methylenetetrahydrofolate reductase (NAD(P)H) activity	3	9536	7	97888	0.021471	BNAA07G18600D	BNAC06G17620D	BNAC08G30190D
GO:0004514	nicotinate-nucleotide diphosphorylase (carboxylating) activity	2	9536	7	97888	0.119378	BNAA09G42000D	BNACNNG42860D
GO:0004516	nicotinate phosphoribosyltransferase activity	2	9536	4	97888	0.0463847	BNAA09G42000D	BNACNNG42860D
GO:0004521	endoribonuclease activity	9	9536	56	97888	0.0484099	BNAA03G35760D	BNAA04G07260D	BNAA04G11000D	BNAA05G36080D	BNAC01G32560D	BNAC04G55920D	BNAC05G31670D	BNAC07G30070D	BNACNNG10840D
GO:0004535	poly(A)-specific ribonuclease activity	10	9536	46	97888	0.00782734	BNAA02G05510D	BNAA02G19410D	BNAA05G35260D	BNAA06G38950D	BNAA09G55120D	BNAC02G46620D	BNAC03G54940D	BNAC04G12640D	BNAC04G23530D	BNAC05G12160D
GO:0004540	ribonuclease activity	16	9536	66	97888	0.000333229	BNAA02G05510D	BNAA02G19410D	BNAA03G28760D	BNAA03G28770D	BNAA03G28780D	BNAA05G35260D	BNAA06G38950D	BNAC02G46620D	BNAC03G33880D	BNAC03G33890D	BNAC03G33900D	BNAC03G54940D	BNAC04G12640D	BNAC05G12160D	BNAC07G30070D	BNACNNG11330D
GO:0004550	nucleoside diphosphate kinase activity	5	9536	19	97888	0.0242863	BNAA02G21890D	BNAA08G00390D	BNAA09G17360D	BNAC02G28980D	BNAC03G70690D
GO:0004555	alpha,alpha-trehalase activity	2	9536	5	97888	0.069778	BNAA01G35070D	BNAC01G15870D
GO:0004559	alpha-mannosidase activity	6	9536	30	97888	0.043353	BNAA03G36080D	BNAA05G19890D	BNAA06G02240D	BNAA09G26510D	BNAC03G77860D	BNAC05G22940D
GO:0004564	beta-fructofuranosidase activity	9	9536	33	97888	0.00260004	BNAA01G37220D	BNAA05G25600D	BNAA05G30860D	BNAA05G34980D	BNAC01G37450D	BNAC05G09640D	BNAC05G39500D	BNAC05G45320D	BNAC09G36460D
GO:0004566	beta-glucuronidase activity	2	9536	6	97888	0.0944722	BNAA10G23380D	BNAC09G48030D
GO:0004568	chitinase activity	23	9536	67	97888	3.15178e-08	BNAA03G20300D	BNAA03G20310D	BNAA03G28760D	BNAA03G28770D	BNAA03G28780D	BNAA03G56430D	BNAA05G08640D	BNAA05G26640D	BNAA09G00340D	BNAA09G34290D	BNAC03G19370D	BNAC03G24290D	BNAC03G33880D	BNAC03G33890D	BNAC03G33900D	BNAC03G37570D	BNAC04G09720D	BNAC04G49100D	BNAC04G53030D	BNAC05G01140D	BNAC05G40680D	BNAC08G25210D	BNACNNG01370D
GO:0004571	mannosyl-oligosaccharide 1,2-alpha-mannosidase activity	6	9536	17	97888	0.003423	BNAA03G36080D	BNAA05G19890D	BNAA06G02240D	BNAA09G26510D	BNAC03G77860D	BNAC05G22940D
GO:0004575	sucrose alpha-glucosidase activity	9	9536	43	97888	0.0136494	BNAA01G37220D	BNAA05G25600D	BNAA05G30860D	BNAA05G34980D	BNAC01G37450D	BNAC05G09640D	BNAC05G39500D	BNAC05G45320D	BNAC09G36460D
GO:0004576	oligosaccharyl transferase activity	3	9536	23	97888	0.210824	BNAA02G25880D	BNAA10G15480D	BNACNNG71800D
GO:0004579	dolichyl-diphosphooligosaccharide-protein glycotransferase activity	4	9536	37	97888	0.202089	BNAA02G25880D	BNAA10G15480D	BNACNNG43870D	BNACNNG71800D
GO:0004588	orotate phosphoribosyltransferase activity	1	9536	9	97888	0.386186	BNAC04G26270D
GO:0004590	orotidine-5'-phosphate decarboxylase activity	1	9536	9	97888	0.386186	BNAC04G26270D
GO:0004591	oxoglutarate dehydrogenase (succinyl-transferring) activity	1	9536	5	97888	0.323273	BNAA07G37870D
GO:0004594	pantothenate kinase activity	1	9536	7	97888	0.368702	BNAC09G14740D
GO:0004602	glutathione peroxidase activity	8	9536	35	97888	0.0119842	BNAA03G14140D	BNAA04G07970D	BNAA04G17910D	BNAA09G21570D	BNAC03G17110D	BNAC03G17600D	BNAC04G41510D	BNACNNG67520D
GO:0004604	phosphoadenylyl-sulfate reductase (thioredoxin) activity	1	9536	2	97888	0.175856	BNAC04G19270D
GO:0004612	phosphoenolpyruvate carboxykinase (ATP) activity	1	9536	7	97888	0.368702	BNACNNG13230D
GO:0004615	phosphomannomutase activity	1	9536	6	97888	0.350139	BNAC04G50460D
GO:0004616	phosphogluconate dehydrogenase (decarboxylating) activity	3	9536	15	97888	0.122962	BNAA05G33580D	BNAC05G48310D	BNACNNG11100D
GO:0004617	phosphoglycerate dehydrogenase activity	7	9536	10	97888	7.33378e-06	BNAA01G02930D	BNAA03G50990D	BNAA08G11320D	BNAA08G22970D	BNAC03G77030D	BNAC07G44840D	BNAC08G17520D
GO:0004618	phosphoglycerate kinase activity	2	9536	11	97888	0.207511	BNAC06G39910D	BNACNNG23600D
GO:0004620	phospholipase activity	4	9536	24	97888	0.123218	BNAA07G16580D	BNAA09G55020D	BNAC08G25800D	BNACNNG59750D
GO:0004623	phospholipase A2 activity	3	9536	14	97888	0.108984	BNAA01G13630D	BNAA03G46490D	BNAC07G38760D
GO:0004630	phospholipase D activity	13	9536	42	97888	9.25825e-05	BNAA03G24870D	BNAA03G24880D	BNAA05G23110D	BNAA05G23740D	BNAA09G21320D	BNAANNG08250D	BNAC03G72910D	BNAC03G73050D	BNAC05G36550D	BNAC05G37540D	BNAC07G45790D	BNAC09G23720D	BNAC09G23730D
GO:0004634	phosphopyruvate hydratase activity	5	9536	16	97888	0.0124059	BNAA03G16750D	BNAA07G31190D	BNAANNG21140D	BNAC04G08780D	BNAC06G34880D
GO:0004635	phosphoribosyl-AMP cyclohydrolase activity	1	9536	5	97888	0.323273	BNAC05G29230D
GO:0004636	phosphoribosyl-ATP diphosphatase activity	1	9536	5	97888	0.323273	BNAC05G29230D
GO:0004639	phosphoribosylaminoimidazolesuccinocarboxamide synthase activity	1	9536	4	97888	0.28653	BNAC01G32240D
GO:0004640	phosphoribosylanthranilate isomerase activity	1	9536	2	97888	0.175856	BNAANNG01410D
GO:0004644	phosphoribosylglycinamide formyltransferase activity	1	9536	3	97888	0.23809	BNACNNG21160D
GO:0004647	phosphoserine phosphatase activity	3	9536	17	97888	0.149712	BNAA03G00440D	BNAC05G14320D	BNAC07G36800D
GO:0004648	O-phospho-L-serine:2-oxoglutarate aminotransferase activity	2	9536	7	97888	0.119378	BNAA08G14930D	BNAC03G62400D
GO:0004649	poly(ADP-ribose) glycohydrolase activity	1	9536	10	97888	0.387295	BNACNNG33160D
GO:0004651	polynucleotide 5'-phosphatase activity	1	9536	7	97888	0.368702	BNAA03G00430D
GO:0004656	procollagen-proline 4-dioxygenase activity	13	9536	43	97888	0.000119786	BNAA03G29370D	BNAA05G31030D	BNAA06G25630D	BNAA06G31460D	BNAA07G02890D	BNAA08G21870D	BNAANNG18690D	BNAC03G34650D	BNAC03G47960D	BNAC03G66280D	BNAC05G45530D	BNAC07G06600D	BNACNNG30110D
GO:0004657	proline dehydrogenase activity	7	9536	7	97888	8.30987e-08	BNAA06G39660D	BNAA09G02760D	BNAANNG07910D	BNAANNG37880D	BNAC02G38230D	BNAC04G31100D	BNAC07G26120D
GO:0004659	prenyltransferase activity	5	9536	29	97888	0.0890249	BNAA03G15920D	BNAA04G25760D	BNAC03G19050D	BNAC04G10580D	BNAC04G49670D
GO:0004664	prephenate dehydratase activity	10	9536	22	97888	1.45053e-05	BNAA02G05780D	BNAA04G16070D	BNAA05G29990D	BNAA08G25130D	BNAA10G13820D	BNAC03G53780D	BNAC05G08770D	BNAC08G15080D	BNAC09G36370D	BNACNNG34620D
GO:0004665	prephenate dehydrogenase (NADP+) activity	1	9536	2	97888	0.175856	BNAC03G24600D
GO:0004668	protein-arginine deiminase activity	2	9536	3	97888	0.0256951	BNAC05G11260D	BNAC09G47750D
GO:0004672	protein kinase activity	133	9536	1142	97888	0.00387033	BNAA01G01870D	BNAA01G03510D	BNAA01G04340D	BNAA01G07170D	BNAA01G09530D	BNAA01G23120D	BNAA01G23620D	BNAA01G24530D	BNAA01G29140D	BNAA01G32300D	BNAA02G03210D	BNAA02G06210D	BNAA02G15130D	BNAA02G15450D	BNAA02G21060D	BNAA02G26260D	BNAA02G30100D	BNAA03G04990D	BNAA03G11800D	BNAA03G15120D	BNAA03G19170D	BNAA03G19850D	BNAA03G20470D	BNAA03G24050D	BNAA03G26950D	BNAA03G29180D	BNAA03G29510D	BNAA03G38480D	BNAA03G45700D	BNAA03G46140D	BNAA03G51320D	BNAA03G53360D	BNAA03G53440D	BNAA04G04480D	BNAA04G07430D	BNAA04G17470D	BNAA04G23460D	BNAA05G12770D	BNAA05G14440D	BNAA05G29490D	BNAA05G32100D	BNAA06G02230D	BNAA06G05020D
GO:0004674	protein serine/threonine kinase activity	199	9536	1715	97888	0.00116012	BNAA01G03510D	BNAA01G04340D	BNAA01G06180D	BNAA01G09530D	BNAA01G09740D	BNAA01G19540D	BNAA01G23620D	BNAA01G24530D	BNAA01G30790D	BNAA01G32300D	BNAA02G06210D	BNAA02G14960D	BNAA02G26260D	BNAA02G26910D	BNAA02G29300D	BNAA03G04990D	BNAA03G06950D	BNAA03G11320D	BNAA03G11800D	BNAA03G24890D	BNAA03G25730D	BNAA03G27010D	BNAA03G29180D	BNAA03G29510D	BNAA03G45700D	BNAA03G46140D	BNAA03G51180D	BNAA03G51320D	BNAA03G53360D	BNAA04G07050D	BNAA04G13490D	BNAA04G17470D	BNAA04G18450D	BNAA04G26710D	BNAA04G27230D	BNAA04G28020D	BNAA04G29680D	BNAA05G00430D	BNAA05G05500D	BNAA05G12770D	BNAA05G14440D	BNAA05G19600D	BNAA05G29490D
GO:0004675	transmembrane receptor protein serine/threonine kinase activity	34	9536	260	97888	0.0162685	BNAA01G01870D	BNAA01G03510D	BNAA01G11220D	BNAA01G29140D	BNAA03G19850D	BNAA03G38480D	BNAA03G43720D	BNAA03G53440D	BNAA04G03570D	BNAA05G00790D	BNAA06G18520D	BNAA08G11770D	BNAA08G13760D	BNAA08G14950D	BNAANNG09800D	BNAC01G03000D	BNAC01G36570D	BNAC01G41140D	BNAC02G47820D	BNAC03G44170D	BNAC03G45290D	BNAC03G55330D	BNAC03G66580D	BNAC03G72660D	BNAC04G00430D	BNAC04G25460D	BNAC07G04440D	BNAC07G38080D	BNAC07G45710D	BNAC08G13010D	BNAC09G42270D	BNACNNG02410D	BNACNNG15010D	BNACNNG33900D
GO:0004683	calmodulin-dependent protein kinase activity	25	9536	137	97888	0.000874074	BNAA01G00260D	BNAA02G21060D	BNAA03G24050D	BNAA03G35770D	BNAA03G46140D	BNAA06G25880D	BNAA07G12770D	BNAA07G17350D	BNAA09G05220D	BNAA09G08020D	BNAA09G36820D	BNAC01G03240D	BNAC02G26350D	BNAC03G28620D	BNAC03G41610D	BNAC03G47560D	BNAC05G14600D	BNAC05G27640D	BNAC08G28520D	BNAC08G36980D	BNAC09G09270D	BNAC09G38250D	BNAC09G50440D	BNACNNG07350D	BNACNNG10830D
GO:0004694	eukaryotic translation initiation factor 2alpha kinase activity	1	9536	2	97888	0.175856	BNAC08G48970D
GO:0004698	calcium-dependent protein kinase C activity	4	9536	7	97888	0.00231676	BNAA07G17350D	BNAA09G36820D	BNAC08G28520D	BNACNNG07350D
GO:0004702	receptor signaling protein serine/threonine kinase activity	3	9536	19	97888	0.173803	BNAA03G16670D	BNAC03G20080D	BNAC03G59440D
GO:0004707	MAP kinase activity	13	9536	98	97888	0.0629418	BNAA02G26910D	BNAA03G20470D	BNAA03G26950D	BNAA05G14400D	BNAA06G18440D	BNAA09G21830D	BNAC02G47660D	BNAC03G24480D	BNAC03G31910D	BNAC03G55440D	BNAC07G20800D	BNAC09G24030D	BNACNNG35890D
GO:0004708	MAP kinase kinase activity	12	9536	37	97888	0.000104002	BNAA01G07170D	BNAA05G15300D	BNAA07G10750D	BNAA07G22640D	BNAA08G01860D	BNAC01G08650D	BNAC02G22230D	BNAC03G41990D	BNAC06G08920D	BNAC06G23550D	BNAC07G14130D	BNACNNG09140D
GO:0004709	MAP kinase kinase kinase activity	19	9536	78	97888	9.59051e-05	BNAA01G00740D	BNAA05G15300D	BNAA07G12140D	BNAA07G12320D	BNAA07G22640D	BNAA08G01860D	BNAA10G27890D	BNAANNG04440D	BNAANNG30700D	BNAC02G22230D	BNAC03G28150D	BNAC03G41990D	BNAC04G12300D	BNAC04G40820D	BNAC05G03130D	BNAC06G08920D	BNAC06G23550D	BNAC07G16520D	BNAC09G25280D
GO:0004712	protein serine/threonine/tyrosine kinase activity	21	9536	170	97888	0.05018	BNAA01G04340D	BNAA01G09740D	BNAA03G29510D	BNAA03G45700D	BNAA03G51320D	BNAA04G10430D	BNAA04G18450D	BNAA08G08960D	BNAA09G55320D	BNAA10G26380D	BNAANNG31270D	BNAC01G11450D	BNAC01G41510D	BNAC03G56180D	BNAC04G42540D	BNAC04G42550D	BNAC07G24480D	BNAC07G43180D	BNAC08G29500D	BNAC09G34210D	BNACNNG02610D
GO:0004713	protein tyrosine kinase activity	3	9536	23	97888	0.210824	BNAANNG31270D	BNAC07G24480D	BNAC09G34210D
GO:0004721	phosphoprotein phosphatase activity	38	9536	200	97888	2.74031e-05	BNAA03G00440D	BNAA03G25860D	BNAA03G28120D	BNAA06G06220D	BNAA06G36720D	BNAA07G10570D	BNAA08G00200D	BNAA08G20890D	BNAA08G26980D	BNAA09G35500D	BNAA09G48180D	BNAA09G48900D	BNAA10G17980D	BNAANNG06370D	BNAANNG12460D	BNAANNG12750D	BNAANNG29590D	BNAC01G19800D	BNAC01G32870D	BNAC03G30360D	BNAC03G33150D	BNAC03G48230D	BNAC03G68540D	BNAC03G70910D	BNAC04G02330D	BNAC04G23560D	BNAC04G48530D	BNAC05G03030D	BNAC05G07970D	BNAC05G17450D	BNAC05G32560D	BNAC07G13830D	BNAC07G36800D	BNAC08G05910D	BNAC08G26880D	BNAC08G43180D	BNACNNG37040D	BNACNNG61610D
GO:0004722	protein serine/threonine phosphatase activity	105	9536	503	97888	3.66787e-14	BNAA01G05090D	BNAA01G27420D	BNAA01G30450D	BNAA02G07240D	BNAA02G31310D	BNAA02G31370D	BNAA02G36950D	BNAA03G09660D	BNAA03G24730D	BNAA03G25860D	BNAA03G29080D	BNAA03G39100D	BNAA03G49240D	BNAA03G50740D	BNAA03G51750D	BNAA03G56500D	BNAA04G03880D	BNAA04G17200D	BNAA04G22510D	BNAA05G12330D	BNAA05G22850D	BNAA05G31630D	BNAA05G33370D	BNAA05G34520D	BNAA06G04080D	BNAA06G06220D	BNAA06G17120D	BNAA06G36720D	BNAA06G40990D	BNAA07G10570D	BNAA07G28500D	BNAA08G11740D	BNAA08G17070D	BNAA08G20890D	BNAA08G26980D	BNAA08G29070D	BNAA09G11370D	BNAA09G14410D	BNAA09G21350D	BNAA09G39770D	BNAA09G48180D	BNAA09G48900D	BNAA09G54860D
GO:0004725	protein tyrosine phosphatase activity	13	9536	69	97888	0.00883059	BNAA01G26130D	BNAA03G00430D	BNAA03G28120D	BNAA04G03750D	BNAA05G20640D	BNAA07G29650D	BNAA10G17980D	BNAANNG12460D	BNAANNG12750D	BNAC01G33400D	BNAC03G33150D	BNAC05G03030D	BNACNNG41960D
GO:0004737	pyruvate decarboxylase activity	4	9536	17	97888	0.0565459	BNAA10G09270D	BNAA10G17340D	BNAC01G25380D	BNAC09G40570D
GO:0004739	pyruvate dehydrogenase (acetyl-transferring) activity	10	9536	29	97888	0.000219387	BNAA01G22040D	BNAA02G11520D	BNAA03G13490D	BNAA07G09080D	BNAA07G28560D	BNAC01G28440D	BNAC02G16000D	BNAC03G16370D	BNAC06G31170D	BNAC07G12860D
GO:0004742	dihydrolipoyllysine-residue acetyltransferase activity	5	9536	18	97888	0.0198259	BNAA05G25500D	BNAC03G38230D	BNAC04G28350D	BNAC06G07040D	BNACNNG28440D
GO:0004743	pyruvate kinase activity	12	9536	53	97888	0.00290965	BNAA03G10910D	BNAA04G05070D	BNAA06G22820D	BNAA07G15940D	BNAA10G10590D	BNAC02G42660D	BNAC03G13590D	BNAC03G50680D	BNAC06G14360D	BNAC08G24180D	BNACNNG14000D	BNACNNG32880D
GO:0004749	ribose phosphate diphosphokinase activity	8	9536	14	97888	1.31409e-05	BNAA03G19950D	BNAA05G08630D	BNAA06G06560D	BNAA09G24370D	BNAC04G09710D	BNAC05G08230D	BNAC05G24530D	BNACNNG35810D
GO:0004750	ribulose-phosphate 3-epimerase activity	1	9536	7	97888	0.368702	BNAA09G10900D
GO:0004751	ribose-5-phosphate isomerase activity	5	9536	12	97888	0.00338885	BNAA02G15350D	BNAA02G27010D	BNAC02G20560D	BNAC02G33880D	BNAC07G20680D
GO:0004758	serine C-palmitoyltransferase activity	4	9536	11	97888	0.014499	BNAA01G20480D	BNAANNG19780D	BNAC01G25760D	BNAC07G51180D
GO:0004764	shikimate 3-dehydrogenase (NADP+) activity	1	9536	5	97888	0.323273	BNAANNG03180D
GO:0004765	shikimate kinase activity	1	9536	9	97888	0.386186	BNACNNG13770D
GO:0004775	succinate-CoA ligase (ADP-forming) activity	7	9536	18	97888	0.000857078	BNAA03G02450D	BNAA07G00290D	BNAA09G11210D	BNAANNG28310D	BNAC03G03460D	BNAC07G00480D	BNAC09G47610D
GO:0004781	sulfate adenylyltransferase (ATP) activity	5	9536	12	97888	0.00338885	BNAA01G19120D	BNAA03G36860D	BNAA05G16830D	BNAC01G22950D	BNACNNG62800D
GO:0004788	thiamine diphosphokinase activity	2	9536	4	97888	0.0463847	BNAA10G01480D	BNAC05G01510D
GO:0004791	thioredoxin-disulfide reductase activity	3	9536	19	97888	0.173803	BNAA06G39230D	BNAA09G09100D	BNAC03G47770D
GO:0004795	threonine synthase activity	1	9536	5	97888	0.323273	BNAA08G13300D
GO:0004797	thymidine kinase activity	3	9536	13	97888	0.0948711	BNAA03G39640D	BNAC01G39660D	BNACNNG56030D
GO:0004801	sedoheptulose-7-phosphate:D-glyceraldehyde-3-phosphate glyceronetransferase activity	2	9536	8	97888	0.143667	BNAA03G04310D	BNAC09G43670D
GO:0004805	trehalose-phosphatase activity	7	9536	51	97888	0.106059	BNAA02G34580D	BNAA06G24090D	BNAA08G28610D	BNAA09G09720D	BNAC03G49150D	BNAC08G01800D	BNACNNG41250D
GO:0004806	triglyceride lipase activity	21	9536	135	97888	0.0100422	BNAA01G18100D	BNAA03G27100D	BNAA03G42860D	BNAA04G08230D	BNAA07G07350D	BNAA09G26150D	BNAA09G39950D	BNAANNG00900D	BNAANNG30760D	BNAC01G21390D	BNAC01G37230D	BNAC03G06680D	BNAC04G17650D	BNAC04G30400D	BNAC05G04710D	BNAC05G23260D	BNAC07G33970D	BNAC08G32310D	BNAC08G46040D	BNAC09G42620D	BNACNNG20480D
GO:0004809	tRNA (guanine-N2-)-methyltransferase activity	3	9536	8	97888	0.0310078	BNAA01G33060D	BNAA03G05660D	BNAC03G07360D
GO:0004812	aminoacyl-tRNA ligase activity	20	9536	114	97888	0.00371436	BNAA05G01810D	BNAA07G08470D	BNAA07G12310D	BNAA07G19180D	BNAA08G04380D	BNAA09G39700D	BNAA09G48390D	BNAC03G33750D	BNAC03G75530D	BNAC03G75900D	BNAC04G01490D	BNAC05G10820D	BNAC06G18340D	BNAC06G41300D	BNAC07G10490D	BNAC07G16510D	BNAC07G37200D	BNAC08G42640D	BNAC08G48970D	BNAUNNG00270D
GO:0004813	alanine-tRNA ligase activity	4	9536	11	97888	0.014499	BNAA06G02930D	BNAC05G36690D	BNAC06G03380D	BNAUNNG00940D
GO:0004814	arginine-tRNA ligase activity	1	9536	10	97888	0.387295	BNAC01G18350D
GO:0004815	aspartate-tRNA ligase activity	3	9536	15	97888	0.122962	BNAA01G06010D	BNAC01G07270D	BNAC05G19840D
GO:0004816	asparagine-tRNA ligase activity	2	9536	17	97888	0.277433	BNAA10G10830D	BNAC09G33230D
GO:0004817	cysteine-tRNA ligase activity	2	9536	13	97888	0.239748	BNAC04G31130D	BNAC06G12480D
GO:0004818	glutamate-tRNA ligase activity	2	9536	10	97888	0.188104	BNAA02G31710D	BNAC03G50160D
GO:0004819	glutamine-tRNA ligase activity	2	9536	10	97888	0.188104	BNAA09G28460D	BNAC05G20730D
GO:0004821	histidine-tRNA ligase activity	1	9536	6	97888	0.350139	BNAC03G33120D
GO:0004822	isoleucine-tRNA ligase activity	3	9536	12	97888	0.0808527	BNAC06G41300D	BNAC07G37200D	BNAUNNG00270D
GO:0004823	leucine-tRNA ligase activity	2	9536	5	97888	0.069778	BNAA09G48390D	BNAC08G42640D
GO:0004824	lysine-tRNA ligase activity	3	9536	13	97888	0.0948711	BNAA03G31900D	BNAANNG09530D	BNAC03G73420D
GO:0004825	methionine-tRNA ligase activity	2	9536	9	97888	0.166723	BNAA04G06620D	BNAC04G29310D
GO:0004826	phenylalanine-tRNA ligase activity	3	9536	23	97888	0.210824	BNAA09G42950D	BNAC04G33290D	BNAC08G49240D
GO:0004827	proline-tRNA ligase activity	3	9536	17	97888	0.149712	BNAA07G19180D	BNAA09G39700D	BNAC06G18340D
GO:0004828	serine-tRNA ligase activity	2	9536	10	97888	0.188104	BNAA02G31180D	BNAC02G39740D
GO:0004829	threonine-tRNA ligase activity	1	9536	9	97888	0.386186	BNAC07G28480D
GO:0004831	tyrosine-tRNA ligase activity	2	9536	11	97888	0.207511	BNAA07G08470D	BNAC07G10490D
GO:0004834	tryptophan synthase activity	5	9536	12	97888	0.00338885	BNAA03G48400D	BNAA10G09090D	BNAC07G40410D	BNAC08G25400D	BNAC09G31260D
GO:0004835	tubulin-tyrosine ligase activity	2	9536	2	97888	0.00948926	BNAA04G08040D	BNAC04G30120D
GO:0004838	L-tyrosine:2-oxoglutarate aminotransferase activity	5	9536	22	97888	0.0404464	BNAA01G13280D	BNAA03G22790D	BNAA09G41170D	BNAC03G26850D	BNAC08G33730D
GO:0004839	ubiquitin activating enzyme activity	6	9536	10	97888	0.00011898	BNAA03G13720D	BNAA04G17280D	BNAA05G12250D	BNAC03G16630D	BNAC04G14640D	BNAC04G40890D
GO:0004842	ubiquitin-protein transferase activity	172	9536	1207	97888	1.16246e-07	BNAA01G08010D	BNAA01G17560D	BNAA01G25670D	BNAA01G30210D	BNAA01G30440D	BNAA01G34500D	BNAA02G07020D	BNAA02G12360D	BNAA02G19070D	BNAA02G24910D	BNAA02G31140D	BNAA02G33980D	BNAA03G08150D	BNAA03G13720D	BNAA03G16430D	BNAA03G24750D	BNAA03G29380D	BNAA03G47220D	BNAA03G50450D	BNAA03G52420D	BNAA03G57320D	BNAA04G03650D	BNAA04G16720D	BNAA04G17280D	BNAA04G17680D	BNAA04G20950D	BNAA05G08300D	BNAA05G12250D	BNAA05G18620D	BNAA05G19090D	BNAA05G22900D	BNAA05G29530D	BNAA05G31680D	BNAA06G00140D	BNAA06G01290D	BNAA06G02780D	BNAA06G06520D	BNAA06G09230D	BNAA06G11590D	BNAA06G17110D	BNAA06G17960D	BNAA06G18030D	BNAA06G23110D
GO:0004843	ubiquitin-specific protease activity	20	9536	105	97888	0.0015318	BNAA01G13940D	BNAA02G07970D	BNAA03G09980D	BNAA03G46800D	BNAA03G55410D	BNAA06G02150D	BNAA06G40310D	BNAA07G25370D	BNAA08G18590D	BNAA10G29360D	BNAANNG01760D	BNAC01G16410D	BNAC01G44950D	BNAC03G12640D	BNAC03G41700D	BNAC03G77920D	BNAC05G39260D	BNAC06G27150D	BNAC09G33510D	BNAC09G48960D
GO:0004851	uroporphyrin-III C-methyltransferase activity	2	9536	2	97888	0.00948926	BNAA04G10650D	BNAC04G32950D
GO:0004864	protein phosphatase inhibitor activity	6	9536	59	97888	0.168473	BNAA04G21960D	BNAA10G07550D	BNAA10G24990D	BNAC04G56560D	BNAC09G28300D	BNAC09G49910D
GO:0004865	protein serine/threonine phosphatase inhibitor activity	3	9536	4	97888	0.00333693	BNAA04G18120D	BNAA05G11440D	BNAC04G42180D
GO:0004872	receptor activity	21	9536	129	97888	0.00659067	BNAA01G06270D	BNAA03G25890D	BNAA03G37630D	BNAA03G51100D	BNAA04G09380D	BNAA04G21960D	BNAA05G00430D	BNAA07G09410D	BNAA08G16910D	BNAA08G17990D	BNAA10G24990D	BNAC01G01330D	BNAC01G04070D	BNAC01G07540D	BNAC03G60180D	BNAC04G31610D	BNAC04G51810D	BNAC04G56560D	BNAC07G46700D	BNAC07G47610D	BNAC09G49910D
GO:0004930	G-protein coupled receptor activity	2	9536	8	97888	0.143667	BNAA09G19690D	BNAC09G21710D
GO:0005046	KDEL sequence binding	1	9536	4	97888	0.28653	BNAA08G17990D
GO:0005047	signal recognition particle binding	6	9536	18	97888	0.00463454	BNAA01G06530D	BNAA03G50330D	BNAA07G01570D	BNAC01G07800D	BNAC03G52150D	BNAC08G20790D
GO:0005078	MAP-kinase scaffold activity	10	9536	22	97888	1.45053e-05	BNAA05G22070D	BNAA06G12310D	BNAA08G22790D	BNAA09G44710D	BNAC01G34460D	BNAC05G35350D	BNAC05G50130D	BNAC06G40840D	BNAC08G17760D	BNAC08G37410D
GO:0005086	ARF guanyl-nucleotide exchange factor activity	7	9536	22	97888	0.00304895	BNAA01G02040D	BNAA04G01040D	BNAA06G19590D	BNAA06G40870D	BNAC01G03180D	BNACNNG11970D	BNACNNG34260D
GO:0005093	Rab GDP-dissociation inhibitor activity	3	9536	22	97888	0.20311	BNAA07G18570D	BNAC05G45290D	BNAC06G17600D
GO:0005095	GTPase inhibitor activity	1	9536	2	97888	0.175856	BNAA09G40600D
GO:0005096	GTPase activator activity	26	9536	152	97888	0.00169925	BNAA02G09660D	BNAA03G11910D	BNAA03G17270D	BNAA03G40300D	BNAA03G43420D	BNAA03G58510D	BNAA04G04570D	BNAA05G36780D	BNAA07G18570D	BNAA08G29820D	BNAA09G19690D	BNAA10G28740D	BNAANNG26590D	BNAC03G14640D	BNAC03G20750D	BNAC03G30130D	BNAC04G27040D	BNAC05G33000D	BNAC06G17600D	BNAC07G19410D	BNAC07G36600D	BNAC08G32690D	BNAC08G46980D	BNAC09G21710D	BNACNNG14610D	BNACNNG63080D
GO:0005102	receptor binding	1	9536	8	97888	0.380326	BNAC06G29530D
GO:0005198	structural molecule activity	41	9536	205	97888	4.13732e-06	BNAA01G02670D	BNAA01G05610D	BNAA01G10800D	BNAA01G28330D	BNAA01G31000D	BNAA03G16040D	BNAA03G21060D	BNAA03G31580D	BNAA03G51530D	BNAA04G26070D	BNAA05G19960D	BNAA05G27850D	BNAA06G40470D	BNAA07G03550D	BNAA07G06560D	BNAA07G37980D	BNAA08G11170D	BNAA08G16450D	BNAA09G25890D	BNAANNG00860D	BNAC01G03930D	BNAC01G12380D	BNAC03G19230D	BNAC03G37080D	BNAC03G64860D	BNAC03G76410D	BNAC04G50130D	BNAC05G23650D	BNAC05G31340D	BNAC05G42030D	BNAC06G05280D	BNAC06G09660D	BNAC07G05510D	BNAC07G43280D	BNAC07G47080D	BNAC08G42980D	BNACNNG06450D	BNACNNG10620D	BNACNNG31750D	BNACNNG57320D	BNAUNNG04020D
GO:0005200	structural constituent of cytoskeleton	18	9536	139	97888	0.0476145	BNAA02G00190D	BNAA02G31320D	BNAA03G34950D	BNAA03G55890D	BNAA04G04550D	BNAA05G16010D	BNAA06G37700D	BNAA08G24380D	BNAA09G33970D	BNAANNG09960D	BNAC02G31030D	BNAC03G03940D	BNAC03G73810D	BNAC04G27010D	BNAC06G03040D	BNAC07G49030D	BNAC08G24760D	BNACNNG36540D
GO:0005215	transporter activity	105	9536	985	97888	0.0260112	BNAA01G04610D	BNAA01G05610D	BNAA01G09970D	BNAA01G11510D	BNAA01G12840D	BNAA01G22920D	BNAA01G23770D	BNAA01G24940D	BNAA01G35260D	BNAA02G03160D	BNAA02G15810D	BNAA02G33530D	BNAA03G08800D	BNAA03G43670D	BNAA03G45690D	BNAA04G21670D	BNAA05G35500D	BNAA06G06180D	BNAA06G09620D	BNAA06G09840D	BNAA06G17180D	BNAA06G32800D	BNAA06G35290D	BNAA06G39000D	BNAA06G39220D	BNAA06G40470D	BNAA07G05200D	BNAA07G07160D	BNAA07G29150D	BNAA07G31930D	BNAA07G37720D	BNAA08G06670D	BNAA08G09700D	BNAA08G13930D	BNAA08G16450D	BNAA08G20790D	BNAA08G23930D	BNAA08G25060D	BNAA08G31640D	BNAA09G13580D	BNAA09G18450D	BNAA09G23940D	BNAA09G34400D
GO:0005242	inward rectifier potassium channel activity	4	9536	31	97888	0.178068	BNAA04G14740D	BNAC01G10730D	BNAC03G33190D	BNAC04G37620D
GO:0005247	voltage-gated chloride channel activity	3	9536	25	97888	0.223054	BNAA02G11800D	BNAC02G16210D	BNAC03G27500D
GO:0005249	voltage-gated potassium channel activity	8	9536	70	97888	0.133173	BNAA04G11080D	BNAA09G41490D	BNAC01G10730D	BNAC01G34940D	BNAC02G32760D	BNAC03G40070D	BNAC07G42730D	BNACNNG48280D
GO:0005253	anion channel activity	3	9536	20	97888	0.184557	BNAA02G11800D	BNAC02G16210D	BNAC03G27500D
GO:0005262	calcium channel activity	11	9536	49	97888	0.00443806	BNAA01G01010D	BNAA01G33670D	BNAA06G05490D	BNAA07G12410D	BNAA08G18750D	BNAC01G27440D	BNAC03G58140D	BNAC04G36180D	BNAC08G34330D	BNACNNG26490D	BNACNNG71900D
GO:0005267	potassium channel activity	6	9536	28	97888	0.0337624	BNAA01G33670D	BNAA07G07410D	BNAA09G26270D	BNAA10G04840D	BNAC07G09070D	BNACNNG41590D
GO:0005272	sodium channel activity	1	9536	5	97888	0.323273	BNAA01G33670D
GO:0005310	dicarboxylic acid transmembrane transporter activity	7	9536	17	97888	0.000580266	BNAA02G04450D	BNAA04G12950D	BNAA09G42560D	BNAC01G16430D	BNAC01G27890D	BNAC03G03810D	BNAC08G35020D
GO:0005313	L-glutamate transmembrane transporter activity	3	9536	25	97888	0.223054	BNAA09G14700D	BNAC07G36580D	BNACNNG25620D
GO:0005325	peroxisomal fatty-acyl-CoA transporter activity	1	9536	3	97888	0.23809	BNAA08G16170D
GO:0005338	nucleotide-sugar transmembrane transporter activity	8	9536	56	97888	0.0841238	BNAA06G23940D	BNAA08G07320D	BNAA09G15180D	BNAA09G16160D	BNAC03G49310D	BNAC08G08150D	BNAC09G15750D	BNAC09G16900D
GO:0005345	purine nucleobase transmembrane transporter activity	8	9536	60	97888	0.100573	BNAA05G36550D	BNAA08G08600D	BNAA08G21940D	BNAANNG12080D	BNAC01G27610D	BNAC05G15340D	BNAC08G11250D	BNACNNG41760D
GO:0005347	ATP transmembrane transporter activity	3	9536	21	97888	0.194343	BNAA06G28700D	BNAC07G28040D	BNACNNG01900D
GO:0005353	fructose transmembrane transporter activity	2	9536	8	97888	0.143667	BNAA05G32340D	BNACNNG06220D
GO:0005354	galactose transmembrane transporter activity	2	9536	11	97888	0.207511	BNAA03G09280D	BNAC01G33830D
GO:0005355	glucose transmembrane transporter activity	15	9536	126	97888	0.0796443	BNAA05G32340D	BNAA06G05210D	BNAA07G31980D	BNAA08G17490D	BNAA08G26700D	BNAA09G48640D	BNAA09G48650D	BNAC01G33830D	BNAC05G06500D	BNAC06G22500D	BNAC06G35990D	BNAC08G42900D	BNACNNG06220D	BNACNNG06500D	BNACNNG08080D
GO:0005358	high-affinity hydrogen:glucose symporter activity	1	9536	4	97888	0.28653	BNAA09G04260D
GO:0005365	myo-inositol transmembrane transporter activity	1	9536	3	97888	0.23809	BNAC01G33830D
GO:0005366	myo-inositol:proton symporter activity	3	9536	10	97888	0.0541327	BNAA04G25030D	BNAA08G17490D	BNAC04G48870D
GO:0005375	copper ion transmembrane transporter activity	4	9536	40	97888	0.20562	BNAA01G03390D	BNAANNG05310D	BNAC01G04670D	BNAC07G18200D
GO:0005384	manganese ion transmembrane transporter activity	5	9536	50	97888	0.184625	BNAA01G16700D	BNAA06G26800D	BNAC01G20480D	BNAC05G52040D	BNAC07G30170D
GO:0005388	calcium-transporting ATPase activity	14	9536	82	97888	0.014308	BNAA03G49860D	BNAA03G54160D	BNAA08G18750D	BNAA09G36660D	BNAA09G49240D	BNAANNG27350D	BNAC01G31340D	BNAC03G58140D	BNAC04G20690D	BNAC07G42210D	BNAC07G46660D	BNAC08G28250D	BNAC08G43540D	BNACNNG07470D
GO:0005432	calcium:sodium antiporter activity	3	9536	27	97888	0.231093	BNAA05G00360D	BNAC04G51860D	BNACNNG75720D
GO:0005457	GDP-fucose transmembrane transporter activity	2	9536	11	97888	0.207511	BNAC06G37510D	BNAC06G38230D
GO:0005458	GDP-mannose transmembrane transporter activity	2	9536	2	97888	0.00948926	BNAA09G15180D	BNAC09G15750D
GO:0005459	UDP-galactose transmembrane transporter activity	8	9536	21	97888	0.000434751	BNAA01G12810D	BNAA02G26570D	BNAA03G45680D	BNAC01G14590D	BNAC02G34800D	BNAC06G37510D	BNAC06G38230D	BNAC07G37780D
GO:0005460	UDP-glucose transmembrane transporter activity	7	9536	20	97888	0.001701	BNAA02G26570D	BNAA06G09170D	BNAA09G45580D	BNAC02G34800D	BNAC05G10590D	BNAC06G37510D	BNAC06G38230D
GO:0005463	UDP-N-acetylgalactosamine transmembrane transporter activity	2	9536	4	97888	0.0463847	BNAA06G23940D	BNAC03G49310D
GO:0005471	ATP:ADP antiporter activity	7	9536	27	97888	0.00951241	BNAA02G01680D	BNAA03G04370D	BNAA07G38360D	BNAA10G19870D	BNAC03G05910D	BNAC06G19090D	BNAC09G43600D
GO:0005483	soluble NSF attachment protein activity	1	9536	8	97888	0.380326	BNAA07G09410D
GO:0005484	SNAP receptor activity	32	9536	135	97888	1.14059e-06	BNAA02G19290D	BNAA02G24770D	BNAA03G06240D	BNAA03G15280D	BNAA03G31960D	BNAA03G40020D	BNAA04G05470D	BNAA04G19170D	BNAA05G07500D	BNAA05G10490D	BNAA05G27280D	BNAA06G35880D	BNAA09G00660D	BNAA10G17660D	BNAA10G29290D	BNAANNG06850D	BNAC02G11000D	BNAC02G32860D	BNAC02G42100D	BNAC03G08040D	BNAC03G18460D	BNAC03G73490D	BNAC04G11490D	BNAC04G28220D	BNAC05G24420D	BNAC05G41390D	BNAC06G39950D	BNAC07G31080D	BNAC08G09580D	BNAC09G33590D	BNAC09G41030D	BNACNNG50850D
GO:0005496	steroid binding	3	9536	16	97888	0.136597	BNAANNG36100D	BNAC08G20570D	BNACNNG38080D
GO:0005506	iron ion binding	72	9536	679	97888	0.0376143	BNAA02G16020D	BNAA02G31830D	BNAA03G00260D	BNAA03G01650D	BNAA03G12250D	BNAA03G14010D	BNAA03G14380D	BNAA03G16020D	BNAA03G25860D	BNAA03G29370D	BNAA03G35030D	BNAA04G03320D	BNAA04G17560D	BNAA04G17570D	BNAA05G11950D	BNAA05G18290D	BNAA05G19960D	BNAA05G21110D	BNAA05G31030D	BNAA06G09070D	BNAA06G25630D	BNAA06G31460D	BNAA06G32300D	BNAA07G02890D	BNAA07G20840D	BNAA07G24960D	BNAA08G04520D	BNAA08G20710D	BNAA08G21870D	BNAA08G23120D	BNAA08G26980D	BNAA09G01930D	BNAA09G15160D	BNAA09G45010D	BNAA09G48900D	BNAA10G04830D	BNAANNG01420D	BNAANNG05520D	BNAANNG18690D	BNAC02G21440D	BNAC02G29610D	BNAC03G00160D	BNAC03G02200D
GO:0005507	copper ion binding	172	9536	965	97888	3.58864e-15	BNAA01G27190D	BNAA01G31570D	BNAA01G33660D	BNAA02G01680D	BNAA02G03770D	BNAA02G05230D	BNAA02G12320D	BNAA02G22480D	BNAA02G26590D	BNAA03G02040D	BNAA03G02450D	BNAA03G04370D	BNAA03G06790D	BNAA03G14140D	BNAA03G14150D	BNAA03G16750D	BNAA03G16860D	BNAA03G20930D	BNAA03G23470D	BNAA03G24240D	BNAA03G26530D	BNAA03G37240D	BNAA03G54620D	BNAA03G57920D	BNAA04G04050D	BNAA04G05120D	BNAA04G05550D	BNAA04G12500D	BNAA04G15990D	BNAA04G17910D	BNAA04G20940D	BNAA04G28670D	BNAA05G07480D	BNAA05G10360D	BNAA05G14590D	BNAA05G22860D	BNAA05G25500D	BNAA05G29180D	BNAA05G29370D	BNAA06G02790D	BNAA06G04090D	BNAA06G09730D	BNAA06G09830D
GO:0005509	calcium ion binding	106	9536	745	97888	2.02185e-05	BNAA01G10420D	BNAA01G10690D	BNAA01G16310D	BNAA01G31850D	BNAA02G05320D	BNAA02G09590D	BNAA02G29610D	BNAA03G06260D	BNAA03G08250D	BNAA03G13210D	BNAA03G19320D	BNAA03G24870D	BNAA03G24880D	BNAA03G43160D	BNAA03G44570D	BNAA04G02760D	BNAA04G05850D	BNAA04G26710D	BNAA05G14880D	BNAA05G23740D	BNAA06G05290D	BNAA06G14620D	BNAA06G15280D	BNAA06G15340D	BNAA06G17340D	BNAA06G20230D	BNAA06G23960D	BNAA06G28690D	BNAA06G29290D	BNAA06G30520D	BNAA06G37500D	BNAA06G38470D	BNAA07G10930D	BNAA07G32960D	BNAA07G32970D	BNAA08G27670D	BNAA09G03360D	BNAA09G04890D	BNAA09G05810D	BNAA09G15400D	BNAA09G16900D	BNAA09G19500D	BNAA09G21320D
GO:0005513	detection of calcium ion	5	9536	25	97888	0.0600073	BNAA04G05850D	BNAA06G20230D	BNAC01G18690D	BNAC03G45210D	BNAC04G28440D
GO:0005515	protein binding	1096	9536	8260	97888	5.22307e-28	BNAA01G01870D	BNAA01G02190D	BNAA01G02570D	BNAA01G02660D	BNAA01G02900D	BNAA01G03400D	BNAA01G03510D	BNAA01G06180D	BNAA01G06760D	BNAA01G06820D	BNAA01G07170D	BNAA01G07340D	BNAA01G09530D	BNAA01G09690D	BNAA01G09800D	BNAA01G10220D	BNAA01G10580D	BNAA01G10690D	BNAA01G10800D	BNAA01G13940D	BNAA01G14790D	BNAA01G15300D	BNAA01G15600D	BNAA01G15870D	BNAA01G16700D	BNAA01G17690D	BNAA01G17960D	BNAA01G21890D	BNAA01G23620D	BNAA01G26020D	BNAA01G28610D	BNAA01G28930D	BNAA01G28970D	BNAA01G29140D	BNAA01G29770D	BNAA01G30850D	BNAA01G31000D	BNAA01G31420D	BNAA01G31520D	BNAA01G32030D	BNAA01G32450D	BNAA01G33130D	BNAA01G34720D
GO:0005516	calmodulin binding	101	9536	839	97888	0.00393506	BNAA01G08310D	BNAA01G22680D	BNAA01G34790D	BNAA02G06370D	BNAA02G26140D	BNAA03G08920D	BNAA03G11800D	BNAA03G18420D	BNAA03G27100D	BNAA03G49860D	BNAA03G51590D	BNAA03G54160D	BNAA03G57740D	BNAA03G60240D	BNAA04G05160D	BNAA04G08230D	BNAA04G09200D	BNAA04G12770D	BNAA04G13570D	BNAA04G14500D	BNAA04G15350D	BNAA04G22400D	BNAA04G26710D	BNAA05G00710D	BNAA05G06290D	BNAA05G11320D	BNAA05G34480D	BNAA05G37430D	BNAA06G02150D	BNAA06G22060D	BNAA08G11930D	BNAA08G12420D	BNAA08G18750D	BNAA09G09750D	BNAA09G18890D	BNAA09G26130D	BNAA09G36660D	BNAA09G37960D	BNAA09G46440D	BNAA09G47670D	BNAA10G11510D	BNAANNG15460D	BNAANNG17540D
GO:0005522	profilin binding	1	9536	4	97888	0.28653	BNAC05G19270D
GO:0005524	ATP binding	715	9536	6044	97888	4.50625e-09	BNAA01G02930D	BNAA01G03390D	BNAA01G04340D	BNAA01G06010D	BNAA01G06180D	BNAA01G06820D	BNAA01G09530D	BNAA01G09740D	BNAA01G09970D	BNAA01G12900D	BNAA01G14190D	BNAA01G17560D	BNAA01G19120D	BNAA01G19540D	BNAA01G21980D	BNAA01G23620D	BNAA01G24530D	BNAA01G25670D	BNAA01G29140D	BNAA01G30490D	BNAA01G32300D	BNAA01G34620D	BNAA01G35820D	BNAA02G00190D	BNAA02G00880D	BNAA02G01540D	BNAA02G03160D	BNAA02G03330D	BNAA02G05420D	BNAA02G06210D	BNAA02G12870D	BNAA02G12880D	BNAA02G15290D	BNAA02G15450D	BNAA02G15690D	BNAA02G21890D	BNAA02G24500D	BNAA02G24890D	BNAA02G26260D	BNAA02G26910D	BNAA02G27550D	BNAA02G28790D	BNAA02G29300D
GO:0005525	GTP binding	173	9536	904	97888	3.25958e-18	BNAA01G06530D	BNAA01G09620D	BNAA01G10800D	BNAA01G19150D	BNAA01G21890D	BNAA01G22340D	BNAA01G32370D	BNAA01G32400D	BNAA02G07230D	BNAA02G24040D	BNAA02G31320D	BNAA03G02850D	BNAA03G18170D	BNAA03G21660D	BNAA03G24120D	BNAA03G29810D	BNAA03G33090D	BNAA03G33120D	BNAA03G41220D	BNAA03G50330D	BNAA03G54420D	BNAA03G58300D	BNAA04G01330D	BNAA04G04620D	BNAA04G18010D	BNAA04G22820D	BNAA04G25780D	BNAA05G00730D	BNAA05G16010D	BNAA05G16520D	BNAA05G21300D	BNAA05G30500D	BNAA05G36780D	BNAA06G01710D	BNAA06G05280D	BNAA06G06060D	BNAA06G12300D	BNAA06G17850D	BNAA06G23420D	BNAA06G28690D	BNAA06G30490D	BNAA06G35520D	BNAA06G37700D
GO:0005528	FK506 binding	8	9536	74	97888	0.141108	BNAA01G14720D	BNAA03G08310D	BNAA03G47310D	BNAA03G57730D	BNAA03G57740D	BNAA10G14280D	BNAC07G39530D	BNAC09G36600D
GO:0005536	glucose binding	4	9536	24	97888	0.123218	BNAA09G10080D	BNAA10G05030D	BNAC07G01200D	BNACNNG58160D
GO:0005543	phospholipid binding	12	9536	97	97888	0.0857306	BNAA02G35000D	BNAA03G58510D	BNAA04G24880D	BNAA05G03210D	BNAA10G21860D	BNAC01G00970D	BNAC04G02770D	BNAC04G30430D	BNAC04G48670D	BNAC07G36600D	BNAC09G44870D	BNAC09G46250D
GO:0005544	calcium-dependent phospholipid binding	5	9536	44	97888	0.175028	BNAA06G21360D	BNAA06G23960D	BNAA09G48680D	BNAC03G21600D	BNAC08G42940D
GO:0005545	1-phosphatidylinositol binding	8	9536	58	97888	0.0924813	BNAA01G15110D	BNAA04G14860D	BNAA06G34790D	BNAC01G06220D	BNAC01G17840D	BNAC04G37710D	BNAC07G20930D	BNAC08G08040D
GO:0005546	phosphatidylinositol-4,5-bisphosphate binding	12	9536	36	97888	7.78488e-05	BNAA03G24870D	BNAA03G24880D	BNAA05G23740D	BNAA06G03180D	BNAA09G21320D	BNAA10G05090D	BNAC03G73050D	BNAC05G37540D	BNAC06G00020D	BNAC06G02580D	BNAC09G23720D	BNACNNG66380D
GO:0005548	phospholipid transporter activity	2	9536	7	97888	0.119378	BNAA01G21980D	BNAC01G28380D
GO:0005618	cell wall	403	9536	2229	97888	1.23596e-34	BNAA01G02490D	BNAA01G06740D	BNAA01G09790D	BNAA01G12380D	BNAA01G14960D	BNAA01G15000D	BNAA01G15080D	BNAA01G15390D	BNAA01G20630D	BNAA01G20660D	BNAA01G21860D	BNAA01G28810D	BNAA01G29770D	BNAA01G30490D	BNAA01G32030D	BNAA01G33130D	BNAA01G33220D	BNAA01G33400D	BNAA01G33660D	BNAA01G34740D	BNAA01G34980D	BNAA01G37220D	BNAA02G00190D	BNAA02G01980D	BNAA02G02470D	BNAA02G02540D	BNAA02G02720D	BNAA02G04450D	BNAA02G04500D	BNAA02G04810D	BNAA02G05430D	BNAA02G05840D	BNAA02G06710D	BNAA02G07760D	BNAA02G08520D	BNAA02G21970D	BNAA02G23000D	BNAA02G23870D	BNAA02G27070D	BNAA02G31150D	BNAA02G31320D	BNAA02G35010D	BNAA02G35440D
GO:0005622	intracellular	175	9536	1025	97888	1.02068e-13	BNAA01G03220D	BNAA01G04200D	BNAA01G07170D	BNAA01G10580D	BNAA01G21860D	BNAA01G21980D	BNAA01G23940D	BNAA01G24800D	BNAA01G32410D	BNAA01G36840D	BNAA02G06680D	BNAA02G11800D	BNAA02G16020D	BNAA02G17730D	BNAA02G21890D	BNAA02G34440D	BNAA02G36710D	BNAA03G08310D	BNAA03G13890D	BNAA03G18630D	BNAA03G19630D	BNAA03G20300D	BNAA03G20650D	BNAA03G39240D	BNAA03G49380D	BNAA04G05680D	BNAA04G07260D	BNAA04G23010D	BNAA04G25550D	BNAA05G01520D	BNAA05G11500D	BNAA05G12760D	BNAA05G17350D	BNAA05G20140D	BNAA05G22900D	BNAA05G26640D	BNAA05G34620D	BNAA06G01090D	BNAA06G12670D	BNAA06G15120D	BNAA06G18240D	BNAA06G33030D	BNAA06G38950D
GO:0005623	cell	1041	9536	5013	97888	2.61018e-128	BNAA01G01220D	BNAA01G01870D	BNAA01G02660D	BNAA01G03510D	BNAA01G04610D	BNAA01G06210D	BNAA01G06530D	BNAA01G06850D	BNAA01G07170D	BNAA01G09740D	BNAA01G10420D	BNAA01G10750D	BNAA01G11000D	BNAA01G13830D	BNAA01G14380D	BNAA01G16170D	BNAA01G17690D	BNAA01G17860D	BNAA01G18390D	BNAA01G19150D	BNAA01G20800D	BNAA01G21980D	BNAA01G24550D	BNAA01G26130D	BNAA01G26250D	BNAA01G28840D	BNAA01G28930D	BNAA01G29870D	BNAA01G31420D	BNAA01G31520D	BNAA01G31820D	BNAA01G31880D	BNAA01G32040D	BNAA01G32300D	BNAA01G32410D	BNAA01G34740D	BNAA01G35820D	BNAA01G36230D	BNAA02G01680D	BNAA02G02770D	BNAA02G05120D	BNAA02G05410D	BNAA02G07760D
GO:0005634	nucleus	3306	9536	32459	97888	4.11203e-05	BNAA01G00200D	BNAA01G00310D	BNAA01G00860D	BNAA01G01040D	BNAA01G01620D	BNAA01G02570D	BNAA01G02670D	BNAA01G02900D	BNAA01G03130D	BNAA01G04340D	BNAA01G04520D	BNAA01G04570D	BNAA01G04890D	BNAA01G05130D	BNAA01G05220D	BNAA01G06350D	BNAA01G06760D	BNAA01G06990D	BNAA01G07340D	BNAA01G07860D	BNAA01G07920D	BNAA01G08530D	BNAA01G08620D	BNAA01G09290D	BNAA01G09690D	BNAA01G09700D	BNAA01G09710D	BNAA01G09740D	BNAA01G09930D	BNAA01G10030D	BNAA01G10100D	BNAA01G10110D	BNAA01G10140D	BNAA01G10220D	BNAA01G10580D	BNAA01G10630D	BNAA01G11280D	BNAA01G11530D	BNAA01G11880D	BNAA01G12140D	BNAA01G12270D	BNAA01G12980D	BNAA01G13220D
GO:0005635	nuclear envelope	47	9536	254	97888	7.62074e-06	BNAA01G15600D	BNAA01G17690D	BNAA01G31420D	BNAA01G31520D	BNAA01G32030D	BNAA02G25030D	BNAA03G02010D	BNAA03G13670D	BNAA03G27950D	BNAA03G30510D	BNAA05G14880D	BNAA05G28710D	BNAA05G33430D	BNAA06G06180D	BNAA06G21290D	BNAA06G28940D	BNAA06G37500D	BNAA07G12820D	BNAA07G38730D	BNAA08G06090D	BNAA08G18670D	BNAA08G19040D	BNAA09G24670D	BNAANNG07130D	BNAANNG13680D	BNAC01G18540D	BNAC01G22030D	BNAC02G33230D	BNAC03G16560D	BNAC03G32980D	BNAC03G35820D	BNAC03G36710D	BNAC03G37890D	BNAC03G58210D	BNAC04G40850D	BNAC04G48530D	BNAC05G27930D	BNAC05G43180D	BNAC06G05350D	BNAC06G09680D	BNAC06G28300D	BNAC08G14250D	BNAC08G32690D
GO:0005640	nuclear outer membrane	1	9536	4	97888	0.28653	BNAA10G05370D
GO:0005643	nuclear pore	35	9536	204	97888	0.000356902	BNAA01G31520D	BNAA03G13670D	BNAA03G13680D	BNAA03G19170D	BNAA03G39420D	BNAA04G01730D	BNAA04G18170D	BNAA04G23460D	BNAA05G35320D	BNAA06G01550D	BNAA06G06180D	BNAA07G12820D	BNAA07G18110D	BNAA08G08310D	BNAA08G19040D	BNAANNG15790D	BNAANNG21280D	BNAC01G10100D	BNAC01G20230D	BNAC03G16560D	BNAC03G22820D	BNAC03G36710D	BNAC03G44100D	BNAC04G12980D	BNAC04G23250D	BNAC04G40850D	BNAC04G49920D	BNAC04G52130D	BNAC05G36080D	BNAC06G09670D	BNAC08G02070D	BNAC08G13900D	BNAC08G14250D	BNAC08G45160D	BNACNNG05080D
GO:0005652	nuclear lamina	4	9536	13	97888	0.0255936	BNAA06G07510D	BNAA07G38730D	BNAC05G08960D	BNAC06G28300D
GO:0005654	nucleoplasm	35	9536	236	97888	0.00344665	BNAA01G31420D	BNAA01G34740D	BNAA03G39420D	BNAA05G12150D	BNAA05G28820D	BNAA05G36790D	BNAA06G01550D	BNAA06G02320D	BNAA06G07070D	BNAA06G07510D	BNAA06G11140D	BNAA07G25750D	BNAA07G38730D	BNAA08G09450D	BNAA09G24670D	BNAA09G56240D	BNAA10G12880D	BNAC01G05670D	BNAC01G33090D	BNAC03G06550D	BNAC03G77820D	BNAC05G00070D	BNAC05G08720D	BNAC05G08960D	BNAC05G12680D	BNAC05G33010D	BNAC05G43300D	BNAC06G04600D	BNAC06G09670D	BNAC06G28300D	BNAC08G16960D	BNAC08G38300D	BNACNNG03430D	BNACNNG09170D	BNACNNG17870D
GO:0005663	DNA replication factor C complex	1	9536	8	97888	0.380326	BNAA02G05420D
GO:0005666	DNA-directed RNA polymerase III complex	4	9536	12	97888	0.0196304	BNAA02G06560D	BNAA05G12500D	BNAC04G54470D	BNAC09G47140D
GO:0005672	transcription factor TFIIA complex	2	9536	15	97888	0.262924	BNAA08G28950D	BNAC08G11660D
GO:0005681	spliceosomal complex	43	9536	228	97888	1.09237e-05	BNAA01G29940D	BNAA02G00880D	BNAA03G03240D	BNAA03G17170D	BNAA03G56510D	BNAA05G00380D	BNAA05G12150D	BNAA06G11140D	BNAA06G14980D	BNAA06G15930D	BNAA06G28600D	BNAA06G37780D	BNAA07G32560D	BNAA07G33370D	BNAA08G30960D	BNAA09G03170D	BNAA09G15730D	BNAA09G56240D	BNAA10G21260D	BNAC01G26160D	BNAC01G37560D	BNAC01G37840D	BNAC03G04670D	BNAC03G20680D	BNAC03G22780D	BNAC03G35540D	BNAC03G75260D	BNAC04G06620D	BNAC04G36280D	BNAC04G51850D	BNAC05G06630D	BNAC05G12680D	BNAC05G43360D	BNAC06G37000D	BNAC06G37910D	BNAC07G28190D	BNAC08G16960D	BNAC08G38300D	BNAC08G43610D	BNAC09G14760D	BNACNNG19170D	BNACNNG61690D	BNACNNG77050D
GO:0005682	U5 snRNP	2	9536	20	97888	0.284995	BNAA08G09450D	BNAUNNG01510D
GO:0005685	U1 snRNP	3	9536	27	97888	0.231093	BNAA05G00380D	BNAA08G09450D	BNAC04G51850D
GO:0005686	U2 snRNP	2	9536	5	97888	0.069778	BNAA05G12150D	BNAA08G09450D
GO:0005687	U4 snRNP	1	9536	1	97888	0.0974175	BNAA08G09450D
GO:0005719	nuclear euchromatin	2	9536	18	97888	0.281708	BNAA03G23430D	BNAC03G29110D
GO:0005730	nucleolus	513	9536	1476	97888	1.4786e-153	BNAA01G02490D	BNAA01G05130D	BNAA01G07340D	BNAA01G08920D	BNAA01G09540D	BNAA01G10100D	BNAA01G10630D	BNAA01G14720D	BNAA01G14860D	BNAA01G16130D	BNAA01G17690D	BNAA01G19300D	BNAA01G20630D	BNAA01G23660D	BNAA01G24550D	BNAA01G29770D	BNAA01G32030D	BNAA01G33220D	BNAA01G33350D	BNAA01G33400D	BNAA01G33660D	BNAA01G33870D	BNAA01G34740D	BNAA01G36100D	BNAA01G36220D	BNAA02G00190D	BNAA02G00880D	BNAA02G02470D	BNAA02G02540D	BNAA02G04810D	BNAA02G05430D	BNAA02G05660D	BNAA02G05840D	BNAA02G11520D	BNAA02G13140D	BNAA02G18180D	BNAA02G19450D	BNAA02G21230D	BNAA02G21770D	BNAA02G23000D	BNAA02G24100D	BNAA02G31320D	BNAA02G34580D
GO:0005732	small nucleolar ribonucleoprotein complex	25	9536	92	97888	1.17421e-06	BNAA01G10630D	BNAA03G57210D	BNAA04G14000D	BNAA05G30020D	BNAA06G14980D	BNAA06G25120D	BNAA06G28600D	BNAA07G32560D	BNAA08G09450D	BNAA09G03170D	BNAA09G07860D	BNAA09G44310D	BNAA09G53020D	BNAC03G30140D	BNAC03G63890D	BNAC03G74600D	BNAC04G21170D	BNAC04G56220D	BNAC05G44350D	BNAC06G27160D	BNAC06G37000D	BNAC07G03070D	BNAC07G28190D	BNAC09G12750D	BNAC09G21750D
GO:0005736	DNA-directed RNA polymerase I complex	2	9536	9	97888	0.166723	BNAA09G36960D	BNAC08G28670D
GO:0005737	cytoplasm	2215	9536	14388	97888	3.76021e-121	BNAA01G00340D	BNAA01G01470D	BNAA01G01650D	BNAA01G02040D	BNAA01G02490D	BNAA01G02660D	BNAA01G02830D	BNAA01G03600D	BNAA01G04340D	BNAA01G04610D	BNAA01G04860D	BNAA01G05390D	BNAA01G06010D	BNAA01G06540D	BNAA01G06850D	BNAA01G07000D	BNAA01G07170D	BNAA01G07340D	BNAA01G08920D	BNAA01G09540D	BNAA01G09690D	BNAA01G09740D	BNAA01G09800D	BNAA01G10320D	BNAA01G10580D	BNAA01G10770D	BNAA01G10800D	BNAA01G12270D	BNAA01G13280D	BNAA01G13630D	BNAA01G14150D	BNAA01G14310D	BNAA01G14680D	BNAA01G14720D	BNAA01G15300D	BNAA01G15390D	BNAA01G15560D	BNAA01G15870D	BNAA01G16130D	BNAA01G16170D	BNAA01G16490D	BNAA01G17560D	BNAA01G17690D
GO:0005739	mitochondrion	1105	9536	8545	97888	2.45634e-24	BNAA01G01010D	BNAA01G01220D	BNAA01G01680D	BNAA01G02160D	BNAA01G02930D	BNAA01G04540D	BNAA01G04610D	BNAA01G05130D	BNAA01G06210D	BNAA01G06270D	BNAA01G07360D	BNAA01G07430D	BNAA01G08360D	BNAA01G08540D	BNAA01G08770D	BNAA01G09200D	BNAA01G10750D	BNAA01G11000D	BNAA01G11060D	BNAA01G12340D	BNAA01G12380D	BNAA01G12980D	BNAA01G13810D	BNAA01G14370D	BNAA01G16560D	BNAA01G19450D	BNAA01G22040D	BNAA01G22680D	BNAA01G22910D	BNAA01G25980D	BNAA01G27990D	BNAA01G28610D	BNAA01G30490D	BNAA01G30740D	BNAA01G31820D	BNAA01G31880D	BNAA01G33220D	BNAA01G33660D	BNAA01G33880D	BNAA01G34090D	BNAA01G34720D	BNAA01G35260D	BNAA01G37030D
GO:0005740	mitochondrial envelope	24	9536	65	97888	3.11933e-09	BNAA01G37030D	BNAA02G01680D	BNAA03G04370D	BNAA03G16750D	BNAA04G05120D	BNAA04G05280D	BNAA07G15900D	BNAA08G26140D	BNAA09G31610D	BNAA09G33290D	BNAA10G19870D	BNAANNG21140D	BNAC01G35930D	BNAC03G05910D	BNAC03G33610D	BNAC03G39200D	BNAC03G39210D	BNAC04G08780D	BNAC06G14270D	BNAC08G13860D	BNAC08G22360D	BNAC08G24100D	BNAC09G43600D	BNACNNG50220D
GO:0005741	mitochondrial outer membrane	36	9536	108	97888	1.36427e-11	BNAA01G33220D	BNAA02G02470D	BNAA02G05580D	BNAA03G02310D	BNAA03G10240D	BNAA03G27530D	BNAA03G35540D	BNAA04G24350D	BNAA05G23320D	BNAA05G34150D	BNAA07G01310D	BNAA07G08810D	BNAA09G07330D	BNAA09G27920D	BNAA09G31610D	BNAA09G36460D	BNAA10G14030D	BNAA10G22550D	BNAANNG16000D	BNAANNG31790D	BNAC02G07470D	BNAC03G12920D	BNAC03G32540D	BNAC04G38010D	BNAC04G48160D	BNAC04G52660D	BNAC05G21320D	BNAC05G32550D	BNAC05G36750D	BNAC05G38050D	BNAC05G48550D	BNAC07G02520D	BNAC08G22360D	BNAC08G28040D	BNACNNG29060D	BNACNNG52100D
GO:0005742	mitochondrial outer membrane translocase complex	8	9536	28	97888	0.00324187	BNAA03G35540D	BNAA06G36430D	BNAA07G08810D	BNAA09G12040D	BNAA09G27920D	BNAC05G21320D	BNAC05G32550D	BNAC07G17410D
GO:0005743	mitochondrial inner membrane	137	9536	511	97888	1.67199e-28	BNAA01G01010D	BNAA01G04610D	BNAA01G14370D	BNAA01G22910D	BNAA01G31820D	BNAA01G33220D	BNAA01G35260D	BNAA01G37030D	BNAA02G01680D	BNAA02G01980D	BNAA02G02710D	BNAA02G04450D	BNAA02G16120D	BNAA02G21890D	BNAA02G27180D	BNAA03G04370D	BNAA03G04680D	BNAA03G05570D	BNAA03G13520D	BNAA03G35540D	BNAA03G36620D	BNAA03G59590D	BNAA04G12950D	BNAA04G15330D	BNAA04G17340D	BNAA04G21670D	BNAA04G22710D	BNAA04G24350D	BNAA04G25760D	BNAA04G28560D	BNAA05G00460D	BNAA05G01490D	BNAA05G12510D	BNAA05G17260D	BNAA05G23320D	BNAA05G28450D	BNAA05G29370D	BNAA05G34150D	BNAA05G35970D	BNAA06G05490D	BNAA06G19110D	BNAA06G21500D	BNAA06G26030D
GO:0005744	mitochondrial inner membrane presequence translocase complex	16	9536	89	97888	0.00652347	BNAA02G16120D	BNAA04G24350D	BNAA07G00370D	BNAA07G08810D	BNAA07G38940D	BNAA08G00200D	BNAA09G27920D	BNAA09G44610D	BNAA10G09540D	BNAC02G46290D	BNAC03G70910D	BNAC04G48160D	BNAC05G21320D	BNAC07G00350D	BNAC08G21180D	BNACNNG41500D
GO:0005746	mitochondrial respiratory chain	8	9536	20	97888	0.000298159	BNAA06G32300D	BNAA07G19310D	BNAA09G01930D	BNAA09G39850D	BNAA09G52160D	BNAC07G24100D	BNAC09G01370D	BNACNNG01410D
GO:0005747	mitochondrial respiratory chain complex I	56	9536	248	97888	1.27655e-09	BNAA01G08360D	BNAA01G30740D	BNAA02G13090D	BNAA02G34960D	BNAA03G11650D	BNAA04G08090D	BNAA04G15990D	BNAA04G24350D	BNAA05G00300D	BNAA05G22860D	BNAA06G04090D	BNAA06G24940D	BNAA06G32230D	BNAA07G00250D	BNAA07G12560D	BNAA07G15170D	BNAA07G38480D	BNAA08G03980D	BNAA08G27620D	BNAA09G01960D	BNAA09G40140D	BNAA09G50790D	BNAA10G02220D	BNAA10G20810D	BNAC01G09910D	BNAC02G33360D	BNAC02G45730D	BNAC03G15390D	BNAC03G30840D	BNAC03G48640D	BNAC04G02600D	BNAC04G16640D	BNAC04G32860D	BNAC04G39270D	BNAC04G48160D	BNAC04G55940D	BNAC05G02140D	BNAC05G36150D	BNAC05G40800D	BNAC05G49030D	BNAC06G01550D	BNAC06G13200D	BNAC07G16720D
GO:0005749	mitochondrial respiratory chain complex II, succinate dehydrogenase complex (ubiquinone)	12	9536	39	97888	0.0001789	BNAA03G21380D	BNAA06G17070D	BNAA07G37420D	BNAA08G26910D	BNAA10G05140D	BNAA10G22460D	BNAC02G43980D	BNAC03G57270D	BNAC05G06140D	BNAC07G16540D	BNAC09G47030D	BNACNNG16210D
GO:0005750	mitochondrial respiratory chain complex III	32	9536	58	97888	6.4201e-18	BNAA01G04540D	BNAA01G33220D	BNAA02G01620D	BNAA02G27180D	BNAA03G04320D	BNAA04G05280D	BNAA05G23320D	BNAA05G34150D	BNAA06G02000D	BNAA06G32300D	BNAA06G38290D	BNAA08G01750D	BNAA09G01930D	BNAA10G25030D	BNAANNG31790D	BNAC01G06030D	BNAC02G40580D	BNAC03G05860D	BNAC03G67290D	BNAC03G78020D	BNAC04G47370D	BNAC05G11420D	BNAC05G36750D	BNAC05G48550D	BNAC06G05100D	BNAC06G09300D	BNAC07G24100D	BNAC08G16500D	BNAC09G01370D	BNAC09G43630D	BNAC09G49950D	BNACNNG29060D
GO:0005753	mitochondrial proton-transporting ATP synthase complex	30	9536	83	97888	6.75969e-11	BNAA03G15140D	BNAA04G05550D	BNAA04G12500D	BNAA05G10580D	BNAA05G15290D	BNAA06G35640D	BNAA08G13250D	BNAA09G32770D	BNAA09G55940D	BNAA10G19900D	BNAA10G22780D	BNAANNG05990D	BNAANNG07210D	BNAC02G28880D	BNAC02G33050D	BNAC03G18200D	BNAC03G68120D	BNAC04G11660D	BNAC04G28290D	BNAC04G43510D	BNAC06G08900D	BNAC07G19840D	BNAC07G32820D	BNAC08G23600D	BNAC08G35510D	BNAC09G12310D	BNAC09G43620D	BNAC09G47330D	BNACNNG13880D	BNACNNG57990D
GO:0005758	mitochondrial intermembrane space	31	9536	55	97888	9.10779e-18	BNAA01G14370D	BNAA01G28840D	BNAA01G33220D	BNAA03G07090D	BNAA03G13520D	BNAA03G24240D	BNAA03G59590D	BNAA04G28560D	BNAA05G00300D	BNAA05G12510D	BNAA05G23320D	BNAA05G34150D	BNAA07G10260D	BNAA09G13040D	BNAA09G30340D	BNAA09G40140D	BNAANNG31790D	BNAC03G08990D	BNAC03G16400D	BNAC03G28810D	BNAC04G54480D	BNAC05G18090D	BNAC05G36750D	BNAC05G48550D	BNAC06G06070D	BNAC06G35930D	BNAC07G13460D	BNAC08G32480D	BNAC09G24710D	BNACNNG29060D	BNAUNNG03640D
GO:0005759	mitochondrial matrix	59	9536	314	97888	4.05042e-07	BNAA01G22040D	BNAA01G33220D	BNAA02G11520D	BNAA03G13490D	BNAA03G20770D	BNAA03G37240D	BNAA03G51840D	BNAA03G54960D	BNAA04G03470D	BNAA04G25660D	BNAA04G28670D	BNAA05G14590D	BNAA05G22860D	BNAA05G23320D	BNAA05G25500D	BNAA05G34150D	BNAA06G04090D	BNAA06G38800D	BNAA06G39230D	BNAA07G00250D	BNAA07G09080D	BNAA07G28560D	BNAA07G35360D	BNAA08G15870D	BNAA09G09100D	BNAA10G23130D	BNAANNG31790D	BNAANNG37230D	BNAC01G28440D	BNAC02G16000D	BNAC02G16510D	BNAC02G48360D	BNAC03G16370D	BNAC03G17830D	BNAC03G24820D	BNAC03G38230D	BNAC03G43530D	BNAC03G47770D	BNAC03G61170D	BNAC03G64860D	BNAC03G78200D	BNAC04G28350D	BNAC04G41630D
GO:0005762	mitochondrial large ribosomal subunit	10	9536	91	97888	0.122745	BNAA01G06210D	BNAA01G34650D	BNAA03G27290D	BNAA05G03710D	BNAANNG21810D	BNAC03G32290D	BNAC07G18940D	BNAC09G44830D	BNACNNG54270D	BNACNNG57310D
GO:0005763	mitochondrial small ribosomal subunit	8	9536	42	97888	0.029338	BNAA03G28320D	BNAA05G17290D	BNAA06G16180D	BNAC03G33480D	BNAC03G74030D	BNAC05G30250D	BNAC06G38290D	BNAC07G07780D
GO:0005765	lysosomal membrane	4	9536	13	97888	0.0255936	BNAA10G23380D	BNAC04G32800D	BNAC04G33890D	BNAC09G48030D
GO:0005768	endosome	165	9536	1028	97888	6.35541e-11	BNAA01G03510D	BNAA01G03530D	BNAA01G06760D	BNAA01G09620D	BNAA01G10420D	BNAA01G17740D	BNAA01G21980D	BNAA01G33700D	BNAA02G03310D	BNAA02G07230D	BNAA02G09660D	BNAA02G20620D	BNAA02G32070D	BNAA02G32090D	BNAA03G03140D	BNAA03G04380D	BNAA03G07010D	BNAA03G07140D	BNAA03G11910D	BNAA03G15280D	BNAA03G17750D	BNAA03G18170D	BNAA03G29370D	BNAA03G29960D	BNAA03G36080D	BNAA03G42010D	BNAA03G50040D	BNAA03G50170D	BNAA03G56050D	BNAA03G56190D	BNAA04G04700D	BNAA04G19170D	BNAA05G08430D	BNAA05G10490D	BNAA05G19890D	BNAA05G30740D	BNAA05G31030D	BNAA05G37430D	BNAA06G02240D	BNAA06G03030D	BNAA06G05380D	BNAA06G12790D	BNAA06G13470D
GO:0005769	early endosome	5	9536	39	97888	0.154901	BNAA03G32250D	BNAA06G19590D	BNAA09G34670D	BNAC03G37540D	BNACNNG11970D
GO:0005770	late endosome	18	9536	86	97888	0.000891505	BNAA02G24770D	BNAA02G35000D	BNAA03G06240D	BNAA03G32250D	BNAA03G38190D	BNAA04G09380D	BNAA06G35880D	BNAA07G09410D	BNAA10G17660D	BNAC02G32860D	BNAC03G08040D	BNAC03G11080D	BNAC03G37540D	BNAC03G45010D	BNAC04G31610D	BNAC05G24420D	BNAC09G41030D	BNAC09G44870D
GO:0005771	multivesicular body	12	9536	27	97888	2.71723e-06	BNAA01G15870D	BNAA03G22310D	BNAA03G38190D	BNAA06G04700D	BNAA06G17120D	BNAA10G06820D	BNAC01G18960D	BNAC03G45010D	BNAC03G47050D	BNAC03G57240D	BNAC09G49290D	BNACNNG76240D
GO:0005773	vacuole	444	9536	2383	97888	2.7686e-41	BNAA01G01470D	BNAA01G02190D	BNAA01G04020D	BNAA01G05220D	BNAA01G07430D	BNAA01G08130D	BNAA01G09540D	BNAA01G10750D	BNAA01G11220D	BNAA01G13280D	BNAA01G13310D	BNAA01G16130D	BNAA01G17960D	BNAA01G19460D	BNAA01G20660D	BNAA01G21890D	BNAA01G23510D	BNAA01G24430D	BNAA01G29870D	BNAA01G31000D	BNAA02G01770D	BNAA02G02470D	BNAA02G04260D	BNAA02G06370D	BNAA02G09580D	BNAA02G10220D	BNAA02G13140D	BNAA02G14510D	BNAA02G19290D	BNAA02G22240D	BNAA02G23000D	BNAA02G24040D	BNAA02G24100D	BNAA02G24770D	BNAA02G25550D	BNAA02G25740D	BNAA02G27070D	BNAA02G31320D	BNAA02G32070D	BNAA02G32090D	BNAA02G34440D	BNAA03G04730D	BNAA03G08920D
GO:0005774	vacuolar membrane	562	9536	2120	97888	5.38965e-111	BNAA01G04540D	BNAA01G05920D	BNAA01G06820D	BNAA01G08130D	BNAA01G08360D	BNAA01G10800D	BNAA01G11000D	BNAA01G11060D	BNAA01G12380D	BNAA01G14310D	BNAA01G16130D	BNAA01G20630D	BNAA01G20660D	BNAA01G24940D	BNAA01G30490D	BNAA01G31000D	BNAA01G33130D	BNAA01G33220D	BNAA01G33350D	BNAA01G36280D	BNAA02G01680D	BNAA02G01970D	BNAA02G01980D	BNAA02G02470D	BNAA02G02540D	BNAA02G03770D	BNAA02G04450D	BNAA02G05320D	BNAA02G05840D	BNAA02G07620D	BNAA02G09580D	BNAA02G10220D	BNAA02G11520D	BNAA02G11800D	BNAA02G14510D	BNAA02G15150D	BNAA02G15810D	BNAA02G16100D	BNAA02G23000D	BNAA02G23050D	BNAA02G25880D	BNAA02G26890D	BNAA02G27070D
GO:0005777	peroxisome	121	9536	945	97888	0.000361908	BNAA01G00690D	BNAA01G09290D	BNAA01G18160D	BNAA01G23550D	BNAA01G33660D	BNAA02G03770D	BNAA02G07780D	BNAA02G12280D	BNAA03G06260D	BNAA03G06790D	BNAA03G13600D	BNAA03G15290D	BNAA03G29320D	BNAA03G37200D	BNAA03G38210D	BNAA03G42460D	BNAA03G43120D	BNAA03G58240D	BNAA04G00830D	BNAA04G13230D	BNAA04G22710D	BNAA04G24770D	BNAA05G03050D	BNAA05G14880D	BNAA05G33580D	BNAA05G34380D	BNAA06G03870D	BNAA06G16870D	BNAA06G20770D	BNAA06G24040D	BNAA06G26760D	BNAA06G28700D	BNAA06G29800D	BNAA06G35510D	BNAA06G37500D	BNAA07G17890D	BNAA07G18040D	BNAA08G00390D	BNAA08G05310D	BNAA08G08330D	BNAA08G16170D	BNAA08G21760D	BNAA09G04970D
GO:0005782	peroxisomal matrix	1	9536	6	97888	0.350139	BNAC08G24060D
GO:0005783	endoplasmic reticulum	441	9536	2445	97888	1.53549e-37	BNAA01G02660D	BNAA01G05920D	BNAA01G06010D	BNAA01G06180D	BNAA01G06530D	BNAA01G06800D	BNAA01G11060D	BNAA01G11400D	BNAA01G12140D	BNAA01G13310D	BNAA01G13810D	BNAA01G13830D	BNAA01G16130D	BNAA01G16700D	BNAA01G17560D	BNAA01G17740D	BNAA01G19450D	BNAA01G19460D	BNAA01G24430D	BNAA01G25010D	BNAA01G29820D	BNAA01G31420D	BNAA01G31880D	BNAA01G36440D	BNAA01G37160D	BNAA01G37170D	BNAA01G37180D	BNAA02G01770D	BNAA02G01970D	BNAA02G10220D	BNAA02G13510D	BNAA02G15150D	BNAA02G23050D	BNAA02G25030D	BNAA02G25880D	BNAA02G26680D	BNAA02G26890D	BNAA02G27470D	BNAA02G31830D	BNAA02G32320D	BNAA02G32800D	BNAA03G02010D	BNAA03G11160D
GO:0005784	Sec61 translocon complex	4	9536	9	97888	0.006795	BNAA03G20980D	BNAA05G04540D	BNAA10G13270D	BNAC04G03960D
GO:0005785	signal recognition particle receptor complex	1	9536	7	97888	0.368702	BNAA07G01570D
GO:0005786	signal recognition particle, endoplasmic reticulum targeting	12	9536	52	97888	0.0024936	BNAA01G06530D	BNAA03G50330D	BNAA04G25280D	BNAA05G03460D	BNAA07G26580D	BNAA08G02950D	BNAC01G07800D	BNAC03G52150D	BNAC06G02320D	BNAC08G03210D	BNAC08G20790D	BNACNNG63570D
GO:0005787	signal peptidase complex	7	9536	23	97888	0.00395611	BNAA02G31150D	BNAA03G56570D	BNAA04G22720D	BNAC02G39710D	BNAC03G34180D	BNAC04G05410D	BNAC05G46540D
GO:0005788	endoplasmic reticulum lumen	47	9536	179	97888	1.43083e-10	BNAA03G14210D	BNAA03G17100D	BNAA03G25890D	BNAA03G29370D	BNAA03G42810D	BNAA05G14880D	BNAA05G15360D	BNAA05G29350D	BNAA05G31030D	BNAA06G01660D	BNAA06G02080D	BNAA06G05290D	BNAA06G25630D	BNAA06G31460D	BNAA06G37500D	BNAA07G02890D	BNAA07G05610D	BNAA08G21870D	BNAA09G15400D	BNAA09G39960D	BNAA09G55010D	BNAA10G26760D	BNAANNG18690D	BNAC01G43040D	BNAC03G17190D	BNAC03G20620D	BNAC03G34650D	BNAC03G47960D	BNAC03G66280D	BNAC04G54960D	BNAC05G45530D	BNAC06G05350D	BNAC06G09680D	BNAC06G13860D	BNAC06G32350D	BNAC06G38200D	BNAC06G41290D	BNAC07G06600D	BNAC07G48050D	BNAC07G50110D	BNAC08G19950D	BNAC08G25810D	BNAC08G32320D
GO:0005789	endoplasmic reticulum membrane	183	9536	1098	97888	2.56337e-13	BNAA01G11060D	BNAA01G11640D	BNAA01G13310D	BNAA01G14950D	BNAA01G16700D	BNAA01G19450D	BNAA01G20480D	BNAA01G21980D	BNAA01G31420D	BNAA01G31650D	BNAA01G31880D	BNAA01G32450D	BNAA01G36440D	BNAA01G37160D	BNAA01G37170D	BNAA02G01970D	BNAA02G10220D	BNAA02G11890D	BNAA02G25030D	BNAA02G25880D	BNAA02G26570D	BNAA02G26680D	BNAA02G27470D	BNAA02G32800D	BNAA03G08310D	BNAA03G13590D	BNAA03G16020D	BNAA03G21060D	BNAA03G26940D	BNAA03G32420D	BNAA03G33090D	BNAA03G33120D	BNAA03G35170D	BNAA03G37630D	BNAA03G46130D	BNAA03G46760D	BNAA03G48640D	BNAA03G54160D	BNAA03G57740D	BNAA04G11990D	BNAA04G26070D	BNAA04G27110D	BNAA05G00430D
GO:0005794	Golgi apparatus	1122	9536	4812	97888	3.26682e-178	BNAA01G02490D	BNAA01G03530D	BNAA01G05130D	BNAA01G05390D	BNAA01G05920D	BNAA01G06740D	BNAA01G06760D	BNAA01G06820D	BNAA01G08920D	BNAA01G09540D	BNAA01G09920D	BNAA01G10420D	BNAA01G10650D	BNAA01G10800D	BNAA01G11060D	BNAA01G12140D	BNAA01G12380D	BNAA01G13830D	BNAA01G14150D	BNAA01G14310D	BNAA01G15000D	BNAA01G15110D	BNAA01G16130D	BNAA01G17740D	BNAA01G20630D	BNAA01G20660D	BNAA01G20950D	BNAA01G21860D	BNAA01G21980D	BNAA01G24430D	BNAA01G29770D	BNAA01G29820D	BNAA01G30490D	BNAA01G30630D	BNAA01G31000D	BNAA01G32030D	BNAA01G33130D	BNAA01G33350D	BNAA01G33400D	BNAA01G33660D	BNAA01G33700D	BNAA02G01970D	BNAA02G01980D
GO:0005795	Golgi stack	29	9536	98	97888	2.42459e-08	BNAA01G04200D	BNAA01G33130D	BNAA03G27800D	BNAA04G09380D	BNAA05G23190D	BNAA06G15120D	BNAA07G09410D	BNAA07G33210D	BNAA07G37280D	BNAA09G12250D	BNAA09G18300D	BNAA09G50020D	BNAA10G17610D	BNAANNG13250D	BNAANNG16810D	BNAC01G05650D	BNAC01G35240D	BNAC03G32850D	BNAC03G74310D	BNAC04G00110D	BNAC04G31610D	BNAC04G53430D	BNAC05G16640D	BNAC05G36590D	BNAC06G07540D	BNAC06G37770D	BNAC07G14500D	BNAC09G40980D	BNAUNNG01020D
GO:0005796	Golgi lumen	8	9536	10	97888	2.9662e-07	BNAA03G29370D	BNAA05G31030D	BNAA06G25630D	BNAA07G02890D	BNAC03G34650D	BNAC03G47960D	BNAC05G45530D	BNAC07G06600D
GO:0005797	Golgi medial cisterna	5	9536	22	97888	0.0404464	BNAANNG04300D	BNAC01G28890D	BNACNNG11900D	BNACNNG11910D	BNACNNG27350D
GO:0005801	cis-Golgi network	12	9536	38	97888	0.000137208	BNAA08G17990D	BNAA08G21130D	BNAA09G43050D	BNAANNG04300D	BNAC01G28890D	BNAC04G33370D	BNAC05G17190D	BNAC08G20010D	BNAC08G35550D	BNACNNG11900D	BNACNNG11910D	BNACNNG27350D
GO:0005802	trans-Golgi network	161	9536	959	97888	3.4671e-12	BNAA01G03530D	BNAA01G06760D	BNAA01G10420D	BNAA01G17740D	BNAA01G21980D	BNAA01G33700D	BNAA02G03310D	BNAA02G09660D	BNAA02G18530D	BNAA02G20620D	BNAA03G03140D	BNAA03G04380D	BNAA03G07010D	BNAA03G07140D	BNAA03G11910D	BNAA03G17500D	BNAA03G17750D	BNAA03G18170D	BNAA03G20470D	BNAA03G29370D	BNAA03G29960D	BNAA03G31960D	BNAA03G36080D	BNAA03G42010D	BNAA03G50040D	BNAA03G50170D	BNAA03G56050D	BNAA03G56190D	BNAA04G04700D	BNAA04G09380D	BNAA04G21700D	BNAA05G08430D	BNAA05G19890D	BNAA05G27280D	BNAA05G30740D	BNAA05G31030D	BNAA05G37430D	BNAA06G02240D	BNAA06G03030D	BNAA06G05380D	BNAA06G08940D	BNAA06G12790D	BNAA06G13470D
GO:0005828	kinetochore microtubule	2	9536	20	97888	0.284995	BNAA01G26020D	BNAC01G33260D
GO:0005829	cytosol	2091	9536	8666	97888	0	BNAA01G02040D	BNAA01G02490D	BNAA01G02670D	BNAA01G02930D	BNAA01G03600D	BNAA01G04200D	BNAA01G05130D	BNAA01G05220D	BNAA01G05610D	BNAA01G06010D	BNAA01G06540D	BNAA01G06760D	BNAA01G06800D	BNAA01G06820D	BNAA01G06850D	BNAA01G07340D	BNAA01G07860D	BNAA01G08620D	BNAA01G08920D	BNAA01G09540D	BNAA01G09620D	BNAA01G09740D	BNAA01G10630D	BNAA01G10750D	BNAA01G10770D	BNAA01G11530D	BNAA01G12270D	BNAA01G13540D	BNAA01G14150D	BNAA01G14310D	BNAA01G14720D	BNAA01G14960D	BNAA01G15300D	BNAA01G16130D	BNAA01G17410D	BNAA01G17690D	BNAA01G18160D	BNAA01G18390D	BNAA01G18660D	BNAA01G19100D	BNAA01G19300D	BNAA01G19710D	BNAA01G20600D
GO:0005834	heterotrimeric G-protein complex	36	9536	261	97888	0.00799145	BNAA01G02660D	BNAA03G13670D	BNAA03G49270D	BNAA05G16520D	BNAA05G22070D	BNAA06G12310D	BNAA07G15620D	BNAA07G23380D	BNAA07G26450D	BNAA07G29620D	BNAA08G11230D	BNAA08G22790D	BNAA09G40380D	BNAA09G40600D	BNAA09G44710D	BNAANNG21000D	BNAC01G03920D	BNAC01G04010D	BNAC01G34460D	BNAC02G12410D	BNAC02G27270D	BNAC03G16560D	BNAC03G43060D	BNAC03G52270D	BNAC03G66160D	BNAC04G40850D	BNAC04G54030D	BNAC05G35350D	BNAC05G50130D	BNAC06G13850D	BNAC06G28570D	BNAC07G41300D	BNAC07G45020D	BNAC08G17760D	BNAC08G37410D	BNACNNG27820D
GO:0005838	proteasome regulatory particle	2	9536	4	97888	0.0463847	BNAA09G12190D	BNAANNG30740D
GO:0005839	proteasome core complex	10	9536	96	97888	0.129052	BNAA02G28940D	BNAA03G38250D	BNAA07G04410D	BNAA07G20430D	BNAA09G15700D	BNAA09G31830D	BNAC01G27310D	BNAC05G17050D	BNAC07G04250D	BNAC07G24340D
GO:0005840	ribosome	435	9536	1059	97888	1.88368e-161	BNAA01G01470D	BNAA01G03150D	BNAA01G05130D	BNAA01G05390D	BNAA01G06210D	BNAA01G08920D	BNAA01G14960D	BNAA01G15390D	BNAA01G16130D	BNAA01G20630D	BNAA01G21860D	BNAA01G23850D	BNAA01G24800D	BNAA01G27990D	BNAA01G32660D	BNAA01G33350D	BNAA01G34650D	BNAA02G00470D	BNAA02G04810D	BNAA02G05660D	BNAA02G08230D	BNAA02G08520D	BNAA02G08530D	BNAA02G09260D	BNAA02G13140D	BNAA02G14510D	BNAA02G21230D	BNAA02G23000D	BNAA02G27070D	BNAA03G00720D	BNAA03G02870D	BNAA03G07060D	BNAA03G08540D	BNAA03G10640D	BNAA03G10670D	BNAA03G15870D	BNAA03G16540D	BNAA03G17150D	BNAA03G17310D	BNAA03G19630D	BNAA03G20240D	BNAA03G22290D	BNAA03G23640D
GO:0005844	polysome	2	9536	11	97888	0.207511	BNAA10G14430D	BNAC09G36770D
GO:0005845	mRNA cap binding complex	1	9536	2	97888	0.175856	BNAA06G36240D
GO:0005849	mRNA cleavage factor complex	2	9536	18	97888	0.281708	BNAA01G14790D	BNAC01G17430D
GO:0005851	eukaryotic translation initiation factor 2B complex	5	9536	25	97888	0.0600073	BNAA01G32370D	BNAA07G04420D	BNAA08G02900D	BNAC08G03150D	BNACNNG67980D
GO:0005852	eukaryotic translation initiation factor 3 complex	44	9536	84	97888	7.44942e-23	BNAA01G03600D	BNAA02G11620D	BNAA02G28950D	BNAA03G27790D	BNAA03G56560D	BNAA04G02470D	BNAA05G05600D	BNAA05G27670D	BNAA06G06660D	BNAA06G27850D	BNAA07G25580D	BNAA08G11850D	BNAA09G17080D	BNAA09G21660D	BNAA09G35610D	BNAA09G36630D	BNAA09G41220D	BNAANNG09940D	BNAANNG38210D	BNAC02G36850D	BNAC03G22380D	BNAC03G29390D	BNAC03G32840D	BNAC03G66710D	BNAC04G24310D	BNAC04G34560D	BNAC04G37270D	BNAC04G53310D	BNAC04G55530D	BNAC05G08330D	BNAC05G41840D	BNAC05G48440D	BNAC06G27390D	BNAC07G17810D	BNAC07G29100D	BNAC07G38130D	BNAC08G27050D	BNAC08G28210D	BNAC08G33780D	BNAC09G23910D	BNACNNG24840D	BNACNNG36550D	BNACNNG36950D
GO:0005853	eukaryotic translation elongation factor 1 complex	3	9536	20	97888	0.184557	BNAA02G04260D	BNACNNG17790D	BNACNNG34540D
GO:0005856	cytoskeleton	40	9536	320	97888	0.0186222	BNAA01G06850D	BNAA01G34090D	BNAA02G00190D	BNAA03G34950D	BNAA03G55890D	BNAA04G01270D	BNAA04G04550D	BNAA04G07490D	BNAA05G02390D	BNAA05G28440D	BNAA06G08210D	BNAA07G18620D	BNAA07G29600D	BNAA08G13190D	BNAA09G33970D	BNAA09G35350D	BNAA09G47180D	BNAA10G03720D	BNAA10G05090D	BNAC01G08210D	BNAC01G09880D	BNAC03G03940D	BNAC03G16170D	BNAC03G73810D	BNAC04G02110D	BNAC04G27010D	BNAC04G29700D	BNAC05G03670D	BNAC05G09460D	BNAC05G42720D	BNAC06G00020D	BNAC06G42810D	BNAC07G50870D	BNAC08G24760D	BNAC08G30510D	BNAC08G30840D	BNACNNG02730D	BNACNNG37490D	BNACNNG49740D	BNAUNNG00140D
GO:0005884	actin filament	3	9536	19	97888	0.173803	BNAA02G35000D	BNAC08G28360D	BNAC09G44870D
GO:0005886	plasma membrane	1977	9536	13277	97888	9.76318e-93	BNAA01G00260D	BNAA01G00740D	BNAA01G01470D	BNAA01G01870D	BNAA01G02190D	BNAA01G02490D	BNAA01G02660D	BNAA01G02670D	BNAA01G03390D	BNAA01G03510D	BNAA01G03530D	BNAA01G04200D	BNAA01G05090D	BNAA01G05130D	BNAA01G06180D	BNAA01G06760D	BNAA01G06820D	BNAA01G06990D	BNAA01G07170D	BNAA01G07970D	BNAA01G08310D	BNAA01G09530D	BNAA01G09620D	BNAA01G09740D	BNAA01G10750D	BNAA01G10800D	BNAA01G11060D	BNAA01G11220D	BNAA01G11510D	BNAA01G12380D	BNAA01G12810D	BNAA01G12840D	BNAA01G13310D	BNAA01G13540D	BNAA01G13800D	BNAA01G13850D	BNAA01G14950D	BNAA01G15080D	BNAA01G15300D	BNAA01G15810D	BNAA01G16310D	BNAA01G17740D	BNAA01G19100D
GO:0005901	caveola	7	9536	9	97888	2.43743e-06	BNAA02G32070D	BNAA02G32090D	BNAA02G34440D	BNAA07G33580D	BNAC03G49410D	BNAC06G38190D	BNACNNG58920D
GO:0005905	coated pit	19	9536	93	97888	0.000884397	BNAA01G15110D	BNAA02G36610D	BNAA02G36830D	BNAA04G14860D	BNAA06G34790D	BNAA09G18080D	BNAA10G13780D	BNAA10G21860D	BNAANNG32520D	BNAC01G00970D	BNAC01G06220D	BNAC01G17840D	BNAC01G23970D	BNAC04G37710D	BNAC07G20930D	BNAC08G08040D	BNAC09G19520D	BNAC09G36320D	BNAC09G46250D
GO:0005911	cell-cell junction	2	9536	7	97888	0.119378	BNAA09G29730D	BNAC05G19270D
GO:0005929	cilium	6	9536	26	97888	0.0253248	BNAA07G33110D	BNAA07G36880D	BNAA08G01170D	BNAA08G19290D	BNAC03G69560D	BNAC03G75660D
GO:0005945	6-phosphofructokinase complex	8	9536	28	97888	0.00324187	BNAA03G10690D	BNAA10G10800D	BNAANNG29210D	BNAC01G05570D	BNAC01G18320D	BNAC03G13370D	BNAC08G35040D	BNAC09G33200D
GO:0005950	anthranilate synthase complex	3	9536	7	97888	0.021471	BNAA03G01690D	BNAA10G24820D	BNAC09G49740D
GO:0005951	carbamoyl-phosphate synthase complex	2	9536	6	97888	0.0944722	BNAA09G26580D	BNAC05G22870D
GO:0005956	protein kinase CK2 complex	3	9536	17	97888	0.149712	BNAA01G08530D	BNAC07G34490D	BNAC08G30500D
GO:0005968	Rab-protein geranylgeranyltransferase complex	1	9536	10	97888	0.387295	BNAC05G45290D
GO:0005985	sucrose metabolic process	8	9536	77	97888	0.144862	BNAA03G08110D	BNAA06G33960D	BNAA07G23350D	BNAA10G14710D	BNAC03G10290D	BNAC05G09640D	BNAC09G37040D	BNACNNG33690D
GO:0005987	sucrose catabolic process	2	9536	14	97888	0.25246	BNAA05G34980D	BNAC09G36460D
GO:0005992	trehalose biosynthetic process	12	9536	73	97888	0.0258511	BNAA02G34580D	BNAA03G19960D	BNAA04G24740D	BNAA05G34370D	BNAA06G24090D	BNAA08G28610D	BNAA09G09720D	BNAC03G49150D	BNAC04G48620D	BNAC04G52880D	BNAC08G01800D	BNACNNG41250D
GO:0005993	trehalose catabolic process	2	9536	5	97888	0.069778	BNAA01G35070D	BNAC01G15870D
GO:0006002	fructose 6-phosphate metabolic process	8	9536	41	97888	0.0263119	BNAA03G10690D	BNAA10G10800D	BNAANNG29210D	BNAC01G05570D	BNAC01G18320D	BNAC03G13370D	BNAC08G35040D	BNAC09G33200D
GO:0006005	L-fucose biosynthetic process	2	9536	2	97888	0.00948926	BNAA07G30700D	BNAC06G34160D
GO:0006006	glucose metabolic process	12	9536	49	97888	0.00151574	BNAA03G04190D	BNAA07G15160D	BNAA07G20300D	BNAA09G01980D	BNAA10G20180D	BNAC01G30110D	BNAC02G25850D	BNAC03G05780D	BNAC05G12400D	BNAC06G13190D	BNAC06G19790D	BNAC07G11270D
GO:0006007	glucose catabolic process	130	9536	512	97888	8.93241e-25	BNAA01G05920D	BNAA01G12900D	BNAA01G30440D	BNAA01G31820D	BNAA01G33220D	BNAA01G37030D	BNAA02G00190D	BNAA02G01980D	BNAA02G03160D	BNAA02G04450D	BNAA02G15150D	BNAA03G04680D	BNAA03G08800D	BNAA03G11690D	BNAA03G15760D	BNAA03G17270D	BNAA03G41220D	BNAA03G45730D	BNAA03G55410D	BNAA03G55890D	BNAA04G05120D	BNAA04G20010D	BNAA04G22820D	BNAA04G26030D	BNAA05G01630D	BNAA05G09570D	BNAA05G28440D	BNAA05G28450D	BNAA05G33370D	BNAA05G34150D	BNAA06G02000D	BNAA06G14580D	BNAA06G21290D	BNAA06G21680D	BNAA07G09080D	BNAA07G10260D	BNAA07G15900D	BNAA07G18020D	BNAA07G19590D	BNAA07G28560D	BNAA07G28870D	BNAA08G01750D	BNAA08G11150D
GO:0006012	galactose metabolic process	14	9536	77	97888	0.00912218	BNAA01G10650D	BNAA01G13390D	BNAA01G13540D	BNAA01G15080D	BNAA03G27400D	BNAA03G46210D	BNAA09G12250D	BNAA09G25900D	BNAC01G12180D	BNAC01G15540D	BNAC01G15760D	BNAC01G17810D	BNAC05G23640D	BNAC07G38610D
GO:0006020	inositol metabolic process	1	9536	10	97888	0.387295	BNACNNG33690D
GO:0006024	glycosaminoglycan biosynthetic process	8	9536	21	97888	0.000434751	BNAA03G05450D	BNAA04G09140D	BNAA07G14670D	BNAA09G35400D	BNAC03G06980D	BNAC05G20270D	BNAC06G12620D	BNAC09G42430D
GO:0006032	chitin catabolic process	19	9536	67	97888	1.06387e-05	BNAA01G34980D	BNAA03G20300D	BNAA03G20310D	BNAA03G56430D	BNAA05G08640D	BNAA05G26640D	BNAA09G00340D	BNAA09G34290D	BNAC03G19370D	BNAC03G24290D	BNAC03G37570D	BNAC04G09720D	BNAC04G49100D	BNAC04G53030D	BNAC05G01140D	BNAC05G40680D	BNAC08G25210D	BNACNNG01370D	BNAUNNG03570D
GO:0006042	glucosamine biosynthetic process	2	9536	4	97888	0.0463847	BNAA03G37150D	BNAC03G43420D
GO:0006065	UDP-glucuronate biosynthetic process	7	9536	11	97888	1.82044e-05	BNAA03G05450D	BNAA04G09140D	BNAA07G14670D	BNAC03G06980D	BNAC05G20270D	BNAC06G12620D	BNAC09G42430D
GO:0006072	glycerol-3-phosphate metabolic process	3	9536	18	97888	0.162155	BNAA01G31820D	BNAA05G28450D	BNAC05G42730D
GO:0006073	cellular glucan metabolic process	10	9536	79	97888	0.094107	BNAA01G09790D	BNAA01G15000D	BNAA03G43870D	BNAA08G06970D	BNAA10G11500D	BNAC01G11500D	BNAC01G17710D	BNAC07G35670D	BNAC09G32750D	BNACNNG35910D
GO:0006075	(1->3)-beta-D-glucan biosynthetic process	8	9536	53	97888	0.0713789	BNAA05G07560D	BNAA09G01630D	BNAA10G03730D	BNAC04G08410D	BNAC05G03680D	BNAC05G44800D	BNAC05G52230D	BNAC09G00800D
GO:0006081	cellular aldehyde metabolic process	2	9536	19	97888	0.284179	BNAC05G25340D	BNAC09G47240D
GO:0006083	acetate metabolic process	2	9536	5	97888	0.069778	BNAA04G12330D	BNAC04G33330D
GO:0006085	acetyl-CoA biosynthetic process	8	9536	40	97888	0.0234626	BNAA04G05120D	BNAA07G15900D	BNAA09G33290D	BNAANNG28310D	BNAC06G14270D	BNAC08G24100D	BNAC09G14740D	BNACNNG50220D
GO:0006086	acetyl-CoA biosynthetic process from pyruvate	4	9536	13	97888	0.0255936	BNAA02G11520D	BNAA03G13490D	BNAC02G16000D	BNAC03G16370D
GO:0006090	pyruvate metabolic process	1	9536	5	97888	0.323273	BNACNNG27780D
GO:0006094	gluconeogenesis	216	9536	856	97888	1.28636e-39	BNAA01G02670D	BNAA01G06010D	BNAA01G07860D	BNAA01G10800D	BNAA01G12900D	BNAA01G28330D	BNAA01G29770D	BNAA01G33660D	BNAA02G00190D	BNAA02G01680D	BNAA02G07760D	BNAA02G12320D	BNAA02G12870D	BNAA02G12880D	BNAA02G20120D	BNAA02G20240D	BNAA02G28940D	BNAA02G31180D	BNAA02G31320D	BNAA02G31710D	BNAA02G35010D	BNAA03G02450D	BNAA03G03440D	BNAA03G04370D	BNAA03G10910D	BNAA03G12250D	BNAA03G14150D	BNAA03G14730D	BNAA03G16750D	BNAA03G34950D	BNAA03G35760D	BNAA03G36860D	BNAA03G37150D	BNAA03G45730D	BNAA03G49280D	BNAA03G55890D	BNAA03G59360D	BNAA04G05120D	BNAA04G05680D	BNAA04G12330D	BNAA04G14130D	BNAA04G19020D	BNAA04G22820D
GO:0006096	glycolytic process	272	9536	1079	97888	2.02197e-49	BNAA01G02160D	BNAA01G04540D	BNAA01G06010D	BNAA01G07170D	BNAA01G07860D	BNAA01G09530D	BNAA01G12900D	BNAA01G22040D	BNAA01G23700D	BNAA01G29770D	BNAA01G30740D	BNAA01G31570D	BNAA01G33660D	BNAA02G04450D	BNAA02G05220D	BNAA02G11520D	BNAA02G12320D	BNAA02G15960D	BNAA02G27180D	BNAA02G28940D	BNAA02G31180D	BNAA03G02450D	BNAA03G04310D	BNAA03G10690D	BNAA03G10910D	BNAA03G12250D	BNAA03G13490D	BNAA03G14150D	BNAA03G16750D	BNAA03G20770D	BNAA03G26950D	BNAA03G35760D	BNAA03G36860D	BNAA03G45730D	BNAA03G59360D	BNAA04G05070D	BNAA04G05120D	BNAA04G14130D	BNAA04G14320D	BNAA04G23920D	BNAA04G25660D	BNAA05G00500D	BNAA05G14590D
GO:0006097	glyoxylate cycle	4	9536	28	97888	0.157581	BNAA04G13230D	BNAA08G14220D	BNAANNG22230D	BNAC04G35330D
GO:0006098	pentose-phosphate shunt	76	9536	699	97888	0.0296181	BNAA01G02160D	BNAA01G33220D	BNAA01G33660D	BNAA02G01980D	BNAA02G12400D	BNAA02G15150D	BNAA03G04310D	BNAA03G04680D	BNAA03G13670D	BNAA03G15760D	BNAA03G16750D	BNAA04G05120D	BNAA04G20010D	BNAA05G09570D	BNAA05G33580D	BNAA05G34150D	BNAA06G02000D	BNAA06G21290D	BNAA06G32300D	BNAA06G35640D	BNAA07G00460D	BNAA07G09080D	BNAA07G12560D	BNAA07G15900D	BNAA07G28560D	BNAA07G28870D	BNAA08G01750D	BNAA08G10700D	BNAA08G30580D	BNAA09G01930D	BNAA09G33290D	BNAA10G19590D	BNAANNG07210D	BNAANNG21140D	BNAANNG31790D	BNAC01G03290D	BNAC02G20230D	BNAC02G33050D	BNAC02G33660D	BNAC03G06210D	BNAC03G15390D	BNAC03G16560D	BNAC03G33610D
GO:0006099	tricarboxylic acid cycle	62	9536	210	97888	6.08473e-16	BNAA01G02160D	BNAA02G09300D	BNAA02G12320D	BNAA02G28880D	BNAA03G02450D	BNAA03G11590D	BNAA03G20770D	BNAA03G21380D	BNAA04G13230D	BNAA04G25660D	BNAA05G00440D	BNAA05G03050D	BNAA05G14590D	BNAA06G17070D	BNAA06G38600D	BNAA07G00290D	BNAA07G03150D	BNAA07G18040D	BNAA07G25510D	BNAA07G37420D	BNAA07G37870D	BNAA08G10700D	BNAA08G14220D	BNAA08G14870D	BNAA08G26910D	BNAA08G30580D	BNAA09G11210D	BNAA10G05140D	BNAA10G09340D	BNAA10G26650D	BNAANNG18390D	BNAANNG22230D	BNAC01G03290D	BNAC02G13370D	BNAC02G43980D	BNAC03G03460D	BNAC03G14380D	BNAC03G24820D	BNAC03G57270D	BNAC03G62580D	BNAC03G65310D	BNAC03G78200D	BNAC04G35330D
GO:0006101	citrate metabolic process	4	9536	13	97888	0.0255936	BNAA08G14220D	BNAA08G14870D	BNAANNG22230D	BNAC03G62580D
GO:0006102	isocitrate metabolic process	17	9536	45	97888	3.97557e-07	BNAA01G02160D	BNAA02G12320D	BNAA07G03150D	BNAA07G25510D	BNAA08G10700D	BNAA08G14220D	BNAA08G14870D	BNAA08G30580D	BNAA10G26650D	BNAANNG18390D	BNAANNG22230D	BNAC01G03290D	BNAC03G62580D	BNAC03G65310D	BNAC06G27300D	BNAC07G06150D	BNACNNG02920D
GO:0006104	succinyl-CoA metabolic process	1	9536	2	97888	0.175856	BNAC03G58870D
GO:0006105	succinate metabolic process	1	9536	8	97888	0.380326	BNACNNG33690D
GO:0006106	fumarate metabolic process	4	9536	6	97888	0.00110002	BNAA05G00440D	BNAC04G51220D	BNAC04G51900D	BNACNNG54490D
GO:0006108	malate metabolic process	9	9536	50	97888	0.0296035	BNAA02G35010D	BNAA03G03440D	BNAA04G13230D	BNAA05G14590D	BNAC02G03980D	BNAC03G78200D	BNAC04G35330D	BNAC06G06220D	BNAC06G22080D
GO:0006110	regulation of glycolytic process	1	9536	4	97888	0.28653	BNAA09G34250D
GO:0006120	mitochondrial electron transport, NADH to ubiquinone	5	9536	19	97888	0.0242863	BNAA02G34960D	BNAA10G20810D	BNAC03G30840D	BNAC09G00030D	BNAC09G44810D
GO:0006121	mitochondrial electron transport, succinate to ubiquinone	8	9536	27	97888	0.0025654	BNAA02G28880D	BNAA07G37420D	BNAA10G22460D	BNAC02G43980D	BNAC07G16540D	BNAC07G24280D	BNAC09G47030D	BNACNNG16210D
GO:0006122	mitochondrial electron transport, ubiquinol to cytochrome c	18	9536	30	97888	1.55927e-11	BNAA01G04540D	BNAA02G27180D	BNAA03G24240D	BNAA04G05280D	BNAA06G38290D	BNAA07G10260D	BNAA08G24560D	BNAA09G30340D	BNAC01G06030D	BNAC02G40580D	BNAC03G28810D	BNAC03G67290D	BNAC05G11420D	BNAC05G18090D	BNAC07G13460D	BNAC08G16500D	BNAC09G24710D	BNACNNG51290D
GO:0006123	mitochondrial electron transport, cytochrome c to oxygen	7	9536	7	97888	8.30987e-08	BNAA03G24240D	BNAA07G10260D	BNAA09G30340D	BNAC03G28810D	BNAC05G18090D	BNAC07G13460D	BNAC09G24710D
GO:0006127	glycerophosphate shuttle	3	9536	6	97888	0.013593	BNAA01G31820D	BNAA05G28450D	BNAC05G42730D
GO:0006144	purine nucleobase metabolic process	1	9536	5	97888	0.323273	BNAA02G07780D
GO:0006145	purine nucleobase catabolic process	2	9536	18	97888	0.281708	BNAA03G44400D	BNAC07G36250D
GO:0006148	inosine catabolic process	2	9536	8	97888	0.143667	BNAA10G16150D	BNAC08G01330D
GO:0006152	purine nucleoside catabolic process	3	9536	11	97888	0.067183	BNAA03G16640D	BNAC03G20050D	BNAC04G08990D
GO:0006154	adenosine catabolic process	1	9536	5	97888	0.323273	BNAA10G16150D
GO:0006163	purine nucleotide metabolic process	3	9536	6	97888	0.013593	BNAA08G00390D	BNAA09G17360D	BNAC03G70690D
GO:0006164	purine nucleotide biosynthetic process	32	9536	143	97888	4.04948e-06	BNAA01G14860D	BNAA01G19300D	BNAA02G21770D	BNAA03G41480D	BNAA03G51290D	BNAA04G01900D	BNAA06G03080D	BNAA06G26030D	BNAA07G17200D	BNAA07G17990D	BNAA07G21750D	BNAA08G18350D	BNAA08G31010D	BNAA09G36930D	BNAA09G55200D	BNAC01G06000D	BNAC01G17500D	BNAC01G18350D	BNAC01G23260D	BNAC01G23930D	BNAC01G32240D	BNAC02G33290D	BNAC02G42200D	BNAC03G58610D	BNAC04G23460D	BNAC04G55430D	BNAC05G42400D	BNAC06G16790D	BNAC06G22470D	BNAC08G23130D	BNAC08G29370D	BNACNNG26160D
GO:0006166	purine ribonucleoside salvage	1	9536	2	97888	0.175856	BNAA07G29530D
GO:0006167	AMP biosynthetic process	2	9536	6	97888	0.0944722	BNAA09G36930D	BNAC04G55430D
GO:0006168	adenine salvage	5	9536	17	97888	0.0158636	BNAA07G29530D	BNAA08G18960D	BNAA09G27900D	BNAC03G57700D	BNAC05G51080D
GO:0006169	adenosine salvage	2	9536	11	97888	0.207511	BNAA10G26640D	BNACNNG02900D
GO:0006177	GMP biosynthetic process	3	9536	8	97888	0.0310078	BNAA09G12410D	BNAC06G39880D	BNAC09G12810D
GO:0006178	guanine salvage	1	9536	2	97888	0.175856	BNAA07G29530D
GO:0006203	dGTP catabolic process	1	9536	4	97888	0.28653	BNAC04G32250D
GO:0006207	'de novo' pyrimidine nucleobase biosynthetic process	7	9536	36	97888	0.0355621	BNAA02G31630D	BNAA06G26030D	BNAA09G04210D	BNAC02G42200D	BNAC02G48410D	BNAC04G26270D	BNAC07G28830D
GO:0006218	uridine catabolic process	3	9536	8	97888	0.0310078	BNAA03G16640D	BNAC03G20050D	BNAC04G08990D
GO:0006220	pyrimidine nucleotide metabolic process	3	9536	6	97888	0.013593	BNAA08G00390D	BNAA09G17360D	BNAC03G70690D
GO:0006221	pyrimidine nucleotide biosynthetic process	4	9536	13	97888	0.0255936	BNAA02G31630D	BNAA09G04210D	BNAC02G48410D	BNAC07G28830D
GO:0006266	DNA ligation	2	9536	9	97888	0.166723	BNAA09G49030D	BNAC09G53370D
GO:0006282	regulation of DNA repair	1	9536	9	97888	0.386186	BNAA01G29890D
GO:0006296	nucleotide-excision repair, DNA incision, 5'-to lesion	1	9536	2	97888	0.175856	BNAC04G33140D
GO:0006333	chromatin assembly or disassembly	16	9536	146	97888	0.0934316	BNAA01G22910D	BNAA06G14580D	BNAA07G25270D	BNAA09G01980D	BNAA09G08300D	BNAA09G21570D	BNAA10G04830D	BNAA10G25610D	BNAANNG01000D	BNAC01G29970D	BNAC02G02640D	BNAC02G17020D	BNAC05G48420D	BNAC09G50690D	BNACNNG63670D	BNACNNG67520D
GO:0006334	nucleosome assembly	13	9536	94	97888	0.0531516	BNAA01G14720D	BNAA01G15300D	BNAA03G47310D	BNAA09G33930D	BNAA09G44140D	BNAA10G28950D	BNAC01G18120D	BNAC04G13850D	BNAC07G01780D	BNAC07G39530D	BNAC08G12120D	BNAC08G18320D	BNAC08G36700D
GO:0006352	DNA-templated transcription, initiation	13	9536	127	97888	0.114104	BNAA03G41160D	BNAA04G02470D	BNAA04G04490D	BNAA05G02290D	BNAA05G25850D	BNAA07G25270D	BNAA09G36630D	BNAC01G28990D	BNAC04G01970D	BNAC04G24310D	BNAC04G26820D	BNAC05G39930D	BNAC08G28210D
GO:0006354	DNA-templated transcription, elongation	36	9536	360	97888	0.069109	BNAA01G34650D	BNAA02G06560D	BNAA03G17110D	BNAA03G17870D	BNAA03G27260D	BNAA03G27290D	BNAA04G16720D	BNAA04G29220D	BNAA05G03710D	BNAA05G17290D	BNAA05G34790D	BNAA06G16180D	BNAA06G28560D	BNAA07G00010D	BNAA07G23940D	BNAA09G06940D	BNAA09G36960D	BNAA10G09400D	BNAC01G38310D	BNAC02G13280D	BNAC03G20630D	BNAC03G32260D	BNAC03G32290D	BNAC03G49590D	BNAC03G74030D	BNAC04G06710D	BNAC04G40080D	BNAC05G30250D	BNAC06G24830D	BNAC06G38290D	BNAC07G00830D	BNAC07G07780D	BNAC07G18940D	BNAC07G46680D	BNAC08G28670D	BNACNNG77920D
GO:0006360	transcription from RNA polymerase I promoter	2	9536	6	97888	0.0944722	BNAA04G20330D	BNAC03G19120D
GO:0006364	rRNA processing	106	9536	920	97888	0.00843373	BNAA01G03600D	BNAA01G05130D	BNAA01G11060D	BNAA01G14860D	BNAA01G19300D	BNAA01G28910D	BNAA01G32110D	BNAA01G33870D	BNAA01G35820D	BNAA02G00470D	BNAA02G05660D	BNAA03G01910D	BNAA03G02870D	BNAA03G05840D	BNAA03G06930D	BNAA03G08540D	BNAA03G10350D	BNAA03G15900D	BNAA03G25610D	BNAA03G28000D	BNAA03G29270D	BNAA03G35360D	BNAA03G35540D	BNAA03G41480D	BNAA04G10330D	BNAA04G11000D	BNAA05G12760D	BNAA05G21540D	BNAA05G26080D	BNAA05G27100D	BNAA05G30840D	BNAA05G36400D	BNAA06G03420D	BNAA07G06860D	BNAA07G31080D	BNAA07G36780D	BNAA08G11850D	BNAA08G23820D	BNAA08G26990D	BNAA08G30710D	BNAA08G31010D	BNAA09G29060D	BNAA09G35540D
GO:0006366	transcription from RNA polymerase II promoter	21	9536	201	97888	0.0867388	BNAA01G11530D	BNAA03G08950D	BNAA03G17870D	BNAA05G02290D	BNAA05G34790D	BNAA06G36240D	BNAA08G06800D	BNAA08G09280D	BNAA10G24890D	BNAANNG38860D	BNAC01G11930D	BNAC03G12170D	BNAC03G57060D	BNAC04G01970D	BNAC04G06710D	BNAC05G07520D	BNAC06G07180D	BNAC08G11060D	BNAC08G11660D	BNAC08G14040D	BNAC09G49820D
GO:0006368	transcription elongation from RNA polymerase II promoter	3	9536	18	97888	0.162155	BNAA09G06260D	BNAA10G27050D	BNAC01G28990D
GO:0006376	mRNA splice site selection	2	9536	11	97888	0.207511	BNAA06G37780D	BNAC05G06630D
GO:0006383	transcription from RNA polymerase III promoter	1	9536	7	97888	0.368702	BNAC09G47140D
GO:0006397	mRNA processing	62	9536	487	97888	0.00549723	BNAA01G23620D	BNAA01G26250D	BNAA02G03010D	BNAA03G00430D	BNAA03G12420D	BNAA03G13280D	BNAA03G21690D	BNAA03G29520D	BNAA03G35110D	BNAA03G56510D	BNAA05G16080D	BNAA05G36790D	BNAA06G04810D	BNAA06G11140D	BNAA06G14980D	BNAA06G15930D	BNAA06G28600D	BNAA06G32830D	BNAA06G36990D	BNAA07G19540D	BNAA09G03170D	BNAA09G15730D	BNAA09G32580D	BNAA09G44310D	BNAA09G53390D	BNAA09G56240D	BNAA10G09200D	BNAA10G12150D	BNAANNG40930D	BNAC01G26160D	BNAC01G33090D	BNAC01G33540D	BNAC01G43120D	BNAC02G39330D	BNAC03G15180D	BNAC03G22780D	BNAC03G25960D	BNAC03G35540D	BNAC03G40810D	BNAC03G49780D	BNAC04G54780D	BNAC05G06060D	BNAC05G07480D
GO:0006401	RNA catabolic process	6	9536	19	97888	0.00611399	BNAA01G35820D	BNAA05G28820D	BNAA06G23120D	BNAA09G06680D	BNAC03G50280D	BNAC05G43300D
GO:0006402	mRNA catabolic process	6	9536	38	97888	0.0888007	BNAA03G02010D	BNAA06G21290D	BNAA10G14430D	BNAANNG13680D	BNAC05G40070D	BNAC09G36770D
GO:0006406	mRNA export from nucleus	55	9536	266	97888	4.14793e-08	BNAA01G34740D	BNAA01G35820D	BNAA02G00880D	BNAA03G03240D	BNAA03G05660D	BNAA03G17540D	BNAA03G51290D	BNAA03G57210D	BNAA04G02470D	BNAA04G18170D	BNAA05G23080D	BNAA05G35320D	BNAA06G02930D	BNAA07G01310D	BNAA07G34690D	BNAA08G13850D	BNAA08G19040D	BNAA08G23820D	BNAA09G36340D	BNAA09G36630D	BNAA09G36960D	BNAA10G04390D	BNAA10G09430D	BNAA10G17720D	BNAA10G21260D	BNAANNG18500D	BNAC01G05670D	BNAC02G13240D	BNAC03G04670D	BNAC03G07360D	BNAC03G18940D	BNAC03G30140D	BNAC04G01280D	BNAC04G12980D	BNAC04G24310D	BNAC04G33990D	BNAC05G04630D	BNAC05G11770D	BNAC05G36520D	BNAC06G03380D	BNAC06G39540D	BNAC07G02520D	BNAC08G10470D
GO:0006407	rRNA export from nucleus	10	9536	21	97888	8.76517e-06	BNAA02G15960D	BNAA04G14320D	BNAA07G23080D	BNAA07G30140D	BNAA09G06730D	BNAANNG00820D	BNAC02G21380D	BNAC04G36490D	BNAC06G24350D	BNAC06G33580D
GO:0006409	tRNA export from nucleus	3	9536	9	97888	0.0419818	BNAA03G19170D	BNAA04G23460D	BNAC03G22820D
GO:0006412	translation	626	9536	1614	97888	3.87692e-217	BNAA01G01470D	BNAA01G02490D	BNAA01G03150D	BNAA01G03600D	BNAA01G05390D	BNAA01G06210D	BNAA01G07430D	BNAA01G08920D	BNAA01G09540D	BNAA01G14310D	BNAA01G15390D	BNAA01G16130D	BNAA01G20630D	BNAA01G21860D	BNAA01G23850D	BNAA01G24800D	BNAA01G27990D	BNAA01G32660D	BNAA01G33350D	BNAA01G33400D	BNAA01G34650D	BNAA02G00470D	BNAA02G04810D	BNAA02G05660D	BNAA02G06370D	BNAA02G06710D	BNAA02G07620D	BNAA02G08040D	BNAA02G08520D	BNAA02G08530D	BNAA02G09260D	BNAA02G11620D	BNAA02G12000D	BNAA02G13140D	BNAA02G14510D	BNAA02G15960D	BNAA02G19450D	BNAA02G21980D	BNAA02G22240D	BNAA02G23000D	BNAA02G24100D	BNAA02G27070D	BNAA02G30400D
GO:0006413	translational initiation	77	9536	316	97888	2.26961e-14	BNAA01G16170D	BNAA01G29770D	BNAA01G32370D	BNAA02G08040D	BNAA02G12000D	BNAA02G17730D	BNAA03G37740D	BNAA03G50480D	BNAA04G03450D	BNAA04G07440D	BNAA04G20330D	BNAA05G08930D	BNAA05G27670D	BNAA06G07140D	BNAA06G12300D	BNAA06G32930D	BNAA07G04420D	BNAA07G04550D	BNAA07G20800D	BNAA07G27940D	BNAA07G33730D	BNAA08G00760D	BNAA08G02900D	BNAA08G08530D	BNAA08G14130D	BNAA08G29940D	BNAA09G17080D	BNAA09G21660D	BNAA09G29060D	BNAA09G35240D	BNAA09G41220D	BNAA09G46710D	BNAA10G09260D	BNAA10G14650D	BNAANNG09940D	BNAC01G07660D	BNAC01G19290D	BNAC01G37340D	BNAC02G11150D	BNAC02G16470D	BNAC02G24310D	BNAC03G19120D	BNAC03G29390D
GO:0006414	translational elongation	91	9536	262	97888	2.75973e-28	BNAA01G33350D	BNAA02G01120D	BNAA02G04260D	BNAA02G04810D	BNAA02G06370D	BNAA02G08230D	BNAA03G08920D	BNAA03G17870D	BNAA03G22290D	BNAA03G26700D	BNAA03G56530D	BNAA04G15980D	BNAA04G18010D	BNAA04G20940D	BNAA05G11320D	BNAA05G16740D	BNAA05G29180D	BNAA05G34790D	BNAA06G05540D	BNAA06G12300D	BNAA06G29060D	BNAA07G13340D	BNAA07G16150D	BNAA07G25270D	BNAA08G17430D	BNAA08G26240D	BNAA09G03840D	BNAA09G22060D	BNAA09G24620D	BNAA09G51640D	BNAA09G52020D	BNAA09G54920D	BNAA10G00720D	BNAA10G06680D	BNAA10G11350D	BNAA10G15110D	BNAA10G20550D	BNAA10G25520D	BNAANNG01090D	BNAANNG10730D	BNAANNG11460D	BNAANNG15460D	BNAANNG17900D
GO:0006415	translational termination	8	9536	39	97888	0.020795	BNAA03G48720D	BNAA06G12300D	BNAA06G30550D	BNAA08G24510D	BNAC03G57000D	BNAC05G13930D	BNAC07G26240D	BNAC08G37420D
GO:0006417	regulation of translation	32	9536	277	97888	0.0458148	BNAA01G16170D	BNAA02G03010D	BNAA02G08040D	BNAA03G12420D	BNAA03G27050D	BNAA03G50480D	BNAA04G07440D	BNAA06G03080D	BNAA06G12310D	BNAA08G08530D	BNAA08G14130D	BNAA08G22790D	BNAA08G29940D	BNAA09G42030D	BNAA09G44710D	BNAC01G07660D	BNAC01G19290D	BNAC02G11150D	BNAC03G15180D	BNAC04G22320D	BNAC04G29650D	BNAC04G40330D	BNAC05G50130D	BNAC06G40840D	BNAC07G42840D	BNAC08G07950D	BNAC08G12430D	BNAC08G17760D	BNAC08G37410D	BNAC08G49200D	BNACNNG02200D	BNACNNG26160D
GO:0006418	tRNA aminoacylation for protein translation	15	9536	92	97888	0.0165121	BNAA07G08470D	BNAA07G19180D	BNAA09G39700D	BNAA09G48390D	BNAC03G33750D	BNAC03G75530D	BNAC03G75900D	BNAC05G10820D	BNAC05G19840D	BNAC06G18340D	BNAC06G41300D	BNAC07G10490D	BNAC07G37200D	BNAC08G42640D	BNAUNNG00270D
GO:0006419	alanyl-tRNA aminoacylation	4	9536	11	97888	0.014499	BNAA06G02930D	BNAC05G36690D	BNAC06G03380D	BNAUNNG00940D
GO:0006420	arginyl-tRNA aminoacylation	1	9536	10	97888	0.387295	BNAC01G18350D
GO:0006421	asparaginyl-tRNA aminoacylation	2	9536	17	97888	0.277433	BNAA10G10830D	BNAC09G33230D
GO:0006422	aspartyl-tRNA aminoacylation	3	9536	10	97888	0.0541327	BNAA01G06010D	BNAC01G07270D	BNAC05G19840D
GO:0006423	cysteinyl-tRNA aminoacylation	2	9536	13	97888	0.239748	BNAC04G31130D	BNAC06G12480D
GO:0006424	glutamyl-tRNA aminoacylation	4	9536	29	97888	0.164989	BNAA02G31710D	BNAA09G28460D	BNAC03G50160D	BNAC05G20730D
GO:0006425	glutaminyl-tRNA aminoacylation	2	9536	10	97888	0.188104	BNAA09G28460D	BNAC05G20730D
GO:0006426	glycyl-tRNA aminoacylation	2	9536	12	97888	0.224757	BNAA07G07590D	BNAC07G09420D
GO:0006428	isoleucyl-tRNA aminoacylation	3	9536	12	97888	0.0808527	BNAC06G41300D	BNAC07G37200D	BNAUNNG00270D
GO:0006429	leucyl-tRNA aminoacylation	2	9536	5	97888	0.069778	BNAA09G48390D	BNAC08G42640D
GO:0006430	lysyl-tRNA aminoacylation	3	9536	13	97888	0.0948711	BNAA03G31900D	BNAANNG09530D	BNAC03G73420D
GO:0006431	methionyl-tRNA aminoacylation	2	9536	5	97888	0.069778	BNAA04G06620D	BNAC04G29310D
GO:0006432	phenylalanyl-tRNA aminoacylation	3	9536	23	97888	0.210824	BNAA09G42950D	BNAC04G33290D	BNAC08G49240D
GO:0006433	prolyl-tRNA aminoacylation	3	9536	17	97888	0.149712	BNAA07G19180D	BNAA09G39700D	BNAC06G18340D
GO:0006434	seryl-tRNA aminoacylation	2	9536	10	97888	0.188104	BNAA02G31180D	BNAC02G39740D
GO:0006435	threonyl-tRNA aminoacylation	1	9536	9	97888	0.386186	BNAC07G28480D
GO:0006446	regulation of translational initiation	44	9536	110	97888	3.76281e-17	BNAA01G03600D	BNAA01G32370D	BNAA02G11620D	BNAA02G12000D	BNAA02G28950D	BNAA03G27790D	BNAA03G56560D	BNAA04G02470D	BNAA05G05600D	BNAA05G08930D	BNAA05G27670D	BNAA06G27850D	BNAA07G20800D	BNAA07G25580D	BNAA07G33730D	BNAA08G11850D	BNAA09G21660D	BNAA09G35610D	BNAA09G36630D	BNAANNG38210D	BNAC02G16470D	BNAC02G36850D	BNAC03G22380D	BNAC03G29390D	BNAC03G32840D	BNAC03G66710D	BNAC04G24310D	BNAC04G34560D	BNAC04G53310D	BNAC04G55530D	BNAC05G41840D	BNAC05G48440D	BNAC06G20650D	BNAC06G27390D	BNAC06G38350D	BNAC07G29100D	BNAC07G38130D	BNAC08G27050D	BNAC08G28210D	BNAC09G23910D	BNAC09G29420D	BNACNNG24840D	BNACNNG36950D
GO:0006452	translational frameshifting	5	9536	12	97888	0.00338885	BNAA07G27940D	BNAA09G29060D	BNAC03G57360D	BNAC05G20200D	BNAC07G12330D
GO:0006457	protein folding	187	9536	1187	97888	1.88976e-11	BNAA01G17950D	BNAA01G20260D	BNAA01G30490D	BNAA01G36440D	BNAA02G05430D	BNAA02G11680D	BNAA02G11890D	BNAA02G14960D	BNAA02G26570D	BNAA02G35440D	BNAA03G01870D	BNAA03G03740D	BNAA03G08370D	BNAA03G10790D	BNAA03G14210D	BNAA03G17100D	BNAA03G23590D	BNAA03G23660D	BNAA03G29270D	BNAA03G32320D	BNAA03G36650D	BNAA03G37240D	BNAA03G39360D	BNAA03G41050D	BNAA03G42810D	BNAA03G47010D	BNAA03G49290D	BNAA03G57740D	BNAA03G59360D	BNAA04G11890D	BNAA04G14730D	BNAA04G18090D	BNAA04G20730D	BNAA05G00500D	BNAA05G21300D	BNAA05G26040D	BNAA05G27270D	BNAA05G27610D	BNAA05G29350D	BNAA05G30740D	BNAA06G01660D	BNAA06G04380D	BNAA06G05290D
GO:0006461	protein complex assembly	9	9536	37	97888	0.00556743	BNAA02G12870D	BNAA02G12880D	BNAA06G21500D	BNAA07G18930D	BNAA09G38820D	BNAC02G17210D	BNAC03G52000D	BNACNNG13480D	BNACNNG44840D
GO:0006464	cellular protein modification process	15	9536	106	97888	0.0389453	BNAA03G02060D	BNAA03G32250D	BNAA04G08040D	BNAA05G22900D	BNAA06G31120D	BNAA07G37260D	BNAA08G30590D	BNAC03G03100D	BNAC03G03110D	BNAC03G37540D	BNAC04G30120D	BNAC05G36270D	BNAC06G21170D	BNAC09G47880D	BNAC09G47890D
GO:0006465	signal peptide processing	9	9536	44	97888	0.0154885	BNAA02G31150D	BNAA03G56570D	BNAA04G17540D	BNAA04G22720D	BNAC02G39710D	BNAC03G34180D	BNAC04G05410D	BNAC04G41100D	BNAC05G46540D
GO:0006468	protein phosphorylation	184	9536	1712	97888	0.011864	BNAA01G00260D	BNAA01G04340D	BNAA01G06180D	BNAA01G08530D	BNAA01G09530D	BNAA01G09740D	BNAA01G19540D	BNAA01G23120D	BNAA01G23620D	BNAA01G24530D	BNAA01G29140D	BNAA01G30790D	BNAA01G32300D	BNAA02G06210D	BNAA02G15450D	BNAA02G21060D	BNAA02G26260D	BNAA02G29300D	BNAA03G06950D	BNAA03G11320D	BNAA03G11800D	BNAA03G15120D	BNAA03G19170D	BNAA03G19850D	BNAA03G24050D	BNAA03G26950D	BNAA03G29510D	BNAA03G35770D	BNAA03G37660D	BNAA03G38480D	BNAA03G45700D	BNAA03G46140D	BNAA03G51180D	BNAA03G51320D	BNAA03G53360D	BNAA04G10430D	BNAA04G17470D	BNAA04G23460D	BNAA05G12770D	BNAA05G14400D	BNAA05G14440D	BNAA05G19600D	BNAA05G29490D
GO:0006469	negative regulation of protein kinase activity	1	9536	3	97888	0.23809	BNAA10G11080D
GO:0006470	protein dephosphorylation	84	9536	409	97888	2.58587e-11	BNAA01G05090D	BNAA01G27420D	BNAA01G30450D	BNAA02G07240D	BNAA02G31310D	BNAA02G31370D	BNAA03G09660D	BNAA03G24730D	BNAA03G49240D	BNAA03G50740D	BNAA03G51750D	BNAA03G56500D	BNAA04G03750D	BNAA04G03880D	BNAA04G17200D	BNAA04G22510D	BNAA05G12330D	BNAA05G22850D	BNAA05G33370D	BNAA05G34520D	BNAA06G04080D	BNAA06G06220D	BNAA06G11930D	BNAA06G36720D	BNAA06G40990D	BNAA07G10570D	BNAA08G11740D	BNAA08G17070D	BNAA08G20890D	BNAA08G29070D	BNAA09G11370D	BNAA09G18290D	BNAA09G39770D	BNAA09G48180D	BNAA09G54860D	BNAA10G04610D	BNAA10G04840D	BNAA10G04970D	BNAA10G11080D	BNAANNG29590D	BNAANNG31370D	BNAANNG39450D	BNAC01G06710D
GO:0006482	protein demethylation	1	9536	2	97888	0.175856	BNAA03G24250D
GO:0006486	protein glycosylation	95	9536	664	97888	3.92157e-05	BNAA01G04020D	BNAA01G13940D	BNAA01G32030D	BNAA01G32450D	BNAA02G20620D	BNAA02G25880D	BNAA02G32870D	BNAA02G34960D	BNAA03G13720D	BNAA03G19570D	BNAA03G26120D	BNAA03G27950D	BNAA03G30510D	BNAA03G39420D	BNAA03G46800D	BNAA03G53490D	BNAA04G17280D	BNAA05G08430D	BNAA05G12250D	BNAA05G22860D	BNAA05G28710D	BNAA05G30470D	BNAA05G33430D	BNAA05G36780D	BNAA05G37130D	BNAA06G03030D	BNAA06G22090D	BNAA06G32830D	BNAA06G34790D	BNAA07G00260D	BNAA07G20490D	BNAA07G33720D	BNAA07G37380D	BNAA08G00040D	BNAA08G07320D	BNAA08G27710D	BNAA09G15180D	BNAA09G21500D	BNAA09G24270D	BNAA09G33680D	BNAA09G35400D	BNAA09G39830D	BNAA10G11930D
GO:0006487	protein N-linked glycosylation	86	9536	427	97888	4.30807e-11	BNAA01G02670D	BNAA01G04200D	BNAA01G11060D	BNAA01G13940D	BNAA01G29490D	BNAA01G30500D	BNAA01G32450D	BNAA01G36840D	BNAA03G03370D	BNAA03G13720D	BNAA03G18640D	BNAA03G19570D	BNAA03G26160D	BNAA03G28940D	BNAA03G39420D	BNAA03G46800D	BNAA03G53490D	BNAA04G03750D	BNAA04G17280D	BNAA05G12250D	BNAA05G20140D	BNAA05G30470D	BNAA05G34640D	BNAA05G37130D	BNAA06G01600D	BNAA06G18030D	BNAA06G32020D	BNAA07G03550D	BNAA07G38690D	BNAA08G06440D	BNAA08G11170D	BNAA08G14220D	BNAA08G27710D	BNAA09G09750D	BNAA09G24620D	BNAA09G26510D	BNAA09G33680D	BNAA10G11510D	BNAANNG05310D	BNAANNG15450D	BNAANNG20420D	BNAANNG22230D	BNAANNG24320D
GO:0006491	N-glycan processing	6	9536	27	97888	0.0293897	BNAA03G36080D	BNAA05G19890D	BNAA06G02240D	BNAA09G26510D	BNAC03G77860D	BNAC05G22940D
GO:0006497	protein lipidation	2	9536	2	97888	0.00948926	BNAA02G24140D	BNAC02G31920D
GO:0006499	N-terminal protein myristoylation	162	9536	557	97888	5.00053e-38	BNAA01G02190D	BNAA01G20800D	BNAA01G36930D	BNAA02G05430D	BNAA02G07780D	BNAA02G09660D	BNAA02G14660D	BNAA02G19410D	BNAA02G26680D	BNAA02G31180D	BNAA03G03140D	BNAA03G08370D	BNAA03G11910D	BNAA03G15760D	BNAA03G16990D	BNAA03G20690D	BNAA03G21660D	BNAA03G26120D	BNAA03G31980D	BNAA03G34520D	BNAA03G40020D	BNAA03G51320D	BNAA03G54420D	BNAA03G57740D	BNAA04G03750D	BNAA04G20010D	BNAA04G27230D	BNAA04G29680D	BNAA05G00730D	BNAA05G03960D	BNAA05G09570D	BNAA05G22770D	BNAA05G27260D	BNAA05G35260D	BNAA05G36440D	BNAA06G01600D	BNAA06G02930D	BNAA06G04380D	BNAA06G06220D	BNAA06G18030D	BNAA06G35520D	BNAA07G00680D	BNAA07G09950D
GO:0006511	ubiquitin-dependent protein catabolic process	255	9536	1227	97888	1.41687e-31	BNAA01G04540D	BNAA01G05610D	BNAA01G07360D	BNAA01G07860D	BNAA01G15560D	BNAA01G17560D	BNAA01G25670D	BNAA01G30740D	BNAA01G33220D	BNAA02G04630D	BNAA02G07760D	BNAA02G12320D	BNAA02G13090D	BNAA02G19070D	BNAA02G27180D	BNAA02G28940D	BNAA02G34960D	BNAA03G01760D	BNAA03G02450D	BNAA03G07840D	BNAA03G13720D	BNAA03G15140D	BNAA03G24420D	BNAA03G26120D	BNAA03G27530D	BNAA03G38250D	BNAA03G49260D	BNAA03G49280D	BNAA03G49560D	BNAA03G50450D	BNAA03G52420D	BNAA03G55410D	BNAA03G56030D	BNAA04G02470D	BNAA04G03650D	BNAA04G05120D	BNAA04G05550D	BNAA04G08090D	BNAA04G12500D	BNAA04G15990D	BNAA04G16880D	BNAA04G17280D	BNAA04G19020D
GO:0006516	glycoprotein catabolic process	4	9536	12	97888	0.0196304	BNAA01G28190D	BNAA05G23530D	BNAC01G35480D	BNAC05G37230D
GO:0006520	cellular amino acid metabolic process	23	9536	144	97888	0.00595216	BNAA01G13280D	BNAA01G33880D	BNAA03G02040D	BNAA03G22790D	BNAA05G34980D	BNAA07G00460D	BNAA07G21750D	BNAA08G04520D	BNAA08G18660D	BNAA09G41170D	BNAA09G53100D	BNAA10G23880D	BNAANNG06510D	BNAANNG37410D	BNAC01G10020D	BNAC03G26850D	BNAC03G58220D	BNAC05G51500D	BNAC06G22470D	BNAC08G05690D	BNAC08G33730D	BNAC09G47860D	BNACNNG43090D
GO:0006521	regulation of cellular amino acid metabolic process	1	9536	10	97888	0.387295	BNAC08G48970D
GO:0006526	arginine biosynthetic process	7	9536	35	97888	0.0317379	BNAA01G00340D	BNAA01G14190D	BNAA09G26580D	BNAC01G01340D	BNAC04G45220D	BNAC05G22870D	BNAC07G46690D
GO:0006529	asparagine biosynthetic process	3	9536	24	97888	0.217471	BNAA03G02840D	BNAA09G12410D	BNAC09G12810D
GO:0006535	cysteine biosynthetic process from serine	7	9536	20	97888	0.001701	BNAA05G13500D	BNAA06G00050D	BNAC01G22710D	BNAC03G13300D	BNAC06G11170D	BNAC08G09930D	BNACNNG25440D
GO:0006536	glutamate metabolic process	5	9536	34	97888	0.124965	BNAA02G26140D	BNAA09G18890D	BNAC02G34260D	BNAC09G52280D	BNACNNG33690D
GO:0006537	glutamate biosynthetic process	8	9536	10	97888	2.9662e-07	BNAA03G12250D	BNAA06G39660D	BNAA09G02760D	BNAANNG07910D	BNAANNG37880D	BNAC02G38230D	BNAC04G31100D	BNAC07G26120D
GO:0006540	glutamate decarboxylation to succinate	1	9536	10	97888	0.387295	BNACNNG33690D
GO:0006541	glutamine metabolic process	16	9536	95	97888	0.0110331	BNAA02G06220D	BNAA03G02840D	BNAA06G09790D	BNAA07G03650D	BNAA07G14330D	BNAA07G37540D	BNAA08G19240D	BNAA09G12410D	BNAA09G28350D	BNAA09G45270D	BNAC06G12280D	BNAC09G12810D	BNACNNG04780D	BNACNNG33690D	BNACNNG38460D	BNACNNG57400D
GO:0006543	glutamine catabolic process	1	9536	3	97888	0.23809	BNAA02G06220D
GO:0006544	glycine metabolic process	7	9536	24	97888	0.00504129	BNAA04G06460D	BNAA08G06130D	BNAANNG04180D	BNAC01G06000D	BNAC05G17330D	BNAC08G06530D	BNACNNG62500D
GO:0006555	methionine metabolic process	5	9536	16	97888	0.0124059	BNAA03G34510D	BNAA07G18600D	BNAC03G39970D	BNAC06G17620D	BNAC08G30190D
GO:0006556	S-adenosylmethionine biosynthetic process	8	9536	14	97888	1.31409e-05	BNAA03G16860D	BNAA03G26530D	BNAA03G34510D	BNAA09G00390D	BNAC03G20310D	BNAC03G31390D	BNAC03G39970D	BNAC04G08360D
GO:0006559	L-phenylalanine catabolic process	8	9536	30	97888	0.00497392	BNAA04G04830D	BNAA05G07370D	BNAA07G16060D	BNAA09G33560D	BNAC04G08190D	BNAC06G14510D	BNAC08G24360D	BNACNNG52250D
GO:0006561	proline biosynthetic process	7	9536	41	97888	0.0573814	BNAA03G19960D	BNAA04G24740D	BNAA05G34370D	BNAA09G36870D	BNAC04G48620D	BNAC04G52880D	BNAC08G28560D
GO:0006562	proline catabolic process	7	9536	7	97888	8.30987e-08	BNAA06G39660D	BNAA09G02760D	BNAANNG07910D	BNAANNG37880D	BNAC02G38230D	BNAC04G31100D	BNAC07G26120D
GO:0006563	L-serine metabolic process	7	9536	26	97888	0.00780635	BNAA04G06460D	BNAA08G06130D	BNAANNG04180D	BNAC01G06000D	BNAC05G17330D	BNAC08G06530D	BNACNNG62500D
GO:0006564	L-serine biosynthetic process	10	9536	27	97888	0.000113406	BNAA01G02930D	BNAA03G50990D	BNAA08G11320D	BNAA08G14930D	BNAA08G22970D	BNAC03G62400D	BNAC03G77030D	BNAC05G14320D	BNAC07G44840D	BNAC08G17520D
GO:0006567	threonine catabolic process	7	9536	49	97888	0.0965903	BNAA01G14190D	BNAA03G01690D	BNAA04G10650D	BNAA10G24820D	BNAC03G24600D	BNAC04G32950D	BNAC09G49740D
GO:0006568	tryptophan metabolic process	1	9536	2	97888	0.175856	BNAANNG01410D
GO:0006569	tryptophan catabolic process	84	9536	295	97888	6.65428e-20	BNAA01G06540D	BNAA01G33670D	BNAA01G34610D	BNAA01G34620D	BNAA02G03850D	BNAA03G01690D	BNAA03G14140D	BNAA03G14150D	BNAA03G36860D	BNAA03G38210D	BNAA03G50240D	BNAA03G54400D	BNAA03G57920D	BNAA04G12790D	BNAA04G17910D	BNAA04G27110D	BNAA05G01210D	BNAA05G01480D	BNAA05G16830D	BNAA06G05210D	BNAA06G07620D	BNAA06G12720D	BNAA06G13380D	BNAA06G28280D	BNAA07G00460D	BNAA07G22640D	BNAA07G31260D	BNAA08G04520D	BNAA08G11930D	BNAA08G13020D	BNAA08G16100D	BNAA08G16110D	BNAA08G22100D	BNAA08G22970D	BNAA08G26700D	BNAA09G08130D	BNAA09G29790D	BNAA09G32180D	BNAA09G43500D	BNAA09G48640D	BNAA10G16850D	BNAA10G24820D	BNAANNG00120D
GO:0006571	tyrosine biosynthetic process	3	9536	11	97888	0.067183	BNAA04G16070D	BNAA09G40600D	BNAC03G24600D
GO:0006580	ethanolamine metabolic process	2	9536	6	97888	0.0944722	BNAANNG06510D	BNAC05G51500D
GO:0006596	polyamine biosynthetic process	9	9536	55	97888	0.0450131	BNAA03G53010D	BNAA08G10990D	BNAA10G06470D	BNAA10G24140D	BNAC03G65810D	BNAC05G11260D	BNAC05G48280D	BNAC07G45200D	BNAC09G47750D
GO:0006598	polyamine catabolic process	44	9536	204	97888	2.4471e-07	BNAA02G12280D	BNAA03G00990D	BNAA03G02040D	BNAA03G16860D	BNAA03G32930D	BNAA03G50850D	BNAA04G04830D	BNAA04G24770D	BNAA05G02390D	BNAA05G07370D	BNAA05G15310D	BNAA05G25750D	BNAA05G34380D	BNAA06G04380D	BNAA07G16060D	BNAA08G16990D	BNAA09G33560D	BNAA09G49190D	BNAA10G23880D	BNAANNG02440D	BNAANNG02640D	BNAANNG13760D	BNAC02G18180D	BNAC02G45540D	BNAC03G01350D	BNAC03G06000D	BNAC03G14720D	BNAC03G20310D	BNAC04G02110D	BNAC04G08190D	BNAC04G08360D	BNAC04G48640D	BNAC04G52890D	BNAC05G05550D	BNAC05G39660D	BNAC05G39800D	BNAC05G48280D	BNAC06G08930D	BNAC06G14510D	BNAC07G44690D	BNAC08G24360D	BNAC08G43490D	BNAC09G47860D
GO:0006605	protein targeting	24	9536	99	97888	1.46823e-05	BNAA01G06530D	BNAA02G11680D	BNAA03G21060D	BNAA03G47010D	BNAA03G50330D	BNAA03G58510D	BNAA04G09380D	BNAA04G25280D	BNAA04G26070D	BNAA05G03460D	BNAA05G28800D	BNAA06G09230D	BNAA07G37980D	BNAC01G07800D	BNAC01G16760D	BNAC02G16070D	BNAC04G31610D	BNAC04G50130D	BNAC05G43270D	BNAC07G36600D	BNAC07G39190D	BNACNNG02730D	BNACNNG31750D	BNACNNG63570D
GO:0006606	protein import into nucleus	106	9536	428	97888	1.13544e-19	BNAA01G06210D	BNAA01G17690D	BNAA01G19300D	BNAA01G24550D	BNAA01G30630D	BNAA01G34740D	BNAA01G35820D	BNAA03G05660D	BNAA03G13280D	BNAA03G17540D	BNAA03G25610D	BNAA03G32490D	BNAA03G41480D	BNAA03G57210D	BNAA04G02470D	BNAA04G11000D	BNAA04G18170D	BNAA05G16990D	BNAA05G23080D	BNAA05G26690D	BNAA05G26770D	BNAA05G27100D	BNAA05G27670D	BNAA05G35320D	BNAA07G01210D	BNAA07G01310D	BNAA07G34690D	BNAA07G38350D	BNAA08G06090D	BNAA08G13850D	BNAA08G18670D	BNAA08G19040D	BNAA08G23010D	BNAA08G23820D	BNAA08G26520D	BNAA09G07860D	BNAA09G12410D	BNAA09G36340D	BNAA09G36630D	BNAA09G36960D	BNAA10G04390D	BNAA10G09210D	BNAA10G09430D
GO:0006611	protein export from nucleus	2	9536	13	97888	0.239748	BNAA07G25560D	BNAC06G27360D
GO:0006612	protein targeting to membrane	489	9536	1744	97888	4.59541e-106	BNAA01G01220D	BNAA01G01870D	BNAA01G02660D	BNAA01G03510D	BNAA01G04610D	BNAA01G07170D	BNAA01G09740D	BNAA01G10750D	BNAA01G14380D	BNAA01G17860D	BNAA01G18160D	BNAA01G20800D	BNAA01G21980D	BNAA01G28930D	BNAA01G29870D	BNAA01G31420D	BNAA01G31880D	BNAA01G32040D	BNAA01G32300D	BNAA01G36230D	BNAA02G01680D	BNAA02G05120D	BNAA02G13410D	BNAA02G18530D	BNAA02G18870D	BNAA02G22480D	BNAA02G23230D	BNAA02G23910D	BNAA02G25030D	BNAA02G27300D	BNAA02G31820D	BNAA02G33710D	BNAA02G35010D	BNAA03G01690D	BNAA03G03440D	BNAA03G04280D	BNAA03G04370D	BNAA03G11410D	BNAA03G16430D	BNAA03G17500D	BNAA03G17820D	BNAA03G18680D	BNAA03G18900D
GO:0006614	SRP-dependent cotranslational protein targeting to membrane	9	9536	46	97888	0.0196108	BNAA01G06530D	BNAA03G50330D	BNAA07G01570D	BNAA07G26580D	BNAA08G02950D	BNAC01G07800D	BNAC06G02320D	BNAC08G03210D	BNAC08G20790D
GO:0006617	SRP-dependent cotranslational protein targeting to membrane, signal sequence recognition	3	9536	16	97888	0.136597	BNAA08G02950D	BNAC06G02320D	BNAC08G03210D
GO:0006621	protein retention in ER lumen	5	9536	28	97888	0.0816256	BNAA03G37630D	BNAA08G16910D	BNAA08G17990D	BNAC03G60180D	BNAC07G47610D
GO:0006623	protein targeting to vacuole	127	9536	555	97888	4.16353e-20	BNAA01G04200D	BNAA01G06530D	BNAA01G10420D	BNAA01G11000D	BNAA01G19150D	BNAA02G12250D	BNAA02G16240D	BNAA02G18530D	BNAA02G19290D	BNAA02G24770D	BNAA02G35000D	BNAA03G06240D	BNAA03G22310D	BNAA03G37190D	BNAA03G40300D	BNAA03G41920D	BNAA03G50330D	BNAA03G53490D	BNAA03G56190D	BNAA03G58510D	BNAA04G09380D	BNAA04G14130D	BNAA04G27810D	BNAA06G03520D	BNAA06G04700D	BNAA06G08210D	BNAA06G09230D	BNAA06G17120D	BNAA06G17200D	BNAA06G18240D	BNAA06G27800D	BNAA06G34790D	BNAA06G35880D	BNAA06G38610D	BNAA07G07220D	BNAA07G09410D	BNAA07G18020D	BNAA07G22870D	BNAA07G37380D	BNAA07G38860D	BNAA08G05260D	BNAA08G05690D	BNAA08G09830D
GO:0006626	protein targeting to mitochondrion	111	9536	364	97888	1.62861e-28	BNAA01G14370D	BNAA01G18390D	BNAA01G24550D	BNAA01G28840D	BNAA02G02770D	BNAA02G22960D	BNAA03G13520D	BNAA03G17540D	BNAA03G27280D	BNAA03G28320D	BNAA03G35540D	BNAA03G37240D	BNAA03G40620D	BNAA03G59590D	BNAA04G03470D	BNAA04G04050D	BNAA04G06270D	BNAA04G08810D	BNAA04G18010D	BNAA04G28560D	BNAA05G12510D	BNAA05G16990D	BNAA05G29370D	BNAA05G30020D	BNAA06G09090D	BNAA06G10130D	BNAA06G21500D	BNAA06G28690D	BNAA06G36430D	BNAA07G00370D	BNAA07G01310D	BNAA07G01450D	BNAA07G08810D	BNAA07G10650D	BNAA07G15170D	BNAA07G15590D	BNAA08G00200D	BNAA08G08530D	BNAA08G13850D	BNAA08G15360D	BNAA08G23840D	BNAA08G24130D	BNAA08G24560D
GO:0006627	protein processing involved in protein targeting to mitochondrion	7	9536	14	97888	0.000139238	BNAA05G23320D	BNAA06G02000D	BNAA08G01750D	BNAC03G78020D	BNAC05G36750D	BNAC06G05100D	BNAC06G09300D
GO:0006629	lipid metabolic process	50	9536	469	97888	0.0479271	BNAA01G18100D	BNAA01G32210D	BNAA02G01770D	BNAA02G17670D	BNAA02G18410D	BNAA02G20580D	BNAA03G13590D	BNAA03G18600D	BNAA03G27100D	BNAA03G35790D	BNAA03G42860D	BNAA03G53800D	BNAA04G00340D	BNAA04G08230D	BNAA05G33880D	BNAA07G07350D	BNAA07G30890D	BNAA09G15750D	BNAA09G26150D	BNAA09G34250D	BNAA09G39950D	BNAA10G17650D	BNAANNG30760D	BNAC01G21390D	BNAC01G37230D	BNAC02G24210D	BNAC03G06680D	BNAC03G16520D	BNAC03G22090D	BNAC03G27280D	BNAC03G78280D	BNAC04G17650D	BNAC04G30400D	BNAC04G33210D	BNAC05G04710D	BNAC05G23260D	BNAC05G43390D	BNAC05G46590D	BNAC06G34390D	BNAC07G33970D	BNAC07G51190D	BNAC08G14710D	BNAC08G32310D
GO:0006635	fatty acid beta-oxidation	109	9536	644	97888	4.90593e-09	BNAA01G07860D	BNAA01G17560D	BNAA01G18160D	BNAA02G05410D	BNAA02G07760D	BNAA02G28940D	BNAA02G35770D	BNAA03G13720D	BNAA03G15290D	BNAA03G22310D	BNAA03G23460D	BNAA03G28940D	BNAA03G29320D	BNAA03G41140D	BNAA03G42460D	BNAA03G56190D	BNAA04G13230D	BNAA04G17280D	BNAA04G22710D	BNAA04G28590D	BNAA05G03050D	BNAA05G12250D	BNAA05G18620D	BNAA05G29530D	BNAA06G04700D	BNAA06G11500D	BNAA06G23480D	BNAA06G24040D	BNAA06G27860D	BNAA06G28700D	BNAA06G30390D	BNAA07G18040D	BNAA07G20560D	BNAA07G20830D	BNAA07G24020D	BNAA07G28470D	BNAA08G05310D	BNAA08G13550D	BNAA08G16170D	BNAA08G16980D	BNAA08G18660D	BNAA09G12190D	BNAA09G15700D
GO:0006643	membrane lipid metabolic process	13	9536	36	97888	1.54966e-05	BNAA03G24870D	BNAA03G24880D	BNAA05G23110D	BNAA05G23740D	BNAA09G21320D	BNAANNG08250D	BNAC03G72910D	BNAC03G73050D	BNAC05G36550D	BNAC05G37540D	BNAC07G45790D	BNAC09G23720D	BNAC09G23730D
GO:0006644	phospholipid metabolic process	8	9536	31	97888	0.00605124	BNAA06G35100D	BNAA07G16580D	BNAA07G20190D	BNAA07G35160D	BNAA09G55020D	BNAC06G19640D	BNAC08G25800D	BNAC09G20440D
GO:0006646	phosphatidylethanolamine biosynthetic process	8	9536	35	97888	0.0119842	BNAA03G18010D	BNAA06G33540D	BNAA06G38300D	BNAA07G12860D	BNAC03G21530D	BNAC04G06660D	BNAC04G17290D	BNAC05G11410D
GO:0006659	phosphatidylserine biosynthetic process	2	9536	10	97888	0.188104	BNAA06G38300D	BNAC05G11410D
GO:0006664	glycolipid metabolic process	3	9536	26	97888	0.227586	BNAA09G39060D	BNAA10G04670D	BNAC08G31240D
GO:0006665	sphingolipid metabolic process	2	9536	18	97888	0.281708	BNAA07G17850D	BNAC03G64130D
GO:0006672	ceramide metabolic process	3	9536	5	97888	0.00752986	BNAA03G13210D	BNAA07G23620D	BNACNNG17070D
GO:0006729	tetrahydrobiopterin biosynthetic process	2	9536	13	97888	0.239748	BNAA01G32400D	BNAC02G38700D
GO:0006730	one-carbon metabolic process	17	9536	107	97888	0.0146419	BNAA01G23510D	BNAA03G16860D	BNAA03G26530D	BNAA03G27620D	BNAA03G34510D	BNAA03G57570D	BNAA07G06210D	BNAA09G00390D	BNAA09G53100D	BNAC03G17150D	BNAC03G20310D	BNAC03G31390D	BNAC03G39970D	BNAC03G74050D	BNAC04G08360D	BNAC07G07790D	BNACNNG19320D
GO:0006739	NADP metabolic process	3	9536	17	97888	0.149712	BNAA02G12320D	BNAA07G25510D	BNAC06G27300D
GO:0006741	NADP biosynthetic process	2	9536	14	97888	0.25246	BNAANNG17540D	BNAC05G31250D
GO:0006744	ubiquinone biosynthetic process	16	9536	140	97888	0.0849983	BNAA03G14010D	BNAA03G15920D	BNAA04G17560D	BNAA04G17570D	BNAA05G11950D	BNAA08G16170D	BNAA08G22210D	BNAA09G08060D	BNAC01G11510D	BNAC03G19050D	BNAC04G07890D	BNAC04G10580D	BNAC04G14330D	BNAC04G41120D	BNAC08G18610D	BNACNNG13770D
GO:0006749	glutathione metabolic process	14	9536	29	97888	1.14812e-07	BNAA01G06540D	BNAA02G35760D	BNAA03G37200D	BNAA03G50240D	BNAA04G04050D	BNAA07G28450D	BNAA07G28460D	BNAA08G13020D	BNAC01G07810D	BNAC03G43500D	BNAC03G77460D	BNAC04G26180D	BNAC06G31020D	BNAC06G31030D
GO:0006750	glutathione biosynthetic process	10	9536	20	97888	5.08636e-06	BNAA01G12900D	BNAA03G14380D	BNAA03G45730D	BNAA06G28850D	BNAA09G03700D	BNAC01G41470D	BNAC03G17440D	BNAC07G27830D	BNAC07G37950D	BNAC09G03120D
GO:0006753	nucleoside phosphate metabolic process	3	9536	12	97888	0.0808527	BNAC03G58870D	BNAC03G59140D	BNACNNG42410D
GO:0006772	thiamine metabolic process	2	9536	4	97888	0.0463847	BNAA10G01480D	BNAC05G01510D
GO:0006777	Mo-molybdopterin cofactor biosynthetic process	9	9536	29	97888	0.00101706	BNAA05G03530D	BNAA06G38330D	BNAANNG00640D	BNAC03G10400D	BNAC03G17830D	BNAC04G03060D	BNAC05G12650D	BNAC09G24670D	BNACNNG02810D
GO:0006778	porphyrin-containing compound metabolic process	1	9536	4	97888	0.28653	BNAC04G00110D
GO:0006779	porphyrin-containing compound biosynthetic process	5	9536	40	97888	0.159786	BNAA04G10650D	BNAA09G57180D	BNAC03G74650D	BNAC04G32950D	BNAC08G42480D
GO:0006783	heme biosynthetic process	11	9536	69	97888	0.03581	BNAA03G19950D	BNAA05G08630D	BNAA06G06560D	BNAA06G28020D	BNAA09G57180D	BNAC03G30250D	BNAC04G09710D	BNAC05G08230D	BNAC07G28900D	BNAC08G42480D	BNACNNG35810D
GO:0006790	sulfur compound metabolic process	12	9536	56	97888	0.00447893	BNAA01G31570D	BNAA06G23120D	BNAA09G06680D	BNAA10G08220D	BNAA10G25620D	BNAANNG21580D	BNAANNG23390D	BNAC03G50270D	BNAC03G50280D	BNAC09G24670D	BNAC09G50680D	BNACNNG16680D
GO:0006792	regulation of sulfur utilization	1	9536	6	97888	0.350139	BNAC07G26800D
GO:0006796	phosphate-containing compound metabolic process	4	9536	23	97888	0.113762	BNAA05G32880D	BNAC05G00850D	BNAC05G48190D	BNAC08G24660D
GO:0006808	regulation of nitrogen utilization	1	9536	3	97888	0.23809	BNAC03G31330D
GO:0006809	nitric oxide biosynthetic process	7	9536	17	97888	0.000580266	BNAA03G54620D	BNAA07G20840D	BNAC05G24350D	BNAC05G28860D	BNAC06G38300D	BNACNNG35940D	BNACNNG53220D
GO:0006810	transport	123	9536	954	97888	0.000262821	BNAA01G04610D	BNAA01G09970D	BNAA01G32410D	BNAA01G35260D	BNAA02G01680D	BNAA02G01980D	BNAA02G02710D	BNAA02G03160D	BNAA02G04190D	BNAA02G04450D	BNAA02G07780D	BNAA02G14660D	BNAA02G15810D	BNAA03G04370D	BNAA03G04680D	BNAA03G05570D	BNAA03G08800D	BNAA03G43670D	BNAA03G54160D	BNAA04G12950D	BNAA04G17340D	BNAA04G21670D	BNAA04G22710D	BNAA05G00460D	BNAA05G01490D	BNAA05G07500D	BNAA05G26180D	BNAA05G31780D	BNAA05G35500D	BNAA05G35560D	BNAA05G36780D	BNAA06G00960D	BNAA06G09620D	BNAA06G10050D	BNAA06G19110D	BNAA06G28700D	BNAA06G35290D	BNAA07G05200D	BNAA07G07160D	BNAA07G27780D	BNAA07G31930D	BNAA08G09700D	BNAA08G13960D
GO:0006816	calcium ion transport	66	9536	603	97888	0.0321858	BNAA01G08130D	BNAA01G23510D	BNAA01G29820D	BNAA01G29870D	BNAA01G33670D	BNAA02G18530D	BNAA03G16860D	BNAA03G27330D	BNAA03G32760D	BNAA03G32820D	BNAA03G34950D	BNAA03G37190D	BNAA03G49860D	BNAA03G57570D	BNAA04G09380D	BNAA07G06210D	BNAA07G13860D	BNAA07G18020D	BNAA08G16770D	BNAA08G18750D	BNAA09G53000D	BNAA09G55500D	BNAA09G56270D	BNAA10G25350D	BNAA10G27650D	BNAANNG27350D	BNAC01G00150D	BNAC01G04210D	BNAC01G05820D	BNAC01G22710D	BNAC01G30490D	BNAC01G31340D	BNAC01G44830D	BNAC02G28880D	BNAC03G20310D	BNAC03G31330D	BNAC03G32340D	BNAC03G37860D	BNAC03G37920D	BNAC03G43490D	BNAC03G58140D	BNAC03G59930D	BNAC03G60340D
GO:0006820	anion transport	68	9536	222	97888	3.05002e-18	BNAA01G04520D	BNAA01G04610D	BNAA01G21980D	BNAA01G29870D	BNAA02G01680D	BNAA02G02470D	BNAA02G18530D	BNAA03G04370D	BNAA03G10240D	BNAA03G27530D	BNAA03G31960D	BNAA03G32760D	BNAA03G33090D	BNAA03G33120D	BNAA03G35540D	BNAA03G40020D	BNAA03G48640D	BNAA03G54160D	BNAA04G05470D	BNAA04G21900D	BNAA05G27280D	BNAA05G35560D	BNAA06G25880D	BNAA07G33510D	BNAA08G18370D	BNAA08G18670D	BNAA08G26520D	BNAA09G01630D	BNAA09G07330D	BNAA09G27290D	BNAA09G40900D	BNAA09G48570D	BNAA10G19870D	BNAA10G22550D	BNAANNG06850D	BNAC01G28380D	BNAC02G42100D	BNAC03G05910D	BNAC03G12920D	BNAC03G32540D	BNAC03G37860D	BNAC03G38180D	BNAC03G47560D
GO:0006821	chloride transport	3	9536	25	97888	0.223054	BNAA02G11800D	BNAC02G16210D	BNAC03G27500D
GO:0006833	water transport	90	9536	638	97888	9.22245e-05	BNAA01G07170D	BNAA01G09530D	BNAA01G23700D	BNAA01G31570D	BNAA01G33660D	BNAA02G05220D	BNAA02G12320D	BNAA02G15960D	BNAA03G26950D	BNAA03G34950D	BNAA03G36860D	BNAA04G05120D	BNAA04G14130D	BNAA04G14320D	BNAA04G23920D	BNAA05G14590D	BNAA05G16830D	BNAA05G23740D	BNAA06G04380D	BNAA06G24940D	BNAA06G35640D	BNAA07G15900D	BNAA07G23080D	BNAA07G25510D	BNAA07G30140D	BNAA08G04080D	BNAA08G14870D	BNAA08G16980D	BNAA09G13300D	BNAA09G31830D	BNAA09G32070D	BNAA09G33290D	BNAA09G49190D	BNAA10G25620D	BNAANNG07210D	BNAANNG23390D	BNAC01G08650D	BNAC01G11150D	BNAC01G22710D	BNAC01G31210D	BNAC02G21380D	BNAC02G28880D	BNAC02G33050D
GO:0006835	dicarboxylic acid transport	3	9536	12	97888	0.0808527	BNAA02G04450D	BNAA02G25550D	BNAC02G33350D
GO:0006839	mitochondrial transport	36	9536	150	97888	1.93443e-07	BNAA01G04610D	BNAA01G35260D	BNAA02G02710D	BNAA02G04450D	BNAA03G05570D	BNAA04G12950D	BNAA04G17340D	BNAA04G21670D	BNAA05G00460D	BNAA05G01490D	BNAA06G28700D	BNAA08G13960D	BNAA08G23930D	BNAA09G34030D	BNAA09G35260D	BNAA09G40900D	BNAA09G42560D	BNAA10G04480D	BNAC01G16430D	BNAC01G18230D	BNAC01G27890D	BNAC03G03810D	BNAC03G07120D	BNAC04G01110D	BNAC04G40960D	BNAC04G45520D	BNAC04G51920D	BNAC05G04850D	BNAC07G26960D	BNAC07G28040D	BNAC08G16210D	BNAC08G24950D	BNAC08G33410D	BNAC08G35020D	BNACNNG01900D	BNACNNG35730D
GO:0006855	drug transmembrane transport	52	9536	298	97888	1.3955e-05	BNAA01G12840D	BNAA01G22920D	BNAA01G23770D	BNAA01G24940D	BNAA03G12860D	BNAA03G21920D	BNAA03G45690D	BNAA06G03880D	BNAA06G09840D	BNAA06G09870D	BNAA06G09880D	BNAA06G10230D	BNAA06G32800D	BNAA06G39220D	BNAA07G19610D	BNAA07G26010D	BNAA07G26030D	BNAA07G29150D	BNAA07G37720D	BNAA08G06670D	BNAA08G31640D	BNAA09G13580D	BNAA09G23940D	BNAANNG13490D	BNAANNG25760D	BNAANNG41200D	BNAC01G29980D	BNAC01G30600D	BNAC01G31860D	BNAC01G41400D	BNAC02G15390D	BNAC03G18950D	BNAC03G26220D	BNAC03G44480D	BNAC03G64740D	BNAC03G74630D	BNAC05G11460D	BNAC05G11490D	BNAC05G11500D	BNAC05G11890D	BNAC05G25060D	BNAC06G01910D	BNAC07G37810D
GO:0006857	oligopeptide transport	45	9536	434	97888	0.0571148	BNAA01G06820D	BNAA01G11510D	BNAA02G14960D	BNAA02G15810D	BNAA02G18690D	BNAA02G33530D	BNAA03G18420D	BNAA03G42810D	BNAA04G22400D	BNAA06G12110D	BNAA07G23350D	BNAA08G05380D	BNAA08G16990D	BNAA08G18360D	BNAA08G20790D	BNAA09G00190D	BNAA09G03020D	BNAA09G54940D	BNAA10G02160D	BNAA10G21420D	BNAANNG11360D	BNAANNG23670D	BNAANNG39450D	BNAANNG39980D	BNAC01G11410D	BNAC01G44080D	BNAC03G39760D	BNAC03G58600D	BNAC03G59140D	BNAC03G59440D	BNAC03G69620D	BNAC05G13850D	BNAC05G21570D	BNAC05G36480D	BNAC05G49110D	BNAC06G31680D	BNAC07G35550D	BNAC07G36810D	BNAC07G50110D	BNAC09G32240D	BNACNNG01890D	BNACNNG42410D	BNACNNG61140D
GO:0006858	extracellular transport	2	9536	7	97888	0.119378	BNAA10G02260D	BNAC08G00390D
GO:0006862	nucleotide transport	55	9536	142	97888	2.90927e-20	BNAA01G04610D	BNAA01G21980D	BNAA01G29870D	BNAA02G01680D	BNAA02G18530D	BNAA03G04370D	BNAA03G31960D	BNAA03G32760D	BNAA03G33090D	BNAA03G33120D	BNAA03G40020D	BNAA03G48640D	BNAA03G54160D	BNAA04G05470D	BNAA04G21900D	BNAA05G27280D	BNAA05G35560D	BNAA06G25880D	BNAA07G33510D	BNAA08G18370D	BNAA08G18670D	BNAA08G26520D	BNAA09G01630D	BNAA09G27290D	BNAA09G40900D	BNAA09G48570D	BNAA10G19870D	BNAA10G22550D	BNAANNG06850D	BNAC01G28380D	BNAC02G42100D	BNAC03G05910D	BNAC03G37860D	BNAC03G38180D	BNAC03G47560D	BNAC03G58210D	BNAC03G58590D	BNAC03G73490D	BNAC04G28220D	BNAC04G32870D	BNAC05G41390D	BNAC06G13220D	BNAC07G31080D
GO:0006865	amino acid transport	149	9536	589	97888	5.78101e-28	BNAA01G06820D	BNAA01G10650D	BNAA01G10770D	BNAA01G20710D	BNAA01G37220D	BNAA02G01680D	BNAA02G19700D	BNAA02G19730D	BNAA03G04370D	BNAA03G08150D	BNAA03G10910D	BNAA03G16990D	BNAA03G18420D	BNAA03G18680D	BNAA03G31990D	BNAA03G33090D	BNAA03G33120D	BNAA03G42010D	BNAA03G43640D	BNAA03G51010D	BNAA03G53200D	BNAA03G55400D	BNAA04G03390D	BNAA04G14500D	BNAA04G22400D	BNAA04G27230D	BNAA05G05930D	BNAA05G18660D	BNAA05G25600D	BNAA05G31720D	BNAA06G06190D	BNAA06G25630D	BNAA06G30230D	BNAA07G02890D	BNAA07G02960D	BNAA07G13310D	BNAA07G15600D	BNAA07G19910D	BNAA07G20800D	BNAA07G33510D	BNAA07G33730D	BNAA07G36920D	BNAA08G02980D
GO:0006868	glutamine transport	2	9536	7	97888	0.119378	BNAA09G14700D	BNACNNG25620D
GO:0006882	cellular zinc ion homeostasis	15	9536	90	97888	0.0141658	BNAA01G29870D	BNAA02G18530D	BNAA03G32760D	BNAA03G49860D	BNAA05G29570D	BNAA07G13860D	BNAA08G18750D	BNAA10G27650D	BNAC01G31340D	BNAC03G37860D	BNAC03G58140D	BNAC04G15860D	BNAC04G20690D	BNAC07G42210D	BNACNNG03980D
GO:0006884	cell volume homeostasis	4	9536	9	97888	0.006795	BNAA07G07300D	BNAANNG11320D	BNAC03G59720D	BNAC07G08940D
GO:0006886	intracellular protein transport	155	9536	617	97888	1.13745e-28	BNAA01G02670D	BNAA01G02800D	BNAA01G04200D	BNAA01G05610D	BNAA01G10420D	BNAA01G17690D	BNAA01G28330D	BNAA01G31000D	BNAA01G32210D	BNAA02G11680D	BNAA02G18530D	BNAA02G19290D	BNAA02G23050D	BNAA02G24770D	BNAA02G35000D	BNAA02G36610D	BNAA02G36830D	BNAA03G03370D	BNAA03G06240D	BNAA03G20980D	BNAA03G30520D	BNAA03G31580D	BNAA03G31960D	BNAA03G33090D	BNAA03G33120D	BNAA03G39420D	BNAA03G47010D	BNAA03G51530D	BNAA03G58510D	BNAA04G01730D	BNAA04G05470D	BNAA05G04540D	BNAA05G21820D	BNAA05G27280D	BNAA05G27850D	BNAA05G28800D	BNAA05G29380D	BNAA05G29960D	BNAA05G32400D	BNAA06G05280D	BNAA06G06600D	BNAA06G15120D	BNAA06G35880D
GO:0006887	exocytosis	48	9536	183	97888	9.61003e-11	BNAA01G32220D	BNAA02G06880D	BNAA03G03950D	BNAA03G09290D	BNAA03G15280D	BNAA03G24870D	BNAA03G24880D	BNAA04G19170D	BNAA05G10490D	BNAA05G23110D	BNAA05G23740D	BNAA05G25360D	BNAA06G30820D	BNAA07G29600D	BNAA09G21320D	BNAA09G34860D	BNAA10G04460D	BNAA10G05090D	BNAA10G12720D	BNAA10G29290D	BNAANNG08250D	BNAANNG35640D	BNAC02G10660D	BNAC02G10670D	BNAC02G11000D	BNAC03G05560D	BNAC03G11620D	BNAC03G18460D	BNAC03G72910D	BNAC03G73050D	BNAC03G78240D	BNAC04G11490D	BNAC05G04830D	BNAC05G36550D	BNAC05G37540D	BNAC05G52060D	BNAC06G00020D	BNAC07G30970D	BNAC07G45790D	BNAC08G26030D	BNAC09G23720D	BNAC09G23730D	BNAC09G26700D
GO:0006888	ER to Golgi vesicle-mediated transport	145	9536	478	97888	1.90034e-36	BNAA01G04610D	BNAA01G05610D	BNAA01G06820D	BNAA01G21980D	BNAA01G29870D	BNAA02G01680D	BNAA02G07760D	BNAA02G14660D	BNAA02G18530D	BNAA02G19730D	BNAA02G26890D	BNAA02G32800D	BNAA03G04370D	BNAA03G13720D	BNAA03G15760D	BNAA03G26120D	BNAA03G26940D	BNAA03G27950D	BNAA03G31960D	BNAA03G32760D	BNAA03G33090D	BNAA03G33120D	BNAA03G40020D	BNAA03G46760D	BNAA03G48640D	BNAA03G54160D	BNAA04G03750D	BNAA04G05470D	BNAA04G07970D	BNAA04G17280D	BNAA04G20010D	BNAA04G21900D	BNAA05G09570D	BNAA05G12250D	BNAA05G27280D	BNAA05G33430D	BNAA05G33580D	BNAA05G35560D	BNAA06G05280D	BNAA06G10560D	BNAA06G17200D	BNAA06G25630D	BNAA06G25880D
GO:0006890	retrograde vesicle-mediated transport, Golgi to ER	14	9536	44	97888	3.66409e-05	BNAA03G16040D	BNAA04G13560D	BNAA08G16630D	BNAA09G25890D	BNAA09G43050D	BNAA10G25260D	BNAC03G19230D	BNAC03G60470D	BNAC04G33370D	BNAC04G35760D	BNAC05G23650D	BNAC08G35550D	BNAC09G50230D	BNAUNNG04020D
GO:0006891	intra-Golgi vesicle-mediated transport	44	9536	276	97888	0.000370134	BNAA01G04200D	BNAA02G32800D	BNAA03G02850D	BNAA03G16020D	BNAA03G22310D	BNAA03G54420D	BNAA05G21820D	BNAA06G04700D	BNAA06G10560D	BNAA06G15120D	BNAA07G09410D	BNAA07G26710D	BNAA07G33210D	BNAA07G37280D	BNAA08G16630D	BNAA09G00660D	BNAA09G24960D	BNAA09G43050D	BNAA09G43980D	BNAA09G50020D	BNAA09G56270D	BNAA10G07540D	BNAA10G17610D	BNAA10G21990D	BNAANNG13250D	BNAC01G05650D	BNAC02G39600D	BNAC02G48770D	BNAC03G15590D	BNAC03G47050D	BNAC03G60470D	BNAC04G33370D	BNAC04G53430D	BNAC05G16640D	BNAC06G26230D	BNAC06G37770D	BNAC07G14500D	BNAC08G00570D	BNAC08G27260D	BNAC08G35550D	BNAC09G40980D	BNAC09G46380D	BNACNNG08950D
GO:0006893	Golgi to plasma membrane transport	3	9536	4	97888	0.00333693	BNAA09G00510D	BNAA10G05090D	BNAC06G00020D
GO:0006896	Golgi to vacuole transport	11	9536	36	97888	0.000346519	BNAA03G06240D	BNAA04G09380D	BNAA06G06060D	BNAA08G25850D	BNAA10G17660D	BNAC03G08040D	BNAC04G31610D	BNAC05G07610D	BNAC08G14150D	BNAC09G41030D	BNAC09G49290D
GO:0006897	endocytosis	36	9536	211	97888	0.000333638	BNAA01G15110D	BNAA01G31000D	BNAA02G32070D	BNAA02G32090D	BNAA02G36610D	BNAA02G36830D	BNAA03G31580D	BNAA03G42380D	BNAA04G14860D	BNAA05G27850D	BNAA06G19590D	BNAA06G34790D	BNAA09G18080D	BNAA09G34670D	BNAA09G53440D	BNAA10G02260D	BNAA10G05040D	BNAA10G13780D	BNAA10G21860D	BNAC01G00970D	BNAC01G06220D	BNAC01G17840D	BNAC01G23970D	BNAC01G32650D	BNAC02G32760D	BNAC03G37080D	BNAC04G37710D	BNAC05G42030D	BNAC07G20930D	BNAC08G00390D	BNAC08G08040D	BNAC09G19520D	BNAC09G36320D	BNAC09G46250D	BNACNNG11970D	BNACNNG41930D
GO:0006900	membrane budding	4	9536	8	97888	0.00418229	BNAA03G13670D	BNAC03G16560D	BNAC04G40850D	BNAC05G48740D
GO:0006904	vesicle docking involved in exocytosis	31	9536	127	97888	8.58882e-07	BNAA01G32220D	BNAA02G06880D	BNAA02G18530D	BNAA03G09290D	BNAA05G25360D	BNAA05G28440D	BNAA06G08210D	BNAA06G25440D	BNAA06G30820D	BNAA09G21110D	BNAA09G34860D	BNAA09G47180D	BNAA10G04460D	BNAA10G12720D	BNAANNG35640D	BNAC02G10660D	BNAC02G10670D	BNAC03G11620D	BNAC03G78240D	BNAC05G04830D	BNAC05G09460D	BNAC05G42720D	BNAC05G52060D	BNAC07G30970D	BNAC08G26030D	BNAC09G23480D	BNAC09G26700D	BNAC09G35070D	BNACNNG02730D	BNACNNG42210D	BNACNNG57670D
GO:0006906	vesicle fusion	11	9536	38	97888	0.000565486	BNAA02G19290D	BNAA03G15280D	BNAA04G19170D	BNAA05G10490D	BNAA10G29290D	BNAC02G11000D	BNAC03G18460D	BNAC04G11490D	BNAC06G39950D	BNAC09G33590D	BNACNNG50850D
GO:0006909	phagocytosis	5	9536	21	97888	0.0346262	BNAA01G34090D	BNAA04G01270D	BNAA07G18620D	BNAC06G42810D	BNAC08G30510D
GO:0006913	nucleocytoplasmic transport	21	9536	89	97888	7.01428e-05	BNAA01G32410D	BNAA02G14660D	BNAA03G57860D	BNAA07G04790D	BNAA07G27780D	BNAA08G18670D	BNAA08G29820D	BNAA10G05370D	BNAC03G37890D	BNAC03G44490D	BNAC03G58210D	BNAC04G48530D	BNAC06G30420D	BNAC07G22440D	BNAC07G47930D	BNAC08G32690D	BNAC08G46980D	BNAC09G17770D	BNACNNG14610D	BNACNNG26260D	BNACNNG74350D
GO:0006914	autophagy	44	9536	257	97888	8.42827e-05	BNAA01G10580D	BNAA01G32280D	BNAA02G05410D	BNAA02G16190D	BNAA02G24140D	BNAA03G25960D	BNAA03G41140D	BNAA03G51320D	BNAA04G01470D	BNAA05G29460D	BNAA07G13420D	BNAA08G17990D	BNAA09G15650D	BNAA09G22280D	BNAA09G22290D	BNAA09G24270D	BNAA09G51190D	BNAA10G01370D	BNAC01G11510D	BNAC01G12100D	BNAC01G13140D	BNAC02G31920D	BNAC03G30550D	BNAC03G58870D	BNAC04G16470D	BNAC04G21210D	BNAC04G22590D	BNAC05G01410D	BNAC05G07520D	BNAC05G28300D	BNAC05G43810D	BNAC06G06990D	BNAC06G23920D	BNAC07G32050D	BNAC07G34240D	BNAC07G38220D	BNAC07G40100D	BNAC07G43180D	BNAC08G14040D	BNAC08G22550D	BNAC08G46000D	BNAC09G33490D	BNAC09G36590D
GO:0006950	response to stress	5	9536	33	97888	0.118089	BNAA06G22060D	BNAA09G09750D	BNAA10G11510D	BNACNNG30830D	BNACNNG63910D
GO:0006952	defense response	217	9536	1887	97888	0.00116487	BNAA01G20660D	BNAA01G21450D	BNAA01G22680D	BNAA01G23940D	BNAA01G30210D	BNAA01G34610D	BNAA01G36880D	BNAA02G01520D	BNAA02G04210D	BNAA02G05120D	BNAA02G15990D	BNAA02G16020D	BNAA02G16190D	BNAA02G24500D	BNAA02G27300D	BNAA02G28790D	BNAA03G04250D	BNAA03G04280D	BNAA03G14140D	BNAA03G16430D	BNAA03G18420D	BNAA03G22360D	BNAA03G31960D	BNAA03G31980D	BNAA03G32930D	BNAA03G34270D	BNAA03G34880D	BNAA03G53320D	BNAA03G60240D	BNAA04G00820D	BNAA04G03750D	BNAA04G04830D	BNAA04G06520D	BNAA04G11170D	BNAA04G12790D	BNAA04G17910D	BNAA04G20950D	BNAA04G22400D	BNAA05G03390D	BNAA05G03400D	BNAA05G07370D	BNAA05G08300D	BNAA05G08950D
GO:0006955	immune response	12	9536	49	97888	0.00151574	BNAA03G18170D	BNAA06G19590D	BNAA07G07780D	BNAA08G17810D	BNAA08G18370D	BNAA09G27290D	BNAC03G21700D	BNAC03G58590D	BNAC03G59280D	BNAC06G43210D	BNAC07G09670D	BNACNNG11970D
GO:0006970	response to osmotic stress	117	9536	559	97888	1.16171e-15	BNAA01G07170D	BNAA01G11280D	BNAA01G15080D	BNAA01G23120D	BNAA02G05190D	BNAA02G09580D	BNAA02G12320D	BNAA02G15960D	BNAA02G34370D	BNAA02G35010D	BNAA03G00440D	BNAA03G00990D	BNAA03G03440D	BNAA03G08110D	BNAA03G08210D	BNAA03G11850D	BNAA03G14140D	BNAA03G14150D	BNAA03G16860D	BNAA03G17820D	BNAA03G20470D	BNAA03G24340D	BNAA03G26530D	BNAA03G26950D	BNAA03G34950D	BNAA03G43160D	BNAA03G46140D	BNAA03G53010D	BNAA03G56500D	BNAA03G57430D	BNAA03G57740D	BNAA03G58720D	BNAA04G03750D	BNAA04G14320D	BNAA04G17910D	BNAA04G22040D	BNAA04G22510D	BNAA05G29490D	BNAA05G34520D	BNAA05G34850D	BNAA05G34980D	BNAA06G18440D	BNAA06G23710D
GO:0006972	hyperosmotic response	90	9536	461	97888	8.51943e-11	BNAA01G07170D	BNAA01G09530D	BNAA01G23700D	BNAA01G31570D	BNAA01G33660D	BNAA02G05220D	BNAA02G12320D	BNAA02G15960D	BNAA03G04990D	BNAA03G26950D	BNAA03G36860D	BNAA04G05120D	BNAA04G14130D	BNAA04G14320D	BNAA04G23920D	BNAA05G14590D	BNAA05G16830D	BNAA05G23740D	BNAA06G04380D	BNAA06G24940D	BNAA06G35640D	BNAA07G15900D	BNAA07G18930D	BNAA07G23080D	BNAA07G25510D	BNAA07G30140D	BNAA08G04080D	BNAA08G14870D	BNAA08G16980D	BNAA09G13300D	BNAA09G31830D	BNAA09G32070D	BNAA09G33290D	BNAA09G38820D	BNAA09G49190D	BNAA10G25620D	BNAANNG07210D	BNAANNG23390D	BNAC01G08650D	BNAC01G11150D	BNAC01G22710D	BNAC02G21380D	BNAC02G28880D
GO:0006974	cellular response to DNA damage stimulus	15	9536	127	97888	0.0815156	BNAA02G00880D	BNAA02G05420D	BNAA03G03240D	BNAA03G15030D	BNAA03G58950D	BNAA08G16980D	BNAA10G21260D	BNAC03G04670D	BNAC03G18050D	BNAC03G60090D	BNAC07G41400D	BNAC07G47640D	BNAC09G53370D	BNACNNG05860D	BNACNNG77050D
GO:0006979	response to oxidative stress	193	9536	1020	97888	1.44762e-19	BNAA01G05630D	BNAA01G10750D	BNAA01G17950D	BNAA01G20660D	BNAA01G33660D	BNAA02G04550D	BNAA02G06780D	BNAA02G09300D	BNAA02G18870D	BNAA02G21890D	BNAA02G35970D	BNAA03G02060D	BNAA03G09250D	BNAA03G11590D	BNAA03G14520D	BNAA03G15030D	BNAA03G18630D	BNAA03G20470D	BNAA03G24870D	BNAA03G24880D	BNAA03G25580D	BNAA03G26220D	BNAA03G39390D	BNAA03G44600D	BNAA03G46760D	BNAA03G53010D	BNAA03G56550D	BNAA04G04830D	BNAA04G08090D	BNAA04G22680D	BNAA04G23010D	BNAA05G00440D	BNAA05G00790D	BNAA05G05590D	BNAA05G07370D	BNAA05G25040D	BNAA05G33880D	BNAA05G34620D	BNAA06G04380D	BNAA06G05290D	BNAA06G16150D	BNAA06G18440D	BNAA06G28020D
GO:0006983	ER overload response	4	9536	5	97888	0.000406233	BNAA02G25030D	BNAANNG07130D	BNAC02G33230D	BNAC09G20030D
[truncated: 1,841 more rows]
[truncated: 3,263 more columns]

## Sheet: DE-Down ZY821 specific
GO:0000002	mitochondrial genome maintenance	5	6458	6	100836	6.04241e-06	BNAA03G30390D	BNAA07G05700D	BNAC03G35730D	BNAC07G08470D	BNAC08G04290D
GO:0000014	single-stranded DNA endodeoxyribonuclease activity	3	6458	18	100836	0.0794216	BNAA08G25410D	BNAA09G47700D	BNAC08G42160D
[truncated: 2,801 more rows]
[truncated: 2,231 more columns]

## Sheet: DE-Down Shared
GO:0000009	alpha-1,6-mannosyltransferase activity	1	7916	3	100836	0.199989	BNACNNG09180D
[truncated: 2,495 more rows]
[truncated: 2,663 more columns]

[truncated: 4 more sheets: DE-Down Westar specific, DE-UP Shared, DE-UP ZY821 specific, DE-UP Westar specific]
