# Supplementary material for: RNA sequencing of Brassica napus reveals cellular redox control of Sclerotinia infection
Source: J Exp Bot. 2017 Sep 27;68(18):5079–91. doi: 10.1093/jxb/erx338 (PMC5853404; doi:10.1093/jxb/erx338)
Supplement: supplementary-Table-S7 [file erx338_suppl_supplementary-table-s7.xlsx]

## Sheet: Dominant Pattern 2
Network interaction table of DP2				Atributes table for DP2
Source interaction	Target interaction	Edge attribute		Source Interaction	Target interaction attribute
DP2	HSFB2A_2	-5.46406		DP2	Pattern
DP2	MYC4	-3.08688		ERF1_BS_in_AtCHI-B	Motif
DP2	ERF1_BS_in_AtCHI-B	-7.45687		HSFB2A_2	Motif
DP2	SORLIP2	-3.99233		MYC4	Motif
DP2	ribosomal large subunit assembly	-35.0403		SORLIP2	Motif
DP2	ribosomal small subunit assembly	-23.9653		cytosolic proteasome complex	GO
DP2	tRNA binding	-5.38765		mRNA 5'-UTR binding	GO
DP2	sulfate assimilation	-8.07214		response to endoplasmic reticulum stress	GO
DP2	Golgi trans cisterna	-3.39122		nuclear proteasome complex	GO
DP2	exocyst	-5.56473		protein secretion	GO
DP2	tryptophan biosynthetic process	-5.66991		cell plate	GO
DP2	MAPK cascade	-40.8054		response to absence of light	GO
DP2	nucleotide binding	-12.154		glutathione metabolic process	GO
DP2	activation of MAPKK activity	-3.42234		response to high light intensity	GO
DP2	mitochondrial fission	-4.90631		tryptophan biosynthetic process	GO
DP2	mitochondrial proton-transporting ATP synthase complex, catalytic core F(1)	-3.81882		pollen germination	GO
DP2	mitochondrial proton-transporting ATP synthase complex, coupling factor F(o)	-3.42234		protein ubiquitination involved in ubiquitin-dependent protein catabolic process	GO
DP2	response to reactive oxygen species	-3.3085		nucleotide binding	GO
DP2	plant-type vacuole	-4.39243		MAPK cascade	GO
DP2	mRNA splicing, via spliceosome	-6.00463		glutathione biosynthetic process	GO
DP2	endonucleolytic cleavage in ITS1 to separate SSU-rRNA from 5.8S rRNA and LSU-rRNA from tricistronic rRNA transcript (SSU-rRNA, 5.8S rRNA, LSU-rRNA)	-8.93289		regulation of salicylic acid metabolic process	GO
DP2	endonucleolytic cleavage to generate mature 3'-end of SSU-rRNA from (SSU-rRNA, 5.8S rRNA, LSU-rRNA)	-10.2541		oxoglutarate dehydrogenase complex	GO
DP2	maturation of SSU-rRNA from tricistronic rRNA transcript (SSU-rRNA, 5.8S rRNA, LSU-rRNA)	-12.5062		cellular response to water deprivation	GO
DP2	maturation of LSU-rRNA from tricistronic rRNA transcript (SSU-rRNA, 5.8S rRNA, LSU-rRNA)	-10.3557		fatty acid beta-oxidation	GO
DP2	endonucleolytic cleavage involved in rRNA processing	-5.33535		regulation of root development	GO
DP2	proteasome complex	-5.5431		response to toxic substance	GO
DP2	karyogamy	-4.74368		chloride ion homeostasis	GO
DP2	ESCRT I complex	-3.0688		ATP synthesis coupled electron transport	GO
DP2	cell morphogenesis	-13.1912		response to chitin	GO
DP2	cytoplasmic mRNA processing body	-3.98825		innate immune response	GO
DP2	RNA binding transcription antitermination factor activity	-4.0457		systemic acquired resistance	GO
DP2	RNA methylation	-192.221		regulation of innate immune response	GO
DP2	formation of translation preinitiation complex	-21.9064		phenylalanine ammonia-lyase activity	GO
DP2	vasculature development	-4.26002		membrane lipid metabolic process	GO
DP2	cytoplasmic translation	-54.9704		NADP binding	GO
DP2	response to molecule of bacterial origin	-6.72493		coenzyme binding	GO
DP2	respiratory burst involved in defense response	-108.82		protein processing involved in protein targeting to mitochondrion	GO
DP2	RNA binding	-22.4563		flavin adenine dinucleotide binding	GO
DP2	mRNA binding	-9.41395		protein targeting to mitochondrion	GO
DP2	structural constituent of ribosome	-234.775		GTPase activity	GO
DP2	translation initiation factor activity	-28.1991		response to fungus	GO
DP2	translation elongation factor activity	-12.393		proline dehydrogenase activity	GO
DP2	3-deoxy-7-phosphoheptulonate synthase activity	-8.14822		defense response, incompatible interaction	GO
DP2	5-methyltetrahydropteroyltriglutamate-homocysteine S-methyltransferase activity	-5.57536		procollagen-proline 4-dioxygenase activity	GO
DP2	GTPase activity	-13.7539		defense response to fungus, incompatible interaction	GO
DP2	UDP-glucose 6-dehydrogenase activity	-4.73982		defense response to bacterium, incompatible interaction	GO
DP2	ATP-dependent RNA helicase activity	-4.13		plant-type hypersensitive response	GO
DP2	adenosylhomocysteinase activity	-3.37005		response to insect	GO
DP2	adenylate kinase activity	-4.26818		respiratory burst involved in defense response	GO
DP2	adenylylsulfate kinase activity	-6.02466		response to bacterium	GO
DP2	anthranilate synthase activity	-4.73982		activation of MAPKK activity	GO
DP2	citrate (Si)-synthase activity	-3.98521		NAD binding	GO
DP2	dihydrolipoyllysine-residue succinyltransferase activity	-4.27798		prephenate dehydratase activity	GO
DP2	glutathione synthase activity	-3.39122		host programmed cell death induced by symbiont	GO
DP2	glutathione transferase activity	-6.59502		negative regulation of plant-type hypersensitive response	GO
DP2	guanylate kinase activity	-3.44251		endosomal transport	GO
DP2	isocitrate dehydrogenase (NAD+) activity	-5.29359		response to ethylene	GO
DP2	methionine adenosyltransferase activity	-4.88137		regulation of hydrogen peroxide metabolic process	GO
DP2	ribonuclease activity	-3.47726		vesicle-mediated transport	GO
DP2	chitinase activity	-7.50144		respiratory chain complex II	GO
DP2	phosphoglycerate dehydrogenase activity	-5.13467		tRNA binding	GO
DP2	phospholipase D activity	-4.03347		lipid homeostasis	GO
DP2	procollagen-proline 4-dioxygenase activity	-3.92159		response to wounding	GO
DP2	proline dehydrogenase activity	-7.08041		fatty acid homeostasis	GO
DP2	prephenate dehydratase activity	-4.83847		response to symbiotic fungus	GO
DP2	calmodulin-dependent protein kinase activity	-3.05845		coumarin biosynthetic process	GO
DP2	MAP kinase kinase activity	-3.98296		response to virus	GO
DP2	MAP kinase kinase kinase activity	-4.01816		lignin biosynthetic process	GO
DP2	phosphoprotein phosphatase activity	-4.5622		mercury ion binding	GO
DP2	protein serine/threonine phosphatase activity	-13.4356		response to mechanical stimulus	GO
DP2	pyruvate dehydrogenase (acetyl-transferring) activity	-3.65879		inositol phosphoceramide synthase activity	GO
DP2	ribose phosphate diphosphokinase activity	-4.88137		chitin binding	GO
DP2	succinate-CoA ligase (ADP-forming) activity	-3.06698		cell plate formation involved in plant-type cell wall biogenesis	GO
DP2	ubiquitin activating enzyme activity	-3.92453		second-messenger-mediated signaling	GO
DP2	ubiquitin-protein transferase activity	-6.93462		protein targeting to vacuole	GO
DP2	MAP-kinase scaffold activity	-4.83847		nucleoside metabolic process	GO
DP2	structural molecule activity	-5.38328		succinate-CoA ligase (ADP-forming) activity	GO
DP2	dicarboxylic acid transmembrane transporter activity	-3.23637		plasmodesma	GO
DP2	UDP-galactose transmembrane transporter activity	-3.36176		chloroplast	GO
DP2	SNAP receptor activity	-5.94287		response to hydrogen peroxide	GO
DP2	copper ion binding	-14.4451		ubiquitin-dependent protein catabolic process	GO
DP2	calcium ion binding	-4.69425		calcium-mediated signaling	GO
DP2	protein binding	-27.2821		cell wall modification	GO
DP2	ATP binding	-8.34618		positive regulation of RNA polymerase II transcriptional preinitiation complex assembly	GO
DP2	GTP binding	-17.4868		response to abscisic acid	GO
DP2	phosphatidylinositol-4,5-bisphosphate binding	-4.10875		abscisic acid-activated signaling pathway	GO
DP2	cell wall	-33.908		protein targeting	GO
DP2	intracellular	-12.9911		protein import into nucleus	GO
DP2	cell	-127.583		translation	GO
DP2	nucleus	-4.38594		translational initiation	GO
DP2	nuclear envelope	-5.118		translational elongation	GO
DP2	nuclear pore	-3.44745		rRNA export from nucleus	GO
DP2	spliceosomal complex	-4.96163		mRNA export from nucleus	GO
DP2	nucleolus	-152.83		brassinosteroid mediated signaling pathway	GO
DP2	small nucleolar ribonucleoprotein complex	-5.93025		detoxification of mercury ion	GO
DP2	cytoplasm	-120.425		response to sucrose	GO
DP2	mitochondrion	-23.6097		protein targeting to membrane	GO
DP2	mitochondrial envelope	-8.50594		small ribosomal subunit rRNA binding	GO
DP2	mitochondrial outer membrane	-10.8651		calmodulin-dependent protein kinase activity	GO
DP2	mitochondrial inner membrane	-27.7768		defense response to bacterium	GO
DP2	mitochondrial respiratory chain	-3.52555		cellular heat acclimation	GO
DP2	mitochondrial respiratory chain complex I	-8.89396		proteasome complex	GO
DP2	mitochondrial respiratory chain complex II, succinate dehydrogenase complex (ubiquinone)	-3.74739		regulation of stomatal complex patterning	GO
DP2	mitochondrial respiratory chain complex III	-17.1925		potassium ion import	GO
DP2	mitochondrial proton-transporting ATP synthase complex	-10.1701		hyperosmotic salinity response	GO
DP2	mitochondrial intermembrane space	-17.0406		ER-associated ubiquitin-dependent protein catabolic process	GO
DP2	mitochondrial matrix	-6.3925		GDP-L-fucose synthase activity	GO
DP2	endosome	-10.1969		integrin-mediated signaling pathway	GO
DP2	late endosome	-3.04988		response to cytokinin	GO
DP2	multivesicular body	-5.56587		N-acylphosphatidylethanolamine-specific phospholipase D activity	GO
DP2	vacuole	-40.5577		RNA secondary structure unwinding	GO
DP2	vacuolar membrane	-110.268		negative regulation of defense response	GO
DP2	peroxisome	-3.4414		response to auxin	GO
DP2	endoplasmic reticulum	-36.8138		regulation of defense response	GO
DP2	endoplasmic reticulum lumen	-9.84441		response to reactive oxygen species	GO
DP2	endoplasmic reticulum membrane	-12.5912		ethylene-activated signaling pathway	GO
DP2	Golgi apparatus	-177.486		response to other organism	GO
DP2	Golgi stack	-7.61536		D-xylose metabolic process	GO
DP2	Golgi lumen	-6.5278		positive regulation of autophagy	GO
DP2	cis-Golgi network	-3.86262		pyrimidine ribonucleotide biosynthetic process	GO
DP2	trans-Golgi network	-11.46		rRNA binding	GO
DP2	cytosol	#NAME?		intracellular signal transduction	GO
DP2	ribosome	-160.725		polysaccharide transport	GO
DP2	eukaryotic translation initiation factor 3 complex	-22.1279		systemic acquired resistance, salicylic acid mediated signaling pathway	GO
DP2	plasma membrane	-92.0104		salicylic acid mediated signaling pathway	GO
DP2	caveola	-5.61307		jasmonic acid mediated signaling pathway	GO
DP2	coated pit	-3.05335		potassium:chloride symporter activity	GO
DP2	glucose catabolic process	-24.049		regulation of defense response to virus by host	GO
DP2	glycosaminoglycan biosynthetic process	-3.36176		response to glucose	GO
DP2	chitin catabolic process	-4.97311		response to jasmonic acid	GO
DP2	UDP-glucuronate biosynthetic process	-4.73982		RNA binding transcription antitermination factor activity	GO
DP2	gluconeogenesis	-38.8906		response to salicylic acid	GO
DP2	glycolytic process	-48.6942		response to fructose	GO
DP2	tricarboxylic acid cycle	-15.2158		photorespiration	GO
DP2	isocitrate metabolic process	-6.4006		proteasome-activating ATPase activity	GO
DP2	mitochondrial electron transport, ubiquinol to cytochrome c	-10.8071		cobalt ion binding	GO
DP2	mitochondrial electron transport, cytochrome c to oxygen	-7.08041		trans-Golgi network	GO
DP2	purine nucleotide biosynthetic process	-5.3926		adenylyl-sulfate reductase activity	GO
DP2	mRNA export from nucleus	-7.38217		cis-Golgi network	GO
DP2	rRNA export from nucleus	-5.05724		tricarboxylic acid cycle	GO
DP2	translation	-216.412		3-deoxy-7-phosphoheptulonate synthase activity	GO
DP2	translational initiation	-13.644		gluconeogenesis	GO
DP2	translational elongation	-27.5591		glycolytic process	GO
DP2	regulation of translational initiation	-16.4245		ATPase activity, coupled to transmembrane movement of ions, phosphorylative mechanism	GO
DP2	protein folding	-10.7236		12-oxophytodienoate reductase activity	GO
DP2	protein dephosphorylation	-10.5874		potassium ion symporter activity	GO
DP2	protein glycosylation	-4.40654		endonucleolytic cleavage involved in rRNA processing	GO
DP2	protein N-linked glycosylation	-10.3657		protein autophosphorylation	GO
DP2	N-terminal protein myristoylation	-37.301		karyogamy	GO
DP2	ubiquitin-dependent protein catabolic process	-30.8487		protein folding	GO
DP2	glutamate biosynthetic process	-6.5278		proline catabolic process to glutamate	GO
DP2	S-adenosylmethionine biosynthetic process	-4.88137		negative regulation of cell death	GO
DP2	proline catabolic process	-7.08041		S-adenosylmethionine biosynthetic process	GO
DP2	L-serine biosynthetic process	-3.94536		water transport	GO
DP2	tryptophan catabolic process	-19.1769		heat acclimation	GO
DP2	polyamine catabolic process	-6.61135		mitochondrial transport	GO
DP2	protein targeting	-4.83321		para-aminobenzoic acid metabolic process	GO
DP2	protein import into nucleus	-18.9448		sodium:potassium:chloride symporter activity	GO
DP2	protein targeting to membrane	-105.338		transferase activity, transferring phosphorus-containing groups	GO
DP2	protein targeting to vacuole	-19.3805		L-lysine catabolic process to acetyl-CoA via saccharopine	GO
DP2	protein targeting to mitochondrion	-27.7882		glutamate biosynthetic process	GO
DP2	protein processing involved in protein targeting to mitochondrion	-3.85624		methionine synthase activity	GO
DP2	fatty acid beta-oxidation	-8.30928		protein autoubiquitination	GO
DP2	membrane lipid metabolic process	-4.80976		leaf senescence	GO
DP2	glutathione metabolic process	-6.94001		polyamine oxidase activity	GO
DP2	glutathione biosynthetic process	-5.29359		RNA phosphodiester bond hydrolysis	GO
DP2	nitric oxide biosynthetic process	-3.23637		P-P-bond-hydrolysis-driven protein transmembrane transporter activity	GO
DP2	transport	-3.58034		proteasome core complex assembly	GO
DP2	anion transport	-17.5157		cinnamoyl-CoA reductase activity	GO
DP2	water transport	-4.03515		regulation of translational initiation	GO
DP2	mitochondrial transport	-6.71345		mitochondrion organization	GO
DP2	drug transmembrane transport	-4.85527		response to cadmium ion	GO
DP2	nucleotide transport	-19.5362		MAP-kinase scaffold activity	GO
DP2	amino acid transport	-27.238		endosome membrane	GO
DP2	intracellular protein transport	-27.9441		90S preribosome	GO
DP2	exocytosis	-10.0173		anion transport	GO
DP2	ER to Golgi vesicle-mediated transport	-35.7212		tryptophan catabolic process	GO
DP2	retrograde vesicle-mediated transport, Golgi to ER	-4.43603		RNA binding	GO
DP2	intra-Golgi vesicle-mediated transport	-3.43164		mRNA binding	GO
DP2	Golgi to vacuole transport	-3.46027		camalexin biosynthetic process	GO
DP2	endocytosis	-3.47672		metal ion binding	GO
DP2	vesicle docking involved in exocytosis	-6.06607		root hair tip	GO
DP2	vesicle fusion	-3.24758		cytosol	GO
DP2	nucleocytoplasmic transport	-4.15402		aerobic respiration	GO
DP2	autophagy	-4.07426		response to temperature stimulus	GO
DP2	response to osmotic stress	-14.9349		cytoskeleton organization	GO
DP2	hyperosmotic response	-10.0696		L-alanine catabolic process, by transamination	GO
DP2	response to oxidative stress	-18.8393		membrane fusion	GO
DP2	ER overload response	-3.39122		sphingosine N-acyltransferase activity	GO
DP2	ER-nucleus signaling pathway	-15.8196		response to sorbitol	GO
DP2	mitochondrion organization	-7.66741		structural constituent of ribosome	GO
DP2	cytoskeleton organization	-13.4008		galactolipid biosynthetic process	GO
DP2	post-chaperonin tubulin folding pathway	-3.03421		plant-type vacuole	GO
DP2	endoplasmic reticulum organization	-3.36176		cellular response to hypoxia	GO
DP2	Golgi organization	-9.80546		response to osmotic stress	GO
DP2	vacuole organization	-6.12303		UDP-glucuronate biosynthetic process	GO
DP2	cell communication	-32.4475		hyperosmotic response	GO
DP2	signal transduction	-6.36813		pentose-phosphate shunt, oxidative branch	GO
DP2	integrin-mediated signaling pathway	-4.33831		phosphatidylinositol phosphorylation	GO
DP2	ATP-dependent helicase activity	-4.61198		structural molecule activity	GO
DP2	chitin binding	-10.399		proline catabolic process	GO
DP2	ubiquinol-cytochrome-c reductase activity	-7.46876		ribosome	GO
DP2	translation factor activity, RNA binding	-8.84479		anion transmembrane transport	GO
DP2	poly(A) binding	-4.03347		L-serine biosynthetic process	GO
DP2	metabolic process	-3.35605		post-chaperonin tubulin folding pathway	GO
DP2	COP9 signalosome	-6.4006		endoplasmic reticulum organization	GO
DP2	UDP-glycosyltransferase activity	-5.40536		phospholipid catabolic process	GO
DP2	cell death	-8.45379		phosphatidic acid metabolic process	GO
DP2	zinc ion binding	-3.10006		purine nucleotide biosynthetic process	GO
DP2	RNA splicing	-3.8167		UDP-L-arabinose metabolic process	GO
DP2	sodium:potassium:chloride symporter activity	-3.39122		ER-nucleus signaling pathway	GO
DP2	proteasome regulatory particle, base subcomplex	-6.80375		ER overload response	GO
DP2	protein transporter activity	-14.929		ligase activity	GO
DP2	methionine synthase activity	-5.57536		translation initiation factor activity	GO
DP2	pentose-phosphate shunt, oxidative branch	-5.05724		cinnamic acid biosynthetic process	GO
DP2	aerobic respiration	-13.5906		exocytosis	GO
DP2	L-phenylalanine biosynthetic process	-4.5513		translation elongation factor activity	GO
DP2	nucleoside metabolic process	-4.97072		intracellular protein transport	GO
DP2	nucleotide biosynthetic process	-18.5878		adenylyl-sulfate reductase (glutathione) activity	GO
DP2	pyrimidine ribonucleotide biosynthetic process	-34.1915		polyamine catabolic process	GO
DP2	response to temperature stimulus	-8.84572		Golgi organization	GO
DP2	protein secretion	-4.80934		oxidoreductase activity, acting on a sulfur group of donors, disulfide as acceptor	GO
DP2	phospholipid catabolic process	-3.33234		vacuole organization	GO
DP2	toxin catabolic process	-45.001		response to oxidative stress	GO
DP2	response to heat	-18.5738		N-terminal protein myristoylation	GO
DP2	response to cold	-21.2606		eukaryotic 48S preinitiation complex	GO
DP2	response to flooding	-4.0457		ammonium transport	GO
DP2	response to water deprivation	-38.0622		retrograde vesicle-mediated transport, Golgi to ER	GO
DP2	chorismate biosynthetic process	-6.49716		response to ozone	GO
DP2	cell plate	-9.71229		cullin deneddylation	GO
DP2	plasmodesma	-97.2481		indolebutyric acid metabolic process	GO
DP2	chloroplast	-15.0779		intra-Golgi vesicle-mediated transport	GO
DP2	plastid	-10.1578		Golgi to vacuole transport	GO
DP2	pollen development	-3.41323		root epidermal cell differentiation	GO
DP2	embryo sac egg cell differentiation	-3.27776		atrichoblast differentiation	GO
DP2	detection of biotic stimulus	-14.1494		endocytosis	GO
DP2	response to symbiotic fungus	-3.40811		ER to Golgi vesicle-mediated transport	GO
DP2	response to wounding	-85.4271		cell wall macromolecule catabolic process	GO
DP2	response to mechanical stimulus	-22.1836		proteasome regulatory particle, base subcomplex	GO
DP2	response to virus	-9.6454		protein glycosylation	GO
DP2	response to bacterium	-13.1219		protein N-linked glycosylation	GO
DP2	response to fungus	-56.0425		endonucleolytic cleavage in ITS1 to separate SSU-rRNA from 5.8S rRNA and LSU-rRNA from tricistronic rRNA transcript (SSU-rRNA, 5.8S rRNA, LSU-rRNA)	GO
DP2	response to insect	-5.50343		maturation of SSU-rRNA from tricistronic rRNA transcript (SSU-rRNA, 5.8S rRNA, LSU-rRNA)	GO
DP2	plant-type hypersensitive response	-6.48039		maintenance of protein location in plasma membrane	GO
DP2	systemic acquired resistance	-65.4515		chitin catabolic process	GO
DP2	response to toxic substance	-6.89477		maturation of LSU-rRNA from tricistronic rRNA transcript (SSU-rRNA, 5.8S rRNA, LSU-rRNA)	GO
DP2	response to high light intensity	-13.6891		endonucleolytic cleavage to generate mature 3'-end of SSU-rRNA from (SSU-rRNA, 5.8S rRNA, LSU-rRNA)	GO
DP2	response to absence of light	-16.8665		protein targeting to plasma membrane	GO
DP2	response to salt stress	-59.1639		amino acid transport	GO
DP2	plant-type cell wall organization	-5.36293		proton-transporting V-type ATPase, V1 domain	GO
DP2	induced systemic resistance	-3.16273		adaxial/abaxial pattern specification	GO
DP2	indoleacetic acid biosynthetic process	-16.9596		nucleotide transport	GO
DP2	ethylene biosynthetic process	-46.1522		endomembrane system organization	GO
DP2	jasmonic acid metabolic process	-8.06346		nucleotide biosynthetic process	GO
DP2	jasmonic acid biosynthetic process	-43.5849		protein dephosphorylation	GO
DP2	salicylic acid biosynthetic process	-37.2926		cell communication	GO
DP2	phenylpropanoid metabolic process	-7.06645		organ senescence	GO
DP2	phenylpropanoid biosynthetic process	-6.98077		drug transmembrane transport	GO
DP2	response to ethylene	-85.9512		regulation of vesicle-mediated transport	GO
DP2	response to auxin	-5.73418		5-methyltetrahydropteroyltriglutamate-homocysteine S-methyltransferase activity	GO
DP2	response to cytokinin	-17.4226		apoplast	GO
DP2	response to abscisic acid	-14.0994		regulation of plant-type hypersensitive response	GO
DP2	abscisic acid-activated signaling pathway	-71.7535		ATPase activity	GO
DP2	brassinosteroid mediated signaling pathway	-4.65599		ATP-dependent helicase activity	GO
DP2	response to sucrose	-5.3646		mitochondrial fission	GO
DP2	response to glucose	-18.6302		negative regulation of cellular process	GO
DP2	response to fructose	-5.04654		positive regulation of signal transduction	GO
DP2	response to salicylic acid	-3.32097		glycosaminoglycan biosynthetic process	GO
DP2	response to jasmonic acid	-59.4112		positive regulation of flavonoid biosynthetic process	GO
DP2	cinnamic acid biosynthetic process	-3.8958		UDP-glucose 6-dehydrogenase activity	GO
DP2	coumarin biosynthetic process	-9.51109		signal transduction	GO
DP2	lignin biosynthetic process	-3.60856		COPI-coated vesicle membrane	GO
DP2	defense response, incompatible interaction	-5.03469		response to nitrate	GO
DP2	defense response to bacterium, incompatible interaction	-9.43739		Golgi vesicle transport	GO
DP2	defense response to fungus, incompatible interaction	-4.03252		mitochondrial proton-transporting ATP synthase complex, coupling factor F(o)	GO
DP2	pollen germination	-4.37463		mitochondrial proton-transporting ATP synthase complex, catalytic core F(1)	GO
DP2	photorespiration	-40.351		defense response by callose deposition	GO
DP2	systemic acquired resistance, salicylic acid mediated signaling pathway	-40.4723		protein binding	GO
DP2	salicylic acid mediated signaling pathway	-64.1343		callose deposition in cell wall	GO
DP2	jasmonic acid mediated signaling pathway	-62.817		defense response by callose deposition in cell wall	GO
DP2	ethylene-activated signaling pathway	-21.6398		plant-type cell wall cellulose metabolic process	GO
DP2	cell plate formation involved in plant-type cell wall biogenesis	-4.39724		cell wall	GO
DP2	adaxial/abaxial pattern specification	-5.17982		regulation of DNA-templated transcription in response to stress	GO
DP2	positive regulation of flavonoid biosynthetic process	-24.8169		cell wall pectin metabolic process	GO
DP2	positive regulation of signal transduction	-4.83847		intracellular	GO
DP2	adenylyl-sulfate reductase activity	-3.92453		hydrogen ion transmembrane transport	GO
DP2	endosome membrane	-10.1996		RNA methylation	GO
DP2	root epidermal cell differentiation	-3.10814		ubiquinol-cytochrome-c reductase activity	GO
DP2	atrichoblast differentiation	-4.0457		mitochondrial electron transport, cytochrome c to oxygen	GO
DP2	potassium ion import	-4.38864		UDP-arabinopyranose mutase activity	GO
DP2	camalexin biosynthetic process	-12.9265		mitochondrial electron transport, ubiquinol to cytochrome c	GO
DP2	proline catabolic process to glutamate	-4.4041		ribosomal large subunit biogenesis	GO
DP2	leaf senescence	-8.53026		ribosomal small subunit biogenesis	GO
DP2	response to nitrate	-3.03209		mercury (II) reductase activity	GO
DP2	response to ozone	-10.2561		Golgi apparatus	GO
DP2	response to chitin	-196.246		mature ribosome assembly	GO
DP2	endomembrane system organization	-4.23475		Golgi stack	GO
DP2	organ senescence	-3.18975		Golgi lumen	GO
DP2	heat acclimation	-4.78304		copper ion binding	GO
DP2	regulation of hydrogen peroxide metabolic process	-15.5653		ribosome biogenesis	GO
DP2	regulation of salicylic acid metabolic process	-5.30806		calcium ion binding	GO
DP2	regulation of plant-type hypersensitive response	-106.722		cellular modified amino acid biosynthetic process	GO
DP2	cullin deneddylation	-6.52934		glutathione transferase activity	GO
DP2	regulation of glucosinolate biosynthetic process	-4.1018		glutathione synthase activity	GO
DP2	cytoplasmic stress granule	-3.63696		tetrahydrofolate interconversion	GO
DP2	proteasomal protein catabolic process	-13.4835		sepal vascular tissue pattern formation	GO
DP2	RNA secondary structure unwinding	-4.01952		pathogen-associated molecular pattern dependent induction by symbiont of host innate immune response	GO
DP2	positive regulation of autophagy	-4.88137		endoplasmic reticulum membrane	GO
DP2	response to cyclopentenone	-19.6012		endoplasmic reticulum lumen	GO
DP2	endomembrane system	-4.3972		cell growth	GO
DP2	protein transport	-20.7833		zinc ion binding	GO
DP2	phosphoglycerate transmembrane transporter activity	-3.52555		petal vascular tissue pattern formation	GO
DP2	glucose-6-phosphate transmembrane transporter activity	-4.27798		translation factor activity, RNA binding	GO
DP2	pyrimidine nucleotide-sugar transmembrane transporter activity	-4.32357		proteasomal protein catabolic process	GO
DP2	drug transmembrane transporter activity	-3.42837		endoplasmic reticulum	GO
DP2	antiporter activity	-5.74964		cytoplasmic stress granule	GO
DP2	potassium:chloride symporter activity	-3.39122		nucleus	GO
DP2	P-P-bond-hydrolysis-driven protein transmembrane transporter activity	-7.08201		nuclear envelope	GO
DP2	ATPase activity, coupled to transmembrane movement of ions, phosphorylative mechanism	-3.73457		isocitrate metabolic process	GO
DP2	ammonium transport	-18.2547		assembly of large subunit precursor of preribosome	GO
DP2	phosphoglycerate transport	-3.52555		post-embryonic organ development	GO
DP2	phosphoenolpyruvate transport	-3.8958		cytoplasmic mRNA processing body	GO
DP2	glucose-6-phosphate transport	-4.27798		nuclear pore	GO
DP2	polysaccharide transport	-3.37005		Golgi cisterna membrane	GO
DP2	basic amino acid transport	-16.719		poly(A) binding	GO
DP2	proline transport	-10.6639		glucose catabolic process	GO
DP2	purine nucleotide transport	-3.44251		quercetin 7-O-glucosyltransferase activity	GO
DP2	ADP transport	-3.65879		cellular response to phosphate starvation	GO
DP2	phospholipid transport	-4.0457		peroxisome	GO
DP2	large ribosomal subunit	-31.4172		vacuole	GO
DP2	small ribosomal subunit	-16.4204		vacuolar membrane	GO
DP2	ATP synthesis coupled proton transport	-4.40449		leaf pavement cell development	GO
DP2	proton transport	-4.61926		sulfate reduction	GO
DP2	phospholipase activator activity	-7.64357		late endosome	GO
DP2	membrane	-46.742		multivesicular body	GO
DP2	integral component of membrane	-6.33712		cell	GO
DP2	cellular response to phosphate starvation	-9.7285		stomatal closure	GO
DP2	cell growth	-11.9574		guanylate kinase activity	GO
DP2	mercury (II) reductase activity	-3.36176		coated pit	GO
DP2	vesicle-mediated transport	-51.4056		membrane	GO
DP2	endosomal transport	-5.69721		mRNA splicing, via spliceosome	GO
DP2	eukaryotic 43S preinitiation complex	-19.4822		caveola	GO
DP2	kinase activity	-8.94427		metabolic process	GO
DP2	phosphorylation	-5.678		citrate (Si)-synthase activity	GO
DP2	amino acid binding	-4.28393		integral component of membrane	GO
DP2	nuclear speck	-3.06457		isomerase activity	GO
DP2	cinnamoyl-CoA reductase activity	-4.44555		endosome	GO
DP2	12-oxophytodienoate reductase activity	-3.92453		cell death	GO
DP2	oxidoreductase activity, acting on a sulfur group of donors, disulfide as acceptor	-3.2664		lysophosphatidic acid acyltransferase activity	GO
DP2	trans-cinnamate 4-monooxygenase activity	-4.27798		ESCRT I complex	GO
DP2	transferase activity, transferring phosphorus-containing groups	-4.88671		cellular response to boron-containing substance deprivation	GO
DP2	isomerase activity	-3.1015		response to karrikin	GO
DP2	ligase activity	-9.42462		vesicle fusion	GO
DP2	ATPase activity	-3.04693		vesicle docking involved in exocytosis	GO
DP2	cell wall macromolecule catabolic process	-4.58147		nitric oxide biosynthetic process	GO
DP2	nucleotide kinase activity	-3.14569		arogenate dehydratase activity	GO
DP2	galactolipid biosynthetic process	-8.87416		mitochondrial intermembrane space	GO
DP2	sulfate reduction	-6.47878		phospholipid transport	GO
DP2	L-alanine catabolic process, by transamination	-6.0688		kinase activity	GO
DP2	calcium-mediated signaling	-3.67427		mitochondrial matrix	GO
DP2	rRNA binding	-9.93216		transport	GO
DP2	second-messenger-mediated signaling	-3.37137		cellular response to abscisic acid stimulus	GO
DP2	cytosolic large ribosomal subunit	-176.194		exon-exon junction complex	GO
DP2	cytosolic ribosome	-160.354		eukaryotic translation initiation factor 3 complex	GO
DP2	cytosolic small ribosomal subunit	-100.864		phosphatidylinositol-4,5-bisphosphate binding	GO
DP2	potassium ion symporter activity	-3.39122		mitochondrial respiratory chain complex III	GO
DP2	clathrin vesicle coat	-3.42997		UDP-galactose transmembrane transporter activity	GO
DP2	COPI vesicle coat	-5.82429		mitochondrial proton-transporting ATP synthase complex	GO
DP2	clathrin adaptor complex	-3.63696		phosphorylation	GO
DP2	ER to Golgi transport vesicle	-3.62659		mitochondrial respiratory chain	GO
DP2	clathrin-coated vesicle	-5.4891		mitochondrial respiratory chain complex I	GO
DP2	trans-Golgi network transport vesicle	-4.72354		phospholipase activator activity	GO
DP2	sphingolipid biosynthetic process	-4.68451		mitochondrial respiratory chain complex II, succinate dehydrogenase complex (ubiquinone)	GO
DP2	pyridoxal phosphate binding	-5.36561		drug transmembrane transporter activity	GO
DP2	integral component of Golgi membrane	-9.2369		RNA splicing	GO
DP2	clathrin binding	-8.67024		plasma membrane	GO
DP2	protein kinase activator activity	-3.92453		formation of translation preinitiation complex	GO
DP2	ER-associated ubiquitin-dependent protein catabolic process	-5.34936		indole glucosinolate metabolic process	GO
DP2	COPI-coated vesicle membrane	-3.65879		indole glucosinolate catabolic process	GO
DP2	90S preribosome	-10.2541		response to molecule of bacterial origin	GO
DP2	endoplasmic reticulum unfolded protein response	-100.398		mitochondrial inner membrane	GO
DP2	SNARE complex	-4.48878		mitochondrial outer membrane	GO
DP2	regulation of defense response	-18.2562		mitochondrial envelope	GO
DP2	negative regulation of defense response	-56.4793		transmembrane receptor protein serine/threonine kinase binding	GO
DP2	nuclear proteasome complex	-5.09571		proteasome assembly	GO
DP2	cytosolic proteasome complex	-5.09571		mitochondrion	GO
DP2	ubiquitin protein ligase binding	-4.65494		male gamete generation	GO
DP2	TOR signaling	-4.0457		cytoplasm	GO
DP2	TORC1 complex	-4.0457		L-phenylalanine biosynthetic process	GO
DP2	small-subunit processome	-6.09429		multicellular organism growth	GO
DP2	Golgi cisterna membrane	-4.01952		'de novo' GDP-L-fucose biosynthetic process	GO
DP2	proton-transporting V-type ATPase, V1 domain	-5.83019		spliceosomal complex	GO
DP2	eukaryotic 48S preinitiation complex	-19.4822		protein transmembrane transport	GO
DP2	UDP-L-arabinose metabolic process	-5.83019		trans-cinnamate 4-monooxygenase activity	GO
DP2	L-lysine catabolic process to acetyl-CoA via saccharopine	-4.27798		small-subunit processome	GO
DP2	adenylyl-sulfate reductase (glutathione) activity	-3.92453		autophagy	GO
DP2	host programmed cell death induced by symbiont	-3.39122		nucleolus	GO
DP2	negative regulation of plant-type hypersensitive response	-3.13482		small nucleolar ribonucleoprotein complex	GO
DP2	response to endoplasmic reticulum stress	-52.2273		regulation of multi-organism process	GO
DP2	exon-exon junction complex	-4.59486		GTP binding	GO
DP2	multicellular organism growth	-5.05723		phosphoglycerate transmembrane transporter activity	GO
DP2	intracellular signal transduction	-87.1516		ATP binding	GO
DP2	root hair tip	-4.72354		nucleocytoplasmic transport	GO
DP2	tetrahydrofolate interconversion	-3.23793		cell morphogenesis	GO
DP2	proteasome-activating ATPase activity	-5.09571		SNAP receptor activity	GO
DP2	lysophosphatidic acid acyltransferase activity	-3.03421		nuclear speck	GO
DP2	ribosome biogenesis	-93.0091		cytosolic ribosome	GO
DP2	mature ribosome assembly	-7.2427		cytosolic small ribosomal subunit	GO
DP2	ribosomal large subunit biogenesis	-10.9731		cytosolic large ribosomal subunit	GO
DP2	ribosomal small subunit biogenesis	-14.4854		ubiquitin-protein transferase activity	GO
DP2	indole glucosinolate metabolic process	-4.52886		dicarboxylic acid transmembrane transporter activity	GO
DP2	indole glucosinolate catabolic process	-3.14569		response to salt stress	GO
DP2	'de novo' GDP-L-fucose biosynthetic process	-4.33831		defense response to fungus	GO
DP2	cellular modified amino acid biosynthetic process	-5.11389		glucose-6-phosphate transport	GO
DP2	hyperosmotic salinity response	-41.909		methionine adenosyltransferase activity	GO
DP2	response to hydrogen peroxide	-12.7074		regulation of ion transport	GO
DP2	cell wall modification	-8.37523		transcription factor import into nucleus	GO
DP2	cellular response to water deprivation	-7.52599		endoplasmic reticulum unfolded protein response	GO
DP2	D-xylose metabolic process	-5.3549		protein maturation	GO
DP2	defense response to bacterium	-44.2421		negative regulation of programmed cell death	GO
DP2	ATP synthesis coupled electron transport	-5.13467		TORC1 complex	GO
DP2	protein ubiquitination involved in ubiquitin-dependent protein catabolic process	-5.58252		detection of biotic stimulus	GO
DP2	transcription factor import into nucleus	-4.22916		MAP kinase kinase kinase activity	GO
DP2	negative regulation of apoptotic process	-4.71061		positive regulation of response to salt stress	GO
DP2	negative regulation of programmed cell death	-99.3023		chitinase activity	GO
DP2	amino acid import	-39.0535		MAP kinase kinase activity	GO
DP2	proteasome-mediated ubiquitin-dependent protein catabolic process	-13.5069		ubiquitin protein ligase binding	GO
DP2	proteasome assembly	-5.50601		extracellular exosome	GO
DP2	regulation of ion transport	-20.1423		TOR signaling	GO
DP2	glutathione binding	-5.6368		ubiquitin activating enzyme activity	GO
DP2	regulation of DNA-templated transcription in response to stress	-4.0457		plant-type cell wall organization	GO
DP2	regulation of multi-organism process	-13.738		poly(A) RNA binding	GO
DP2	poly(A) RNA binding	-109.226		integral component of Golgi membrane	GO
DP2	innate immune response	-19.627		pyridoxal phosphate binding	GO
DP2	regulation of innate immune response	-3.24129		amino acid import	GO
DP2	inositol phosphoceramide synthase activity	-3.92453		respiratory chain	GO
DP2	oxoglutarate dehydrogenase complex	-4.27798		small ribosomal subunit	GO
DP2	respiratory chain complex II	-3.33176		triglyceride homeostasis	GO
DP2	mercury ion binding	-3.36176		large ribosomal subunit	GO
DP2	phenylalanine ammonia-lyase activity	-5.20487		glutathione binding	GO
DP2	negative regulation of innate immune response	-3.06517		cytoplasmic translation	GO
DP2	positive regulation of RNA polymerase II transcriptional preinitiation complex assembly	-5.09571		isocitrate dehydrogenase (NAD+) activity	GO
DP2	phosphatidic acid metabolic process	-4.03347		glucose-6-phosphate transmembrane transporter activity	GO
DP2	para-aminobenzoic acid metabolic process	-15.0056		anthranilate synthase activity	GO
DP2	polyamine oxidase activity	-3.23637		sulfate assimilation	GO
DP2	response to cadmium ion	-86.3876		4 iron, 4 sulfur cluster binding	GO
DP2	protein autophosphorylation	-5.94035		indoleacetic acid biosynthetic process	GO
DP2	phosphatidylinositol phosphorylation	-3.33234		induced systemic resistance	GO
DP2	metal ion binding	-5.19746		endomembrane system	GO
DP2	arogenate dehydratase activity	-4.83847		pyrimidine nucleotide-sugar transmembrane transporter activity	GO
DP2	mRNA 5'-UTR binding	-4.08889		ADP transport	GO
DP2	apoplast	-3.58485		proteasome-mediated ubiquitin-dependent protein catabolic process	GO
DP2	Golgi vesicle transport	-34.6175		positive regulation of cellular response to oxidative stress	GO
DP2	male gamete generation	-8.11895		purine nucleotide transport	GO
DP2	negative regulation of cellular process	-3.79796		eukaryotic 43S preinitiation complex	GO
DP2	post-embryonic organ development	-3.82399		response to heat	GO
DP2	sphingosine N-acyltransferase activity	-3.37005		salicylic acid biosynthetic process	GO
DP2	GDP-L-fucose synthase activity	-4.0457		toxin catabolic process	GO
DP2	flavin adenine dinucleotide binding	-4.52709		phenylpropanoid biosynthetic process	GO
DP2	NADP binding	-4.51107		response to cold	GO
DP2	coenzyme binding	-9.77258		phenylpropanoid metabolic process	GO
DP2	regulation of defense response to virus by host	-5.20487		ethylene biosynthetic process	GO
DP2	detoxification of mercury ion	-3.36176		jasmonic acid biosynthetic process	GO
DP2	defense response to fungus	-49.5017		adenylate kinase activity	GO
DP2	cobalt ion binding	-6.7535		jasmonic acid metabolic process	GO
DP2	negative regulation of cellular defense response	-5.67119		nucleotide kinase activity	GO
DP2	NAD binding	-4.87359		protein transport	GO
DP2	4 iron, 4 sulfur cluster binding	-3.33509		response to misfolded protein	GO
DP2	protein maturation	-8.78919		adenylylsulfate kinase activity	GO
DP2	response to other organism	-10.2032		pollen development	GO
DP2	response to misfolded protein	-46.6236		ribosomal large subunit assembly	GO
DP2	protein autoubiquitination	-13.4441		ribose phosphate diphosphokinase activity	GO
DP2	pathogen-associated molecular pattern dependent induction by symbiont of host innate immune response	-7.01036		response to water deprivation	GO
DP2	plant-type cell wall cellulose metabolic process	-3.36091		phosphoglycerate transport	GO
DP2	defense response by callose deposition	-38.9675		phosphoenolpyruvate transport	GO
DP2	callose deposition in cell wall	-3.79607		negative regulation of innate immune response	GO
DP2	defense response by callose deposition in cell wall	-10.0396		vasculature development	GO
DP2	cell wall pectin metabolic process	-3.9002		ribosomal small subunit assembly	GO
DP2	UDP-arabinopyranose mutase activity	-5.30806		response to flooding	GO
DP2	chloride ion homeostasis	-3.39122		clathrin vesicle coat	GO
DP2	lipid homeostasis	-3.14815		negative regulation of cellular defense response	GO
DP2	fatty acid homeostasis	-3.03421		COPI vesicle coat	GO
DP2	phospholipid homeostasis	-3.03421		ATP synthesis coupled proton transport	GO
DP2	negative regulation of cell death	-3.24758		cellular response to nickel ion	GO
DP2	regulation of vesicle-mediated transport	-4.03347		negative regulation of abscisic acid biosynthetic process	GO
DP2	membrane fusion	-69.572		basic amino acid transport	GO
DP2	extracellular exosome	-5.55015		polygalacturonase inhibitor activity	GO
DP2	small ribosomal subunit rRNA binding	-4.58293		protein transporter activity	GO
DP2	N-acylphosphatidylethanolamine-specific phospholipase D activity	-3.69354		phospholipid homeostasis	GO
DP2	triglyceride homeostasis	-3.03421		pyruvate dehydrogenase (acetyl-transferring) activity	GO
DP2	cellular heat acclimation	-4.24037		chorismate biosynthetic process	GO
DP2	respiratory chain	-3.23793		amino acid binding	GO
DP2	transmembrane receptor protein serine/threonine kinase binding	-5.11705		embryo sac egg cell differentiation	GO
DP2	hydrogen sulfide biosynthetic process	-7.7114		proton transport	GO
DP2	cellular response to abscisic acid stimulus	-4.40449		ER to Golgi transport vesicle	GO
DP2	cellular response to nickel ion	-4.32357		hydrogen sulfide biosynthetic process	GO
DP2	cellular response to hypoxia	-8.0625		clathrin adaptor complex	GO
DP2	protein transmembrane transport	-7.66385		clathrin-coated vesicle	GO
DP2	maintenance of protein location in plasma membrane	-4.0457		SNARE complex	GO
DP2	protein targeting to plasma membrane	-6.1379		phospholipase D activity	GO
DP2	response to sorbitol	-4.0457		ATP-dependent RNA helicase activity	GO
DP2	indolebutyric acid metabolic process	-3.8958		pyrimidine nucleotide-sugar transmembrane transport	GO
DP2	quercetin 7-O-glucosyltransferase activity	-4.10875		plastid	GO
DP2	petal vascular tissue pattern formation	-3.13482		exocyst	GO
DP2	sepal vascular tissue pattern formation	-3.13482		antiporter activity	GO
DP2	proteasome core complex assembly	-48.4692		COP9 signalosome	GO
DP2	response to karrikin	-9.86486		clathrin binding	GO
DP2	cellular response to boron-containing substance deprivation	-4.0457		phosphoprotein phosphatase activity	GO
DP2	stomatal closure	-3.24604		protein serine/threonine phosphatase activity	GO
DP2	polygalacturonase inhibitor activity	-3.62773		trans-Golgi network transport vesicle	GO
DP2	negative regulation of abscisic acid biosynthetic process	-4.0457		dihydrolipoyllysine-residue succinyltransferase activity	GO
DP2	leaf pavement cell development	-3.85624		negative regulation of apoptotic process	GO
DP2	pyrimidine nucleotide-sugar transmembrane transport	-3.44251		sphingolipid biosynthetic process	GO
DP2	RNA phosphodiester bond hydrolysis	-3.37137		ribonuclease activity	GO
DP2	anion transmembrane transport	-3.70556		UDP-glycosyltransferase activity	GO
DP2	positive regulation of cellular response to oxidative stress	-6.2218		regulation of glucosinolate biosynthetic process	GO
DP2	positive regulation of response to salt stress	-4.11279		protein kinase activator activity	GO
DP2	hydrogen ion transmembrane transport	-3.40913		adenosylhomocysteinase activity	GO
DP2	assembly of large subunit precursor of preribosome	-7.79252		response to cyclopentenone	GO
DP2	regulation of stomatal complex patterning	-5.05724		phosphoglycerate dehydrogenase activity	GO
DP2	regulation of root development	-4.95987		Golgi trans cisterna	GO
negative regulation of plant-type hypersensitive response	HSFB2A_2	-3.6859		proline transport	GO
chloroplast	HSFB2A_2	-3.67082		BNAA04G06390D	Transcription Factor
chloroplast	SORLIP2	-9.69758		BNAA03G19560D	Transcription Factor
cell wall modification	ERF1_BS_in_AtCHI-B	-3.52731		BNAC05G24440D	Transcription Factor
response to abscisic acid	SORLIP2	-3.01294		BNAC01G01790D	Transcription Factor
cellular heat acclimation	ERF1_BS_in_AtCHI-B	-3.77311		BNAANNG31620D	Transcription Factor
integrin-mediated signaling pathway	MYC4	-5.07023		BNAANNG36200D	Transcription Factor
positive regulation of autophagy	ERF1_BS_in_AtCHI-B	-3.45679		BNAA03G53750D	Transcription Factor
camalexin biosynthetic process	ERF1_BS_in_AtCHI-B	-3.08992		BNAA01G09690D	Transcription Factor
ribosome	SORLIP2	-3.03557		BNAC07G35520D	Transcription Factor
response to oxidative stress	SORLIP2	-3.20883		BNAC03G62890D	Transcription Factor
ATPase activity	SORLIP2	-3.8512		BNAA04G23230D	Transcription Factor
protein binding	SORLIP2	-3.85763		BNACNNG56320D	Transcription Factor
zinc ion binding	MYC4	-3.12162		BNAC09G18620D	Transcription Factor
nucleus	SORLIP2	-4.42809		BNAC01G11370D	Transcription Factor
cell	SORLIP2	-4.06181		BNAA04G24390D	Transcription Factor
mitochondrial inner membrane	SORLIP2	-3.99493		BNAA05G01330D	Transcription Factor
mitochondrion	SORLIP2	-3.102		BNAA09G16560D	Transcription Factor
plant-type cell wall organization	ERF1_BS_in_AtCHI-B	-3.05397		BNAC09G31010D	Transcription Factor
cytoplasmic translation	SORLIP2	-3.58959		BNAA02G08430D	Transcription Factor
positive regulation of cellular response to oxidative stress	MYC4	-3.22649		BNAA03G10390D	Transcription Factor
response to cold	SORLIP2	-3.01038		BNAC07G33660D	Transcription Factor
ribosomal large subunit assembly	SORLIP2	-3.86716		BNACNNG66310D	Transcription Factor
plastid	SORLIP2	-3.50453		BNAC04G28710D	Transcription Factor
UDP-glycosyltransferase activity	HSFB2A_2	-4.03819		BNAC07G17250D	Transcription Factor
BNAA04G06390D	HSFB2A_2			BNACNNG19670D	Transcription Factor
BNAA03G19560D	HSFB2A_2			BNAA08G13180D	Transcription Factor
BNAC05G24440D	HSFB2A_2			BNAC02G11780D	Transcription Factor
BNAC01G01790D	HSFB2A_2			BNAC09G53380D	Transcription Factor
BNAANNG31620D	HSFB2A_2			BNAC07G19420D	Transcription Factor
BNAANNG36200D	HSFB2A_2			BNAA03G14680D	Transcription Factor
BNAA03G53750D	HSFB2A_2			BNAA06G40330D	Transcription Factor
BNAA01G09690D	HSFB2A_2			BNAA10G00610D	Transcription Factor
BNAC07G35520D	HSFB2A_2			BNAA03G42560D	Transcription Factor
BNAC03G62890D	HSFB2A_2			BNAA09G18160D	Transcription Factor
BNAA04G23230D	HSFB2A_2			BNAC04G00300D	Transcription Factor
BNACNNG56320D	HSFB2A_2			BNAC08G44670D	Transcription Factor
BNAC09G18620D	HSFB2A_2			BNAC05G39400D	Transcription Factor
BNAC01G11370D	HSFB2A_2			BNAA08G01300D	Transcription Factor
BNAA04G24390D	MYC4			BNAA08G08300D	Transcription Factor
BNAA05G01330D	MYC4			BNAA01G34910D	Transcription Factor
BNAA09G16560D	MYC4			BNAA03G04290D	Transcription Factor
BNAC09G31010D	MYC4			BNAA10G02160D	Transcription Factor
BNAA02G08430D	MYC4			BNACNNG05080D	Transcription Factor
BNAA03G10390D	MYC4			BNAANNG20420D	Transcription Factor
BNAC07G33660D	MYC4			BNAA09G34250D	Transcription Factor
BNACNNG66310D	MYC4			BNACNNG67070D	Transcription Factor
BNAC04G28710D	MYC4			BNAC07G08350D	Transcription Factor
BNAC07G17250D	MYC4			BNAA01G29490D	Transcription Factor
BNACNNG19670D	MYC4			BNAC02G43290D	Transcription Factor
BNAA08G13180D	MYC4			BNAC03G39000D	Transcription Factor
BNAC02G11780D	MYC4			BNACNNG05370D	Transcription Factor
BNAC09G53380D	MYC4			BNAA08G08310D	Transcription Factor
BNAC07G19420D	MYC4			BNAC03G69940D	Transcription Factor
BNAA03G14680D	MYC4			BNAC07G41100D	Transcription Factor
BNAA06G40330D	MYC4			BNAA07G08440D	Transcription Factor
BNAA10G00610D	MYC4			BNAC03G49530D	Transcription Factor
BNAA03G42560D	MYC4			BNAC01G05620D	Transcription Factor
BNAA09G18160D	MYC4			BNAA01G28970D	Transcription Factor
BNAC04G00300D	MYC4			BNAA06G01090D	Transcription Factor
BNAC08G44670D	ERF1_BS_in_AtCHI-B			BNAA02G25110D	Transcription Factor
BNAC05G39400D	ERF1_BS_in_AtCHI-B			BNAC03G25680D	Transcription Factor
BNAA08G01300D	ERF1_BS_in_AtCHI-B			BNAC08G06130D	Transcription Factor
BNAA08G08300D	ERF1_BS_in_AtCHI-B			BNAC01G10080D	Transcription Factor
BNAA01G34910D	ERF1_BS_in_AtCHI-B			BNAC01G10100D	Transcription Factor
BNAA03G04290D	ERF1_BS_in_AtCHI-B			BNAA06G23710D	Transcription Factor
BNAA10G02160D	ERF1_BS_in_AtCHI-B			BNAC06G24360D	Transcription Factor
BNACNNG05080D	ERF1_BS_in_AtCHI-B			BNAC07G08360D	Transcription Factor
BNAANNG20420D	ERF1_BS_in_AtCHI-B			BNAC03G05820D	Transcription Factor
BNAA09G34250D	ERF1_BS_in_AtCHI-B			BNAC07G20040D	Transcription Factor
BNACNNG67070D	ERF1_BS_in_AtCHI-B			BNAA10G19960D	Transcription Factor
BNAC07G08350D	ERF1_BS_in_AtCHI-B			BNAA04G27050D	Transcription Factor
BNAA01G29490D	ERF1_BS_in_AtCHI-B			BNAA05G09970D	Transcription Factor
BNAC02G43290D	ERF1_BS_in_AtCHI-B			BNAANNG21280D	Transcription Factor
BNAC03G39000D	ERF1_BS_in_AtCHI-B			BNAC08G12710D	Transcription Factor
BNACNNG05370D	ERF1_BS_in_AtCHI-B			BNAA08G18380D	Transcription Factor
BNAA08G08310D	ERF1_BS_in_AtCHI-B			BNAC04G51210D	Transcription Factor
BNAC03G69940D	ERF1_BS_in_AtCHI-B			BNAA05G23420D	Transcription Factor
BNAC07G41100D	ERF1_BS_in_AtCHI-B			BNAC05G02480D	Transcription Factor
BNAA07G08440D	ERF1_BS_in_AtCHI-B			BNAC09G20100D	Transcription Factor
BNAC03G49530D	ERF1_BS_in_AtCHI-B			BNAA06G02670D	Transcription Factor
BNAC01G05620D	ERF1_BS_in_AtCHI-B			BNAA09G16520D	Transcription Factor
BNAA01G28970D	ERF1_BS_in_AtCHI-B			BNAA06G35500D	Transcription Factor
BNAA06G01090D	ERF1_BS_in_AtCHI-B			BNAA09G50010D	Transcription Factor
BNAA02G25110D	ERF1_BS_in_AtCHI-B			BNAC05G04210D	Transcription Factor
BNAC03G25680D	ERF1_BS_in_AtCHI-B			BNAC03G69420D	Transcription Factor
BNAC08G06130D	ERF1_BS_in_AtCHI-B			BNACNNG63180D	Transcription Factor
BNAC01G10080D	ERF1_BS_in_AtCHI-B			BNAC03G66140D	Transcription Factor
BNAC01G10100D	ERF1_BS_in_AtCHI-B			BNAA02G34370D	Transcription Factor
BNAA06G23710D	ERF1_BS_in_AtCHI-B			BNAC04G42060D	Transcription Factor
BNAC06G24360D	ERF1_BS_in_AtCHI-B			BNAC05G37110D	Transcription Factor
BNAC07G08360D	ERF1_BS_in_AtCHI-B			BNACNNG60520D	Transcription Factor
BNAC03G05820D	ERF1_BS_in_AtCHI-B			BNAA04G19700D	Transcription Factor
BNAC07G20040D	ERF1_BS_in_AtCHI-B			BNAA08G13940D	Transcription Factor
BNAA10G19960D	ERF1_BS_in_AtCHI-B			BNAC01G36330D	Transcription Factor
BNAA04G27050D	ERF1_BS_in_AtCHI-B			BNACNNG05070D	Transcription Factor
BNAA05G09970D	ERF1_BS_in_AtCHI-B			BNAA01G23940D	Transcription Factor
BNAANNG21280D	ERF1_BS_in_AtCHI-B			BNAA05G04380D	Transcription Factor
BNAC08G12710D	ERF1_BS_in_AtCHI-B			BNAC06G38580D	Transcription Factor
BNAA08G18380D	ERF1_BS_in_AtCHI-B			BNAC06G03860D	Transcription Factor
BNAC04G51210D	ERF1_BS_in_AtCHI-B			BNAC08G21640D	Transcription Factor
BNAA05G23420D	ERF1_BS_in_AtCHI-B			BNAA07G06750D	Transcription Factor
BNAC05G02480D	ERF1_BS_in_AtCHI-B			BNAA08G11220D	Transcription Factor
BNAC09G20100D	ERF1_BS_in_AtCHI-B			BNAA10G27750D	Transcription Factor
BNAA06G02670D	ERF1_BS_in_AtCHI-B
BNAA09G16520D	ERF1_BS_in_AtCHI-B
BNAA06G35500D	ERF1_BS_in_AtCHI-B
BNAA09G50010D	ERF1_BS_in_AtCHI-B
BNAC05G04210D	ERF1_BS_in_AtCHI-B
BNAC03G69420D	ERF1_BS_in_AtCHI-B
BNACNNG63180D	ERF1_BS_in_AtCHI-B
BNAC03G66140D	ERF1_BS_in_AtCHI-B
BNAA02G34370D	ERF1_BS_in_AtCHI-B
BNAC04G42060D	ERF1_BS_in_AtCHI-B
BNAC05G37110D	ERF1_BS_in_AtCHI-B
BNACNNG60520D	ERF1_BS_in_AtCHI-B
BNAA04G19700D	ERF1_BS_in_AtCHI-B
BNAA08G13940D	ERF1_BS_in_AtCHI-B
BNAC01G36330D	ERF1_BS_in_AtCHI-B
BNACNNG05070D	ERF1_BS_in_AtCHI-B
BNAA01G23940D	ERF1_BS_in_AtCHI-B
BNAA05G04380D	ERF1_BS_in_AtCHI-B
BNAC06G38580D	ERF1_BS_in_AtCHI-B
BNAC06G03860D	ERF1_BS_in_AtCHI-B
BNAC08G21640D	ERF1_BS_in_AtCHI-B
BNAA07G06750D	ERF1_BS_in_AtCHI-B
BNAA08G11220D	ERF1_BS_in_AtCHI-B
BNAA10G27750D	ERF1_BS_in_AtCHI-B

## Sheet: DE-UP ZY821 specific
Table S7. Module tables.
	Network interaction table of ZY821 specific DE up				Atributes table for DP2
	Source interaction	Target interaction	Edge attribute		Source Interaction	Target interaction attribute
	protein transport	Hexamer_promoter_motif	-3.17837		cell morphogenesis	GO
	protein transport	SORLIP2	-3.08813		BNAA01G01100D	Transcription Factor
	ribosome biogenesis	AHL12_2	-3.7064		TORC1 complex	GO
	ribosome biogenesis	TELO-box_promoter_motif	-5.99605		MYC4	Motif
	ribosome biogenesis	SORLIP2	-3.9871		CBF2_binding_site_motif	Motif
	cell	ABRE-like_binding_site_motif	-4.39662		AHL12_3ary	Motif
	cell	G-box_promoter_motif	-3.50237		BNAA09G39350D	Transcription Factor
	cell	ABFs_binding_site_motif	-4.43553		BNAA10G10930D	Transcription Factor
	cell	CBF2_binding_site_motif	-5.76711		translation	GO
	cell	ABRE_binding_site_motif	-5.00562		poly(A) RNA binding	GO
	RNA binding	TELO-box_promoter_motif	-4.287		BNAA08G28440D	Transcription Factor
	RNA binding	SORLIP2	-5.68911		DRE-like_promoter_motif	Motif
	catalytic step 2 spliceosome	DPBF1&2_binding_site_motif	-3.08991		response to chitin	GO
	COP9 signalosome	CCA1_binding_site_motif	-3.11331		protein import into nucleus	GO
	cell morphogenesis	MYC4	-5.19262		BNAC07G38350D	Transcription Factor
	response to hydrogen peroxide	ANAC55_2	-3.08372		BNAA08G23070D	Transcription Factor
	response to hydrogen peroxide	MYB4_binding_site_motif	-3.4017		protein transport	GO
	response to hydrogen peroxide	ABRE-like_binding_site_motif	-3.21972		Elongator holoenzyme complex	GO
	positive regulation of mitotic cell cycle	ANAC55	-3.043		ERF1	Motif
	nucleus	KAN4	-3.03328		DEAR4_2	Motif
	nucleus	KAN4_2	-3.43408		protein targeting to mitochondrion	GO
	nucleus	TGA2	-3.07085		BNAC05G51490D	Transcription Factor
	nucleus	TELO-box_promoter_motif	-3.84149		BNAC04G53270D	Transcription Factor
	nucleus	Bellringer-replumless-pennywise_BS1_IN_AG	-3.58003		positive regulation of mitotic cell cycle	GO
	nucleus	CCA1_binding_site_motif	-3.34572		RNA processing	GO
	nucleus	G-box_promoter_motif	-3.41538		DNA-templated transcription, initiation	GO
	nucleus	SORLIP2	-3.83916		Dof5.7	Motif
	nucleus	ARF_binding_site_motif	-4.11844		ribosome	GO
	protein binding	RAV1-A_binding_site_motif	-3.39156		BNAA06G14040D	Transcription Factor
	protein binding	G-box_promoter_motif	-3.62221		cytosolic small ribosomal subunit	GO
	protein binding	SORLIP2	-5.04797		RAV1-A_binding_site_motif	Motif
	structural constituent of ribosome	AHL12_2	-3.06576		BNAC03G61840D	Transcription Factor
	structural constituent of ribosome	AHL12_3ary	-3.62592		BNAANNG39310D	Transcription Factor
	structural constituent of ribosome	TELO-box_promoter_motif	-12.0701		ERF1_BS_in_AtCHI-B	Motif
	structural constituent of ribosome	SORLIP2	-15.5274		BNACNNG27030D	Transcription Factor
	protein import into nucleus	TELO-box_promoter_motif	-4.33794		small nucleolar ribonucleoprotein complex	GO
	ubiquitin protein ligase activity	YAB1	-3.16384		endoplasmic reticulum membrane	GO
	response to salt stress	ICU4	-3.28351		transcription from RNA polymerase II promoter	GO
	response to salt stress	DRE-like_promoter_motif	-3.11145		histone methylation	GO
	cytosolic ribosome	RVE1	-3.51172		ABRE_binding_site_motif	Motif
	cytosolic ribosome	TELO-box_promoter_motif	-6.13293		BNAC03G46620D	Transcription Factor
	cytosolic ribosome	RAV1-A_binding_site_motif	-3.68409		TCP15	Motif
	cytosolic ribosome	SORLIP2	-8.02369		BNAA09G08870D	Transcription Factor
	cytosolic small ribosomal subunit	Dof5.7	-3.58428		nucleic acid binding	GO
	cytosolic small ribosomal subunit	AHL12_2	-3.07407		MYB52	Motif
	cytosolic small ribosomal subunit	TELO-box_promoter_motif	-5.58833		BNAA08G10920D	Transcription Factor
	cytosolic small ribosomal subunit	SORLIP2	-4.08341		mRNA splicing, via spliceosome	GO
	cytoplasmic translation	DEAR4_2	-5.08896		ETT	Motif
	cytoplasmic translation	ERF1	-3.08309		BNAA09G39870D	Transcription Factor
	cytoplasmic translation	CArG_promoter_motif	-3.19226		Dof5.7_2	Motif
	cytoplasmic translation	SORLIP2	-3.63754		BNAC01G04330D	Transcription Factor
	cytosolic large ribosomal subunit	TELO-box_promoter_motif	-4.18527		BNAA03G46280D	Transcription Factor
	cytosolic large ribosomal subunit	ABRE-like_binding_site_motif	-3.06061		YAB5	Motif
	cytosolic large ribosomal subunit	SORLIP2	-8.29514		BNAA08G15400D	Transcription Factor
	nucleolus	AHL12_3ary	-3.4596		AtMYB2_BS_in_RD22	Motif
	nucleolus	TELO-box_promoter_motif	-6.76215		ICU4	Motif
	nucleolus	T-box_promoter_motif	-3.84532		AHL25	Motif
	nucleolus	SORLIP2	-4.93862		translational elongation	GO
	small nucleolar ribonucleoprotein complex	DEAR3_2	-3.55236		TGA2_2	Motif
	small nucleolar ribonucleoprotein complex	ATHB5_binding_site_motif	-3.23665		BNAC03G06060D	Transcription Factor
	small nucleolar ribonucleoprotein complex	ATHB2_binding_site_motif	-3.29086		LS5_promoter_motif	Motif
	mRNA splicing, via spliceosome	ZAT2	-3.4699		BNAC08G32220D	Transcription Factor
	toxin catabolic process	LBD16	-3.24919		mitochondrial inner membrane	GO
	positive regulation of organelle organization	ERE_promoter_motif	-3.07959		MYC3	Motif
	response to misfolded protein	SORLIP2	-4.04431		BNAA06G36330D	Transcription Factor
	response to misfolded protein	W-box_promoter_motif	-3.31582		Golgi stack	GO
	RNA processing	SORLIP2	-3.23701		protein binding	GO
	mitochondrial inner membrane	ABFs_binding_site_motif	-3.91154		ORA47	Motif
	mitochondrial inner membrane	SORLIP2	-3.47868		Bellringer-replumless-pennywise_BS1_IN_AG	Motif
	mitochondrial inner membrane	ABRE_binding_site_motif	-3.43367		BNAC04G41110D	Transcription Factor
	proteasome core complex assembly	ATHB12	-3.36106		LBD16	Motif
	proteasome core complex assembly	W-box_promoter_motif	-3.82457		G-box_promoter_motif	Motif
	nucleic acid binding	SORLIP2	-3.51417		BNAC05G04130D	Transcription Factor
	cytoplasm	TELO-box_promoter_motif	-4.52879		cytosolic large ribosomal subunit	GO
	cytoplasm	Hexamer_promoter_motif	-3.00957		CCA1_2	Motif
	cytoplasm	ARF_binding_site_motif	-3.47673		BNACNNG72580D	Transcription Factor
	sphingosine hydroxylase activity	ORA47	-3.24477		BNAA04G23630D	Transcription Factor
	sphingosine hydroxylase activity	HSEs_binding_site_motif	-3.20482		mitochondrion	GO
	mitochondrion	CCA1_2	-3.05897		regulation of transcription, DNA-templated	GO
	mitochondrion	TELO-box_promoter_motif	-5.05149		ubiquitin protein ligase activity	GO
	mitochondrion	AtMYC2_BS_in_RD22	-3.42848		BNAA03G48910D	Transcription Factor
	mitochondrion	SORLIP2	-3.81479		ANAC55_2	Motif
	mitochondrion	W-box_promoter_motif	-3.05038		BNAA04G25900D	Transcription Factor
	Elongator holoenzyme complex	MYC3	-3.52579		mRNA export from nucleus	GO
	transcription from RNA polymerase II promoter	CBF1_BS_in_cor15a	-4.00546		vegetative to reproductive phase transition of meristem	GO
	Golgi apparatus	ICU4	-3.54593		regulation of DNA methylation	GO
	Golgi apparatus	ATHB51	-3.09532		ABFs_binding_site_motif	Motif
	Golgi apparatus	SORLIP2	-8.62257		RNA binding	GO
	Golgi stack	LS5_promoter_motif	-4.11114		gluconeogenesis	GO
	Golgi stack	DRE_promoter_motif	-3.11693		nucleus	GO
	glucose catabolic process	SORLIP2	-3.00672		zinc ion binding	GO
	glucose catabolic process	GATA_promoter_motif	-3.29949		BNAA09G09500D	Transcription Factor
	endoplasmic reticulum membrane	Box_II_promoter_motif	-3.4334		ARF_binding_site_motif	Motif
	plasmodesma	SORLIP2	-5.17075		BNAC02G46900D	Transcription Factor
	histone methylation	CCA1_binding_site_motif	-3.23619		BNACNNG47140D	Transcription Factor
	cytosol	TELO-box_promoter_motif	-4.25686		W-box_promoter_motif	Motif
	cytosol	AtMYB2_BS_in_RD22	-3.13695		BNAA10G04020D	Transcription Factor
	cytosol	ERF1_BS_in_AtCHI-B	-3.79168		Golgi apparatus	GO
	cytosol	SORLIP2	-7.21898		RNA methylation	GO
	gluconeogenesis	RAV1-B_binding_site_motif	-3.7316		Box_II_promoter_motif	Motif
	zinc ion binding	ATHB12	-3.12658		cell	GO
	zinc ion binding	G-box_promoter_motif	-3.43185		BNAC04G09600D	Transcription Factor
	ribosome	AHL25	-3.02035		BNAC03G01730D	Transcription Factor
	ribosome	TELO-box_promoter_motif	-11.8054		ubiquitin-dependent protein catabolic process	GO
	ribosome	SORLIP2	-11.8122		BNAA01G05060D	Transcription Factor
	translational elongation	TELO-box_promoter_motif	-7.16694		BNAC08G01910D	Transcription Factor
	translational elongation	ARF_binding_site_motif	-3.84027		ribosome biogenesis	GO
	tissue development	DEAR4_2	-4.42065		GATA_promoter_motif	Motif
	tissue development	ERE_promoter_motif	-3.0594		plasmodesma	GO
	translation	AHL12_3ary	-4.20921		vacuolar membrane	GO
	translation	TELO-box_promoter_motif	-11.7447		CArG_promoter_motif	Motif
	translation	G-box_promoter_motif	-3.22037		AHL12_2	Motif
	translation	SORLIP2	-12.347		BNAC03G22840D	Transcription Factor
	mRNA export from nucleus	Dof5.7_2	-3.28721		HSEs_binding_site_motif	Motif
	RNA methylation	TELO-box_promoter_motif	-17.2332		WRKY38	Motif
	RNA methylation	SORLIP2	-5.15199		KAN4_2	Motif
	vegetative to reproductive phase transition of meristem	MYB52	-3.22409		sphingosine hydroxylase activity	GO
	vegetative to reproductive phase transition of meristem	ATB2-AtbZIP53-AtbZIP44-GBF5_BS_in_ProDH	-3.24043		ATHB12	Motif
	P-P-bond-hydrolysis-driven protein transmembrane transporter activity	TELO-box_promoter_motif	-6.04159		DPBF1&2_binding_site_motif	Motif
	heterochromatin maintenance	MYC3	-4.2189		DEAR3_2	Motif
	photorespiration	RAV1-B_binding_site_motif	-3.26497		post-translational protein modification	GO
	photorespiration	SORLIP2	-4.77683		response to salt stress	GO
	photorespiration	W-box_promoter_motif	-3.12606		cytoplasm	GO
	vacuolar membrane	SORLIP2	-3.75687		tissue development	GO
	post-translational protein modification	CCA1_binding_site_motif	-3.3309		proteasome core complex assembly	GO
	TORC1 complex	ZAT2	-4.03537		KAN4	Motif
	regulation of transcription, DNA-templated	AHL12_2	-3.19449		ABRE-like_binding_site_motif	Motif
	DNA-templated transcription, initiation	TCP15	-4.28546		BNAA03G12550D	Transcription Factor
	TOR signaling	ZAT2	-4.03537		ANAC55	Motif
	ubiquitin-dependent protein catabolic process	ETT	-3.15701		RAV1-B_binding_site_motif	Motif
	ubiquitin-dependent protein catabolic process	SORLIP2	-3.98599		nucleolus	GO
	poly(A) RNA binding	G-box_promoter_motif	-4.13218		cytoplasmic translation	GO
	poly(A) RNA binding	SORLIP2	-5.53354		MYB4_binding_site_motif	Motif
	protein targeting to mitochondrion	TELO-box_promoter_motif	-6.46316		DRE_promoter_motif	Motif
	regulation of DNA methylation	MYC3	-3.15143		ERE_promoter_motif	Motif
	response to chitin	ICU4	-3.40603		ATHB51	Motif
	response to chitin	WRKY38	-4.4639		YAB1	Motif
	response to chitin	YAB5	-5.06964		BNAA06G29500D	Transcription Factor
	response to chitin	TGA2_2	-3.08114		BNAA10G12450D	Transcription Factor
	BNAC02G46900D	KAN4			BNAC06G01290D	Transcription Factor
	BNAA04G23630D	TGA2			AtMYC2_BS_in_RD22	Motif
	BNAC03G61840D	TGA2			P-P-bond-hydrolysis-driven protein transmembrane transporter activity	GO
	BNAC08G01910D	G-box_promoter_motif			COP9 signalosome	GO
	BNAA10G04020D	G-box_promoter_motif			response to hydrogen peroxide	GO
	BNAANNG39310D	TGA2			cytosolic ribosome	GO
	BNAC04G09600D	G-box_promoter_motif			BNAC09G34740D	Transcription Factor
	BNAC09G34740D	KAN4			CBF1_BS_in_cor15a	Motif
	BNAA10G12450D	CCA1_binding_site_motif			BNAANNG26340D	Transcription Factor
	BNAA06G36330D	TGA2			toxin catabolic process	GO
	BNAC03G06060D	CCA1_binding_site_motif			BNAC06G18530D	Transcription Factor
	BNAC02G27760D	KAN4_2			heterochromatin maintenance	GO
	BNAC01G26310D	KAN4			Hexamer_promoter_motif	Motif
	BNAC04G09600D	TGA2			BNAA05G04380D	Transcription Factor
	BNAA10G10930D	KAN4_2			structural constituent of ribosome	GO
	BNACNNG27030D	TGA2			RVE1	Motif
	BNAA08G10920D	TGA2			ATHB2_binding_site_motif	Motif
	BNAANNG26340D	CCA1_binding_site_motif			TOR signaling	GO
	BNACNNG47140D	CCA1_binding_site_motif			BNAA09G49720D	Transcription Factor
	BNAA04G25900D	CBF2_binding_site_motif			catalytic step 2 spliceosome	GO
	BNAA01G01100D	TGA2			ATHB5_binding_site_motif	Motif
	BNAA03G48910D	CBF2_binding_site_motif			TGA2	Motif
	BNAC08G32220D	TGA2			BNACNNG21630D	Transcription Factor
	BNAC03G22840D	WRKY38			ZAT2	Motif
	BNAA09G39870D	ABRE_binding_site_motif			CCA1_binding_site_motif	Motif
	BNAA08G23070D	CCA1_binding_site_motif			response to misfolded protein	GO
	BNAC04G14350D	RAV1-A_binding_site_motif			BNAC01G26310D	Transcription Factor
	BNAC06G18530D	ABFs_binding_site_motif			BNAC02G27760D	Transcription Factor
	BNAA04G23630D	G-box_promoter_motif			cytosol	GO
	BNAC08G32220D	G-box_promoter_motif			ATB2-AtbZIP53-AtbZIP44-GBF5_BS_in_ProDH	Motif
	BNAC04G41110D	RAV1-A_binding_site_motif			BNAC06G02930D	Transcription Factor
	BNAC03G01730D	KAN4_2			BNAC04G14350D	Transcription Factor
	BNAC08G32220D	ABFs_binding_site_motif			SORLIP2	Motif
	BNACNNG47140D	KAN4			positive regulation of organelle organization	GO
	BNAC01G26310D	KAN4_2			photorespiration	GO
	BNAC02G27760D	CCA1_binding_site_motif			glucose catabolic process	GO
	BNAA08G28440D	TGA2			TELO-box_promoter_motif	Motif
	BNAC06G02930D	KAN4_2			T-box_promoter_motif	Motif
	BNAC01G04330D	G-box_promoter_motif
	BNAC05G51490D	TGA2
	BNACNNG72580D	CCA1_binding_site_motif
	BNAC01G26310D	CCA1_binding_site_motif
	BNAC06G01290D	TGA2
	BNAA08G15400D	G-box_promoter_motif
	BNAA10G12450D	KAN4_2
	BNAC06G18530D	TGA2
	BNAA03G46280D	WRKY38
	BNAC05G04130D	G-box_promoter_motif
	BNAC09G34740D	CCA1_binding_site_motif
	BNAA06G36330D	G-box_promoter_motif
	BNAA08G15400D	TGA2
	BNAC01G04330D	TGA2
	BNAC08G01910D	TGA2
	BNAA08G10920D	G-box_promoter_motif
	BNAC03G06060D	KAN4
	BNACNNG21630D	TGA2
	BNAC08G32220D	ABRE_binding_site_motif
	BNAA06G14040D	ARF_binding_site_motif
	BNAA01G05060D	WRKY38
	BNACNNG72580D	KAN4_2
	BNAA10G10930D	CCA1_binding_site_motif
	BNAA10G04020D	TGA2
	BNAA09G09500D	G-box_promoter_motif
	BNAC03G61840D	G-box_promoter_motif
	BNAC04G53270D	CBF2_binding_site_motif
	BNAA01G01100D	G-box_promoter_motif
	BNAC03G46620D	G-box_promoter_motif
	BNAC02G27760D	KAN4
	BNAA09G49720D	TGA2
	BNAANNG39310D	G-box_promoter_motif
	BNACNNG27030D	G-box_promoter_motif
	BNAA03G12550D	CCA1_binding_site_motif
	BNAA09G39870D	G-box_promoter_motif
	BNAA09G49720D	G-box_promoter_motif
	BNAA09G39870D	ABFs_binding_site_motif
	BNACNNG72580D	KAN4
	BNAC03G06060D	KAN4_2
	BNAC06G18530D	ABRE_binding_site_motif
	BNAA05G04380D	CBF2_binding_site_motif
	BNAC05G51490D	G-box_promoter_motif
	BNAANNG26340D	KAN4_2
	BNAC07G38350D	WRKY38
	BNAA09G09500D	TGA2
	BNAC03G01730D	CCA1_binding_site_motif
	BNAA09G39870D	TGA2
	BNACNNG21630D	G-box_promoter_motif
	BNAA03G12550D	KAN4
	BNAA09G08870D	G-box_promoter_motif
	BNAA09G39350D	CBF2_binding_site_motif
	BNAA08G23070D	KAN4
	BNAC06G01290D	G-box_promoter_motif
	BNAA10G12450D	KAN4
	BNAA08G23070D	KAN4_2
	BNAC06G02930D	KAN4
	BNAC02G46900D	CCA1_binding_site_motif
	BNAA06G29500D	G-box_promoter_motif
	BNAA10G10930D	KAN4
	BNACNNG47140D	KAN4_2
	BNAC06G02930D	CCA1_binding_site_motif
	BNAC03G01730D	KAN4
	BNAC02G46900D	KAN4_2
	BNAA08G28440D	G-box_promoter_motif
	BNAA03G12550D	KAN4_2
	BNAANNG26340D	KAN4
	BNAC09G34740D	KAN4_2
	BNAC05G04130D	TGA2
	BNAC06G18530D	G-box_promoter_motif
	BNAA06G29500D	TGA2
