# Supplementary material for: RNA sequencing of Brassica napus reveals cellular redox control of Sclerotinia infection
Source: J Exp Bot. 2017 Sep 27;68(18):5079–91. doi: 10.1093/jxb/erx338 (PMC5853404; doi:10.1093/jxb/erx338)
Supplement: supplementary-Table-S8 [file erx338_suppl_supplementary-table-s8.xlsx]

## Sheet: genesToPatterns
Table S8. Genes listed under dominant patterns according to fuzzy k-means.
	Dominant Pattern:	DP1	DP2	DP3	DP4	DP5	DP6	DP7	DP8	DP9	DP10
	Number of genes:	6965	9536	1215	1353	2327	599	921	1069	1670	1154
	Brassica napus ID of assigned genes	BnaA04g20150D	BnaA07g21130D	BnaCnng75920D	BnaA07g21130D	BnaA04g20150D	BnaC09g26860D	BnaA04g06310D	BnaC02g07040D	BnaA07g32130D	BnaC03g45470D
		BnaA09g22540D	BnaA07g32130D	BnaA01g17570D	BnaC04g53030D	BnaA09g22540D	BnaC09g30110D	BnaC05g38240D	BnaC06g33320D	BnaA05g24230D	BnaC03g11570D
		BnaC04g30810D	BnaA09g13300D	BnaC01g00910D	BnaC03g45470D	BnaC04g30810D	BnaCnng39740D	BnaC01g05300D	BnaC06g33300D	BnaC03g00160D	BnaC04g21680D
		BnaC04g46560D	BnaCnng78710D	BnaC01g35230D	BnaA03g38630D	BnaC03g18980D	BnaC04g29400D	BnaC02g03490D	BnaC02g08540D	BnaA03g00260D	BnaC06g30250D
		BnaC03g18980D	BnaA09g29540D	BnaC06g40660D	BnaC04g24330D	BnaA07g07560D	BnaA07g20510D	BnaC01g21920D	BnaA07g35640D	BnaC07g37060D	BnaC06g39250D
		BnaA07g07560D	BnaA05g08640D	BnaA02g00780D	BnaA03g26130D	BnaAnng36210D	BnaA10g06670D	BnaC07g27160D	BnaC09g12250D	BnaC01g29930D	BnaC08g33910D
		BnaAnng36210D	BnaCnng08040D	BnaA09g54870D	BnaC05g02440D	BnaA05g29390D	BnaC06g14680D	BnaCnng39740D	BnaA03g37550D	BnaC03g16140D	BnaA05g28580D
		BnaA05g29390D	BnaA07g28460D	BnaAnng19580D	BnaC01g41460D	BnaA04g08640D	BnaC03g31110D	BnaA07g28040D	BnaA09g47450D	BnaA03g45080D	BnaC03g05910D
		BnaA04g08640D	BnaA01g28810D	BnaA07g25010D	BnaC03g30870D	BnaA09g13710D	BnaC01g00280D	BnaA09g12300D	BnaC06g18870D	BnaA06g13200D	BnaC06g05990D
		BnaA09g13710D	BnaCnng45230D	BnaA05g28110D	BnaA05g03420D	BnaA02g29010D	BnaC02g14410D	BnaA02g24130D	BnaA06g38980D	BnaC01g03020D	BnaC08g26910D
		BnaC03g18820D	BnaA02g35970D	BnaA08g11610D	BnaC05g14950D	BnaC04g10780D	BnaAnng22160D	BnaA01g34970D	BnaA07g19600D	BnaA03g00990D	BnaA06g39180D
		BnaA02g29010D	BnaC09g13570D	BnaCnng40400D	BnaCnng07500D	BnaCnng15190D	BnaC02g36110D	BnaA08g03050D	BnaA01g14450D	BnaA10g00410D	BnaA10g09640D
		BnaC04g10780D	BnaA05g16830D	BnaC03g00280D	BnaC06g05910D	BnaA09g02120D	BnaC04g39940D	BnaA07g20510D	BnaC02g39140D	BnaC03g01350D	BnaC08g08680D
		BnaC03g22220D	BnaCnng78090D	BnaC01g00280D	BnaA05g35970D	BnaC06g20160D	BnaC08g42970D	BnaC03g39060D	BnaAnng30540D	BnaAnng05060D	BnaC09g31850D
		BnaCnng15190D	BnaA02g35010D	BnaA09g19810D	BnaA06g13410D	BnaC02g42890D	BnaA09g52750D	BnaC03g71830D	BnaC09g09060D	BnaA03g58610D	BnaCnng73290D
		BnaA09g02120D	BnaC05g14810D	BnaA05g27840D	BnaA08g26300D	BnaC07g15270D	BnaC03g31140D	BnaC08g41720D	BnaC09g47090D	BnaA09g09160D	BnaA04g23920D
		BnaC06g20160D	BnaC01g39170D	BnaA03g59800D	BnaA10g09640D	BnaA09g26570D	BnaA09g04610D	BnaA02g03140D	BnaC01g17020D	BnaA03g16860D	BnaA06g13830D
		BnaC02g42890D	CUFF.21966.1	CUFF.20400.1	BnaA03g03440D	BnaCnng24140D	BnaC07g29470D	BnaA09g08780D	BnaC02g06690D	BnaA01g06820D	BnaC03g28730D
		BnaC07g15270D	BnaA05g24230D	BnaA08g19830D	BnaC09g31850D	BnaC08g01880D	BnaC08g34650D	BnaC05g47720D	BnaA04g21850D	BnaA06g12720D	BnaA01g03010D
		BnaA09g26570D	BnaC03g73200D	BnaC08g15630D	BnaA06g18440D	BnaA09g34720D	BnaCnng01610D	BnaA06g26390D	BnaC09g45570D	BnaAnng06200D	BnaA04g04360D
		BnaCnng24140D	BnaA09g00390D	BnaC03g01780D	BnaC04g11470D	BnaC05g25250D	BnaC05g02400D	BnaC06g14680D	BnaC06g37710D	BnaA03g42010D	BnaA04g28600D
		BnaC08g01880D	BnaCnng62090D	BnaA02g01460D	BnaC03g33270D	BnaA03g15610D	BnaC03g00710D	BnaA09g11620D	BnaC09g04540D	BnaA01g26000D	BnaA05g08630D
		BnaA09g34720D	BnaCnng62240D	BnaC02g36110D	BnaC03g42620D	BnaC03g59520D	BnaA09g42210D	BnaCnng01440D	BnaA06g01430D	BnaA07g38360D	BnaA05g05590D
		BnaC05g25250D	BnaCnng60000D	BnaC03g01150D	BnaC06g06760D	BnaC09g21870D	BnaC01g02600D	BnaC03g16230D	BnaA02g36030D	BnaC04g32420D	BnaA06g01730D
		BnaA03g15610D	BnaC04g10740D	BnaA02g03070D	BnaCnng47740D	BnaAnng00160D	BnaA07g14830D	BnaC04g30250D	BnaC09g03480D	BnaC08g44670D	BnaC07g41320D
		BnaC03g59520D	BnaA07g00460D	BnaCnng56550D	BnaA03g57110D	BnaAnng22920D	BnaC06g22030D	BnaA02g00670D	BnaC09g09660D	BnaA09g16230D	BnaC05g48690D
		BnaC09g21870D	BnaC04g22420D	BnaA04g29430D	BnaC09g03670D	BnaC03g44110D	BnaA06g19390D	BnaA06g39280D	BnaAnng33460D	BnaA03g13330D	BnaA06g13430D
		BnaAnng00160D	BnaC01g01620D	BnaA01g33640D	BnaA07g17230D	BnaA09g06690D	BnaC03g49830D	BnaA04g08160D	BnaA01g16450D	BnaC06g29080D	BnaA03g31750D
		BnaAnng22920D	BnaA09g34470D	BnaCnng33420D	BnaAnng37580D	BnaA10g04360D	BnaA08g08690D	BnaC04g45800D	BnaC09g39680D	BnaA01g00640D	BnaCnng62150D
		BnaC03g44110D	BnaC03g62400D	BnaAnng35150D	BnaC06g35000D	BnaA06g17350D	BnaA03g21720D	BnaC06g26300D	BnaA02g04690D	BnaC06g31830D	BnaC03g72350D
		BnaA09g06690D	BnaA06g10230D	BnaC03g04930D	BnaC03g06010D	BnaC02g37040D	BnaA10g23010D	BnaA09g52750D	BnaA03g15200D	BnaA10g27270D	BnaA03g26510D
		BnaC03g71690D	BnaC08g25400D	BnaC03g01450D	BnaC08g39950D	BnaC04g21740D	BnaC05g39920D	BnaC09g35260D	BnaC09g06350D	BnaC02g44430D	BnaC08g43840D
		BnaA10g04360D	BnaC01g36130D	BnaA09g21800D	BnaA07g33590D	BnaC08g43200D	BnaA03g23050D	BnaCnng08430D	BnaC09g10000D	BnaCnng36200D	BnaA02g35740D
		BnaA06g17350D	BnaC06g31030D	BnaC03g03730D	BnaA05g34000D	BnaA09g19870D	BnaA03g23180D	BnaA02g02410D	BnaC02g08760D	BnaA05g04150D	BnaC01g19450D
		BnaC09g01160D	BnaC06g10380D	BnaC03g01200D	BnaCnng70090D	BnaA06g10520D	BnaA10g27420D	BnaA04g22080D	BnaC06g36770D	BnaAnng30680D	BnaC06g03660D
		BnaC02g37040D	BnaC05g11500D	BnaC09g41910D	BnaA05g34850D	BnaC09g30700D	BnaA02g03400D	BnaCnng57420D	BnaC02g00320D	BnaC08g13060D	BnaA01g31320D
		BnaC04g21740D	BnaA05g33880D	BnaCnng01610D	BnaA05g27700D	BnaC05g04590D	BnaC01g04570D	BnaA09g14510D	BnaC09g47620D	BnaA01g36280D	BnaC02g04800D
		BnaA03g18710D	BnaCnng04780D	BnaC09g52200D	BnaA07g11070D	BnaA09g48920D	BnaC07g38890D	BnaCnng06770D	BnaA03g10550D	BnaC04g42020D	BnaC07g41210D
		BnaA03g54880D	BnaC04g53030D	BnaA09g42210D	BnaA06g16270D	BnaC08g13230D	BnaC01g34520D	BnaA09g28510D	BnaC05g02530D	BnaA03g31980D	BnaA04g02720D
		BnaC08g43200D	BnaC03g00160D	BnaC08g41300D	BnaC06g29070D	BnaA03g15830D	BnaC02g22900D	BnaC08g28700D	BnaA07g35600D	BnaA05g03720D	BnaA05g28120D
		BnaA09g19870D	BnaA09g53760D	BnaA09g06830D	BnaC02g00990D	BnaC07g16640D	BnaC07g33360D	BnaA03g11670D	BnaA04g09420D	BnaA09g49140D	BnaA07g15670D
		BnaC08g05450D	BnaA06g06560D	BnaA01g18880D	CUFF.8326.4	BnaC05g22880D	BnaC06g40570D	BnaC09g22630D	BnaA09g35840D	BnaA09g50010D	BnaA03g48570D
		BnaC09g01520D	BnaC01g41470D	BnaUnng04590D	BnaA06g13430D	BnaA09g01080D	BnaA06g00770D	BnaA09g12200D	BnaA03g01080D	BnaA02g03770D	BnaA05g26430D
		BnaA06g10520D	BnaC03g77460D	BnaC07g33000D	BnaC07g43630D	BnaA04g00660D	BnaC07g30590D	BnaA02g01690D	BnaA06g37870D	BnaC08g38910D	BnaC07g25860D
		BnaC09g30700D	BnaA03g26220D	BnaC04g51470D	BnaA03g31750D	BnaA05g33810D	BnaA07g30390D	BnaA09g15090D	BnaA05g25390D	BnaA09g03360D	BnaC09g20500D
		BnaC05g04590D	BnaA09g55490D	BnaCnng57490D	BnaC02g07610D	BnaA03g37990D	BnaA03g22060D	BnaC07g06590D	BnaC02g01150D	BnaC06g02740D	BnaAnng42010D
		BnaA08g21730D	BnaA04g10240D	BnaA03g31080D	BnaA07g28810D	BnaA04g27920D	BnaA01g20380D	BnaA08g26490D	BnaA07g16850D	BnaC01g35480D	BnaA10g21600D
		BnaA09g48920D	BnaC08g30360D	BnaA06g14840D	BnaA03g55320D	BnaA09g25260D	BnaC09g26840D	BnaA05g20540D	BnaAnng15150D	BnaC02g18450D	BnaC03g51080D
		BnaC08g13230D	BnaA03g57570D	BnaC04g00160D	BnaA09g12330D	BnaC02g46810D	BnaA06g15520D	BnaC06g03050D	BnaC03g25880D	BnaA09g30690D	BnaC05g11680D
		BnaA01g09900D	BnaC05g19610D	BnaC01g39130D	BnaA03g02640D	BnaA03g38920D	BnaAnng39790D	BnaC01g04460D	BnaC02g29950D	BnaA03g11650D	BnaA01g24930D
		BnaC09g00220D	BnaC01g07810D	BnaA09g51520D	BnaC02g35980D	BnaA06g37230D	BnaC05g04670D	BnaC05g11560D	BnaC01g40190D	BnaA01g01890D	BnaA03g24160D
		BnaA03g15830D	CUFF.3931.1	BnaA05g24960D	BnaA02g27870D	BnaCnng31870D	BnaC04g50420D	BnaA07g32900D	BnaC01g07450D	BnaC09g44020D	BnaC07g19160D
		BnaC07g16640D	BnaA03g38670D	BnaC03g00960D	BnaA03g26510D	BnaC04g10770D	BnaA09g20840D	BnaC06g22280D	BnaCnng12150D	BnaA03g54400D	BnaC02g20120D
		BnaAnng08700D	BnaC03g33530D	BnaCnng76180D	BnaA07g33180D	BnaC07g45950D	BnaA05g23940D	BnaA09g04990D	BnaA07g25940D	BnaC01g37490D	BnaA05g34540D
		BnaA07g11370D	BnaCnng47170D	BnaC03g29330D	BnaC03g45280D	BnaC01g29520D	CUFF.3932.1	BnaA03g49130D	BnaC07g20310D	BnaC09g22800D	BnaC05g40060D
		BnaC05g22880D	BnaA09g24140D	BnaC08g45610D	BnaCnng75490D	BnaA07g26770D	BnaC05g39030D	BnaCnng04910D	BnaA02g09500D	BnaAnng39520D	BnaA03g01450D
		BnaC08g19360D	BnaA06g13250D	BnaC07g05360D	BnaA10g22680D	BnaAnng40550D	BnaC03g45780D	BnaA09g30260D	BnaA01g12040D	BnaC01g09180D	BnaC02g03130D
		BnaA10g07350D	BnaC09g43600D	BnaA09g02860D	BnaC02g04800D	BnaC03g50210D	BnaA04g16310D	BnaC05g16290D	BnaC08g27340D	BnaA08g16110D	CUFF.31217.1
		BnaA09g01080D	BnaAnng00630D	BnaA04g23250D	BnaC06g13220D	BnaA08g30780D	BnaA08g21690D	BnaA10g01200D	BnaC03g77130D	BnaA03g46130D	BnaC02g42410D
		BnaA04g00660D	BnaA02g26960D	BnaA05g34080D	BnaA04g02720D	BnaA08g17660D	BnaA01g31840D	BnaC03g59290D	BnaA02g05160D	BnaC01g03810D	BnaC03g73560D
		BnaA05g33810D	BnaC04g28590D	BnaCnng12640D	BnaA07g15670D	BnaC08g44890D	BnaC03g27370D	BnaC09g22450D	BnaA07g11360D	BnaA05g33580D	BnaA07g22650D
		BnaC03g45180D	BnaA03g50990D	BnaA10g06890D	BnaC04g36720D	BnaC06g29160D	BnaA02g24220D	BnaCnng09200D	BnaCnng58360D	BnaC07g36070D	BnaC05g23260D
		BnaC01g11550D	BnaA02g05220D	BnaA01g15250D	BnaA01g13280D	BnaC05g12070D	BnaC06g04440D	BnaC01g03790D	BnaCnng52600D	BnaC07g09980D	BnaA09g24170D
		BnaA03g37990D	BnaA03g00260D	BnaA10g05680D	BnaA06g13750D	BnaC07g47470D	BnaC03g27200D	BnaA10g20110D	BnaC02g05120D	BnaC03g73620D	BnaC08g09570D
		BnaA10g08550D	BnaC03g21360D	BnaA08g16610D	BnaA09g33460D	BnaA01g25400D	BnaA01g00610D	BnaA02g01820D	BnaA01g29470D	BnaC07g08350D	BnaA07g06560D
		BnaA08g04820D	BnaA03g39360D	BnaA09g08540D	BnaUnng02650D	BnaA08g15890D	BnaCnng08700D	BnaC08g00670D	BnaC05g05030D	BnaA05g28400D	BnaC06g35680D
		BnaC04g34390D	BnaA08g04520D	BnaC09g39300D	BnaC05g11680D	BnaA01g27710D	BnaA03g06050D	BnaA02g03400D	BnaC02g05940D	BnaC04g56750D	BnaC03g67810D
		BnaAnng00330D	BnaC02g03980D	BnaC03g01010D	BnaA10g14660D	BnaA08g00380D	BnaC03g01280D	BnaC01g04570D	BnaC09g06860D	BnaC04g00770D	BnaA05g02300D
		BnaC09g31160D	BnaA08g23190D	BnaA10g23810D	BnaAnng37880D	BnaA02g34760D	BnaC07g36930D	BnaA07g06460D	BnaAnng18610D	BnaC03g61510D	BnaC03g17580D
		BnaA04g27920D	BnaA01g18990D	BnaC03g04810D	BnaA03g38440D	BnaA08g28710D	BnaC06g40300D	BnaC03g52990D	BnaA02g12330D	BnaCnng25620D	BnaA04g03580D
		BnaA09g25260D	BnaA08g14930D	BnaC09g41470D	BnaC02g20120D	BnaC01g00070D	BnaC08g15250D	BnaA03g35140D	BnaC01g38060D	BnaCnng47110D	BnaA10g03770D
		BnaC02g46810D	BnaC07g37060D	BnaC07g38890D	BnaA03g10790D	BnaA07g12480D	BnaA08g01040D	BnaCnng39720D	BnaC05g19570D	BnaC05g42690D	BnaCnng53190D
		BnaA03g38920D	BnaC03g25220D	BnaA10g00460D	BnaA09g14700D	BnaC07g09400D	CUFF.13518.1	BnaC03g11510D	BnaC06g22820D	BnaC02g24210D	BnaA04g11990D
		BnaA06g37230D	BnaC01g09990D	BnaA07g10870D	BnaA03g01450D	BnaC01g09730D	BnaC03g03350D	BnaA09g30140D	BnaC02g23620D	BnaA09g10770D	BnaC02g17680D
		BnaCnng31870D	BnaA02g18870D	BnaAnng00660D	BnaC02g01610D	BnaC03g28960D	BnaC09g37830D	BnaC06g40700D	BnaC01g17040D	BnaC03g61280D	BnaC07g00330D
		BnaC04g10770D	BnaA07g03730D	BnaA10g27230D	BnaC01g16280D	BnaC05g09210D	BnaA06g34720D	BnaA06g32410D	BnaC02g00690D	BnaA01g23940D	BnaA01g17540D
		BnaC07g45950D	BnaA09g08410D	BnaC06g43820D	BnaA03g45570D	BnaA07g16530D	BnaC01g04280D	BnaCnng75140D	BnaA03g21500D	BnaC01g43880D	BnaAnng34410D
		BnaC01g29520D	BnaC08g05690D	BnaC09g38180D	BnaCnng47320D	BnaA05g09410D	BnaA09g32990D	BnaA02g01340D	BnaA05g26100D	BnaA03g32320D	BnaA06g38660D
		BnaA07g26770D	BnaA02g01680D	BnaA09g10380D	BnaC03g14230D	BnaA09g46780D	BnaC06g39080D	BnaC05g15180D	BnaA03g01470D	BnaA06g05220D	BnaA04g00470D
		BnaA02g27980D	BnaA04g27110D	BnaC03g03720D	BnaC02g03130D	BnaC08g38660D	BnaA07g11300D	BnaC03g12480D	BnaA05g03610D	BnaC09g13030D	BnaC03g38830D
		BnaC07g27160D	BnaA08g16100D	BnaA10g08450D	BnaAnng31450D	BnaA09g07840D	BnaA02g35040D	BnaC09g47730D	BnaA07g22530D	BnaC06g37650D	BnaA02g35710D
		BnaAnng40550D	BnaA05g25220D	BnaC08g14810D	BnaC09g11480D	BnaA07g18580D	BnaA08g16350D	BnaA07g02880D	BnaA01g26560D	BnaCnng25340D	BnaA05g09350D
		BnaC03g50210D	BnaA10g19870D	BnaA09g48720D	BnaA03g11110D	BnaA09g56570D	BnaC06g43840D	BnaC01g10370D	BnaC04g08090D	BnaA10g25030D	BnaA07g14360D
		BnaA09g49810D	BnaA06g16150D	BnaC05g29330D	BnaA03g11100D	BnaC03g70700D	BnaCnng36390D	BnaA09g07240D	BnaCnng04030D	BnaA03g15290D	BnaC07g01360D
		BnaC01g36930D	BnaC04g03770D	BnaC05g48620D	BnaA01g14950D	BnaA01g04740D	BnaA09g21590D	BnaA09g28980D	BnaA06g13930D	BnaAnng21140D	BnaA05g36080D
		BnaC04g04640D	BnaC02g35150D	CUFF.22319.2	BnaA04g25220D	BnaC07g24660D	BnaA01g31630D	BnaA02g26000D	BnaC05g10330D	BnaC05g11690D	BnaC05g14910D
		BnaA08g30780D	BnaA07g32020D	BnaA09g03600D	BnaA07g22650D	BnaA06g07790D	BnaCnng30080D	BnaA09g20260D	BnaC09g08690D	BnaA08g08960D	BnaA02g09590D
		BnaC01g41000D	BnaA04g17910D	BnaA09g48380D	BnaA07g36940D	BnaCnng21010D	BnaC03g01760D	BnaC09g51620D	BnaA05g07450D	BnaA01g02190D	BnaC02g22610D
		BnaA08g17660D	BnaCnng41630D	BnaA07g14820D	BnaAnng28300D	BnaA05g13640D	BnaAnng32590D	BnaC01g05190D	BnaC09g39530D	BnaC04g11490D	BnaA07g32320D
		BnaC08g44890D	BnaC01g29930D	BnaA10g21340D	BnaA07g28390D	BnaC03g39190D	BnaA08g12770D	BnaC08g34450D	BnaA04g19410D	BnaA08g11080D	BnaC09g48120D
		BnaC06g29160D	BnaC04g09710D	BnaC02g10570D	BnaA04g06420D	BnaAnng27100D	BnaA06g37630D	BnaC03g47950D	BnaA02g12270D	BnaA09g43130D	BnaC06g42830D
		BnaA04g07250D	BnaC03g16140D	BnaA09g53040D	BnaC04g08690D	BnaC05g48870D	BnaC08g49360D	BnaC07g34180D	BnaC01g19640D	BnaC09g47750D	BnaA07g15770D
		BnaC05g12070D	BnaC02g22640D	BnaA09g52940D	BnaC09g09390D	BnaA06g36180D	BnaC03g05050D	BnaA07g05790D	BnaC02g01280D	BnaC04g33890D	BnaC01g03240D
		BnaC07g47470D	BnaA03g01690D	BnaC01g18900D	BnaA01g26430D	BnaA07g14420D	BnaC03g01730D	BnaC09g27270D	BnaA04g08680D	BnaA03g19860D	BnaAnng30450D
		BnaA03g38340D	BnaA08g23150D	BnaC03g30240D	BnaCnng07770D	BnaC07g18860D	BnaA04g25820D	BnaC08g23050D	BnaC09g04210D	BnaC03g73610D	BnaC03g08040D
		BnaA01g25400D	BnaA01g12900D	BnaC03g32640D	BnaCnng30740D	BnaA09g01470D	BnaC07g47590D	BnaC09g44950D	BnaA01g12890D	BnaC05g06710D	BnaA08g26000D
		BnaA08g15890D	BnaC08g19680D	BnaA03g47290D	BnaA04g02560D	BnaC05g37250D	BnaA08g02040D	BnaA09g16630D	BnaC09g24020D	BnaA08g06880D	BnaA07g32190D
		BnaA05g11890D	BnaAnng27200D	BnaA01g20380D	BnaA03g38380D	BnaA03g39650D	BnaC01g05880D	BnaC06g27560D	BnaC02g05870D	BnaA09g01150D	BnaA01g02090D
		BnaA08g00380D	BnaA09g35660D	CUFF.32532.1	BnaC03g51090D	BnaCnng03760D	BnaC01g34430D	BnaA05g23940D	BnaC02g03470D	BnaC04g40560D	BnaC05g13450D
		BnaA02g34760D	BnaA02g06780D	BnaC09g39140D	BnaC03g17580D	BnaC06g11040D	BnaC06g40530D	BnaC04g05700D	BnaC02g01270D	BnaCnng62800D	BnaC07g07790D
		BnaA08g28710D	BnaCnng43090D	BnaC03g03000D	BnaA01g13470D	BnaA05g23550D	BnaC06g39270D	BnaC05g39030D	BnaA07g18900D	BnaC07g43040D	BnaC07g31260D
		BnaA02g09460D	BnaA06g33030D	BnaA01g26900D	BnaA04g10600D	BnaAnng14750D	BnaC04g39990D	BnaC02g16480D	BnaC02g02880D	BnaC07g26730D	BnaA04g26920D
		BnaC01g05230D	BnaA09g21860D	BnaA06g15520D	BnaC07g13570D	BnaA01g22670D	BnaC03g35650D	BnaCnng57580D	BnaA03g27960D	BnaA03g36620D	BnaC02g04280D
		BnaC01g00070D	BnaA04g03550D	BnaAnng39790D	BnaA06g11500D	BnaA09g08290D	BnaC09g18690D	BnaA02g07120D	BnaA03g24580D	BnaA07g25510D	BnaA02g15350D
		BnaA02g24310D	BnaC08g36910D	BnaC02g45580D	BnaC09g11540D	BnaC03g59670D	BnaAnng35580D	BnaC01g36730D	BnaC01g41070D	BnaAnng37050D	BnaC04g43980D
		BnaA07g12480D	BnaC05g11890D	BnaC04g08600D	BnaC06g40190D	BnaA05g29010D	BnaAnng30080D	BnaCnng23930D	BnaA09g14680D	BnaA09g53000D	BnaA03g14520D
		BnaA07g32420D	BnaA02g00190D	BnaA09g20840D	CUFF.21494.1	BnaCnng40790D	BnaUnng03240D	BnaAnng05530D	BnaC02g02440D	BnaAnng01090D	BnaC06g27680D
		BnaC07g09400D	BnaA09g03700D	BnaC07g34370D	BnaC07g26280D	BnaC06g39450D	BnaC07g21160D	BnaA01g31840D	BnaC07g29940D	BnaC04g29680D	BnaA06g22550D
		BnaC01g09730D	BnaC03g58080D	BnaA01g19390D	BnaC03g72010D	BnaC01g38270D	BnaA09g06740D	BnaC08g03660D	BnaA03g04240D	BnaA10g12420D	BnaC02g22400D
		BnaA09g08030D	BnaC03g74050D	BnaC03g04830D	BnaC08g05600D	BnaA06g01680D	BnaC06g15690D	BnaC03g30230D	BnaA07g35300D	BnaCnng57990D	BnaAnng38240D
		BnaC03g28960D	BnaA04g07520D	BnaA05g13990D	BnaA06g04390D	BnaA03g38940D	BnaA09g05590D	BnaC04g48480D	BnaCnng51680D	BnaA03g16830D	BnaA09g17520D
		BnaC05g09210D	BnaC08g35020D	BnaC01g16330D	BnaA07g16960D	BnaC03g39720D	BnaA02g02350D	BnaA04g29570D	BnaC06g22690D	BnaC07g51290D	BnaC08g15080D
		BnaA07g16530D	BnaA08g00970D	BnaA02g13880D	BnaC03g49290D	BnaA06g23190D	BnaA06g40260D	BnaAnng19740D	BnaCnng42590D	BnaC04g52400D	BnaA01g22920D
		BnaA05g09410D	BnaA10g09090D	BnaA06g10170D	BnaC03g71650D	BnaCnng68980D	BnaCnng36920D	BnaA03g10440D	BnaA09g45320D	BnaCnng63430D	BnaAnng20740D
		BnaA01g00170D	BnaA03g50880D	BnaA01g32630D	BnaA07g14360D	BnaC04g55930D	BnaC05g25930D	BnaA10g11070D	BnaC02g11400D	BnaC07g13820D	BnaC09g33850D
		BnaA09g46780D	BnaC05g08230D	BnaA01g03060D	BnaA05g36080D	BnaC06g18520D	BnaC08g32420D	BnaA01g00600D	BnaA07g26960D	BnaC05g07040D	BnaC09g03320D
		BnaA07g17040D	BnaA09g44360D	BnaA06g16950D	BnaA06g30390D	BnaCnng66800D	BnaAnng07610D	BnaA03g38950D	BnaC01g38680D	BnaA05g25410D	BnaC05g04020D
		BnaC08g38660D	BnaA06g09880D	BnaA06g24970D	BnaA03g21970D	BnaC01g35760D	BnaC06g43550D	BnaC09g41340D	BnaC09g36400D	BnaCnng05080D	BnaA06g32430D
		BnaC02g00740D	BnaC01g00830D	BnaC09g37640D	BnaA03g02630D	BnaA04g17660D	BnaA07g20860D	BnaC02g37200D	BnaC03g30700D	BnaA09g44300D	BnaA03g19630D
		BnaA09g07840D	BnaC09g50680D	BnaAnng36820D	BnaA05g07530D	BnaC08g40850D	BnaAnng13030D	BnaA09g11320D	BnaC09g02990D	BnaAnng37410D	BnaA02g07740D
		BnaA07g18580D	BnaA02g26140D	BnaC08g24690D	BnaC05g14910D	BnaA05g09830D	BnaC09g45560D	BnaC06g08850D	BnaA05g26750D	BnaC07g44880D	BnaA02g13460D
		BnaC01g01090D	BnaA01g34620D	BnaA08g19570D	BnaCnng44880D	BnaC03g45960D	BnaA04g07990D	BnaA04g09170D	BnaC05g00760D	BnaA07g12140D	BnaC05g22330D
		BnaA02g00100D	BnaC08g25010D	BnaA10g23070D	BnaA03g12520D	BnaC04g51600D	BnaC07g20110D	BnaA03g56040D	BnaC08g32200D	BnaA06g38470D	BnaA08g10170D
		BnaC08g06270D	BnaC03g76140D	BnaCnng45820D	BnaC02g22610D	BnaC09g37690D	BnaA04g21530D	BnaUnng00920D	BnaC09g44210D	BnaA08g15770D	BnaC06g34210D
		BnaA10g15900D	BnaC09g49740D	BnaC04g50490D	BnaA05g25510D	BnaC01g33900D	BnaC06g40610D	BnaC09g40360D	BnaC09g08630D	BnaC03g13930D	BnaC07g35520D
		BnaA09g56570D	BnaA09g13280D	BnaC04g08610D	BnaA07g32320D	BnaC06g15470D	BnaA01g34100D	BnaA01g03830D	BnaA01g29880D	BnaC03g42050D	BnaA07g25750D
		BnaC03g70700D	BnaA06g09790D	BnaA06g12100D	BnaC09g48120D	BnaA07g06900D	BnaA02g00370D	BnaC03g21220D	BnaA02g07730D	BnaA10g09260D	BnaC06g16860D
		BnaA01g04740D	BnaC05g39430D	BnaC05g40200D	BnaA09g45380D	BnaA09g09460D	BnaC03g01490D	BnaC02g24140D	BnaA07g08680D	BnaAnng03490D	BnaA10g24090D
		BnaC07g24660D	BnaA10g24610D	BnaA04g15150D	BnaC03g54910D	BnaC05g43490D	BnaAnng21640D	BnaA07g25310D	BnaC01g40000D	BnaC04g08440D	BnaCnng34620D
		BnaA06g07790D	BnaA01g34610D	BnaC04g31650D	BnaC08g46780D	BnaC02g25950D	BnaC01g13740D	BnaC06g00750D	CUFF.29124.5	BnaA01g34880D	BnaC02g37660D
		BnaCnng21010D	BnaA03g45080D	BnaA01g12190D	BnaA05g10490D	BnaCnng27240D	BnaC02g28200D	BnaA02g02840D	BnaA09g56670D	BnaA01g32320D	BnaC03g25710D
		BnaC06g19600D	BnaAnng41200D	BnaA09g09660D	BnaCnng08300D	BnaA01g01550D	BnaA01g24730D	BnaC04g37460D	BnaC06g34290D	BnaA05g03210D	BnaA03g32020D
		BnaA05g13640D	BnaA09g42050D	BnaA04g14890D	BnaC01g26290D	BnaA02g10050D	BnaA06g19450D	BnaA09g31450D	BnaCnng25140D	BnaC02g16810D	BnaC05g46590D
		BnaAnng27610D	BnaC01g05180D	BnaA02g02990D	CUFF.16644.1	BnaA08g14100D	BnaC01g39560D	BnaC06g39080D	BnaC03g72720D	BnaA05g28390D	BnaAnng08830D
		BnaC04g13890D	BnaA03g26530D	BnaA09g52280D	BnaC08g28170D	BnaA05g24100D	BnaA04g17710D	BnaA04g00240D	BnaA03g50200D	BnaA06g00020D	BnaA03g24050D
		BnaC07g45360D	BnaC08g34480D	BnaA08g12190D	BnaA02g27830D	BnaC03g07800D	BnaC02g16490D	BnaA02g35040D	BnaAnng40090D	BnaA02g03980D	BnaCnng28430D
		BnaAnng27100D	BnaC03g77080D	BnaC07g42720D	BnaA03g03400D	BnaA05g09400D	BnaC07g49790D	BnaC03g74470D	BnaA09g01640D	BnaA09g33560D	BnaC07g17470D
		BnaC05g48870D	BnaC03g60820D	BnaA02g15680D	BnaC01g16050D	BnaA09g00150D	BnaA09g51550D	CUFF.20949.1	BnaC08g24170D	BnaA08g00390D	BnaA06g13050D
		BnaC09g00580D	BnaC03g47100D	BnaA02g27940D	BnaA06g38320D	BnaC03g31830D	BnaA09g07910D	BnaA09g03280D	BnaA03g01120D	BnaA09g07140D	BnaC07g33220D
		BnaC08g03340D	BnaC09g31260D	BnaA08g06170D	BnaA03g08070D	BnaC02g36240D	BnaCnng61470D	BnaCnng13310D	BnaC02g04760D	BnaC08g34740D	BnaA07g35740D
		BnaA06g36180D	BnaA03g36860D	BnaA03g17040D	BnaC06g15910D	BnaAnng34570D	BnaA01g05190D	BnaC06g12160D	BnaC02g16720D	BnaC01g02240D	BnaC06g23560D
		BnaC05g39220D	BnaA10g12490D	BnaA01g24190D	BnaA07g32190D	BnaA07g20150D	BnaA07g21610D	BnaC09g53670D	BnaA01g13080D	BnaA02g04630D	BnaA03g54130D
		BnaA07g12170D	BnaC03g55440D	BnaC02g45560D	BnaA01g02090D	BnaC02g25420D	BnaC03g02510D	BnaCnng36390D	BnaA01g31030D	BnaA10g14240D	BnaC07g11020D
		BnaA07g14420D	BnaC01g02250D	BnaA01g22690D	BnaC01g18020D	BnaA02g00540D	BnaCnng11980D	BnaC06g12940D	BnaA09g48360D	BnaC01g11370D	BnaA03g29670D
		BnaC07g18860D	BnaA06g04380D	BnaA03g06050D	BnaA09g19980D	BnaC06g04530D	BnaA01g04600D	BnaA01g20460D	BnaA05g31060D	BnaAnng06250D	BnaC07g43490D
		BnaC02g48890D	BnaC08g13910D	BnaC03g01280D	BnaA04g26920D	BnaAnng19090D	BnaC04g56020D	BnaA07g21710D	BnaA09g18000D	BnaA03g09180D	BnaA06g16250D
		BnaA09g01470D	BnaC03g21640D	BnaC09g01430D	BnaC02g04280D	BnaC05g23270D	BnaC04g39580D	BnaC01g03800D	BnaA05g23590D	BnaC01g17500D	BnaA03g58720D
		BnaC05g37250D	BnaCnng48130D	BnaC04g49790D	BnaA06g22550D	BnaC03g31730D	BnaC03g48970D	BnaC07g05570D	BnaA02g00250D	BnaA09g00550D	BnaA02g16120D
		BnaA03g39650D	BnaC02g34260D	BnaC04g03050D	BnaC02g17670D	BnaC08g46180D	BnaC01g02930D	BnaCnng63170D	BnaC02g06710D	BnaC04g28110D	BnaC07g25850D
		BnaA01g11800D	BnaA08g10990D	BnaA02g01910D	BnaC09g06200D	BnaA01g29410D	BnaA04g20260D	BnaC07g22750D	BnaC04g41230D	BnaC08g38490D	BnaA05g25360D
		BnaC07g42500D	BnaC05g05630D	BnaC03g07200D	BnaC01g39450D	BnaC05g01450D	BnaC03g24250D	BnaAnng29350D	BnaA05g03120D	BnaC08g04710D	BnaA09g01600D
		BnaCnng03760D	BnaA08g18550D	BnaA07g14310D	BnaA09g50580D	BnaC04g30020D	BnaC07g41730D	BnaC07g09600D	BnaA09g41570D	BnaA02g35760D	BnaCnng17310D
		BnaC04g04450D	BnaA07g33060D	BnaC08g41760D	BnaAnng38240D	BnaC05g06870D	BnaC02g30470D	BnaA08g20650D	BnaA09g13660D	BnaA10g12850D	BnaA03g34270D
		BnaC06g11040D	BnaA01g06540D	BnaA05g19390D	BnaA09g17520D	BnaA04g08950D	BnaA01g12060D	BnaC03g01250D	BnaC02g03230D	BnaUnng00020D	BnaC04g07900D
		BnaC03g30720D	CUFF.4914.2	BnaC09g19920D	CUFF.15867.1	BnaA09g38190D	BnaA05g11240D	BnaA04g19750D	BnaA04g09570D	BnaA05g07480D	BnaC05g42010D
		BnaC09g38450D	BnaC04g50950D	BnaC02g12780D	BnaC08g19950D	BnaA01g15640D	BnaA08g19670D	BnaAnng34660D	BnaC08g32580D	BnaCnng69860D	BnaA02g28770D
		BnaA05g23550D	BnaA03g11320D	BnaA08g16620D	BnaA03g23800D	BnaA02g28130D	BnaC03g02560D	BnaC09g46780D	BnaA03g03560D	BnaC03g76820D	BnaA07g22640D
		BnaAnng14750D	CUFF.26852.1	BnaC03g00530D	BnaA10g19970D	BnaC05g06070D	BnaA01g16530D	BnaCnng56240D	BnaA06g11360D	BnaA05g19210D	BnaA05g06920D
		BnaA01g22670D	BnaC07g05000D	BnaA01g33650D	BnaCnng28690D	BnaC05g37800D	BnaA04g20710D	BnaC09g40930D	BnaC09g51120D	BnaC09g36990D	BnaC08g29490D
		BnaA09g08290D	BnaA08g30590D	BnaA03g31600D	BnaC05g35690D	BnaA04g07760D	BnaC07g01460D	BnaC03g10240D	BnaA02g10740D	BnaC06g34910D	BnaC06g38800D
		BnaC03g59670D	BnaC08g27150D	BnaC03g72020D	BnaA09g36610D	BnaC04g41290D	BnaA09g30450D	BnaC01g37240D	BnaC03g07570D	BnaA07g16200D	BnaA06g10060D
		BnaA05g29010D	BnaC04g47680D	BnaA02g06350D	BnaC09g03320D	BnaA01g11190D	BnaA01g29520D	BnaCnng76160D	BnaC07g25140D	BnaC08g29930D	BnaA01g03150D
		CUFF.16712.3	BnaA07g37560D	BnaC04g36930D	BnaC03g74610D	BnaC03g14940D	BnaC03g53500D	BnaA09g32380D	BnaCnng54100D	BnaA04g28820D	BnaA10g17660D
		BnaCnng40790D	BnaC02g21440D	BnaC03g13910D	BnaC09g11570D	BnaC09g09610D	BnaC05g15960D	BnaA05g22440D	BnaCnng03620D	BnaA05g10580D	BnaA06g09070D
		BnaC03g18390D	BnaC07g27830D	BnaA09g35560D	BnaA04g17120D	BnaA03g21100D	CUFF.12344.1	BnaC06g22430D	BnaCnng03720D	BnaC06g22120D	BnaC05g23650D
		BnaA03g53180D	BnaA07g03510D	BnaA09g05840D	BnaA03g30850D	BnaCnng01930D	BnaC07g21340D	BnaA03g39520D	BnaA01g27090D	BnaCnng77080D	BnaA09g28350D
		BnaC06g39450D	BnaA09g11210D	BnaC04g37750D	BnaC02g08080D	BnaC08g17080D	BnaA07g19360D	BnaC05g18220D	BnaA01g01700D	BnaA10g15110D	BnaC07g21430D
		BnaC01g38270D	BnaC09g25420D	BnaAnng34540D	BnaC04g53170D	BnaA09g01610D	BnaC03g03770D	BnaA03g09270D	BnaA10g04530D	BnaA08g15590D	BnaA03g03380D
		BnaC04g50590D	BnaA04g07850D	BnaA05g03640D	BnaA02g07740D	BnaCnng04230D	BnaC03g23350D	BnaC02g32060D	BnaC02g04540D	BnaA09g03590D	BnaA02g29610D
		BnaA09g52250D	BnaA10g20060D	BnaA09g09960D	BnaC02g13050D	BnaA07g21520D	BnaA06g31080D	BnaC07g47590D	BnaCnng14850D	BnaC05g49760D	BnaC06g16700D
		BnaA03g13420D	BnaA07g31260D	BnaC05g12900D	BnaA02g13460D	BnaC01g04200D	BnaA07g09270D	BnaA05g24930D	BnaA06g34380D	BnaA04g02580D	BnaCnng60830D
		BnaA06g01680D	BnaC08g42900D	BnaC09g23240D	BnaA10g14510D	BnaC09g29230D	BnaC03g22360D	BnaA03g31940D	BnaC02g04000D	BnaA02g01980D	BnaC07g11890D
		BnaC04g19890D	BnaA03g48400D	BnaA06g40320D	BnaC09g07230D	BnaC03g09830D	BnaA04g17180D	BnaC02g44620D	BnaC08g12530D	BnaC01g25960D	BnaC03g74260D
		BnaA03g38940D	BnaA06g02990D	BnaA09g32990D	BnaA04g05050D	BnaC01g19630D	BnaC07g50840D	BnaC03g31090D	BnaCnng54090D	BnaA03g50450D	BnaA07g29560D
		BnaC07g16350D	BnaC03g11570D	BnaA09g05250D	BnaC09g47040D	BnaA03g24350D	BnaC03g05210D	BnaAnng00410D	BnaC04g07660D	BnaC06g15730D	BnaA09g38330D
		BnaC09g08190D	BnaC09g34800D	BnaA09g52780D	BnaA02g19730D	BnaC03g32520D	BnaC03g16330D	BnaA06g18100D	BnaC09g06980D	BnaA07g34180D	BnaC07g37400D
		BnaC08g41720D	BnaA01g11840D	BnaA05g33520D	BnaC06g23700D	BnaC08g07980D	BnaC03g21650D	BnaA06g24680D	BnaC09g11760D	BnaC09g22320D	BnaC07g21270D
		BnaA06g23190D	BnaAnng00120D	BnaC03g08930D	BnaA06g17140D	BnaAnng40850D	BnaC09g20430D	BnaA06g18620D	BnaA06g05850D	BnaA09g46280D	BnaC02g19750D
		BnaCnng74600D	BnaC09g47250D	BnaAnng32430D	BnaA06g13350D	BnaC08g46660D	BnaC02g13800D	BnaA09g52470D	BnaC02g03430D	BnaC04g44080D	BnaA10g25870D
		BnaCnng68980D	BnaA03g28770D	BnaC03g25850D	BnaC03g31050D	BnaAnng38970D	BnaA03g48680D	BnaA02g27490D	BnaA06g04890D	BnaC01g31210D	BnaA09g51790D
		BnaC03g60280D	BnaC09g52550D	BnaC06g43840D	BnaA07g16850D	BnaA01g19750D	BnaA10g24590D	BnaA03g42180D	BnaA06g34450D	BnaC04g08360D	BnaA03g01250D
		BnaA08g04610D	BnaC03g28160D	BnaA02g30880D	BnaA03g27950D	BnaC06g07480D	BnaA03g30070D	BnaA03g57390D	BnaC09g06920D	BnaC08g31240D	BnaA01g11880D
		BnaA10g13210D	BnaC01g00790D	BnaA09g04340D	BnaA05g10480D	BnaC03g77160D	BnaC03g03680D	BnaCnng46780D	BnaA03g10610D	BnaCnng44170D	BnaUnng02910D
		BnaC03g63410D	BnaA07g28450D	BnaC03g03750D	BnaC09g37590D	BnaC09g00190D	BnaC03g09740D	BnaA04g15380D	BnaA01g14940D	BnaA05g23530D	BnaCnng19730D
		BnaC04g55930D	BnaC04g45550D	BnaA03g06290D	BnaA04g09500D	BnaA10g08760D	BnaA10g27330D	BnaC04g51420D	BnaC02g09300D	BnaA09g06730D	BnaA09g55310D
		BnaC06g18520D	BnaA02g12540D	BnaC05g35480D	BnaA03g32020D	BnaA04g26990D	BnaC04g01130D	BnaCnng14630D	BnaA01g26470D	BnaA06g30570D	BnaC01g42370D
		BnaC08g12910D	BnaC04g28220D	BnaAnng06000D	BnaCnng33880D	BnaA01g26300D	BnaCnng21080D	BnaAnng30080D	BnaA07g29090D	BnaC05g38540D	BnaC09g35290D
		BnaC03g61150D	BnaC03g26850D	BnaA10g26240D	BnaC01g40190D	BnaC04g40040D	BnaAnng36470D	BnaA02g02160D	BnaA04g23020D	BnaC01g04530D	BnaA05g33220D
		BnaC09g35690D	BnaA10g20210D	BnaC07g43540D	BnaA03g17030D	BnaC05g04410D	BnaC07g31340D	BnaC09g28080D	BnaC04g55570D	BnaAnng35710D	BnaA03g34880D
		BnaCnng66800D	BnaC05g00530D	BnaCnng67990D	BnaA09g07410D	BnaA03g24090D	BnaCnng27540D	BnaA03g49440D	BnaA06g38700D	BnaA02g06680D	BnaA03g53020D
		BnaC01g35760D	BnaC05g51080D	BnaA08g29000D	BnaA08g04320D	BnaA10g14320D	BnaA02g14680D	BnaA09g05900D	BnaCnng13410D	BnaA02g23910D	BnaC09g33480D
		BnaA10g05390D	BnaC04g29740D	BnaC03g01020D	BnaC07g48970D	CUFF.28029.1	BnaA03g37860D	BnaC05g20910D	BnaC09g04790D	BnaC06g06220D	BnaC05g36720D
		BnaA04g17660D	BnaC08g28550D	BnaC03g01160D	BnaA06g23270D	BnaA06g31910D	BnaC03g12900D	BnaA02g02350D	BnaA09g51620D	BnaA05g03400D	BnaA07g02200D
		BnaC08g40850D	BnaA08g13710D	BnaC06g40650D	BnaA02g23870D	BnaA06g02370D	BnaA07g38790D	BnaC03g77720D	BnaA07g04340D	BnaC08g43940D	BnaA08g05310D
		BnaA05g09830D	BnaA02g15990D	BnaAnng27260D	BnaA06g13760D	BnaCnng03650D	BnaC09g27560D	BnaC08g12230D	BnaA01g02650D	BnaA01g23960D	BnaC09g51060D
		BnaC03g45960D	BnaA03g11590D	BnaC03g26700D	BnaAnng08830D	BnaC09g00770D	BnaC04g39420D	BnaC07g34860D	BnaC03g12460D	BnaA10g04960D	BnaC07g25260D
		BnaC03g38540D	BnaC05g05550D	BnaCnng30080D	BnaA05g07770D	BnaC06g26560D	BnaC03g10000D	BnaA03g47340D	BnaA09g48320D	BnaCnng71820D	BnaC02g42100D
		BnaA01g04000D	BnaA02g20640D	BnaC03g01760D	BnaCnng04150D	BnaA06g38550D	BnaA05g12950D	BnaCnng36920D	BnaC01g09710D	BnaC05g17130D	BnaC01g11160D
		BnaCnng20460D	BnaC04g21680D	BnaCnng56560D	BnaC07g17470D	BnaCnng45510D	BnaC04g28100D	BnaA10g17910D	BnaCnng18030D	BnaC08g26880D	BnaC07g42210D
		BnaC04g51600D	BnaAnng05950D	BnaA08g12030D	BnaCnng56320D	BnaC08g09180D	BnaC01g38480D	BnaA10g00780D	BnaC04g03230D	BnaA06g37040D	BnaCnng22600D
		BnaA05g05230D	BnaC06g17620D	BnaC07g33210D	BnaC03g29580D	BnaA01g02940D	BnaC03g59170D	BnaA06g40090D	BnaA05g25700D	BnaA10g21640D	BnaA09g35400D
		BnaAnng19110D	BnaA02g06370D	BnaA02g03490D	BnaC05g41870D	BnaA03g12310D	BnaC03g26640D	BnaCnng10370D	BnaA07g10890D	BnaC06g16140D	BnaC02g07470D
		BnaC09g37690D	BnaC09g23530D	BnaA10g30470D	BnaC02g40450D	BnaA06g27580D	BnaC07g07910D	BnaA10g20530D	BnaC02g10080D	BnaA09g42000D	BnaAnng02440D
		BnaCnng46650D	BnaC05g51340D	BnaA04g19150D	BnaAnng07030D	BnaC09g36670D	BnaC03g05350D	BnaC09g00090D	BnaA03g02560D	BnaA09g25400D	BnaA08g15810D
		BnaC06g15470D	BnaC02g22420D	BnaAnng08010D	BnaA07g35740D	BnaC08g05110D	BnaC03g59700D	BnaCnng23850D	BnaA07g27970D	BnaC03g77410D	BnaC03g39740D
		BnaA07g06900D	BnaA03g26130D	BnaA10g04680D	BnaA09g45890D	BnaC05g05850D	BnaA10g01780D	BnaC03g55150D	BnaAnng25640D	BnaA09g41770D	BnaC09g11030D
		BnaA04g26560D	BnaC06g37610D	BnaA10g27210D	BnaA03g23010D	BnaC04g19710D	BnaC08g46080D	BnaA09g27040D	BnaC06g20290D	BnaA02g13420D	BnaA03g00410D
		BnaA08g09350D	BnaA10g04640D	BnaA03g14580D	BnaA03g29670D	BnaA09g43540D	BnaA10g04580D	BnaA05g23290D	BnaA09g25760D	BnaA07g01550D	BnaA09g45360D
		BnaA09g54020D	BnaC04g41510D	BnaC03g51230D	BnaA03g02620D	BnaC08g36130D	BnaCnng72330D	BnaC07g40840D	BnaC09g47020D	BnaA08g23000D	BnaCnng60310D
		BnaC08g27800D	BnaC03g49380D	BnaC03g05050D	BnaC07g43490D	BnaA07g07570D	CUFF.5647.1	BnaA09g52510D	BnaA05g25150D	BnaA10g15220D	BnaC02g43390D
		BnaA02g02290D	BnaA03g11850D	BnaAnng26470D	BnaA06g16250D	BnaC08g49440D	BnaC07g31240D	BnaC04g13910D	BnaC07g39340D	BnaA01g24940D	BnaA03g34680D
		BnaA09g09460D	BnaCnng41920D	BnaC03g04600D	BnaA04g06890D	BnaCnng05940D	BnaC01g08730D	BnaA09g04440D	CUFF.7887.1	BnaCnng61640D	BnaC02g37420D
		BnaC05g43490D	BnaC04g09720D	BnaCnng51000D	BnaA07g34980D	BnaC03g21720D	BnaC07g04350D	BnaA08g08680D	BnaA04g24200D	BnaC03g78200D	BnaC01g40210D
		BnaC02g36290D	BnaA10g25620D	BnaC01g05460D	BnaA04g23900D	BnaCnng32150D	BnaC04g03070D	BnaC09g31750D	BnaA01g04790D	BnaC08g24060D	BnaC03g38610D
		BnaC06g36750D	BnaC06g30250D	BnaC08g15500D	BnaA01g13670D	BnaC04g05260D	BnaC03g71310D	BnaC09g25120D	BnaC09g02690D	BnaA10g04700D	BnaA03g53320D
		BnaA01g35060D	BnaC05g16350D	BnaC03g11240D	BnaC09g02710D	BnaC05g21780D	BnaCnng24720D	BnaC02g13860D	BnaC02g08300D	BnaC03g65220D	BnaC03g24210D
		BnaC05g47720D	BnaAnng10960D	BnaA01g23480D	BnaA03g11990D	BnaC09g38470D	BnaCnng53120D	BnaA06g40660D	BnaC02g43420D	BnaA03g18600D	BnaA07g24200D
		BnaCnng42990D	BnaA08g14220D	BnaC04g52150D	BnaC09g05410D	BnaA10g23990D	BnaA01g05110D	BnaC01g41580D	BnaCnng38940D	BnaC04g08450D	BnaC04g50700D
		BnaCnng27240D	BnaCnng20380D	BnaA05g16700D	BnaCnng52600D	BnaC07g21830D	BnaA02g11840D	BnaC01g22070D	BnaCnng39010D	CUFF.16361.1	BnaA01g19870D
		BnaC03g69350D	BnaA08g17540D	BnaC03g10040D	BnaC07g10840D	BnaA09g24310D	BnaA02g02020D	BnaC05g15970D	BnaC01g02760D	BnaA01g37180D	BnaCnng48270D
		BnaA02g10050D	BnaCnng64010D	BnaAnng01490D	BnaC01g09510D	BnaA09g43630D	BnaC01g35800D	BnaA03g21240D	BnaC02g05010D	BnaCnng19320D	BnaA09g51230D
		BnaC07g47630D	BnaA03g28400D	BnaA09g09830D	BnaC08g07320D	BnaA04g06090D	BnaA08g14780D	BnaA09g22010D	BnaCnng23290D	BnaA02g33200D	BnaC08g41390D
		BnaC02g48590D	BnaC04g06800D	BnaA08g04090D	BnaA05g31930D	BnaC07g14470D	BnaA09g38130D	BnaAnng21640D	BnaC09g08590D	CUFF.16011.1	BnaA06g12450D
		BnaC03g71780D	BnaC06g12270D	BnaA08g00990D	BnaC08g42450D	BnaC09g48610D	BnaC04g00940D	BnaC04g38330D	BnaA01g03050D	BnaC01g24000D	BnaA01g01040D
		BnaC06g05870D	BnaA08g08000D	BnaC03g00540D	BnaA03g00670D	BnaC08g48810D	BnaA09g46850D	BnaAnng32620D	BnaA05g05610D	BnaA08g18660D	BnaA05g34980D
		BnaA09g27350D	BnaCnng58150D	BnaCnng55540D	BnaC09g47340D	BnaA06g01340D	BnaA06g15510D	BnaC01g03200D	BnaC03g23330D	BnaC05g34370D	BnaC09g15760D
		BnaA08g14100D	BnaA09g28890D	BnaA09g52620D	BnaA03g55550D	BnaC04g41340D	BnaC02g19220D	BnaA05g05370D	BnaC06g42510D	BnaA01g15250D	BnaA04g06220D
		BnaA03g11710D	BnaA05g24540D	BnaA09g50670D	BnaAnng32770D	BnaA09g18770D	BnaC01g02320D	BnaCnng53170D	BnaC03g43110D	BnaC04g42060D	BnaA05g14600D
		BnaA06g26390D	BnaC03g33180D	BnaAnng00420D	BnaA10g23180D	BnaC04g51970D	BnaCnng08810D	BnaC07g37050D	BnaC04g24800D	BnaAnng20840D	BnaA02g31140D
		BnaA05g09400D	BnaC03g17110D	BnaA09g53130D	BnaA04g10530D	BnaA01g10000D	CUFF.613.1	BnaAnng16600D	BnaCnng41810D	BnaA01g30210D	BnaC07g00320D
		BnaA09g00150D	BnaA03g07490D	CUFF.8693.1	BnaC04g31250D	BnaA06g24150D	BnaA10g27260D	BnaA07g19350D	BnaA09g20080D	BnaA03g11780D	BnaC01g06900D
		BnaC03g31830D	BnaA07g18600D	BnaA09g05430D	BnaC04g01680D	BnaA04g01880D	BnaCnng00200D	BnaA06g25010D	BnaC02g04550D	BnaA03g37190D	BnaC03g44240D
		BnaC02g36240D	BnaC03g14380D	BnaA01g33230D	BnaA05g21110D	BnaA02g32880D	BnaC03g00940D	BnaA01g27470D	BnaC02g06010D	BnaA08g05160D	BnaA01g23550D
		BnaAnng34570D	BnaCnng03460D	BnaC09g24000D	BnaC03g26070D	BnaC09g04350D	BnaC01g35500D	BnaA02g04250D	BnaC09g39490D	BnaA01g37170D	BnaA08g18750D
		BnaA08g20540D	BnaC05g30210D	BnaC09g12350D	BnaC08g05940D	BnaA09g00050D	BnaC06g40240D	BnaAnng01730D	BnaA06g14330D	BnaC09g13960D	BnaCnng77750D
		BnaA01g30320D	BnaC07g46480D	BnaCnng10300D	BnaC07g21430D	BnaC02g41620D	BnaC03g76650D	BnaA04g16260D	BnaC09g08320D	BnaA10g17270D	BnaC03g35870D
		BnaA07g20150D	BnaA08g15660D	BnaC01g34430D	BnaA03g04250D	BnaA03g30440D	BnaA03g43290D	BnaA03g32180D	BnaC07g12340D	BnaA08g11380D	BnaCnng08080D
		BnaC01g40400D	BnaC06g20760D	BnaA09g17920D	BnaA08g17480D	BnaC05g39570D	BnaCnng33760D	BnaA01g33500D	BnaC02g08630D	BnaC07g08110D	BnaC04g33210D
		BnaC02g25420D	BnaC06g10920D	BnaC05g49290D	BnaA03g00840D	BnaA06g32740D	BnaC04g07310D	BnaC09g23500D	BnaA07g15390D	BnaA06g17230D	BnaC07g13140D
		BnaA02g00540D	BnaC09g44830D	BnaA09g44720D	BnaA01g10420D	BnaC03g26120D	BnaC01g00990D	BnaAnng01610D	BnaC02g00430D	BnaC04g45160D	BnaA07g12410D
		BnaC01g14340D	BnaA09g30920D	CUFF.15169.1	BnaCnng02630D	BnaC05g37470D	BnaC03g23340D	BnaA04g14060D	BnaC04g17110D	BnaA05g11950D	BnaA08g27340D
		BnaC06g04530D	BnaA08g24230D	BnaC02g18650D	BnaA08g11930D	BnaA08g14640D	BnaC03g04530D	BnaC05g00840D	BnaC09g01130D	BnaA04g21240D	BnaC08g31130D
		BnaAnng19090D	BnaA09g04260D	BnaCnng25800D	BnaC03g74260D	BnaC02g36210D	BnaA03g32210D	BnaA05g15230D	BnaC02g46710D	BnaC04g23010D	BnaC03g08550D
		BnaC03g16230D	BnaC02g22590D	BnaC07g25530D	BnaA04g13920D	BnaA06g34070D	BnaC06g15940D	BnaC06g20920D	BnaA09g07280D	BnaA03g56530D	BnaC02g22630D
		BnaC05g23270D	BnaC08g37940D	BnaC06g28700D	BnaC09g07370D	BnaA09g26140D	BnaA04g01910D	BnaC01g19970D	BnaA07g35800D	BnaC08g17490D	BnaC03g37470D
		BnaC03g41850D	BnaC08g48340D	BnaC09g18690D	BnaA02g32460D	BnaA07g11880D	BnaC07g10680D	BnaC08g15350D	BnaCnng38120D	BnaA09g22830D	BnaC08g38600D
		BnaC08g33590D	BnaC04g42770D	BnaC09g49000D	BnaC03g41930D	BnaC01g18640D	BnaC06g15850D	BnaA01g04600D	BnaA01g22830D	BnaC05g08810D	BnaA04g00600D
		BnaC02g47130D	BnaA03g53940D	BnaAnng23750D	BnaCnng77280D	BnaC07g50660D	BnaCnng43280D	BnaC09g32850D	BnaC09g07160D	BnaA06g36050D	BnaA03g10920D
		BnaC08g46180D	BnaA08g18790D	BnaC03g03400D	BnaC07g37400D	BnaA05g25660D	BnaA04g01660D	BnaA10g21530D	BnaA06g16460D	BnaA01g20710D	BnaA03g31990D
		BnaA01g29410D	BnaC05g03040D	BnaC01g34220D	BnaA05g03610D	BnaA05g13750D	BnaA09g03060D	BnaA10g25180D	BnaA02g27850D	BnaC07g17300D	BnaC02g16640D
		BnaC05g01450D	BnaCnng07930D	BnaC03g33000D	BnaC02g45000D	BnaA02g15820D	BnaC03g33810D	BnaCnng55990D	BnaC09g05330D	CUFF.5136.1	BnaA01g13440D
		BnaC04g30020D	BnaA05g01210D	BnaC03g01720D	BnaA05g01380D	BnaA01g28900D	BnaC09g26890D	BnaC04g36470D	CUFF.2726.2	BnaA09g15810D	BnaA03g45460D
		BnaC05g06870D	BnaA03g00990D	BnaA01g12080D	BnaA03g01250D	BnaA03g42870D	BnaC04g54820D	BnaA07g39140D	BnaA01g23390D	BnaC07g34900D	BnaC07g13240D
		BnaA04g08950D	BnaA07g34420D	BnaC09g23130D	BnaC06g39910D	BnaA05g31210D	BnaC07g33020D	BnaC08g17230D	BnaC06g08000D	BnaC08g32310D	BnaA05g21830D
		BnaA09g38190D	BnaCnng38780D	BnaC07g21160D	BnaUnng02910D	BnaA05g01060D	BnaC07g37710D	BnaA02g00810D	BnaCnng78130D	BnaA07g31880D	BnaC09g49640D
		BnaA01g15640D	BnaC05g14270D	BnaA02g01470D	BnaA08g21180D	BnaA03g26790D	BnaC04g49280D	BnaC03g70820D	BnaC05g39340D	BnaA01g07860D	BnaC07g46630D
		BnaA09g52180D	BnaC06g39250D	BnaA02g06690D	BnaA08g02930D	BnaA04g24360D	BnaC03g77420D	BnaCnng05660D	BnaCnng28710D	BnaC02g30500D	BnaC02g10800D
		BnaA02g28130D	BnaA07g24130D	BnaA08g03160D	BnaA06g21330D	BnaAnng37730D	BnaA09g51430D	BnaA08g23300D	BnaC02g09090D	BnaC08g14810D	BnaC02g38230D
		BnaC01g06270D	BnaC08g43440D	BnaA01g19110D	BnaC09g41680D	BnaA04g26780D	BnaCnng54970D	BnaC08g32280D	BnaA05g16500D	BnaA09g20820D	BnaC03g42740D
		BnaA06g05390D	BnaC03g30870D	BnaA05g05350D	BnaC06g35200D	BnaC07g45330D	BnaC06g15320D	BnaCnng30730D	BnaA09g46660D	CUFF.5167.1	BnaA07g01570D
		BnaC05g06070D	BnaC07g26270D	BnaA01g35400D	BnaA01g12930D	BnaA09g39740D	BnaCnng42140D	BnaA02g12820D	BnaC02g03140D	BnaA01g32030D	BnaC09g34770D
		BnaA09g13970D	BnaC03g33890D	BnaC04g22040D	BnaA02g12050D	BnaA03g19470D	BnaC07g37940D	BnaC07g47260D	BnaC04g55510D	BnaC09g54760D	BnaC07g00560D
		BnaC08g07850D	BnaA09g11180D	BnaA06g40260D	BnaC09g51060D	BnaA09g01040D	BnaA09g00070D	BnaA10g08880D	BnaC06g35180D	BnaA07g30710D	BnaC07g46740D
		BnaC02g05730D	BnaC09g24050D	BnaA05g29640D	BnaC09g48850D	BnaA06g15210D	BnaC03g01830D	BnaC02g11200D	BnaA03g45280D	BnaC06g40890D	BnaC03g77680D
		BnaC05g37800D	BnaC04g09300D	BnaC05g25930D	BnaA07g32250D	BnaC09g13110D	BnaC01g05360D	BnaC03g00220D	BnaUnng04050D	BnaA03g23090D	BnaA05g02370D
		BnaC09g22960D	BnaA10g00410D	BnaA06g00560D	BnaA05g35560D	BnaA03g21770D	BnaC03g05630D	BnaC02g05070D	BnaA06g12420D	BnaA02g03990D	BnaA04g08670D
		BnaA04g07760D	BnaCnng57400D	BnaC05g16300D	BnaA03g12250D	BnaC03g74330D	BnaC08g41980D	BnaA01g32050D	BnaA02g16930D	BnaA05g07590D	BnaA03g41740D
		BnaC04g41290D	BnaC04g45010D	BnaA02g00230D	BnaCnng22600D	BnaC03g16100D	BnaA08g11470D	BnaA01g16530D	BnaA01g02780D	BnaC06g35750D	BnaC07g37570D
		BnaA08g29910D	BnaC08g20570D	BnaA10g10580D	BnaA03g18820D	BnaAnng12530D	CUFF.1630.1	BnaA06g10110D	BnaC06g29290D	BnaC09g43140D	BnaC03g12060D
		BnaA01g11190D	BnaA07g38570D	BnaA10g19150D	BnaA07g00540D	BnaA09g19970D	CUFF.22941.1	BnaA07g14980D	BnaA08g25110D	BnaCnng74350D	BnaA05g21090D
		BnaC04g00600D	BnaCnng66020D	BnaCnng24920D	BnaC03g72710D	BnaA01g37210D	BnaA06g23700D	BnaC08g40330D	BnaA07g22090D	BnaA06g02010D	BnaC02g18390D
		BnaC09g08540D	BnaA09g53430D	BnaC04g50100D	BnaA08g15810D	BnaC06g06210D	BnaC03g44900D	BnaAnng19620D	BnaC02g36780D	BnaAnng05540D	BnaA05g02820D
		BnaA05g37180D	BnaA04g21700D	BnaC07g11970D	BnaC09g11030D	BnaA02g02940D	BnaC04g00590D	BnaA07g22620D	BnaC02g41200D	BnaA04g14130D	BnaA03g31400D
		BnaC08g29580D	BnaC07g35420D	BnaCnng10480D	BnaC06g11810D	BnaC07g29680D	BnaC07g26990D	BnaA07g24600D	BnaA01g24620D	BnaC08g15920D	BnaAnng13630D
		BnaCnng11890D	BnaC01g06430D	BnaA03g55870D	BnaC03g25600D	BnaA06g23720D	BnaAnng03150D	BnaA05g05670D	BnaC02g02570D	BnaC02g47820D	BnaC02g20690D
		BnaA06g08510D	BnaCnng60140D	BnaCnng30090D	BnaA03g21800D	BnaC01g03120D	BnaC03g01890D	CUFF.29379.1	BnaC09g09180D	BnaA05g34620D	BnaC06g07150D
		BnaCnng49000D	BnaC05g40450D	BnaA01g20970D	BnaA09g45360D	BnaAnng35510D	BnaA02g01780D	BnaC04g15780D	BnaA09g01560D	BnaA09g39260D	BnaAnng07060D
		BnaCnng01930D	BnaAnng22230D	BnaC03g62180D	BnaA03g34680D	BnaC06g33770D	BnaCnng31800D	BnaCnng05580D	BnaC07g05450D	BnaC05g07930D	BnaC08g49480D
		BnaA01g03860D	BnaC04g03310D	BnaA07g20860D	BnaA10g25550D	BnaA05g32390D	BnaC07g50790D	BnaA06g25390D	BnaC08g14590D	BnaC02g27420D	BnaCnng05400D
		BnaC03g29960D	BnaAnng35400D	BnaAnng13030D	BnaA02g34120D	BnaA05g18150D	BnaC01g17610D	BnaA06g24520D	BnaC01g21830D	BnaA07g04550D	BnaC04g41760D
		BnaC06g00260D	BnaCnng47130D	BnaA01g06780D	BnaC01g40210D	BnaA01g05410D	BnaA09g12110D	BnaA02g31940D	BnaC02g36840D	BnaA05g11320D	BnaA05g27530D
		BnaA05g25050D	BnaC03g01350D	BnaC02g24890D	BnaA10g24230D	BnaC09g22080D	BnaCnng06440D	BnaA09g05230D	BnaC09g16390D	BnaC04g51450D	BnaC03g05850D
		BnaA02g05040D	BnaA10g27060D	BnaA09g55080D	BnaC07g16030D	BnaCnng66500D	BnaA07g01010D	BnaAnng14200D	BnaC02g08860D	BnaC05g34770D	BnaC09g43160D
		BnaC03g65520D	BnaC08g43490D	BnaA03g41150D	BnaC09g09270D	BnaA08g09140D	BnaA07g19550D	BnaA02g01880D	BnaC09g13630D	BnaA08g26630D	BnaC06g16070D
		BnaCnng34030D	BnaC09g43860D	BnaC08g02280D	BnaA09g00420D	BnaC05g28570D	BnaC04g56050D	BnaA04g17180D	BnaC01g40540D	CUFF.18036.1	BnaC07g38250D
		BnaA09g26860D	BnaC05g21480D	BnaC04g15140D	BnaC02g38740D	BnaAnng40570D	BnaA07g10100D	BnaC06g33860D	BnaA03g07990D	BnaA09g11380D	BnaA07g18810D
		BnaC08g17080D	BnaA03g32640D	BnaA03g44620D	BnaA10g26650D	BnaC08g25680D	BnaAnng07430D	BnaA10g27170D	BnaC02g04960D	BnaA07g10320D	BnaA06g15170D
		BnaA09g01610D	BnaA06g04110D	BnaAnng30990D	BnaA03g39290D	BnaA09g00200D	BnaA03g48080D	BnaA03g37120D	BnaC05g05890D	BnaCnng26470D	BnaC05g28310D
		BnaA07g19320D	BnaC07g28040D	BnaA08g00930D	BnaC05g27560D	BnaC03g49500D	BnaA05g06000D	BnaA01g02530D	BnaC02g03360D	BnaAnng13100D	BnaC03g32840D
		BnaCnng04230D	BnaAnng05060D	BnaC08g12660D	BnaC02g00410D	BnaA03g48450D	BnaA01g13000D	BnaA02g11080D	BnaC09g14160D	BnaC01g13500D	BnaC03g05860D
		BnaA07g21520D	BnaA03g58610D	BnaC04g00040D	BnaA01g11400D	BnaA03g54590D	BnaA04g26330D	BnaA09g35750D	BnaCnng29300D	BnaA02g35980D	BnaA01g05090D
		BnaCnng32750D	BnaA03g21640D	BnaA02g00370D	BnaA02g15720D	BnaA07g35200D	BnaA03g44350D	BnaAnng01590D	BnaCnng44750D	BnaA07g28900D	BnaC09g02550D
		BnaC05g12890D	BnaC07g37780D	BnaC03g23420D	BnaC09g50820D	BnaC09g43450D	BnaA01g27900D	BnaCnng34000D	BnaA03g17760D	BnaC03g18470D	CUFF.30654.2
		BnaC06g36880D	BnaC04g34510D	BnaC03g29200D	BnaC06g34580D	BnaC09g11100D	BnaC03g00110D	BnaC04g09830D	BnaA02g22580D	BnaA04g09150D	CUFF.30650.1
		BnaC01g04200D	BnaC08g46320D	BnaA01g31990D	BnaC07g12330D	BnaC05g24600D	BnaC02g23430D	BnaA07g33040D	BnaC03g20200D	BnaA01g11760D	BnaA03g13680D
		BnaA02g30900D	BnaA05g12670D	BnaA09g21780D	BnaC04g38300D	BnaA01g08150D	BnaC03g05250D	BnaA09g05140D	BnaA03g32960D	BnaC09g32990D	CUFF.15864.1
		BnaA08g07000D	BnaA08g28350D	BnaA10g12790D	BnaC07g44890D	BnaC07g41630D	BnaCnng14320D	BnaA10g13840D	BnaC09g41660D	BnaAnng15280D	BnaC03g72590D
		BnaA09g31220D	BnaC01g16250D	BnaC04g39020D	BnaC02g08130D	BnaC03g37820D	BnaAnng07340D	BnaA09g08320D	BnaC01g21370D	BnaA09g04210D	BnaC06g38810D
		BnaC03g44340D	BnaA09g09160D	BnaA06g03200D	BnaC03g77170D	BnaA03g42540D	BnaC07g40750D	BnaC06g22180D	BnaC09g05450D	BnaC03g41920D	BnaC05g08430D
		BnaC09g29230D	BnaA09g27900D	BnaA03g31820D	BnaA02g12360D	BnaC06g06870D	BnaA07g18630D	BnaA07g11170D	BnaCnng12090D	BnaC09g49710D	BnaC03g34340D
		BnaAnng31150D	BnaA06g30520D	BnaA03g52970D	BnaC03g44240D	BnaC08g05120D	CUFF.24357.1	BnaC09g22810D	BnaA06g23330D	BnaA06g15780D	BnaC03g60460D
		BnaA08g01590D	BnaA06g28700D	BnaA03g48980D	BnaC03g78280D	BnaA06g00210D	BnaA09g08120D	BnaC05g06160D	BnaA03g02580D	BnaC02g17130D	BnaC09g34760D
		BnaC03g09830D	BnaC01g00800D	BnaC03g52090D	BnaA02g29770D	BnaC08g32700D	BnaAnng07770D	BnaA07g35330D	BnaC09g04820D	BnaC09g11020D	BnaC07g41570D
		BnaC01g19630D	BnaA03g16860D	BnaC08g34150D	BnaA09g44230D	BnaA04g00110D	BnaC06g11000D	BnaC03g70990D	BnaA04g25530D	BnaCnng40020D	BnaAnng05320D
		BnaC09g06210D	BnaC09g17310D	BnaA02g06670D	BnaC02g09390D	BnaA04g00910D	BnaAnng30020D	BnaA07g24630D	BnaC02g07050D	BnaC02g19650D	BnaA07g37100D
		BnaC09g24800D	BnaC08g17310D	BnaA01g25900D	BnaA06g17150D	BnaAnng39860D	BnaC08g40270D	BnaA03g59170D	BnaA08g08670D	BnaC06g33050D	BnaC07g33400D
		BnaA03g24350D	BnaC07g11700D	BnaC01g03880D	BnaC03g34490D	BnaA06g16580D	BnaC03g05740D	BnaA10g12120D	BnaA08g18520D	BnaA07g31800D	BnaC07g04100D
		BnaC03g32520D	BnaA01g06820D	BnaA03g03180D	BnaC02g42660D	BnaCnng06270D	BnaA02g23820D	BnaA01g06040D	BnaA05g23870D	BnaC01g39690D	BnaC02g12410D
		BnaA07g31590D	BnaA10g24820D	BnaCnng05760D	BnaAnng06130D	BnaA08g18170D	CUFF.24356.2	BnaA09g16590D	BnaA09g22470D	BnaC03g13840D	BnaAnng26330D
		BnaC04g47470D	BnaC03g49860D	BnaC01g39560D	BnaA07g18920D	BnaC08g01810D	BnaA05g21470D	BnaC04g51700D	BnaA01g16080D	BnaA01g19100D	BnaA09g41970D
		BnaC08g07980D	BnaA02g33270D	BnaC04g29030D	BnaCnng49830D	BnaC09g20020D	BnaC01g02920D	BnaC03g26640D	BnaA09g15440D	BnaC05g35700D	BnaA02g19070D
		BnaA09g35380D	BnaA03g57920D	BnaA02g09210D	BnaC03g37470D	BnaA05g33350D	BnaC02g13880D	BnaC06g15130D	BnaA03g03750D	BnaC03g22090D	BnaA06g38310D
		BnaAnng40850D	BnaA03g34510D	BnaA10g08510D	BnaC08g38600D	BnaA02g21070D	BnaC07g28990D	BnaA10g24340D	BnaA10g18150D	BnaA10g29670D	BnaC04g23100D
		BnaC08g46660D	BnaC04g34970D	BnaC03g05380D	BnaA04g00600D	BnaC03g63110D	BnaA06g39780D	BnaC08g31150D	BnaC02g03080D	BnaA03g29370D	BnaA05g30160D
		BnaC05g15250D	BnaA08g21940D	BnaA01g09940D	BnaA02g09840D	BnaA10g27910D	BnaA03g56210D	BnaC01g03300D	BnaA03g00190D	BnaA03g14150D	BnaA01g00060D
		BnaC02g24980D	BnaC07g28900D	BnaC04g43380D	BnaC01g41140D	BnaA09g05580D	BnaC02g43410D	BnaC09g01310D	BnaC09g09170D	BnaAnng33650D	BnaA03g51320D
		BnaA09g42630D	BnaC09g50320D	BnaC09g49020D	BnaA03g03170D	BnaA05g01790D	BnaC09g48390D	BnaC07g05840D	BnaCnng14870D	BnaC03g72450D	BnaA10g21910D
		BnaA08g16820D	BnaC03g44420D	BnaC08g15480D	BnaA09g54940D	BnaA03g32440D	BnaA09g07880D	BnaA03g52000D	BnaC08g43170D	BnaC01g31050D	BnaA08g13950D
		BnaC08g30890D	BnaA06g12720D	BnaCnng73880D	BnaA01g13440D	BnaAnng10080D	BnaA03g15950D	BnaC09g29650D	BnaC02g08150D	BnaA07g23350D	BnaCnng08920D
		BnaA05g05060D	BnaA01g19120D	BnaA10g24400D	BnaA03g45460D	BnaA09g39610D	BnaC03g65920D	BnaC05g46980D	BnaC01g38670D	BnaC04g49990D	BnaC05g28640D
		BnaA08g04420D	BnaC03g20520D	BnaC05g08160D	BnaA05g21830D	BnaC04g26530D	BnaA01g33420D	BnaCnng02670D	BnaC09g04730D	BnaA09g18080D	BnaA03g31290D
		BnaAnng38970D	BnaC07g42440D	BnaC03g00020D	BnaC01g12560D	BnaA04g17700D	BnaC07g36170D	BnaA02g34430D	BnaC09g08970D	CUFF.33878.1	BnaA02g19410D
		BnaA01g19750D	BnaC06g21620D	BnaA07g21610D	BnaC02g10800D	BnaA06g19490D	BnaA01g11110D	BnaA08g30000D	BnaA10g25990D	BnaAnng36820D	BnaA10g00020D
		BnaA08g10860D	BnaC06g43320D	BnaC09g19270D	BnaC03g57210D	BnaA10g00670D	BnaA06g00950D	BnaA04g28120D	BnaCnng15810D	BnaC04g26290D	BnaA10g11290D
		BnaCnng43240D	BnaA03g34950D	BnaC09g39130D	BnaA07g01570D	BnaC09g20830D	BnaA08g15370D	BnaA08g08740D	BnaA09g23290D	BnaA08g27220D	BnaA03g09210D
		BnaA05g03090D	BnaC03g59110D	BnaA09g07470D	BnaC04g14330D	BnaC01g24850D	BnaC08g29110D	BnaA04g26960D	BnaC02g04490D	BnaA03g03620D	BnaA06g30810D
		BnaC02g43350D	BnaA03g09250D	BnaC04g27940D	BnaC07g25430D	BnaA09g55760D	BnaA03g24380D	BnaC04g00940D	BnaA03g03610D	BnaA10g23070D	BnaC04g21380D
		BnaAnng12670D	BnaC07g44840D	BnaA10g14640D	BnaA01g00900D	BnaA08g24920D	BnaAnng24450D	BnaCnng03380D	CUFF.38820.1	BnaA02g01220D	BnaC03g73530D
		BnaC05g18600D	BnaC02g39850D	BnaA02g34470D	BnaC09g36400D	BnaA06g14170D	BnaA09g51510D	BnaAnng29550D	BnaCnng20770D	BnaA09g39950D	BnaC09g49290D
		BnaA02g34030D	BnaA03g44600D	BnaC03g02510D	BnaA05g21410D	BnaC08g19150D	CUFF.15669.1	BnaA05g26200D	BnaC01g43710D	BnaA03g51240D	BnaC05g13850D
		BnaC06g07480D	BnaC03g65100D	BnaC04g23500D	BnaA01g35910D	BnaA04g25390D	BnaA06g29480D	BnaA03g54320D	BnaA08g20100D	BnaA09g34670D	BnaC03g23960D
		BnaC09g26410D	BnaC08g35060D	BnaA03g20460D	BnaA09g02250D	BnaC03g49060D	BnaAnng03050D	BnaC09g37470D	BnaA02g34510D	BnaC04g08610D	BnaA06g00960D
		BnaA03g00800D	BnaA09g07490D	BnaC02g23320D	BnaA03g41740D	BnaAnng13370D	BnaA03g10120D	BnaC03g13980D	BnaA07g01640D	BnaC01g29980D	BnaA02g26570D
		BnaCnng55860D	BnaA10g27780D	BnaC01g12490D	BnaA01g27460D	BnaC06g40110D	BnaC06g18510D	BnaA10g22800D	BnaC01g40250D	BnaC08g41500D	BnaC07g35530D
		BnaC03g77160D	BnaA08g22180D	CUFF.32763.2	BnaCnng14910D	BnaAnng13830D	BnaC03g17690D	BnaC05g40320D	BnaC05g45490D	BnaC04g38440D	BnaUnng00940D
		BnaA02g20750D	BnaA10g16690D	BnaA09g09870D	BnaA03g31400D	BnaC05g44250D	BnaA02g04100D	BnaA02g02460D	BnaC06g40020D	BnaC07g19420D	BnaA01g03600D
		BnaA09g04830D	BnaA03g04370D	BnaA01g31890D	BnaA10g24860D	BnaAnng07140D	BnaCnng78200D	BnaAnng00870D	BnaC04g20750D	BnaC09g41010D	BnaA08g17610D
		BnaC08g35820D	BnaC02g11750D	BnaA03g12290D	BnaAnng13630D	BnaA06g19860D	BnaC03g17510D	BnaC05g50760D	BnaC09g07820D	BnaC08g39740D	BnaCnng78440D
		BnaC09g00190D	BnaA09g47670D	BnaA09g07480D	BnaA07g38670D	BnaC08g11770D	BnaA01g09550D	BnaA05g01250D	BnaCnng18330D	BnaA09g19990D	BnaA02g37030D
		BnaA10g08760D	BnaA09g20440D	BnaA03g46250D	BnaC03g36650D	BnaC07g32720D	BnaA03g23250D	BnaC01g35500D	BnaCnng36880D	BnaC09g12430D	BnaA04g18190D
		BnaA06g11350D	BnaA09g46240D	BnaA07g02530D	BnaC09g09950D	BnaCnng01840D	BnaC09g33940D	BnaA09g30400D	CUFF.36464.1	BnaA07g32230D	BnaC02g44640D
		BnaA03g19460D	BnaA08g13020D	BnaA09g04620D	BnaA07g19330D	BnaA03g21090D	BnaA08g18700D	BnaC02g44520D	BnaA03g05930D	BnaC07g12740D	BnaA05g26550D
		BnaA08g25040D	BnaA03g07240D	BnaA07g38220D	BnaAnng07060D	BnaA01g16440D	BnaC04g30950D	CUFF.13952.2	BnaC09g13550D	BnaA01g12190D	BnaC01g24660D
		BnaA10g08750D	BnaC05g20360D	BnaC03g01790D	BnaA06g37960D	BnaA07g30320D	BnaC06g00500D	BnaA10g30570D	BnaA06g07270D	BnaA01g23510D	BnaA06g13810D
		BnaA04g26990D	BnaC05g14950D	BnaA08g16340D	BnaC06g31860D	BnaA10g08360D	BnaC05g47430D	BnaA10g08590D	BnaA07g16690D	BnaA09g09660D	BnaC03g67820D
		BnaA01g26300D	BnaC08g33910D	BnaC01g39780D	BnaC05g46540D	BnaA06g04650D	BnaA03g18750D	BnaC07g03580D	BnaC08g38150D	BnaA02g30400D	BnaA08g21130D
		BnaC04g40040D	BnaC08g06360D	BnaAnng37660D	BnaA10g10590D	BnaA08g23760D	BnaA03g30740D	BnaA08g06760D	BnaA03g23760D	BnaAnng14710D	BnaC08g41650D
		BnaC05g04410D	BnaA03g28120D	BnaA09g07510D	BnaA03g11080D	BnaA01g00210D	BnaC09g30950D	BnaA02g02200D	BnaA03g09780D	BnaC07g42560D	BnaC09g46790D
		BnaA03g24090D	BnaC06g30610D	BnaA10g00050D	BnaA05g25520D	BnaA04g12350D	BnaA01g06190D	BnaCnng64100D	BnaC09g10150D	BnaC08g24360D	BnaA10g11760D
		BnaA06g01690D	BnaCnng41750D	BnaA08g02800D	BnaC03g05850D	BnaC03g25150D	BnaC08g27970D	BnaA02g02620D	BnaA04g06850D	BnaA07g20400D	BnaC03g52390D
		BnaA10g14320D	BnaA05g33290D	BnaA06g35990D	BnaC06g16070D	BnaA06g33160D	BnaA05g36800D	BnaA04g19070D	BnaC09g06780D	BnaA05g23730D	BnaA04g17200D
		CUFF.28029.1	BnaC07g14640D	BnaA02g18340D	BnaA04g08090D	BnaC09g22280D	BnaA08g16310D	BnaA03g32210D	BnaC01g30550D	BnaA09g48650D	BnaA06g01090D
		BnaA08g21860D	BnaA03g42010D	BnaA09g02840D	BnaA07g13180D	BnaA02g09700D	BnaC05g34420D	BnaC05g00620D	BnaA03g09330D	BnaAnng18720D	BnaA09g20350D
		BnaCnng75260D	BnaC09g00310D	BnaA03g17280D	BnaAnng25500D	BnaA03g33270D	BnaC03g04940D	BnaC03g08640D	BnaC09g02280D	BnaC03g71470D	BnaC08g21640D
		BnaC04g52570D	BnaA04g05470D	BnaCnng45420D	BnaCnng18240D	BnaA10g25140D	BnaC04g41410D	BnaA08g00130D	BnaA06g11220D	BnaA05g24860D	BnaA03g56760D
		BnaA06g31910D	BnaA07g38360D	BnaA03g53860D	BnaC03g17800D	BnaA07g38250D	BnaC07g08180D	BnaA03g43010D	BnaC09g33950D	BnaA03g50030D	BnaA02g24900D
		BnaA06g02370D	BnaC04g13930D	BnaA01g29730D	BnaA09g18680D	BnaA01g13510D	BnaA09g40610D	BnaC07g31110D	BnaA06g22040D	BnaA06g32140D	BnaC04g47350D
		BnaA03g53980D	BnaA06g28850D	BnaC06g40760D	BnaC01g11690D	BnaA06g29280D	BnaC07g20990D	BnaA09g06500D	BnaC03g63730D	BnaA02g31820D	BnaC06g04600D
		BnaC04g45800D	BnaC04g32420D	BnaC01g03040D	BnaA08g22690D	BnaC08g46760D	BnaAnng15930D	BnaC03g11590D	BnaC09g08060D	BnaA08g24320D	BnaC08g24950D
		BnaC09g39910D	BnaC02g35960D	BnaC04g14830D	BnaA03g00820D	BnaC03g44790D	BnaC07g16840D	BnaC03g65930D	BnaC09g06850D	BnaA03g14300D	BnaC02g33580D
		BnaCnng03650D	BnaA02g04190D	BnaC03g02560D	BnaA03g27710D	BnaA03g38050D	BnaC07g32860D	BnaCnng62910D	BnaC09g07890D	BnaAnng03140D	BnaA03g36450D
		BnaC05g24200D	BnaAnng00730D	BnaA03g42140D	BnaA07g28180D	BnaAnng26280D	BnaC01g39530D	BnaC07g15930D	BnaC01g40530D	BnaC04g48240D	BnaA03g55130D
		BnaA09g51670D	BnaA02g16020D	BnaA03g42370D	BnaCnng39490D	BnaA07g19580D	BnaA01g09120D	BnaA02g01130D	BnaCnng75810D	BnaC06g23830D	BnaA02g05980D
		BnaC09g00770D	BnaA08g19240D	BnaA06g37340D	BnaC04g11280D	BnaA06g31830D	BnaCnng27970D	BnaA06g35980D	BnaUnng01750D	BnaC09g09840D	BnaC07g35130D
		BnaA03g25710D	BnaCnng03810D	BnaA07g34080D	BnaA03g25660D	BnaC06g36210D	BnaC04g08320D	BnaA01g29300D	BnaA09g42180D	BnaA06g01160D	BnaCnng62920D
		BnaA02g34420D	BnaA08g11370D	BnaA07g22310D	BnaC03g05860D	BnaC09g13470D	BnaA03g24940D	BnaA09g10940D	BnaA05g17000D	BnaA07g34190D	BnaA07g10500D
		BnaC06g26560D	BnaA02g05170D	BnaCnng48140D	BnaA04g03320D	BnaC01g15720D	BnaAnng06210D	BnaA03g42310D	BnaC04g49120D	BnaC05g05990D	BnaA10g02260D
		BnaC07g19450D	BnaC08g00210D	BnaC08g14950D	BnaC09g02550D	BnaC03g06390D	BnaC06g15670D	BnaAnng40710D	BnaC02g01720D	BnaA10g07720D	BnaC02g33360D
		BnaA06g38550D	BnaA02g04550D	BnaC03g64930D	BnaA04g15350D	BnaC08g46940D	BnaA03g31070D	BnaC04g52050D	BnaA09g01440D	BnaA10g20830D	BnaC09g34740D
		BnaCnng45510D	BnaAnng23670D	BnaA02g00220D	BnaA03g09440D	BnaC01g17000D	BnaA10g08850D	BnaC06g42190D	BnaC04g06470D	BnaC09g15510D	BnaA10g00720D
		BnaA09g37540D	BnaC07g47900D	BnaA03g12470D	BnaAnng13840D	BnaA09g24910D	BnaA05g18350D	BnaC06g38570D	BnaCnng52620D	BnaC03g03050D	BnaC09g23020D
		BnaC02g27240D	BnaC03g50570D	BnaCnng02040D	BnaC09g01880D	BnaA10g22140D	BnaA09g45050D	BnaC02g21570D	BnaC04g42330D	BnaC03g46180D	BnaA07g20300D
		BnaC08g09180D	BnaA02g12400D	BnaC09g37860D	BnaC08g39700D	BnaA01g09890D	BnaA09g01900D	BnaC01g37260D	BnaA05g06650D	BnaC03g29670D	BnaA06g40910D
		BnaA01g02940D	BnaA10g03740D	BnaA10g12010D	BnaC07g38370D	BnaC03g11050D	BnaA09g50130D	BnaA09g00070D	BnaC09g11300D	BnaC05g11740D	BnaC04g48210D
		BnaC05g38210D	BnaC05g00480D	BnaA09g02000D	BnaA09g41570D	BnaA04g06570D	BnaC03g02250D	BnaC01g01500D	BnaC02g04260D	BnaC02g07910D	BnaA06g27980D
		CUFF.23944.1	BnaA05g28580D	BnaA02g02270D	BnaC03g72040D	BnaC04g45760D	BnaA01g32740D	BnaA09g17280D	BnaA05g14370D	BnaC04g45900D	BnaC07g26380D
		BnaC01g11750D	BnaA08g21450D	BnaA05g16320D	BnaA08g22720D	BnaC06g38510D	BnaA03g02800D	BnaA02g31900D	BnaC09g08180D	BnaC07g05830D	BnaA04g01980D
		BnaA08g27170D	BnaA01g31880D	BnaA03g58940D	CUFF.15864.1	BnaC06g18830D	BnaA03g02820D	BnaCnng15340D	BnaA06g38130D	BnaC05g38120D	BnaC07g26420D
		BnaA06g13820D	BnaC03g05910D	BnaA02g00820D	BnaA05g22860D	BnaC05g03230D	BnaC03g00890D	BnaA02g08090D	BnaC09g48150D	BnaC07g19410D	BnaA09g17090D
		BnaA03g57160D	BnaC07g28600D	BnaC08g42880D	BnaC09g53690D	BnaC02g10190D	BnaA01g35710D	BnaC08g41980D	BnaA02g18010D	BnaA08g24260D	BnaC05g48700D
		BnaC09g36670D	BnaA06g23420D	BnaA05g03520D	BnaC03g17120D	BnaA03g06760D	BnaC02g23390D	BnaC05g12430D	BnaA03g00900D	BnaC07g24280D	BnaC04g08700D
		BnaC08g05110D	BnaC08g44670D	BnaA09g05510D	BnaC01g38700D	BnaC04g11760D	CUFF.27338.1	BnaA08g11470D	BnaA09g44370D	BnaC08g08130D	BnaC03g04230D
		BnaC01g20350D	BnaA03g26490D	BnaA01g11310D	BnaC03g60460D	BnaCnng58960D	BnaA09g51360D	BnaC02g41870D	BnaA03g21290D	CUFF.37960.1	BnaA04g24870D
		BnaA05g23700D	BnaA09g16230D	BnaC02g43430D	BnaCnng68490D	BnaC01g32320D	BnaA01g19410D	BnaA09g08530D	BnaA08g30980D	CUFF.38555.1	BnaCnng09170D
		BnaC01g41230D	BnaC06g36740D	BnaA07g02580D	BnaA06g38880D	BnaA01g20040D	BnaC03g08700D	BnaA06g32980D	BnaC02g05690D	BnaC04g03180D	BnaA06g16660D
		BnaC06g41070D	BnaA05g01480D	BnaA10g17990D	BnaA08g11590D	BnaC09g14490D	BnaC09g30020D	BnaC05g45920D	BnaC08g16480D	BnaC06g34930D	BnaA03g21660D
		BnaC05g05850D	BnaC04g39060D	BnaA03g22000D	BnaA04g07030D	BnaC09g07320D	BnaA03g34350D	BnaCnng18100D	BnaC02g01030D	BnaCnng00690D	BnaA01g27820D
		BnaA09g20620D	BnaA03g35310D	BnaA01g05530D	BnaC06g05100D	BnaC02g24430D	BnaC09g22970D	BnaC05g18010D	BnaC05g09300D	BnaA02g34090D	BnaC07g14590D
		BnaA05g27200D	BnaC05g04990D	BnaC03g03770D	BnaC08g37930D	BnaA07g24720D	BnaA03g27150D	BnaC08g38890D	BnaC09g05080D	BnaC04g13950D	BnaC02g03000D
		BnaC08g35470D	BnaA07g30760D	BnaA03g55250D	BnaC01g12320D	BnaA04g22950D	BnaC03g29000D	BnaC03g14420D	BnaC05g49170D	BnaCnng55080D	BnaCnng56990D
		BnaC04g51320D	BnaC01g01110D	BnaC03g23350D	BnaAnng22510D	BnaA08g31180D	BnaC07g01290D	BnaC01g41850D	BnaA05g00150D	BnaC03g47170D	BnaA03g22400D
		BnaC04g19710D	BnaA05g35970D	BnaC03g00660D	BnaAnng26330D	BnaA03g20190D	BnaCnng33220D	BnaCnng70650D	BnaCnng28160D	BnaC06g31960D	CUFF.1956.1
		BnaA09g43540D	BnaA03g13330D	BnaA06g31080D	BnaA05g15080D	BnaA08g25720D	BnaA09g28830D	BnaC07g34190D	BnaCnng64630D	BnaC09g29950D	BnaA07g39230D
		BnaC03g01590D	BnaC03g49620D	BnaA08g30400D	BnaC04g48490D	BnaA04g04350D	BnaA03g51190D	BnaA09g23050D	BnaCnng62290D	BnaCnng11970D	BnaC06g19170D
		BnaC08g36130D	BnaC03g49870D	BnaC03g08320D	BnaC07g25140D	BnaC09g51460D	BnaC04g02020D	BnaC07g42660D	BnaC03g08090D	BnaAnng07380D	BnaA01g35110D
		BnaA07g07570D	BnaA02g35770D	BnaCnng16590D	BnaA01g24530D	BnaC04g07190D	BnaA09g15680D	BnaAnng08260D	BnaC08g45410D	BnaC03g03460D	BnaA06g09540D
		BnaC06g28840D	BnaA06g13410D	BnaA10g20920D	BnaC03g59240D	BnaC07g40980D	BnaCnng27720D	BnaC06g11940D	BnaC02g02840D	CUFF.10082.2	BnaC09g22980D
		BnaC08g49440D	BnaC05g15170D	BnaC09g47720D	BnaC03g68550D	BnaA06g06340D	BnaA06g40360D	BnaA08g00310D	BnaA07g09250D	BnaA01g10110D	BnaA06g22680D
		BnaC03g47900D	BnaC04g14110D	BnaC07g50840D	BnaA05g30160D	CUFF.17150.1	BnaC08g41800D	BnaC01g22150D	BnaA01g30110D	BnaA05g08120D	BnaA06g31120D
		BnaCnng05940D	BnaA04g15790D	BnaA06g38200D	BnaA06g23960D	BnaCnng56620D	BnaC03g00040D	BnaA02g01720D	BnaA06g21120D	BnaA01g20660D	CUFF.12016.11
		BnaC03g21720D	BnaC06g25020D	BnaA05g00110D	BnaA06g15020D	BnaA08g13840D	BnaC01g17830D	BnaC09g41840D	BnaA07g16190D	BnaA06g18240D	BnaC03g25830D
		BnaC04g10590D	BnaCnng03600D	BnaA08g19760D	BnaA01g00060D	BnaA02g20950D	BnaC09g50470D	BnaC04g00710D	BnaA07g35920D	BnaC07g23920D	BnaA03g07160D
		BnaCnng32150D	BnaA06g38950D	BnaA09g34110D	BnaA03g01540D	BnaC04g22010D	BnaC04g33680D	BnaC04g25100D	BnaC09g05150D	BnaC03g22280D	CUFF.22784.2
		BnaC04g05260D	BnaC02g42720D	BnaC06g12910D	BnaC06g09030D	BnaA01g01980D	BnaC04g19210D	BnaC09g43460D	BnaC01g17870D	BnaC09g16940D	BnaC03g57220D
		BnaC05g21780D	BnaA02g27300D	BnaA10g04760D	BnaA02g09030D	BnaA01g24250D	BnaA03g14070D	BnaA02g02880D	BnaA05g32250D	BnaC04g08330D	BnaA07g39090D
		BnaA08g21500D	BnaC07g23420D	BnaA04g25260D	BnaC03g45680D	BnaA07g18520D	BnaC08g46130D	BnaC07g44080D	BnaA02g34020D	BnaC04g39750D	BnaAnng01000D
		BnaA10g23990D	BnaA08g26300D	BnaA02g02590D	BnaA08g13950D	BnaAnng36930D	BnaC09g30100D	BnaC05g03980D	BnaC09g07900D	BnaA08g15530D	BnaA05g23430D
		BnaC09g35260D	BnaC07g26560D	BnaC03g29470D	BnaC03g22980D	BnaA09g13840D	BnaUnng02770D	BnaA02g01780D	BnaC09g11770D	BnaC09g50000D	BnaA10g26030D
		BnaC04g09850D	BnaC02g35530D	BnaC03g03320D	BnaA03g09210D	BnaA03g13290D	BnaA03g10470D	CUFF.29377.1	BnaA04g08360D	BnaA09g28400D	BnaA01g17860D
		BnaC07g21830D	BnaA02g05430D	BnaCnng52900D	BnaCnng25540D	BnaC04g37230D	BnaC07g41590D	BnaA04g03160D	BnaC07g32520D	BnaA09g05250D	BnaC05g21770D
		BnaA09g24310D	BnaA10g13820D	BnaAnng33590D	BnaC02g04620D	BnaC01g02910D	BnaA02g25380D	BnaC09g43250D	BnaA09g00780D	BnaAnng02090D	BnaC01g36600D
		BnaA01g15950D	BnaC08g40310D	BnaC04g40210D	BnaC08g23200D	BnaA09g09080D	BnaC07g27230D	BnaAnng38870D	BnaC05g10320D	BnaA09g32880D	BnaC09g09630D
		BnaC01g28900D	BnaCnng21510D	BnaC04g12230D	BnaC09g49290D	BnaA08g16740D	BnaC03g02630D	BnaA04g06150D	BnaC03g50760D	BnaC06g43940D	BnaC07g27610D
		BnaA03g17020D	BnaA07g28470D	BnaC03g42940D	BnaA04g25520D	BnaC06g17310D	BnaA09g51480D	BnaA01g04750D	BnaA01g05540D	BnaA02g12790D	BnaC05g17190D
		BnaC02g20220D	BnaC04g26560D	BnaC04g03320D	BnaC02g01230D	BnaA05g09920D	BnaC07g18370D	BnaA05g27310D	BnaC03g21630D	BnaC04g49920D	BnaA06g13900D
		BnaC04g42410D	BnaC08g26910D	BnaA03g31320D	BnaC03g23960D	BnaA04g29010D	BnaC02g07890D	BnaCnng06440D	BnaA05g08140D	BnaC07g25290D	BnaA10g20630D
		BnaC07g17710D	BnaA04g17560D	BnaA09g07180D	BnaC03g13370D	BnaA04g15780D	BnaAnng24020D	BnaC04g39510D	BnaA07g04120D	BnaA03g22350D	BnaA05g06950D
		BnaC08g18480D	BnaC08g19310D	BnaA01g17050D	BnaC03g78250D	BnaCnng41290D	BnaC02g27330D	BnaC07g45320D	BnaCnng45430D	BnaA09g34270D	BnaC02g12750D
		BnaA04g06090D	BnaA01g14380D	BnaAnng15300D	BnaC09g54190D	BnaC05g24950D	BnaCnng02910D	BnaC07g09890D	BnaA01g14570D	BnaC02g28880D	BnaAnng09380D
		BnaC07g14470D	BnaC06g31830D	BnaA07g29120D	BnaCnng78440D	BnaCnng05920D	BnaC03g00570D	BnaC07g47330D	BnaC03g48030D	BnaA06g39220D	BnaC01g44610D
		BnaC09g48610D	BnaA04g09140D	BnaAnng36470D	BnaA04g18190D	BnaCnng05330D	BnaC02g39560D	BnaA02g30520D	BnaCnng25290D	BnaCnng06430D	BnaAnng39400D
		BnaC08g48810D	BnaC02g26030D	CUFF.1185.1	BnaC06g32200D	BnaA02g36380D	BnaC03g68020D	BnaC05g21220D	BnaC04g51630D	BnaA03g23460D	BnaA10g26570D
		BnaA02g15140D	BnaA09g20370D	BnaCnng78570D	BnaC02g01650D	BnaA01g01000D	BnaA10g21300D	BnaA10g19670D	BnaA06g23200D	BnaAnng05990D	BnaC09g33490D
		BnaA06g01340D	BnaA01g01220D	BnaC06g02610D	BnaA05g26550D	BnaC03g25160D	BnaA03g02930D	BnaC04g31690D	BnaC02g00140D	BnaC08g45790D	BnaA07g02890D
		BnaA03g01300D	BnaA03g25580D	BnaC03g71220D	BnaA04g08860D	BnaA05g27440D	BnaAnng00790D	BnaA01g17150D	BnaA05g29750D	BnaA06g00810D	BnaA02g35880D
		BnaA03g40170D	BnaC06g38390D	BnaCnng27540D	BnaA03g21260D	BnaC08g45100D	BnaA07g05000D	BnaA01g15750D	BnaCnng08530D	BnaC09g23720D	BnaA03g46410D
		BnaA05g17690D	BnaA07g19610D	BnaC06g12130D	BnaC06g14130D	BnaAnng26570D	BnaC03g49720D	BnaA01g32200D	BnaC09g03690D	BnaA03g11820D	BnaA08g10230D
		BnaC04g41340D	BnaA03g56140D	BnaCnng01450D	BnaA03g40840D	BnaCnng29080D	BnaAnng11220D	BnaA03g44350D	BnaA09g56740D	BnaC01g14590D	BnaA04g28670D
		BnaC03g69210D	BnaC03g65810D	BnaA09g46400D	BnaCnng47370D	BnaC08g29400D	BnaA03g20840D	BnaCnng20990D	BnaC09g10920D	BnaC03g66530D	BnaA03g53280D
		BnaC05g28330D	BnaA04g07970D	BnaA08g07010D	BnaA10g15690D	BnaC01g01940D	BnaA02g10320D	BnaC06g36130D	BnaCnng72080D	BnaA06g36580D	BnaA02g25100D
		BnaA02g13320D	BnaC05g01420D	BnaC03g72320D	BnaC05g23880D	BnaCnng05930D	BnaA06g33230D	BnaA08g03060D	BnaC09g06340D	BnaA02g27260D	BnaA02g33650D
		BnaA10g29870D	BnaA03g25450D	BnaC04g35900D	BnaA09g20350D	BnaA09g29920D	BnaC06g32720D	BnaC09g32300D	BnaC08g37880D	CUFF.10663.3	BnaC07g32960D
		BnaA02g21680D	BnaC06g03040D	BnaA09g05920D	BnaC03g76400D	BnaA10g22530D	BnaA01g24420D	BnaC07g41200D	BnaA06g18220D	BnaA03g03140D	BnaC06g43580D
		BnaA09g18770D	BnaA04g05120D	BnaC02g23770D	BnaA02g07910D	BnaA01g24160D	BnaCnng03080D	BnaC06g20590D	BnaC02g06410D	BnaC07g04250D	BnaA07g37750D
		BnaC04g51970D	BnaC02g29610D	CUFF.1157.1	BnaA02g24900D	BnaC08g48840D	BnaC01g39700D	BnaCnng68450D	BnaA06g23050D	BnaC08g49010D	BnaA08g28740D
		BnaA09g07400D	BnaA10g27270D	BnaA06g33520D	BnaA09g19060D	BnaC03g53110D	BnaAnng24670D	BnaC06g01510D	BnaC01g04590D	BnaC03g49920D	BnaA04g06030D
		BnaC03g19340D	BnaC02g44430D	BnaC03g10000D	BnaC04g47350D	BnaC07g23630D	BnaA02g32910D	BnaA09g05940D	BnaA04g02800D	BnaA04g15010D	BnaC08g32300D
		BnaA01g10000D	BnaC07g29830D	BnaC03g55630D	BnaA02g13400D	BnaC07g27440D	BnaC02g41790D	BnaA09g11260D	BnaC09g24130D	BnaCnng67990D	BnaC03g12120D
		BnaAnng40080D	BnaA06g05920D	BnaC04g28100D	BnaC01g08420D	BnaCnng38910D	BnaC09g17400D	BnaAnng08160D	BnaC08g13510D	BnaA03g13600D	BnaA04g25800D
		BnaA06g24150D	BnaA08g18030D	BnaC07g36710D	BnaA06g22720D	BnaA07g22590D	BnaA10g20390D	BnaC01g34440D	BnaA04g12120D	BnaA09g32910D	BnaCnng08850D
		BnaA02g32880D	BnaA03g03440D	BnaCnng46120D	BnaA03g36450D	BnaA02g19300D	BnaC04g34240D	BnaC06g06080D	BnaA07g20720D	BnaC03g27940D	BnaC06g03800D
		BnaA08g03400D	BnaA03g08000D	BnaA10g22600D	CUFF.5624.2	BnaUnng05060D	BnaC03g01170D	BnaA10g26250D	BnaA05g20580D	BnaC03g66290D	BnaA02g18720D
		BnaC02g21080D	BnaA01g34720D	BnaC02g13180D	BnaC03g37600D	BnaC05g24990D	BnaCnng23520D	BnaC06g05840D	BnaC01g39000D	BnaC03g27140D	BnaC07g45620D
		BnaC09g04350D	BnaC04g25350D	BnaC05g37520D	BnaC02g09300D	BnaA04g14640D	BnaC03g07880D	BnaA05g22060D	BnaA05g30630D	BnaC03g35680D	BnaC07g45700D
		BnaA09g00050D	BnaA04g20010D	BnaA09g00560D	BnaA07g10500D	CUFF.10340.1	BnaA03g49140D	BnaC06g11000D	BnaA09g23610D	BnaA02g01250D	BnaC03g16520D
		BnaCnng69940D	BnaA05g03390D	BnaA09g02570D	BnaC07g16630D	BnaA02g07210D	BnaA01g29740D	BnaAnng23040D	BnaCnng55890D	BnaA04g15990D	BnaC02g13570D
		BnaAnng29030D	BnaCnng25840D	BnaC02g32740D	BnaCnng67820D	BnaC07g36360D	BnaA01g33780D	BnaC08g40270D	BnaA02g12730D	BnaC09g52480D	BnaA07g12880D
		BnaC05g15780D	BnaCnng36200D	BnaC06g40470D	BnaAnng25760D	BnaC05g32350D	BnaAnng33860D	BnaUnng04760D	BnaCnng52790D	BnaC08g34330D	BnaC03g13210D
		BnaA03g30440D	BnaA05g04150D	BnaCnng16660D	BnaC03g05920D	BnaA01g26500D	BnaA01g11020D	BnaA01g21750D	BnaC02g05110D	BnaA01g25960D	BnaA03g04670D
		BnaC05g39570D	BnaC08g34140D	BnaC06g03310D	BnaC09g49110D	BnaA03g18190D	BnaA05g27540D	BnaC04g06320D	BnaC03g77290D	BnaC02g25260D	BnaA06g00310D
		BnaC07g22840D	BnaA03g22740D	BnaC07g43590D	BnaA03g14760D	BnaC08g29250D	BnaC05g14440D	BnaC01g02920D	BnaA01g26720D	BnaA01g08470D	BnaA03g40290D
		BnaC09g21810D	BnaC08g08680D	BnaA05g19180D	BnaA07g29090D	BnaC04g48170D	BnaC03g05030D	BnaC02g13880D	BnaAnng33950D	BnaC09g48930D	BnaC09g36460D
		BnaC01g12660D	BnaA05g19650D	BnaC03g05350D	BnaA02g17330D	BnaCnng05450D	BnaA05g36060D	BnaC03g15540D	BnaA07g05870D	BnaC01g30540D	BnaCnng73320D
		BnaA06g32740D	BnaA10g25480D	BnaC03g59700D	BnaC01g03360D	BnaA10g08390D	BnaC09g28440D	BnaA09g03620D	BnaC02g40790D	BnaA01g23850D	BnaA07g01850D
		BnaC03g72980D	BnaA01g12380D	BnaC08g02460D	BnaA07g32360D	BnaA06g32840D	BnaA02g04230D	BnaC06g24820D	BnaA09g17680D	BnaAnng06010D	BnaA09g22670D
		BnaCnng08430D	BnaAnng33020D	BnaC08g46080D	BnaCnng18530D	BnaC04g28580D	BnaA09g51340D	BnaA08g17160D	BnaC03g12390D	BnaC02g12080D	BnaC09g04640D
		BnaC05g37470D	BnaC07g28960D	BnaA05g03790D	BnaA04g00700D	BnaCnng02070D	BnaC03g03630D	BnaAnng36460D	BnaA07g05230D	BnaA07g36290D	BnaC05g28180D
		BnaC03g68410D	BnaC06g04100D	BnaA10g04580D	BnaA05g27300D	BnaAnng38950D	BnaA03g39700D	BnaAnng17980D	BnaC02g44250D	BnaA10g22470D	BnaA04g28630D
		BnaC04g05620D	BnaC03g39970D	BnaC09g39170D	BnaC09g23020D	BnaC09g02040D	BnaA08g19600D	BnaC01g22140D	BnaC09g03660D	BnaC05g31680D	BnaC01g33270D
		BnaA08g14640D	BnaA03g17820D	BnaC01g32160D	BnaA07g34490D	BnaA08g08360D	BnaA10g18510D	BnaA09g07350D	CUFF.15394.1	BnaA03g14580D	BnaC06g32060D
		BnaC09g54000D	BnaC07g09070D	BnaC04g04370D	BnaC02g08730D	BnaC07g29330D	BnaC03g14160D	BnaC03g24790D	BnaC09g03290D	BnaC06g17600D	BnaA01g04200D
		BnaA10g13400D	BnaC01g07360D	BnaC03g00850D	BnaA01g11390D	BnaC04g41350D	BnaA05g13040D	BnaA07g38130D	BnaCnng75170D	BnaA07g04500D	BnaC03g11960D
		BnaC01g13750D	BnaA03g07140D	BnaC07g27630D	BnaC07g26380D	BnaC07g49760D	BnaC09g44420D	BnaA05g01150D	BnaC03g12410D	BnaC06g42780D	BnaC04g46760D
		BnaA06g01790D	BnaC03g71460D	BnaC05g40730D	BnaA05g20900D	BnaC07g21870D	BnaA03g57380D	BnaC01g36510D	BnaC06g42800D	BnaA02g32090D	BnaC01g09100D
		BnaA07g38700D	BnaC03g43500D	BnaA05g01290D	BnaAnng39990D	BnaA10g06770D	BnaA03g06490D	BnaC03g49550D	BnaA01g06750D	BnaC03g43490D	BnaA01g31780D
		BnaC02g36210D	BnaA09g27780D	BnaA03g38420D	BnaC03g67380D	BnaCnng41870D	BnaC06g26890D	BnaA07g23930D	BnaA03g24740D	BnaA02g13370D	BnaC06g29410D
		BnaC06g28800D	BnaC02g24170D	BnaA10g01490D	BnaA01g20950D	BnaC08g07970D	BnaAnng29400D	BnaAnng27640D	BnaC01g43180D	BnaC05g38890D	BnaA01g16310D
		BnaA06g34070D	BnaC09g16910D	BnaC09g14010D	BnaCnng07700D	BnaCnng40820D	BnaC03g05550D	BnaA03g29970D	BnaC07g50780D	CUFF.1620.2	BnaC09g16180D
		BnaA04g16690D	BnaA03g20310D	BnaA10g06080D	BnaA05g32400D	BnaAnng21800D	BnaC08g46150D	BnaC06g17570D	BnaA06g16370D	BnaA07g21950D	BnaAnng38170D
		BnaA05g28340D	BnaA03g58300D	BnaAnng35340D	BnaC01g13990D	BnaA01g19400D	BnaA05g25240D	BnaC03g02530D	BnaA05g02420D	BnaA08g10360D	BnaC03g61840D
		BnaC08g15900D	BnaC09g03120D	BnaA01g22230D	BnaA05g37410D	BnaC05g45750D	BnaC08g33100D	BnaA08g11500D	BnaA03g41780D	BnaA08g00990D	BnaC04g09160D
		BnaA07g11880D	BnaA01g06800D	BnaAnng03000D	BnaC03g65510D	BnaC05g44660D	BnaA01g17550D	BnaA03g46470D	BnaC02g09980D	BnaA03g27050D	BnaC07g36700D
		BnaA03g57530D	BnaAnng30680D	BnaA01g32290D	BnaC01g15980D	BnaC09g15440D	BnaA10g05890D	BnaA10g29260D	BnaC08g37270D	BnaA09g16290D	BnaC09g19280D
		BnaC01g18640D	BnaCnng31770D	BnaA03g48950D	BnaCnng33670D	BnaC06g30320D	BnaA07g30180D	BnaA09g46830D	BnaC03g73150D	BnaAnng19700D	BnaC09g10580D
		BnaC01g03410D	BnaC06g38200D	BnaC03g34090D	BnaAnng32610D	BnaC03g26110D	BnaCnng42030D	BnaA08g26730D	BnaA07g28300D	BnaC03g77320D	BnaA02g35660D
		BnaA04g22080D	BnaUnng00050D	BnaC05g36470D	BnaC03g28300D	BnaC05g37140D	BnaC06g37640D	BnaAnng06660D	BnaA03g07700D	BnaC08g09170D	BnaA09g28010D
		BnaC07g50660D	BnaC04g12550D	BnaC01g31710D	BnaA08g24550D	BnaA06g02460D	BnaC02g13690D	BnaC01g26390D	BnaA04g26620D	BnaC09g38730D	BnaA05g24920D
		BnaA05g25660D	BnaCnng73290D	BnaA05g11360D	BnaC01g00120D	BnaC05g14020D	BnaA09g34500D	BnaC03g66380D	BnaA03g06890D	BnaC09g47230D	BnaA03g37730D
		BnaA05g13750D	BnaA09g23580D	BnaC01g02320D	BnaA02g14450D	CUFF.4020.1	BnaAnng01950D	BnaA04g18820D	BnaA06g23230D	BnaC01g00480D	BnaC03g30980D
		BnaA02g15820D	BnaA06g18440D	BnaA02g28610D	BnaA06g07200D	BnaC07g24760D	BnaC09g47990D	BnaC03g50500D	BnaA04g07780D	BnaA09g30730D	BnaA04g14520D
		BnaA01g28900D	BnaA03g20770D	BnaA07g26690D	BnaCnng39070D	BnaA06g15140D	BnaA04g16800D	BnaA02g07130D	BnaA03g55600D	BnaA04g22610D	BnaC06g08310D
		BnaC09g04060D	BnaA09g19570D	BnaA05g21720D	BnaA03g29310D	BnaC03g06850D	BnaA09g51530D	BnaC09g49050D	BnaC01g39340D	BnaA09g31510D	BnaC05g03070D
		BnaA03g42870D	BnaA03g04160D	BnaA03g52190D	BnaA03g01420D	BnaA07g12810D	BnaCnng42720D	BnaC03g05080D	BnaC09g05000D	BnaCnng05510D	BnaA07g15790D
		BnaC09g02870D	BnaC06g19090D	BnaC05g44770D	BnaA01g13290D	BnaA10g15870D	BnaCnng16620D	BnaA07g26670D	BnaC09g05340D	BnaA07g26580D	BnaC01g16380D
		BnaA08g11250D	BnaA01g28930D	BnaA05g33230D	BnaA04g24870D	BnaA06g04820D	BnaA02g09980D	BnaC07g50730D	BnaA03g03650D	BnaC05g20950D	BnaC01g16300D
		BnaA05g31210D	BnaA01g36280D	BnaCnng00200D	BnaA01g05280D	BnaC08g42140D	BnaA10g13540D	BnaA10g02480D	BnaC09g09210D	BnaCnng75720D	BnaC04g37950D
		BnaA05g01060D	BnaC04g19270D	BnaAnng25250D	BnaC08g33430D	BnaA02g05360D	BnaC03g04640D	BnaA03g24380D	BnaA05g03160D	BnaA02g00720D	BnaA04g07790D
		BnaA09g40450D	BnaC06g33640D	BnaA05g18710D	BnaAnng35430D	BnaC07g07830D	BnaA05g28000D	BnaC06g36260D	BnaA05g09840D	BnaA03g09480D	BnaA03g54910D
		BnaC09g46650D	BnaC04g42020D	BnaA09g15600D	BnaC02g03000D	BnaA08g20760D	BnaC05g33030D	BnaC07g27790D	BnaA03g14470D	BnaC01g34620D	BnaA07g12860D
		BnaA05g05760D	BnaC03g52730D	BnaA05g10110D	BnaA03g50210D	BnaC07g33090D	BnaAnng11350D	BnaC03g65250D	BnaCnng53900D	BnaA01g20790D	BnaC07g18630D
		BnaC07g14870D	BnaA03g31980D	BnaA08g17260D	BnaC02g43960D	BnaA07g29070D	BnaA03g06800D	BnaCnng54510D	BnaC08g49040D	BnaA09g13040D	BnaA06g11610D
		BnaC08g26740D	BnaC03g54940D	BnaA10g01690D	BnaA05g22530D	BnaAnng34920D	BnaA08g11780D	BnaC04g05070D	CUFF.37957.1	CUFF.21661.1	BnaC08g46000D
		BnaA03g26790D	BnaC04g07880D	BnaC05g05510D	BnaCnng19060D	BnaA03g26870D	BnaA06g17320D	BnaA03g55780D	BnaA07g35090D	BnaA06g35520D	BnaC09g10360D
		BnaA04g24360D	BnaC03g34380D	BnaCnng49020D	BnaA03g22400D	BnaC08g06710D	BnaC08g11070D	BnaA02g09400D	BnaCnng39040D	BnaAnng31790D	BnaUnng01860D
		BnaC05g09880D	BnaC09g42430D	BnaCnng34140D	BnaA04g18600D	BnaA07g32060D	BnaCnng65970D	BnaA03g55240D	BnaC09g17540D	BnaA04g22170D	BnaC04g16640D
		BnaA03g53120D	BnaC04g50440D	BnaC01g02900D	BnaA10g23910D	BnaA05g01050D	BnaC03g03560D	BnaAnng31070D	BnaA03g59400D	BnaC08g36580D	BnaA03g26230D
		BnaAnng37730D	BnaC01g04240D	BnaC09g14690D	BnaA04g20760D	BnaC04g07270D	BnaA03g49320D	BnaA05g18320D	BnaA09g01870D	BnaC01g02790D	BnaA05g19160D
		BnaA04g26780D	BnaA08g07320D	BnaC03g51350D	BnaC09g25870D	BnaA10g03880D	CUFF.37813.1	BnaC08g34350D	BnaA03g00180D	BnaC06g12550D	BnaA07g15620D
		BnaA02g31910D	BnaC03g61420D	BnaA03g07690D	BnaC07g51320D	BnaA10g25790D	BnaA03g18660D	BnaC09g45380D	BnaC09g51720D	BnaA03g25870D	BnaA06g09690D
		BnaA06g32810D	BnaC01g16290D	BnaA10g16580D	BnaA01g15510D	BnaA10g02560D	BnaAnng27970D	BnaA01g09550D	BnaC02g05360D	BnaA02g07140D	BnaC02g11290D
		BnaC02g39030D	BnaA09g49140D	BnaA01g05300D	BnaA06g22680D	BnaUnng03440D	BnaA06g15650D	BnaA02g08020D	BnaA05g04640D	BnaA08g19000D	BnaA01g11000D
		BnaA08g29600D	BnaA09g50010D	BnaA04g19720D	BnaC05g27570D	BnaC05g01120D	BnaA05g15870D	BnaC08g00950D	BnaA03g08940D	BnaC01g28790D	BnaA02g29450D
		BnaC03g68430D	BnaC03g09060D	BnaAnng23640D	BnaA03g04280D	BnaC05g41830D	BnaC01g35320D	BnaA03g28360D	BnaCnng63360D	BnaAnng01980D	BnaC05g02230D
		BnaA07g37520D	BnaA07g06210D	BnaCnng20740D	BnaC01g26060D	BnaC02g39310D	BnaA09g26590D	BnaA06g34710D	BnaC03g09700D	BnaC04g39910D	BnaA02g34000D
		BnaA10g07650D	BnaC03g56580D	BnaA01g17930D	BnaA03g21470D	BnaA02g26550D	BnaA06g15670D	BnaA03g13470D	BnaC09g07180D	BnaC05g41410D	BnaA03g45300D
		BnaC07g45330D	BnaA02g03770D	BnaA02g00410D	BnaA05g10000D	BnaA05g27660D	BnaA10g15140D	BnaA04g26310D	BnaC09g08160D	BnaC09g23090D	BnaC09g11930D
		BnaA09g39740D	BnaA03g46490D	BnaC02g26240D	BnaAnng29540D	BnaA04g02530D	BnaUnng03720D	BnaA08g07870D	BnaCnng74400D	BnaA02g21230D	BnaC07g03060D
		BnaA09g01040D	BnaA02g01150D	BnaA03g41430D	BnaA09g15970D	BnaA03g08720D	BnaA07g01930D	BnaA08g18700D	BnaA01g34630D	BnaCnng34340D	BnaA03g11800D
		BnaC05g01290D	BnaA04g23920D	BnaC03g26340D	BnaA05g26380D	BnaA10g15260D	BnaC09g16050D	BnaC06g38430D	BnaCnng27260D	BnaA06g03870D	BnaAnng14440D
		BnaA06g15210D	BnaA10g11500D	BnaC03g04530D	BnaC03g57220D	BnaA09g37710D	BnaA01g34410D	BnaC01g03740D	BnaC01g38960D	BnaA10g21460D	BnaA05g25500D
		BnaA02g12010D	BnaC05g52020D	BnaC07g36060D	BnaC07g30920D	BnaC04g06760D	BnaC06g26950D	BnaA06g30750D	BnaA07g28800D	BnaC06g43680D	BnaCnng58690D
		BnaA06g27360D	BnaA02g34440D	BnaC04g19630D	BnaA03g13490D	BnaA02g13920D	BnaAnng41220D	BnaA07g21590D	BnaC03g57440D	BnaA08g08600D	BnaA03g00850D
		BnaC09g13110D	BnaA09g03360D	BnaC01g23860D	BnaA02g13840D	BnaC07g24770D	BnaC04g45790D	BnaAnng30240D	BnaC01g36910D	BnaCnng67390D	BnaC09g15730D
		BnaC04g14260D	BnaC01g16890D	BnaA09g48620D	BnaA07g39090D	BnaCnng77830D	BnaC03g01710D	BnaC03g08050D	BnaC03g26310D	BnaA01g07640D	BnaA06g11250D
		BnaA05g33840D	BnaC06g02740D	BnaC03g15710D	BnaA05g23430D	CUFF.273.1	BnaC08g34010D	BnaA05g10710D	BnaAnng24960D	BnaA07g33730D	BnaC03g35770D
		BnaA03g21770D	BnaA07g32800D	BnaC03g49730D	BnaC05g00400D	BnaC03g69280D	BnaC05g12520D	BnaC06g25830D	BnaC09g02970D	BnaC08g14090D	BnaC08g16020D
		BnaC08g35090D	CUFF.21152.2	BnaC03g16010D	BnaAnng37230D	BnaC07g23750D	BnaA03g57230D	BnaAnng28650D	BnaA04g18250D	BnaC02g19140D	BnaC07g40160D
		BnaC03g16100D	BnaCnng16580D	BnaA01g32670D	BnaC03g34300D	BnaAnng17250D	BnaAnng16170D	BnaA07g03590D	BnaC09g08310D	BnaC03g10500D	BnaC09g50100D
		BnaA05g16480D	BnaA08g22970D	BnaC03g03670D	BnaA09g55660D	BnaA07g01610D	BnaC03g36620D	BnaA05g18100D	BnaAnng00930D	BnaAnng32580D	BnaC03g13110D
		BnaAnng12530D	BnaCnng63370D	BnaC03g03880D	BnaCnng22620D	BnaC09g50070D	BnaA09g51380D	BnaA06g15530D	BnaA05g06820D	BnaC04g03720D	BnaA03g11160D
		BnaC03g74850D	BnaC07g49050D	BnaAnng15070D	BnaA05g06950D	BnaC07g14260D	BnaC04g27410D	BnaA10g13880D	BnaC08g07580D	BnaA03g44280D	BnaCnng03550D
		BnaC05g04430D	BnaA06g05280D	BnaA05g05620D	BnaA05g31010D	BnaC09g33170D	BnaA10g16750D	BnaA06g10540D	BnaC02g08720D	BnaA03g16750D	BnaC06g32660D
		BnaA09g36240D	BnaA06g00870D	BnaA10g23660D	BnaC02g12750D	BnaC08g15110D	BnaC03g00170D	BnaA07g07790D	BnaC01g43360D	BnaC05g43380D	BnaC06g35300D
		BnaC03g66190D	BnaC03g76620D	BnaAnng33100D	BnaA10g22770D	BnaC03g38390D	BnaA06g05940D	BnaA02g02850D	BnaA01g37250D	BnaC04g21170D	BnaA07g36780D
		BnaA09g19970D	BnaA06g22900D	BnaA05g28480D	BnaA04g06970D	BnaCnng10640D	BnaA07g20060D	BnaA03g25620D	BnaC04g55900D	BnaA01g12080D	BnaA10g24710D
		BnaC07g23660D	BnaC03g32370D	BnaA10g11620D	BnaA09g00060D	BnaA09g08370D	BnaA03g51200D	BnaC06g07230D	BnaC02g04750D	BnaC01g30490D	BnaC09g19320D
		BnaA01g37210D	BnaA03g47070D	BnaA03g46820D	BnaA10g26570D	BnaC04g05420D	BnaC07g34560D	BnaC05g43440D	BnaA08g26940D	BnaC04g50720D	BnaA01g09920D
		BnaC06g06210D	BnaA06g00050D	BnaAnng35880D	BnaC09g08240D	BnaC05g05110D	BnaC03g05640D	BnaC04g10520D	BnaA03g19600D	BnaA07g17220D	BnaC03g47520D
		BnaC02g24440D	BnaC01g35480D	BnaA10g29400D	BnaA03g32280D	BnaC09g33700D	BnaC03g10210D	BnaA02g09180D	BnaA08g10460D	BnaC03g37100D	BnaC04g14490D
		BnaC03g05980D	BnaC03g26780D	BnaA07g12010D	BnaC06g23230D	BnaA04g05780D	BnaC03g02490D	BnaA02g06000D	BnaC02g05210D	BnaA07g16770D	BnaC06g31930D
		BnaA02g02940D	BnaA09g30690D	BnaC08g23790D	BnaA04g26430D	BnaA06g38220D	BnaC04g48020D	BnaA05g33780D	BnaA06g01520D	BnaAnng32310D	BnaC03g16560D
		BnaC06g35410D	BnaC03g31910D	BnaC03g60350D	BnaA10g10330D	BnaA09g16400D	CUFF.5917.1	BnaC01g03540D	BnaC01g23420D	BnaC05g42790D	BnaC09g48500D
		BnaA04g12130D	BnaC06g01910D	BnaC07g37710D	CUFF.4270.1	BnaC06g04130D	BnaAnng29390D	BnaA09g41150D	BnaC09g03400D	BnaA03g25730D	BnaA08g10030D
		BnaA06g01060D	BnaA03g53750D	BnaC02g39990D	BnaA06g34690D	BnaC07g23200D	BnaC09g19830D	BnaC08g41150D	BnaAnng22400D	BnaAnng08280D	BnaA01g14730D
		BnaC03g56530D	BnaCnng17470D	BnaC06g03750D	BnaA08g10230D	BnaA06g30100D	BnaAnng39590D	BnaAnng15080D	BnaC06g06250D	BnaA04g21740D	BnaA03g09190D
		BnaC07g29680D	BnaA03g32650D	BnaC02g24620D	BnaC06g35940D	BnaA10g24680D	BnaC03g02460D	BnaA02g35430D	BnaA09g49180D	BnaA09g22500D	BnaA10g14850D
		BnaC04g54290D	BnaA08g07540D	BnaAnng28080D	BnaA02g25100D	BnaC01g20890D	BnaC06g12020D	BnaA01g11130D	BnaC03g70260D	BnaC01g31860D	BnaA09g17080D
		BnaA06g23720D	BnaA08g26050D	BnaC03g57600D	BnaC04g01250D	BnaAnng09030D	BnaC08g41160D	BnaC06g30510D	BnaCnng39650D	BnaA08g16770D	BnaC06g12240D
		BnaC01g03120D	BnaA05g17260D	BnaA08g00370D	BnaA03g45480D	BnaC05g18870D	BnaA03g06650D	BnaAnng15930D	BnaCnng23260D	BnaC02g18180D	BnaC06g33410D
		BnaA07g38680D	BnaA08g08310D	BnaC03g01610D	BnaA06g32300D	BnaC07g39580D	BnaA06g26780D	BnaA09g07220D	BnaC09g02350D	BnaC04g30120D	BnaCnng51450D
		BnaC05g22410D	BnaA09g18570D	BnaAnng00450D	BnaA03g55310D	BnaA03g09920D	BnaC03g04500D	BnaA02g10160D	BnaC02g00150D	BnaC03g52250D	BnaA05g24760D
		BnaAnng35510D	BnaC08g49310D	BnaC09g28670D	BnaC06g43580D	BnaA03g07230D	BnaC03g01630D	BnaC07g46940D	BnaC04g52380D	BnaA01g01400D	BnaA09g16900D
		BnaA09g28510D	BnaA09g46440D	BnaA02g01370D	BnaA07g37750D	BnaA09g04600D	BnaC03g04590D	BnaA09g10030D	BnaAnng40300D	BnaA06g02000D	BnaA01g26030D
		BnaA09g51960D	BnaC05g06430D	BnaCnng35820D	BnaA05g20210D	BnaA09g47680D	BnaC03g23470D	BnaA06g09130D	BnaA06g04920D	BnaA09g06770D	BnaC02g47650D
		BnaC06g33770D	BnaA01g04890D	BnaC08g32490D	BnaA10g07430D	BnaC03g75090D	BnaAnng35370D	BnaCnng27970D	BnaA07g11770D	BnaCnng52250D	BnaA07g11400D
		BnaC09g43360D	BnaC08g42480D	BnaCnng41440D	BnaA02g21820D	BnaA08g21710D	BnaA04g19860D	BnaC06g12400D	BnaC01g40120D	BnaCnng40930D	BnaA10g16590D
		BnaC03g25430D	BnaCnng60520D	BnaC09g36560D	BnaA01g07270D	BnaC08g31970D	BnaA06g24720D	BnaA08g02470D	BnaC02g04920D	BnaA09g50990D	BnaA05g19120D
		BnaA04g01120D	BnaC09g22760D	BnaCnng63540D	BnaC06g05090D	BnaC08g32070D	BnaA03g00140D	BnaA07g33790D	BnaA06g31800D	BnaA01g24800D	BnaC01g18340D
		BnaC05g20290D	BnaC07g43320D	BnaA08g17220D	BnaA03g33470D	BnaC03g09150D	BnaCnng73020D	BnaAnng21790D	BnaC07g32560D	BnaC01g29970D	BnaC03g60800D
		BnaAnng11630D	BnaC08g36120D	BnaC07g37940D	BnaC08g32300D	BnaC04g09660D	BnaC03g01220D	BnaA09g08200D	BnaC09g41600D	BnaC04g34590D	BnaA05g16080D
		BnaA02g33370D	BnaC09g13680D	BnaC03g01230D	BnaA10g27940D	BnaC03g75340D	BnaA10g27350D	BnaAnng06210D	BnaA03g03810D	BnaC05g02140D	BnaC05g00700D
		BnaA05g32390D	BnaA03g11650D	BnaC05g40420D	BnaC01g18310D	BnaAnng34160D	BnaC04g40120D	BnaA04g26200D	BnaC02g04740D	BnaA03g49280D	BnaA02g19290D
		BnaA05g18150D	BnaC03g49770D	BnaC03g01830D	BnaAnng23320D	BnaC04g08040D	BnaCnng24360D	BnaA03g49480D	BnaA07g37270D	BnaC02g38180D	BnaCnng10620D
		BnaC09g22080D	BnaA09g13370D	BnaC01g05360D	BnaA10g28060D	BnaA10g23470D	BnaC03g04980D	BnaC07g38740D	BnaA07g24120D	BnaA09g55940D	BnaC06g32540D
		BnaA02g33310D	BnaC06g35000D	BnaA07g26240D	BnaA04g25800D	BnaC03g73280D	BnaCnng59950D	BnaA10g30200D	BnaC01g30750D	BnaC07g36580D	BnaA06g20570D
		BnaC01g23800D	BnaA09g03720D	BnaA05g26020D	BnaA10g15320D	BnaA09g33330D	BnaC06g40410D	BnaA09g12760D	BnaC05g14370D	BnaA06g10050D	BnaA04g05280D
		BnaCnng66500D	BnaCnng74000D	BnaC02g38090D	BnaA02g18720D	BnaA10g02230D	BnaA09g37020D	BnaAnng06160D	BnaA03g52510D	BnaC07g16650D	BnaA07g31980D
		BnaA08g09140D	BnaA09g35410D	BnaC05g45220D	BnaCnng01510D	BnaAnng21720D	CUFF.8198.1	BnaC02g46800D	BnaA03g32220D	BnaA10g30040D	BnaC02g33330D
		BnaC05g28570D	BnaA03g24240D	BnaC03g02980D	BnaA03g04670D	BnaC09g35830D	BnaC03g03220D	BnaA09g55260D	BnaC02g06060D	BnaA01g19300D	BnaA07g25160D
		BnaAnng40570D	BnaC08g40500D	BnaA09g10060D	BnaC03g19040D	BnaC08g36730D	BnaC03g05100D	BnaC04g21980D	BnaC01g38930D	BnaCnng09340D	BnaA03g13170D
		BnaC08g42050D	BnaA09g29750D	BnaA02g30350D	BnaA06g35280D	BnaA09g09350D	BnaCnng33590D	BnaC06g12320D	BnaCnng38440D	BnaUnng00740D	BnaA07g06710D
		BnaA07g24840D	BnaC07g26660D	BnaA02g05300D	BnaC07g39420D	BnaA06g33610D	BnaAnng01580D	BnaA05g18350D	CUFF.5224.6	BnaC07g10490D	BnaA03g43640D
		BnaA03g04440D	BnaCnng35440D	BnaA10g11010D	BnaCnng73320D	BnaA09g32690D	BnaC07g05550D	BnaA09g05880D	BnaA05g28870D	BnaC08g35810D	BnaA06g22570D
		BnaC08g25680D	BnaA07g20560D	BnaC07g25640D	BnaC01g29610D	BnaC08g08050D	BnaA10g29540D	BnaC09g33630D	BnaC09g09670D	BnaC09g12810D	BnaC05g36730D
		BnaA09g00200D	BnaC06g17080D	BnaC04g16920D	BnaA07g01850D	BnaAnng00500D	BnaC03g05240D	BnaC09g29070D	BnaC07g01480D	BnaA07g20930D	BnaA01g01970D
		BnaC03g49500D	BnaC04g01120D	BnaCnng17300D	BnaC09g34210D	BnaA10g11660D	BnaC08g41180D	BnaC06g36010D	BnaC05g00750D	BnaA07g05210D	BnaCnng49870D
		BnaA02g30740D	BnaA05g36230D	BnaA06g23800D	BnaC05g14940D	BnaA05g24970D	BnaC08g02950D	BnaC01g35970D	BnaC09g38430D	BnaC08g18600D	BnaC04g45490D
		BnaA05g07300D	BnaA02g02540D	BnaC03g75450D	BnaA09g22670D	BnaC05g37460D	BnaC07g10780D	BnaA07g16440D	BnaA08g17400D	BnaC06g41300D	BnaA01g31360D
		BnaA07g11450D	BnaA09g36760D	BnaC08g28630D	BnaC09g04640D	BnaA05g17450D	BnaA10g11210D	BnaC05g04790D	BnaA05g01570D	BnaA07g26030D	BnaA03g00360D
		BnaCnng01560D	BnaA08g05690D	BnaCnng56290D	BnaC09g50970D	BnaC03g22750D	BnaAnng38080D	BnaC02g23390D	BnaC09g10400D	BnaC08g24180D	BnaC01g17900D
		BnaA03g56960D	BnaC04g44960D	BnaA09g50740D	BnaC06g22470D	BnaA02g05310D	BnaC04g26140D	BnaA10g00540D	BnaA05g27760D	BnaA03g47600D	BnaA06g28070D
		BnaA03g54590D	BnaA01g15080D	BnaA10g10910D	BnaC09g09150D	BnaA09g41070D	BnaA10g29200D	BnaA04g23670D	BnaC01g23410D	BnaC07g08820D	BnaC02g40440D
		BnaA07g35200D	BnaA08g20460D	BnaC04g49930D	BnaA04g28630D	BnaA05g23460D	BnaC03g72230D	BnaC04g42310D	BnaA05g06680D	BnaC08g35040D	BnaA03g03370D
		BnaA03g57280D	BnaA03g33790D	BnaA04g25000D	BnaC01g33270D	BnaA07g31810D	CUFF.20896.1	BnaCnng31790D	BnaC02g09410D	BnaA05g34380D	BnaC01g42090D
		BnaC09g43450D	BnaA03g14140D	BnaA01g17460D	BnaA07g37610D	BnaC09g50190D	BnaA01g06480D	BnaA01g07160D	BnaA04g18850D	BnaCnng02210D	BnaA01g13780D
		BnaA06g37320D	BnaC03g14010D	BnaC06g11180D	BnaAnng20000D	BnaA06g23450D	BnaA10g07250D	BnaA09g54200D	BnaC09g05930D	BnaC07g44090D	BnaA04g00590D
		BnaC09g11100D	BnaA09g48640D	BnaA03g18080D	BnaC01g23220D	BnaC07g17140D	BnaA03g37290D	BnaA06g13240D	BnaC01g16080D	BnaA03g08150D	BnaAnng02260D
		BnaA01g08150D	BnaC05g09640D	BnaC05g39650D	BnaA09g30910D	BnaC04g41330D	BnaA01g08800D	BnaA09g06870D	BnaCnng08640D	BnaC04g41850D	BnaAnng33690D
		BnaC07g41630D	BnaA04g28590D	BnaA04g06790D	BnaC04g46760D	BnaC05g24700D	BnaA02g12560D	BnaA04g04110D	BnaC02g39910D	BnaA03g29120D	BnaC08g24280D
		BnaC03g37820D	BnaCnng51520D	BnaA07g18070D	BnaA03g42820D	BnaC06g19890D	BnaCnng33750D	BnaC03g62640D	BnaC02g00650D	BnaC07g16020D	BnaC07g34200D
		BnaA03g42540D	BnaCnng63180D	BnaC02g29680D	BnaA01g15450D	BnaC07g45810D	BnaC06g18260D	BnaC06g13700D	BnaC09g06220D	BnaCnng38490D	BnaC04g01490D
		BnaA09g15090D	BnaC03g71520D	BnaC01g01860D	BnaA09g00890D	BnaC01g01600D	BnaA05g35160D	BnaC01g01810D	BnaA06g32120D	BnaA03g20820D	BnaC02g00390D
		BnaC06g06870D	BnaA01g28190D	BnaA04g28390D	BnaA06g27860D	BnaA03g36010D	BnaC03g03440D	BnaA01g06220D	BnaC02g06980D	BnaA09g10740D	BnaC08g48060D
		BnaC01g26800D	BnaC03g18460D	BnaA10g10930D	BnaC02g09720D	BnaC07g33760D	BnaCnng61600D	BnaC01g13600D	BnaA01g03270D	BnaA02g06880D	BnaA05g02290D
		BnaC01g22700D	BnaC01g01790D	BnaCnng19430D	BnaC04g43310D	BnaC05g01980D	BnaC09g34590D	BnaC01g11140D	BnaA05g02690D	BnaC03g10890D	BnaA05g07500D
		BnaA03g33370D	BnaCnng14620D	BnaA07g03570D	BnaAnng38170D	BnaC09g16840D	BnaC03g01930D	BnaA06g36790D	BnaC02g21360D	BnaA05g14590D	BnaA09g40180D
		BnaC07g48950D	BnaA06g13830D	BnaC05g00380D	BnaC05g03010D	BnaC09g36750D	BnaA09g52670D	BnaA03g59090D	BnaC03g07550D	BnaA05g36700D	BnaA07g29460D
		BnaA04g00450D	BnaA03g45680D	BnaC03g01890D	BnaC06g12520D	BnaC03g74750D	BnaA04g20590D	BnaA01g24440D	BnaA06g32280D	BnaC02g14950D	BnaC03g72910D
		BnaC08g05120D	BnaA04g20190D	BnaA06g18570D	BnaC09g10580D	BnaA06g27710D	BnaA03g48300D	BnaA07g04260D	BnaA02g32260D	BnaC07g03770D	BnaA01g17410D
		BnaA06g00210D	BnaA03g22360D	BnaC03g01750D	BnaA08g01000D	BnaA06g06960D	BnaA03g29110D	BnaA10g12250D	BnaC02g09040D	BnaC02g39980D	BnaA07g17260D
		BnaA03g00380D	BnaC02g48820D	BnaC07g35860D	BnaA07g29620D	BnaC01g18410D	BnaA10g28170D	BnaA06g24850D	BnaC02g06970D	BnaA08g20050D	BnaA03g50740D
		BnaA07g30790D	BnaA02g04260D	BnaC04g03690D	BnaA04g28420D	BnaA06g40140D	BnaC03g02340D	BnaC08g41280D	BnaC07g32020D	BnaA10g02220D	BnaC02g00890D
		BnaC04g45720D	BnaC06g00050D	BnaC04g37940D	BnaC09g16320D	BnaCnng66810D	BnaA08g03900D	BnaA02g02340D	BnaC09g06230D	BnaC07g01960D	BnaC07g29510D
		BnaA09g20320D	BnaA03g51870D	BnaCnng31800D	BnaA04g14520D	BnaC03g61740D	BnaC03g03330D	BnaC01g03230D	BnaAnng20530D	BnaA06g02730D	BnaA09g18580D
		BnaC08g41790D	CUFF.22197.12	BnaC01g43870D	BnaA03g46050D	BnaA01g10550D	BnaC09g39850D	BnaC05g03150D	BnaA01g08440D	BnaC03g61230D	BnaA08g10700D
		BnaC08g32700D	BnaC02g45660D	BnaA02g25530D	BnaC05g03070D	BnaC07g34010D	BnaA08g17890D	BnaC08g30720D	BnaC01g41430D	BnaA09g39830D	BnaC07g03620D
		BnaC04g43390D	BnaC03g28730D	BnaC01g17610D	BnaA03g01790D	BnaC04g31640D	BnaA02g03880D	BnaA06g40360D	BnaC07g49630D	BnaAnng16810D	BnaA03g00430D
		BnaA08g23460D	BnaC09g44020D	BnaA09g30590D	BnaC02g38520D	BnaA05g21810D	BnaC06g40330D	BnaC08g41800D	BnaA06g16210D	BnaA07g15030D	BnaAnng29860D
		BnaA01g21380D	BnaA03g06790D	BnaA02g17490D	BnaC01g19550D	BnaCnng38270D	BnaCnng47240D	BnaC04g42340D	BnaC09g07350D	BnaC03g37570D	BnaC03g16170D
		BnaAnng22640D	BnaC03g33880D	BnaC02g48850D	BnaC03g72920D	BnaA08g06270D		BnaA03g43210D	BnaA03g55140D	BnaA05g12840D	BnaC08g32860D
		BnaA04g00110D	BnaC08g25370D	CUFF.26498.3	BnaC01g01910D	BnaCnng09500D		BnaA03g59010D	BnaA10g19710D	BnaA07g33690D	BnaA08g30710D
		BnaA05g12400D	BnaCnng64190D	BnaC04g05490D	BnaA03g46140D	BnaA09g19640D		BnaA07g31020D	BnaC04g02410D	BnaA03g15140D	BnaA05g00690D
		BnaAnng10700D	BnaC01g39230D	BnaC04g01200D	BnaC03g32010D	BnaA03g31890D		BnaA03g58930D	BnaCnng50900D	BnaC04g50460D	BnaA06g23750D
		BnaC06g15270D	BnaA06g40840D	BnaC04g44600D	BnaA01g04700D	BnaC07g34680D		BnaC07g02460D	BnaC02g06150D	BnaA06g38480D	CUFF.26766.1
		BnaA10g26060D	BnaA09g43030D	CUFF.36146.1	BnaA03g54910D	BnaC01g23360D		BnaA02g07190D	BnaC04g40980D	BnaC08g17030D	BnaC06g03860D
		BnaA03g06910D	BnaA01g18160D	BnaA03g36890D	BnaA03g03540D	BnaA07g16540D		BnaC08g46130D	BnaC03g69740D	BnaA10g22450D	BnaC09g06310D
		BnaAnng39860D	BnaCnng22830D	BnaA05g00560D	BnaA10g23110D	BnaC01g19720D		BnaC08g18330D	BnaC01g40230D	BnaCnng64380D	BnaAnng13190D
		BnaA06g16580D	BnaA10g12780D	BnaA09g16350D	BnaC04g42720D	BnaA06g20480D		BnaC09g30100D	BnaA02g35350D	BnaAnng34310D	BnaA05g34370D
		BnaCnng03590D	BnaC04g02730D	BnaA09g17760D	BnaA09g16180D	BnaA03g16650D		BnaA01g33620D	BnaC09g10350D	BnaC08g22780D	BnaA04g10050D
		BnaC04g04520D	BnaC05g03430D	BnaA02g02450D	BnaC02g38400D	BnaA09g32300D		BnaC08g05020D	BnaC09g07620D	BnaA07g34140D	BnaC03g10700D
		BnaC04g54950D	BnaC07g44780D	BnaA09g06810D	BnaC04g08190D	BnaC06g40080D		BnaC06g37630D	BnaC09g03200D	BnaA08g12680D	BnaA08g10300D
		BnaC08g19650D	BnaC06g40170D	BnaC01g22020D	BnaC03g49670D	BnaA02g29080D		BnaA07g11900D	BnaA01g08910D	BnaC03g40070D	BnaA10g01370D
		BnaCnng06270D	BnaA09g11230D	BnaA07g01010D	BnaAnng25480D	BnaC04g36750D		BnaA02g16180D	BnaC03g68840D	BnaC05g46390D	BnaC07g38070D
		BnaA08g18170D	BnaAnng36100D	BnaC01g09860D	BnaA06g13380D	BnaC03g28340D		BnaA01g34480D	BnaC09g07830D	BnaA05g34050D	BnaC03g08820D
		BnaC08g01810D	BnaCnng49200D	BnaC09g50530D	BnaA01g02950D	BnaA04g02690D		BnaC02g11110D	BnaAnng33770D	BnaC05g45120D	BnaC08g20270D
		BnaC09g20020D	BnaA02g33910D	BnaC04g56050D	BnaC05g08770D	BnaA01g14850D		BnaC01g18700D	BnaA07g17240D	BnaC03g64130D	BnaCnng51640D
		BnaA07g32900D	BnaC06g31040D	BnaA07g10100D	BnaA01g27170D	BnaC06g30850D		BnaA10g01620D	BnaA06g15000D	BnaA06g09660D	BnaA06g31160D
		BnaC08g15160D	BnaC05g30630D	BnaAnng07430D	BnaC05g13910D	BnaA08g11650D		BnaA08g01070D	BnaC01g40410D	BnaAnng23390D	BnaA07g02500D
		BnaA05g33350D	BnaC04g47640D	BnaC03g08660D	BnaC04g08280D	BnaA04g05960D		BnaA09g13190D	BnaA04g20540D	BnaC06g12880D	BnaC05g10770D
		BnaA05g05540D	BnaA05g02380D	BnaA01g07710D	BnaA03g32960D	BnaC03g49710D		BnaC01g39180D	BnaA08g20080D	BnaA10g16430D	BnaA06g08310D
		BnaC08g06430D	BnaC07g40410D	BnaCnng01640D	BnaCnng18310D	BnaA01g21040D		BnaC01g10000D	BnaA06g15450D	BnaC01g17650D	BnaC03g23450D
		BnaAnng20940D	BnaC03g06010D	BnaA09g39570D	BnaC09g02910D	BnaC01g37160D		BnaA09g56130D	BnaC02g04910D	BnaA06g30480D	BnaA09g29010D
		BnaA02g21070D	BnaA07g18150D	BnaA01g13000D	BnaAnng10730D	BnaA06g04150D		BnaA09g38170D	BnaC09g44740D	BnaA07g06820D	BnaA10g08420D
		BnaA05g05140D	BnaCnng74800D	BnaA10g21270D	BnaC07g03060D	BnaA09g55240D		BnaA08g11970D	BnaC07g42680D	BnaC06g36810D	BnaC09g44390D
		BnaA09g04990D	BnaA03g54400D	BnaA06g19580D	BnaCnng18080D	BnaC08g12340D		BnaAnng24020D	BnaA08g21230D	BnaC04g00810D	BnaA02g27990D
		BnaA03g50050D	BnaC05g13350D	BnaA10g11910D	BnaCnng58690D	BnaC01g33150D		BnaA03g16790D	BnaC02g27460D	BnaA05g35500D	BnaA09g56780D
		BnaA09g05580D	BnaA08g15760D	BnaA08g14970D	BnaA03g00850D	BnaC04g47760D		BnaA05g29610D	BnaC03g76360D	BnaC03g51650D	BnaA03g56180D
		BnaA05g01790D	BnaA01g03010D	BnaC03g05250D	BnaA01g34990D	BnaA10g25840D		BnaC06g10780D	BnaA01g18800D	BnaC08g40510D	BnaC03g49490D
		BnaC04g01470D	BnaA04g03610D	BnaC05g17880D	BnaA07g13310D	BnaC08g12330D		BnaA09g42620D	BnaC02g05260D	BnaAnng13140D	BnaA02g27140D
		BnaA03g32440D	BnaC01g37490D	BnaA07g36680D	BnaC08g16020D	BnaA05g01280D		BnaA01g32240D	BnaA01g37100D	BnaA06g33540D	BnaAnng21120D
		BnaA03g24920D	BnaA03g27890D	BnaA03g10650D	BnaC01g15640D	BnaA02g08560D		BnaA03g17390D	BnaA01g22200D	BnaC04g07130D	BnaC03g09350D
		BnaC06g29630D	BnaC09g22800D	BnaAnng07340D	BnaC09g50100D	BnaC02g16080D		BnaA01g17040D	BnaA09g40370D	BnaA10g18870D	BnaA06g16790D
		BnaC05g40770D	BnaA06g28290D	BnaC04g49710D	BnaC09g11820D	BnaA08g07940D		BnaC05g33360D	BnaC09g20050D	BnaC05g37230D	BnaAnng39270D
		BnaA07g38720D	BnaC07g28660D	BnaA08g15040D	BnaAnng27440D	BnaA07g16330D		BnaA06g31030D	BnaCnng54330D	BnaA05g15310D	BnaAnng16420D
		BnaAnng10080D	BnaA09g30340D	BnaA05g07970D	BnaC03g13110D	BnaA05g31990D		BnaA06g33530D	BnaCnng57250D	BnaA03g57740D	BnaA09g43000D
		BnaC06g38520D	BnaA06g08030D	BnaC04g15700D	BnaCnng59410D	BnaA03g07200D		BnaC08g26090D	BnaC02g03100D	BnaC09g12290D	BnaA01g14270D
		BnaA09g39610D	BnaAnng39520D	BnaA02g16080D	BnaCnng03550D	BnaA10g28790D		BnaA03g38060D	BnaAnng31710D	BnaA06g17430D	BnaC01g37010D
		BnaC09g47650D	BnaC01g09180D	BnaA09g04810D	BnaA03g04340D	BnaC05g00740D		BnaC04g19590D	BnaC09g03210D	BnaA02g06190D	BnaC03g76260D
		BnaC08g47170D	BnaA03g53010D	BnaAnng06330D	BnaA07g22360D	BnaA02g35670D		BnaA03g47670D	BnaC03g23090D	BnaA02g04520D	BnaA05g04350D
		BnaC04g26530D	BnaC05g30640D	BnaUnng02200D	BnaA04g05950D	BnaA05g28250D		BnaA09g27660D	BnaA04g03210D	BnaC05g06140D	BnaA05g17920D
		BnaCnng16050D	BnaA06g27970D	BnaA03g43910D	BnaC09g16980D	BnaA06g29270D		BnaA03g53110D	BnaC03g38280D	BnaC01g18430D	BnaA06g01590D
		BnaCnng42340D	BnaA03g56550D	BnaA10g06860D	BnaCnng62780D	BnaAnng41210D		BnaC08g43530D	BnaC02g05530D	BnaC07g46910D	BnaC01g40380D
		BnaC04g50310D	BnaC08g36740D	BnaAnng30020D	BnaC04g05720D	BnaA04g05520D		BnaA09g39000D	CUFF.18373.1	BnaC03g42610D	BnaC08g27710D
		BnaA04g17700D	BnaC08g26770D	BnaA03g12870D	BnaC06g13610D	BnaA03g41980D		BnaA05g32480D	BnaC02g15030D	BnaC05g18260D	BnaA08g02240D
		BnaC06g37440D	BnaC02g33350D	BnaC03g01950D	BnaA07g00400D	BnaAnng32340D		BnaCnng66000D	BnaC07g32410D	BnaC04g33290D	CUFF.15961.1
		BnaA07g01890D	BnaC05g10300D	BnaA03g49430D	BnaA02g18410D	BnaA05g33830D		BnaA10g22230D	BnaCnng22410D	BnaC04g04060D	BnaA01g17800D
		BnaA06g19490D	BnaC07g45200D	BnaAnng19500D	BnaA03g02400D	BnaA03g23840D		BnaC05g21100D	BnaC02g08840D	BnaC03g69900D	BnaC08g07300D
		BnaC08g23150D	BnaA01g31850D	BnaC09g22690D	BnaC05g01140D	BnaA08g21080D		BnaAnng10330D	BnaC02g02190D	BnaC07g37380D	BnaA02g25560D
		BnaAnng25690D	BnaA06g23120D	CUFF.24356.2	BnaC09g02840D	BnaC08g36330D		BnaC06g23520D	BnaC08g01000D	BnaC08g35190D	BnaA10g09010D
		BnaA10g00670D	BnaA04g04360D	BnaC08g16170D	BnaA03g00190D	BnaC06g36120D		BnaC01g34610D	BnaCnng00530D	BnaC09g43670D	BnaA02g08850D
		BnaC03g37520D	BnaC05g43850D	BnaC08g02330D	BnaA04g11190D	BnaC02g46320D		BnaA03g20840D	BnaCnng63970D	BnaC03g30550D	BnaC07g31970D
		BnaC03g30510D	BnaA08g16110D	BnaA02g09480D	BnaA09g17080D	BnaC03g08310D		BnaC05g51590D	BnaA01g29190D	BnaAnng00220D	BnaC06g34630D
		BnaC09g45610D	BnaA05g29310D	BnaA06g07470D	BnaA09g00340D	BnaC03g13250D		BnaA09g09640D	BnaA03g03990D	BnaCnng59860D	BnaC03g14530D
		BnaC03g26430D	BnaC03g45210D	BnaA09g24380D	BnaC03g21620D	BnaC07g19860D		BnaA03g14560D	BnaA03g00370D	BnaA06g06190D	BnaC01g03110D
		BnaA05g05840D	BnaA03g55890D	BnaC07g33310D	BnaA05g31700D	BnaCnng17350D		BnaA03g52330D	BnaA08g00830D	BnaC09g00410D	BnaC06g07190D
		BnaA10g01200D	BnaA04g28600D	BnaC03g19530D	BnaA07g30540D	BnaA07g04430D		BnaC04g51130D	BnaCnng28750D	BnaCnng27040D	BnaA09g36180D
		BnaC05g12780D	BnaA10g05120D	BnaA01g04310D	BnaCnng51450D	BnaA03g04690D		BnaAnng12820D	BnaA03g01810D	BnaA01g08130D	BnaA02g12620D
		BnaC09g20830D	BnaA06g25370D	BnaCnng10360D	BnaA06g21300D	BnaC03g58890D		BnaA10g23640D	BnaC09g08440D	BnaC04g21420D	BnaC08g06010D
		BnaC04g33570D	BnaC06g11170D	BnaC01g12030D	BnaA05g24760D	BnaC08g07440D		BnaC06g41720D	BnaA03g03900D	BnaA07g27110D	BnaCnng61570D
		BnaC04g29670D	BnaC03g45030D	BnaC04g29960D	BnaC09g01070D	BnaC07g16480D		BnaA10g19170D	BnaA05g17160D	BnaC03g51790D	BnaCnng29060D
		BnaA06g25670D	BnaC01g10100D	BnaA01g33840D	BnaA09g53730D	BnaC07g20200D		BnaA05g13930D	BnaC04g23510D	BnaC03g17600D	CUFF.7253.1
		BnaA03g48820D	BnaA03g02870D	BnaA09g29700D	BnaC03g50940D	BnaC08g31200D		BnaC03g32440D	BnaC02g05850D	BnaA07g38860D	BnaA09g12040D
		BnaC01g24850D	BnaCnng46660D	BnaA09g03820D	BnaA03g21980D	BnaA06g36920D		BnaA08g04360D	BnaA02g26010D	BnaAnng05360D	BnaC05g25370D
		BnaC01g31510D	BnaC08g48460D	BnaA09g49220D	BnaC04g46770D	BnaA01g08990D		BnaA01g02550D	BnaA02g13330D	BnaA08g28880D	BnaCnng24690D
		BnaC09g04200D	BnaA08g04440D	BnaC01g03590D	BnaC02g32410D	BnaCnng32840D		CUFF.34497.1	BnaC09g38460D	BnaA04g22380D	BnaA06g04200D
		BnaA09g55760D	BnaC03g50280D	BnaA01g10670D	BnaC06g35540D	BnaA05g27410D		BnaA06g12060D	CUFF.15232.1	BnaC05g47200D	BnaC03g21820D
		BnaA08g22290D	BnaC05g18090D	BnaA03g56210D	BnaA01g26030D	BnaC03g50730D		BnaA06g16400D	BnaCnng54350D	BnaAnng39850D	BnaA03g28670D
		BnaA08g24920D	BnaC03g08690D	BnaC05g02410D	BnaCnng42210D	BnaA09g54760D		BnaC03g03520D	BnaA02g05440D	BnaA09g01930D	BnaC03g60160D
		BnaC08g12490D	BnaAnng15100D	BnaC05g16450D	BnaC08g28160D	BnaA04g03560D		BnaC03g12710D	BnaC04g49380D	BnaC06g09250D	BnaA09g34060D
		BnaC08g19150D	BnaC04g40550D	BnaC05g02780D	BnaA07g11400D	BnaC09g36390D		BnaC04g52970D	BnaCnng42580D	BnaC08g32480D	BnaC06g02690D
		BnaA09g12770D	BnaC06g14270D	BnaC03g29350D	BnaA05g08110D	BnaA09g12720D		BnaA02g04910D	BnaA01g26950D	BnaC07g40880D	BnaA09g55140D
		BnaCnng02360D	BnaC03g09200D	BnaA06g19410D	BnaC09g27380D	BnaA10g23490D		CUFF.34025.1	BnaC02g08800D	BnaC03g34500D	BnaC09g48830D
		BnaA07g27460D	BnaA02g25550D	BnaC01g32860D	BnaC03g57240D	BnaAnng17200D		BnaC07g42710D	BnaC02g28840D	BnaC07g38310D	BnaC09g11580D
		BnaC03g41390D	BnaC08g36840D	BnaA01g07940D	BnaC03g70800D	BnaC06g01430D		BnaA01g20620D	BnaA03g01990D	BnaCnng45600D	BnaA05g04470D
		BnaA04g25390D	BnaA06g23600D	BnaC03g01650D	BnaA03g00560D	BnaCnng73180D		BnaCnng60610D	BnaC02g01520D	BnaC04g45600D	BnaA02g10700D
		BnaC03g49060D	BnaA03g46130D	BnaC01g05490D	BnaA03g24410D	BnaA10g11600D		BnaA09g08220D	BnaA08g03430D	BnaA09g52440D	BnaC05g10590D
		BnaAnng13370D	BnaA03g22790D	BnaCnng56390D	BnaA05g19120D	BnaCnng34220D		BnaC03g29830D	BnaC09g08370D	BnaA03g12510D	BnaC03g25350D
		BnaC06g26170D	BnaC07g33970D	BnaA07g36050D	BnaA06g00800D	BnaC05g01960D		BnaA03g54460D	BnaC03g62120D	BnaA04g23500D	BnaC05g38410D
		BnaA09g49820D	BnaC03g31390D	BnaA08g24300D	BnaA03g02250D	BnaA04g03690D		BnaCnng01830D	BnaA08g20000D	BnaC03g44430D	BnaC04g49570D
		BnaC05g41300D	BnaA07g32290D	BnaC07g41190D	BnaCnng54580D	BnaC05g16720D		BnaA10g11680D	BnaC01g40350D	BnaC06g16180D	BnaA03g58000D
		BnaA03g25540D	BnaA05g29490D	BnaCnng37990D	BnaC01g10070D	BnaA10g25690D		BnaAnng33860D	BnaA06g14310D	BnaA01g05530D	BnaC04g03210D
		BnaAnng13830D	BnaA06g30780D	BnaA01g04100D	BnaUnng00140D	BnaC08g18620D		BnaA10g17890D	BnaC04g14480D	BnaA10g03720D	BnaC09g12510D
		BnaC05g44250D	BnaC03g61120D	BnaC04g09270D	BnaA05g28810D	BnaC04g49070D		BnaA10g29190D	BnaC06g37780D	BnaC09g26280D	BnaC08g38620D
		BnaAnng07140D	BnaA05g13500D	BnaA04g20220D	BnaA07g31860D	BnaC05g37750D		BnaC06g25800D	BnaC09g02790D	BnaA06g08330D	BnaC07g26250D
		BnaCnng09200D	BnaAnng31480D	BnaAnng01640D	BnaA01g03040D	BnaA10g09450D		BnaA02g37020D	BnaC06g06260D	BnaC07g00660D	BnaC02g46580D
		BnaA06g19860D	BnaA06g08940D	BnaC08g37960D	BnaA04g23480D	BnaC08g16590D		BnaA09g35180D	BnaA06g32210D	BnaAnng39370D	BnaC04g04800D
		BnaA04g07450D	BnaA09g35650D	BnaCnng70200D	BnaC04g06540D	BnaC08g03600D		BnaA05g00740D	BnaA03g31730D	BnaA03g43120D	BnaC05g08330D
		BnaC02g45740D	BnaA04g22040D	BnaA09g44560D	BnaA03g32770D	BnaC06g15120D		BnaC06g26180D	BnaAnng35520D	BnaA02g17040D	BnaAnng04210D
		BnaA10g20110D	BnaC06g18530D	BnaAnng24710D	BnaA06g20570D	BnaA04g25200D		BnaA09g28580D	BnaA03g02340D	BnaA09g24370D	BnaC08g23530D
		BnaA05g24170D	BnaA09g42280D	BnaA08g06480D	BnaCnng15180D	BnaA08g02530D		BnaA06g23570D	BnaC02g01410D	BnaC05g20730D	BnaC08g29380D
		BnaC03g28920D	BnaC04g28700D	BnaA02g06900D	BnaC01g21110D	BnaC06g07820D		BnaAnng29260D	BnaC02g05520D	BnaA09g03390D	BnaC05g16060D
		BnaA03g34940D	BnaA07g28430D	BnaC02g23440D	BnaCnng42060D	BnaAnng08930D		BnaC09g20670D	BnaA01g26780D	BnaA01g09710D	BnaA07g20550D
		BnaC04g08100D	BnaCnng62410D	BnaAnng25570D	BnaC03g24830D	BnaA07g26600D		BnaA02g01390D	BnaA04g12760D	BnaC03g30910D	BnaA05g01740D
		BnaC09g32660D	BnaC04g31100D	CUFF.10737.1	BnaC03g07580D	BnaA01g00670D		BnaA09g00530D	BnaC08g36250D	BnaA05g19340D	BnaA04g16910D
		BnaC08g11770D	BnaA07g20620D	BnaC07g36170D	BnaC05g12660D	BnaC08g19380D		BnaA08g16510D	BnaC02g05050D	BnaA09g49240D	BnaA09g17960D
		BnaC07g32720D	BnaA05g15360D	BnaA08g14490D	BnaC04g29980D	BnaCnng72210D		BnaA01g12510D	BnaC04g41530D	BnaA06g21920D	BnaC06g38780D
		BnaC04g31210D	BnaAnng23990D	BnaA02g02190D	BnaA07g06710D	BnaC09g20060D		BnaC01g43860D	BnaA04g29550D	BnaC04g05710D	BnaCnng27940D
		BnaCnng01840D	BnaC08g24660D	BnaA02g10570D	BnaC02g21040D	BnaA01g14120D		BnaA03g57590D	BnaA03g01770D	BnaC08g25040D	BnaC04g40270D
		BnaA03g21090D	BnaAnng34370D	BnaC04g13350D	BnaAnng05690D	BnaA06g20620D		BnaC01g10790D	BnaC09g02950D	BnaA10g02900D	BnaA05g04500D
		BnaA01g16440D	BnaA03g35770D	BnaA08g01960D	BnaC04g50120D	BnaA03g60230D		BnaC09g50050D	BnaA03g00010D	BnaC05g20350D	BnaCnng51830D
		BnaC03g12430D	BnaC01g03810D	BnaC08g15490D	BnaA04g15450D	BnaAnng19920D		BnaC01g03100D	BnaC09g02230D	BnaCnng58640D	BnaC02g46900D
		BnaA01g34710D	BnaC03g05760D	BnaC07g33960D	BnaC03g05810D	BnaA05g06520D		BnaC09g01950D	BnaC02g03460D	BnaC07g05890D	BnaC09g17480D
		BnaC08g00670D	BnaA02g17670D	BnaC08g30130D	BnaA09g21100D	BnaA06g32160D		BnaA07g38520D	BnaA03g08500D	BnaA07g11040D	BnaA09g16820D
		BnaC04g47560D	BnaC05g07060D	BnaA08g15370D	BnaA03g00360D	BnaC07g22660D		BnaA09g56980D	BnaC06g40070D	BnaA08g10670D	BnaA03g16670D
		BnaC03g53620D	BnaA06g19030D	BnaC08g29110D	BnaA04g10520D	BnaA10g19250D		BnaCnng21190D	BnaA09g24450D	BnaA05g12560D	BnaA06g05590D
		BnaA09g05780D	BnaC06g14360D	BnaAnng24450D	BnaAnng37130D	BnaA07g04160D		BnaC03g02050D	BnaC06g31800D	BnaA09g04040D	BnaA05g01670D
		BnaA06g04650D	BnaC03g20310D	BnaC03g07890D	BnaC09g06850D	BnaA04g20980D		BnaA02g09370D	BnaA09g18920D	BnaC09g46800D	BnaCnng71940D
		BnaC03g60490D	BnaC04g04080D	BnaA10g14230D	BnaA04g00590D	BnaCnng03230D		BnaA09g11010D	BnaAnng12240D	BnaC07g18260D	BnaA08g02940D
		BnaA06g33450D	BnaC06g06410D	BnaC03g23480D	BnaAnng33690D	BnaC04g38920D		BnaA01g21180D	BnaAnng26220D	BnaC04g10960D	CUFF.33951.1
		BnaA08g23760D	BnaA09g23590D	BnaC03g55600D	BnaA07g28500D	BnaC08g06250D		BnaC08g22640D	BnaC01g10910D	BnaC02g16210D	BnaC09g01870D
		BnaC03g33430D	BnaA03g08920D	BnaA05g32160D	BnaC04g20510D	BnaC09g50270D		BnaC03g62080D	BnaC09g07550D	BnaCnng51910D	BnaA04g10820D
		BnaC07g14700D	BnaCnng76190D	BnaA09g23230D	BnaC02g00390D	BnaAnng25180D		BnaA06g00930D	BnaC02g02740D	BnaC01g13140D	BnaC03g63950D
		BnaA08g10870D	BnaC09g39920D	BnaC08g25050D	BnaC03g28260D	BnaC08g25590D		BnaC05g51360D	BnaC04g21660D	BnaA02g11680D	BnaA05g16610D
		BnaC03g39300D	BnaC06g20480D	BnaC06g33610D	BnaA10g16940D	BnaA09g16080D		BnaC02g17470D	BnaA01g09730D	BnaC05g38940D	BnaA07g03480D
		BnaA02g20020D	BnaA10g08220D	BnaC06g18510D	BnaCnng49880D	BnaA08g00430D		BnaA01g17010D	BnaA06g30110D	BnaC03g12940D	BnaA02g03550D
		BnaCnng46790D	BnaC09g08710D	BnaA02g31420D	BnaA07g18560D	BnaC04g08970D		BnaA04g03920D	BnaC02g02020D	BnaC01g15870D	CUFF.15932.1
		BnaA01g00210D	BnaAnng00860D	BnaA10g06960D	BnaA07g17260D	BnaA08g15880D		BnaC02g29100D	CUFF.18645.1	BnaCnng36830D	BnaAnng36110D
		BnaA04g12350D	BnaAnng36200D	BnaC02g44030D	BnaC07g46400D	BnaA10g02030D		BnaCnng19590D	BnaC07g28950D	BnaC03g26770D	BnaA09g35220D
		BnaC08g20440D	BnaCnng04240D	BnaC09g33940D	BnaC07g45720D	BnaAnng03500D		BnaA08g18290D	CUFF.6640.2	BnaA07g23490D	BnaC03g49400D
		BnaC03g25150D	BnaC04g32950D	BnaA02g03790D	BnaA03g00430D	BnaA09g22660D		BnaC02g27200D	BnaC02g01340D	BnaA07g14440D	BnaC04g53350D
		BnaA06g33160D	BnaC07g44730D	BnaA09g19760D	BnaA09g34290D	BnaA08g15470D		BnaC01g02500D	BnaC09g09160D	BnaC04g48870D	BnaC03g66000D
		BnaC09g22280D	BnaA09g27480D	BnaA03g06320D	BnaA04g23390D	BnaA09g37450D		BnaA10g18310D	BnaC01g30960D	BnaA06g02640D	BnaC03g10530D
		BnaC07g25690D	BnaC04g25500D	BnaA05g37480D	BnaC09g05510D	BnaC05g01860D		BnaC04g50480D	BnaC05g04890D	BnaC01g08470D	BnaA05g32940D
		BnaAnng12520D	BnaC02g10220D	BnaC04g38390D	BnaC04g22850D	BnaC07g00150D		BnaA09g02320D	BnaCnng10610D	BnaC03g50010D	BnaC08g09400D
		BnaA10g25140D	BnaA09g29060D	BnaA07g11280D	BnaA05g08560D	BnaC01g13780D		BnaCnng63480D	BnaA09g20480D	BnaC09g54080D	BnaCnng28550D
		BnaA05g07230D	BnaCnng06000D	BnaA04g28040D	BnaA08g01930D	BnaC09g54460D		BnaC06g37640D	BnaA02g19190D	BnaA01g33130D	BnaA08g16400D
		BnaA04g09900D	BnaCnng36150D	BnaC07g07680D	BnaA08g30710D	BnaC05g43160D		BnaCnng35860D	BnaC01g38940D	BnaC08g49120D	BnaC04g27530D
		BnaA07g38250D	BnaA01g05920D	BnaC03g02910D	BnaA01g24820D	BnaC09g06260D		BnaA05g29980D	BnaC02g01730D	BnaA03g29910D	BnaA09g42030D
		BnaA08g20300D	BnaA08g21460D	BnaC06g00500D	BnaA05g29070D	BnaC07g14910D		BnaA02g00550D	BnaC04g07750D	BnaA04g21630D	BnaA01g10690D
		CUFF.38075.1	BnaC05g43810D	BnaAnng07870D	BnaA06g23750D	BnaC06g36350D		BnaA02g05540D	BnaC01g40610D	BnaC05g07510D	BnaA07g14550D
		BnaA06g30980D	BnaA02g28160D	BnaC03g14180D	CUFF.26766.1	BnaA01g01800D		BnaA02g18670D	BnaA01g13330D	BnaCnng60970D	BnaC03g05830D
		BnaC02g22500D	BnaC05g50780D	BnaA09g04120D	BnaC09g06310D	BnaC07g17990D		BnaA08g06360D	BnaC09g11070D	BnaA09g05800D	BnaC01g08520D
		BnaA01g13510D	BnaC09g36740D	BnaC09g30950D	BnaA04g10050D	BnaA09g30000D		BnaC02g28060D	BnaA03g33530D	BnaC06g24620D	BnaC08g01190D
		BnaA06g29280D	BnaA03g28760D	CUFF.28978.1	BnaA03g08750D	CUFF.6832.2		BnaC03g72930D	BnaC03g25770D	BnaA09g40140D	BnaA04g01030D
		BnaC08g46760D	BnaA08g10430D	BnaA01g28710D	BnaCnng48100D	BnaA01g14400D		BnaA06g34330D	BnaA09g28920D	BnaC04g06810D	BnaA05g29990D
		BnaC03g44790D	BnaA09g15400D	BnaA07g03130D	BnaC09g06460D	BnaA07g37360D		BnaA07g33090D	BnaCnng58300D	BnaCnng09140D	BnaC01g33260D
		BnaA03g38050D	BnaC03g28810D	BnaC07g03020D	BnaAnng07100D	BnaC02g27710D		BnaC08g40810D	BnaA07g25530D	BnaC07g15490D	BnaA03g31840D
		BnaA03g35140D	BnaAnng05210D	BnaC03g49970D	BnaC08g05970D	BnaC05g31270D		BnaCnng71650D	BnaA04g04880D	BnaC05g02750D	BnaC08g47590D
		BnaA09g48840D	BnaAnng30500D	BnaA03g41930D	BnaA05g00150D	BnaA03g53000D		BnaC09g15940D	BnaA06g20450D	BnaA09g43260D	BnaC05g00870D
		BnaA07g19580D	BnaA01g27190D	BnaA09g07660D	BnaC09g41850D	BnaC06g35770D		BnaA09g09370D	BnaC03g08500D	BnaA03g01760D	BnaC05g21320D
		BnaA03g24720D	BnaA09g09500D	BnaA07g34160D	BnaA08g11640D	BnaA09g39200D		BnaA01g32550D	BnaC07g50720D	BnaAnng39130D	BnaC09g05180D
		BnaA06g31830D	BnaA06g30050D	BnaA08g21530D	BnaA07g30010D	BnaC05g50170D		BnaC08g45700D	BnaAnng11580D	BnaA01g29130D	BnaA02g34480D
		BnaC05g28320D	BnaA09g44550D	BnaC01g20970D	BnaCnng62290D	BnaC04g46480D		BnaC05g23210D	BnaA04g08970D	BnaA07g04600D	BnaC01g39890D
		BnaC02g11570D	BnaC08g27590D	BnaC09g49810D	BnaC04g45430D	BnaA10g14420D		BnaA04g11900D	BnaC03g12380D	BnaCnng56690D	BnaA09g45090D
		BnaA09g04740D	BnaA09g23960D	BnaCnng50190D	BnaA08g01250D	BnaC05g33800D		BnaAnng08300D	BnaA07g11590D	BnaCnng34010D	BnaC08g31920D
		BnaC06g36210D	BnaA03g11190D	BnaA05g11210D	BnaC09g20710D	BnaA07g06940D		BnaC09g01610D	BnaA09g38120D	BnaA03g32680D	BnaCnng17810D
		BnaC08g32890D	BnaA05g33580D	BnaA08g16310D	BnaC02g02840D	BnaC03g39380D		BnaC03g66680D	BnaC07g08220D	BnaC07g07280D	BnaA03g10260D
		BnaC09g13470D	BnaC09g22310D	BnaA03g47000D	BnaA06g31160D	BnaC04g25450D		BnaC05g00780D	BnaC09g09580D	BnaC06g14510D	BnaC07g50270D
		BnaA03g25300D	BnaA01g05630D	BnaAnng09050D	BnaC08g49520D	BnaA05g36570D		BnaA02g03030D	BnaA03g03080D	BnaCnng06840D	BnaA01g27420D
		BnaC01g15720D	BnaC04g53300D	BnaA02g20890D	BnaA07g02500D	BnaC08g00070D		BnaA04g11790D	BnaA09g48890D	BnaA01g02670D	BnaCnng15500D
		BnaC03g06390D	BnaC07g36070D	BnaA05g33270D	BnaC05g47750D	BnaC02g12960D		BnaA01g21720D	CUFF.997.1	BnaC03g58430D	CUFF.22027.1
		BnaC06g30680D	BnaA01g18670D	BnaC06g12000D	BnaA01g26980D	BnaA04g26460D		BnaA05g17530D	BnaC02g04340D	BnaAnng28710D	BnaC04g45050D
		BnaA07g26630D	BnaAnng07130D	BnaA03g12550D	BnaA10g08830D	BnaC08g02750D		BnaC04g34650D	BnaC02g06220D	BnaA02g24140D	BnaA03g12420D
		BnaA06g31770D	BnaC03g73620D	BnaC09g20270D	BnaC05g10770D	BnaA06g04910D		BnaA09g02850D	BnaC08g14230D	BnaA03g57310D	BnaA02g27750D
		BnaA05g00940D	BnaC01g04190D	BnaA05g13730D	BnaC07g39880D	BnaA05g21210D		BnaC01g41700D	BnaC02g04160D	BnaC05g05940D	BnaC06g11500D
		BnaC08g46940D	BnaC07g08350D	BnaC02g16610D	BnaA06g08310D	BnaC03g32500D		BnaC03g21170D	BnaA07g37890D	BnaC03g13100D	BnaC07g12350D
		BnaC08g42730D	BnaC08g03190D	BnaC09g11390D	BnaC08g24040D	BnaA03g23310D		BnaC03g19500D	BnaAnng00510D	BnaA04g12920D	BnaA04g21950D
		BnaC01g17000D	BnaA05g28400D	BnaC03g72090D	BnaAnng17500D	BnaC07g23130D		BnaA10g27390D	BnaAnng36740D	BnaA05g18660D	BnaC05g22980D
		BnaA09g24910D	BnaC04g17540D	BnaC05g04760D	BnaA05g01230D	BnaAnng40580D		BnaA08g01220D	BnaCnng15870D	BnaC07g07460D	BnaC02g16530D
		BnaAnng41520D	BnaC05g38150D	BnaC01g10160D	BnaC04g38540D	BnaA10g25730D		BnaC07g30540D	BnaA07g04830D	BnaA01g09380D	BnaC05g46480D
		BnaA02g00740D	BnaC03g05020D	BnaC08g44020D	BnaA03g56180D	BnaA09g41680D		BnaAnng32380D	BnaA01g24020D	BnaCnng62080D	BnaA03g52420D
		BnaCnng22390D	BnaC08g45990D	BnaA03g29060D	BnaA05g33990D	BnaC08g47900D		BnaA07g16800D	BnaA03g42300D	BnaA02g13000D	BnaCnng49990D
		BnaA06g38140D	BnaC07g47720D	BnaC07g45630D	BnaA09g46230D	BnaC08g34300D		BnaC08g41560D	BnaCnng14770D	BnaC01g16270D	BnaC04g02930D
		BnaA10g22140D	BnaC04g33740D	BnaC05g38860D	BnaA03g21270D	BnaC01g41640D		BnaC07g04020D	BnaA02g11880D	BnaC04g43540D	BnaA06g38600D
		BnaA01g09890D	BnaC01g17710D	BnaA02g01380D	BnaA04g25670D	BnaA07g34280D		BnaA09g29470D	BnaC09g03250D	BnaC03g33630D	BnaA08g18870D
		BnaC09g45670D	BnaC04g02100D	BnaC03g14840D	BnaC04g49050D	BnaC04g43890D		BnaA10g08290D	BnaCnng01150D	BnaCnng63600D	BnaC05g17740D
		BnaA03g55000D	BnaC02g10670D	BnaA08g24810D	BnaC09g39380D	BnaC09g20370D		BnaCnng26840D	BnaC02g00480D	BnaCnng57130D	BnaA10g13930D
		BnaA04g06570D	BnaA07g38730D	BnaC02g48330D	BnaC02g00060D	BnaC08g48040D		BnaAnng12790D	BnaC09g11660D	BnaA09g36460D	BnaC08g24190D
		BnaC05g49400D	BnaA05g34850D	BnaC01g03600D	BnaC04g16450D	BnaA05g04400D		BnaC04g55780D	BnaA07g35480D	BnaA03g02760D	BnaA01g04770D
		BnaC04g54380D	BnaA02g04810D	BnaC08g41040D	BnaA07g05660D	BnaAnng38640D		BnaA01g25790D	BnaC01g40970D	CUFF.5534.1	BnaC04g01860D
		BnaCnng63240D	BnaCnng75900D	CUFF.36154.1	BnaC08g34130D	BnaA07g28910D		BnaA09g39270D	BnaA05g13680D	BnaA05g31800D	BnaA10g06470D
		BnaA06g10340D	BnaA09g45840D	BnaC09g17800D	BnaC09g40460D	BnaC05g00440D		BnaC03g26130D	BnaC05g46600D	BnaA04g04650D	BnaAnng12390D
		BnaCnng10340D	BnaAnng21280D	BnaC06g12340D	BnaA09g43000D	BnaC09g34500D		BnaA09g04060D	BnaC06g15890D	BnaC01g32650D	BnaA02g05190D
		BnaC04g45760D	BnaAnng27980D	BnaC03g05330D	BnaCnng52100D	BnaC03g62810D		BnaCnng37890D	BnaA09g24350D	BnaC04g28350D	BnaA09g30940D
		BnaC06g38510D	BnaA07g26380D	CUFF.36794.6	BnaC01g40380D	BnaC08g35100D		BnaA09g05120D	BnaC02g07360D	BnaC04g17690D	CUFF.22038.1
		BnaCnng39020D	BnaC07g38010D	BnaCnng43910D	BnaC07g38970D	BnaC06g25860D		BnaA10g15140D	BnaA03g04970D	BnaC05g20800D	BnaA03g19880D
		BnaC06g18830D	BnaA07g11070D	BnaAnng19210D	BnaA08g08980D	BnaA07g38430D		BnaC09g17940D	BnaC03g71640D	BnaC01g27310D	BnaC06g42550D
		BnaC06g43560D	BnaA03g57860D	BnaC01g34530D	CUFF.253.1	BnaA06g14890D		BnaC03g07930D	BnaC04g43190D	BnaC08g31100D	BnaC06g43690D
		BnaC03g49360D	BnaC03g15480D	BnaC08g40410D	BnaA05g35660D	BnaC05g00350D		BnaA07g01930D	CUFF.9285.5	BnaA08g23860D	BnaA02g31310D
		BnaC05g03230D	BnaC03g29870D	BnaA06g35160D	BnaC02g04180D	BnaC04g47210D		BnaA01g34410D	BnaA06g20670D	BnaA07g20430D	BnaC06g11880D
		BnaC02g10190D	BnaC03g08990D	BnaC07g33610D	BnaA01g24920D	BnaA08g16080D		BnaA02g15070D	BnaA02g35050D	BnaAnng38020D	BnaA05g22270D
		BnaA05g05010D	BnaA09g42450D	BnaA09g33140D	BnaA04g24650D	BnaA09g06020D		BnaC09g37480D	BnaA09g17600D	BnaC07g06400D	BnaA10g07970D
		BnaC04g05030D	BnaA09g29790D	BnaA01g17500D	BnaA01g37130D	BnaC08g23540D		BnaA10g15120D	BnaC09g02340D	BnaC07g42360D	BnaA02g31250D
		BnaA03g06760D	BnaA03g42860D	BnaC04g04130D	BnaC06g32880D	BnaC01g35820D		BnaC04g06830D	BnaCnng53590D	BnaA05g12500D	BnaA07g35020D
		BnaA01g14470D	BnaA02g02710D	BnaA07g27640D	BnaA02g25560D	BnaA05g37120D		BnaA06g01210D	BnaC03g60650D	BnaC06g27490D	BnaC09g39650D
		BnaC03g40200D	BnaC04g30430D	BnaA03g50640D	BnaA03g53450D	CUFF.17573.1		BnaA03g22780D	CUFF.10390.1	BnaCnng15010D	BnaC05g40380D
		BnaA05g11730D	BnaC06g20420D	BnaC06g19990D	BnaA02g08850D	BnaA05g08550D		BnaA08g15200D	BnaA06g10330D	BnaAnng38860D	BnaA03g30140D
		BnaC05g24210D	BnaC04g56750D	BnaA03g56540D	BnaC02g28850D	BnaC08g46110D		BnaA10g24250D	BnaC04g08960D	BnaA01g20800D	BnaC06g40140D
		BnaCnng58960D	BnaC04g40810D	BnaC01g39070D	BnaA07g06740D	BnaA07g21190D		BnaC03g17300D	BnaCnng39930D	BnaC03g43660D	BnaC03g49590D
		BnaA05g08710D	BnaC03g19840D	BnaC03g61020D	BnaC03g64350D	BnaC02g08600D		BnaA09g17270D	BnaA07g05490D	BnaC05g00850D	BnaCnng41680D
		BnaA09g30140D	BnaA03g11410D	BnaA02g04470D	BnaC06g34630D	BnaC05g41510D		CUFF.5640.1	BnaC01g39410D	BnaCnng18610D	BnaA02g08270D
		BnaA06g11240D	BnaC05g47450D	BnaAnng19270D	BnaA04g05980D	BnaA01g31350D		BnaA10g23300D	BnaC05g30020D	BnaA10g22270D	BnaCnng10770D
		BnaC07g36310D	BnaCnng59310D	BnaA10g12410D	BnaC05g44360D	BnaA01g01790D		BnaC01g12720D	BnaA05g05890D	BnaA06g06520D	BnaA03g34130D
		BnaC02g13840D	BnaC09g16150D	BnaA03g02820D	BnaA01g02340D	BnaAnng22720D		BnaA03g28720D	CUFF.27891.1	BnaA08g16170D	BnaA05g18620D
		BnaC01g32320D	BnaA06g38450D	BnaCnng34310D	BnaA02g12620D	BnaC01g21010D		BnaC04g03430D	BnaA04g11200D	BnaA07g27940D	BnaA05g31070D
		BnaC09g43890D	BnaA06g25130D	BnaAnng13780D	BnaC04g31220D	BnaC08g46250D		BnaA01g21470D	BnaAnng03220D	BnaA01g05610D	BnaA09g44310D
		BnaC06g12420D	BnaA02g18180D	BnaC04g44570D	BnaA07g37870D	BnaA01g28110D		BnaC06g11070D	BnaCnng18490D	BnaC01g10450D	BnaA03g37050D
		BnaA01g20040D	BnaC03g33150D	BnaA06g10370D	BnaC06g41790D	BnaA03g05220D		BnaC05g31650D	BnaA03g05950D	BnaC04g34500D	BnaC09g14920D
		BnaA03g02650D	BnaC06g38890D	BnaA02g00210D	BnaA03g12860D	BnaC07g40900D		BnaA10g21150D	BnaC03g65070D	BnaA10g04090D	BnaC03g27460D
		BnaA10g15420D	BnaC04g00770D	BnaA03g20860D	BnaC06g38740D	BnaCnng01910D		BnaA09g20250D	BnaC02g03290D	BnaA07g24010D	BnaC07g20090D
		BnaC09g14490D	BnaA10g04610D	BnaC08g34590D	BnaC09g10010D	BnaA03g41650D		BnaC08g24700D	BnaA07g28020D	BnaC04g22320D	BnaC05g08080D
		BnaC09g07320D	BnaC09g39860D	CUFF.8057.1	BnaA05g18340D	BnaC01g37460D		BnaCnng16060D	BnaC09g12260D	BnaA01g19460D	BnaA08g28960D
		BnaC05g12200D	BnaA10g12720D	BnaC03g05130D	BnaC03g64750D	BnaC08g03820D		BnaA08g07560D	BnaA02g33340D	BnaA09g46450D	CUFF.15891.1
		BnaA03g27500D	BnaA06g33260D	BnaA06g25110D	BnaC04g55140D	BnaC09g01350D		BnaA04g22900D	BnaC09g54410D	BnaC05g37540D	BnaC09g08400D
		BnaC05g30670D	BnaCnng19020D	BnaCnng16670D	BnaA02g17660D	BnaA03g34240D		BnaA02g01450D	BnaC07g39750D	BnaC07g47350D	BnaA07g31890D
		BnaC02g24430D	BnaC05g23750D	BnaC01g37310D	BnaCnng24690D	BnaCnng37100D		BnaC02g27040D	BnaA03g45580D	BnaA10g03460D	BnaA03g00440D
		BnaCnng20870D	BnaC09g43880D	BnaAnng05930D	BnaC08g37390D	BnaAnng40250D		BnaA10g12280D	BnaA02g25170D	BnaA09g36930D	BnaAnng40930D
		BnaA07g24720D	BnaC09g34710D	BnaA03g02890D	BnaA06g04200D	BnaA04g18310D		BnaC03g00970D	BnaC03g22580D	BnaA02g13410D	BnaA08g18770D
		BnaC03g65530D	BnaA09g26960D	BnaC04g51430D	BnaC01g03400D	BnaCnng49210D		BnaA03g09600D	BnaC09g04330D	BnaC07g17810D	BnaA10g30320D
		BnaC07g15380D	BnaA05g08630D	BnaA09g40130D	BnaCnng65930D	BnaA05g27390D		BnaC02g43120D	BnaCnng67540D	BnaC07g42270D	BnaA10g22920D
		BnaA08g31180D	BnaC08g08150D	BnaC03g32890D	BnaC03g78020D	BnaA02g02560D		BnaA03g40990D	BnaC01g38710D	BnaC09g42470D	BnaA06g10790D
		BnaA03g20190D	BnaC08g17520D	BnaC05g08450D	BnaC09g04850D	BnaA04g14490D		BnaA10g20640D	BnaC09g07650D	BnaC09g38960D	BnaAnng41370D
		BnaA08g25720D	BnaA05g05590D	BnaC09g50550D	BnaC03g22820D	BnaC09g54420D		BnaC05g34780D	BnaA02g17450D	BnaA06g40720D	BnaA07g22960D
		BnaA08g15680D	BnaA08g19060D	BnaC05g40630D	BnaA06g30250D	BnaC04g20850D		BnaC03g01820D	BnaC06g30410D	BnaA07g30290D	CUFF.38697.1
		BnaA04g04350D	BnaCnng25620D	BnaC04g32020D	BnaC09g04430D	BnaC06g13920D		BnaC07g32900D	BnaC03g12470D	BnaA06g01660D	BnaA03g13010D
		BnaC06g41080D	BnaAnng39350D	BnaA09g44760D	BnaC02g02120D	BnaC07g19940D		BnaC06g04140D	BnaA04g15530D	BnaC02g31920D	BnaA03g14040D
		BnaC09g51460D	BnaC08g32540D	BnaC09g22970D	BnaA02g10700D	BnaC05g46620D		BnaAnng19750D	BnaC02g02500D	BnaA03g29430D	BnaA01g02830D
		BnaC04g07190D	BnaC08g12000D	BnaC03g03860D	BnaC04g55150D	BnaC01g36340D		BnaAnng12780D	BnaC02g04650D	BnaCnng15310D	BnaA07g13110D
		BnaC03g12480D	BnaA08g11320D	CUFF.10739.1	BnaA03g00730D	BnaA09g26540D		BnaA06g32370D	BnaC01g40200D	BnaC03g42760D	BnaC04g56400D
		BnaA03g32230D	BnaAnng40540D	BnaCnng33220D	BnaC04g49570D	BnaC07g35320D		BnaC03g18580D	BnaC02g02730D	BnaC09g00030D	BnaC07g45020D
		BnaC04g56150D	BnaC04g35770D	BnaA06g12350D	BnaC04g03210D	BnaC05g18910D		BnaA09g15720D	BnaA10g04800D	BnaC03g62330D	BnaC01g00750D
		BnaA03g38080D	BnaA09g51180D	BnaA05g01420D	BnaA01g13830D	BnaA04g23590D		BnaC07g26850D	BnaC01g18060D	BnaC02g39810D	BnaC01g28940D
		BnaC07g40980D	BnaC03g31350D	BnaA02g35110D	CUFF.12218.1	BnaC03g07590D		BnaA05g09330D	BnaC03g11750D	BnaA07g12020D	BnaAnng22800D
		BnaC02g11560D	BnaC07g31080D	BnaC03g38000D	BnaA06g04420D	BnaA10g01230D		BnaC06g05520D	BnaCnng24950D	BnaC08g38040D	BnaA03g15030D
		CUFF.17150.1	BnaA03g13080D	BnaUnng04730D	BnaC04g04800D	BnaA07g00480D		BnaA09g03530D	BnaA04g02490D	BnaA05g04610D	BnaC07g37260D
		BnaCnng56620D	BnaC05g42690D	BnaC04g32700D	BnaA09g02060D	BnaA04g23300D		BnaA03g02950D	BnaCnng01100D	BnaC09g33780D	BnaC04g32300D
		BnaC05g40270D	BnaC09g45790D	BnaA06g09860D	BnaA03g39800D	BnaC03g59130D		BnaCnng36210D	BnaC02g06020D	BnaCnng28400D	BnaC03g61100D
		BnaA08g13840D	BnaC02g24210D	BnaC09g43910D	BnaC04g39680D	BnaC06g29440D		BnaC05g02350D	BnaC02g01260D	CUFF.26430.1	BnaA03g19530D
		BnaA02g20950D	BnaC06g36030D	CUFF.37402.5	BnaA05g01740D	BnaC04g15130D		BnaC07g34090D	BnaC04g06850D	BnaA09g30820D	BnaCnng56590D
		BnaC04g22010D	BnaC03g37210D	BnaC03g09360D	BnaA09g17960D	BnaA07g02000D		BnaA03g51200D	BnaA06g34670D	BnaCnng41500D	BnaC05g47340D
		BnaC05g28960D	BnaA09g10770D	BnaA03g13610D	BnaA09g46820D	BnaA05g09180D		BnaAnng00540D	BnaA07g23360D	BnaC02g38320D	BnaA05g24390D
		BnaA10g26930D	BnaC04g13550D	BnaA08g31060D	BnaA04g05430D	BnaC03g76640D		BnaA03g33900D	BnaA04g11450D	BnaC05g44070D	BnaA05g33720D
		BnaA01g01980D	BnaCnng09990D	CUFF.13832.2	BnaC06g38780D	BnaC03g05790D		BnaC03g10210D	BnaC09g09000D	BnaA05g36780D	BnaC05g02190D
		BnaC04g32090D	BnaA03g15280D	BnaC07g46620D	BnaA10g04330D	BnaC03g73550D		BnaC07g44370D	BnaC01g23620D	BnaC08g23930D	BnaA09g18300D
		BnaA01g24250D	BnaA04g22820D	BnaA07g36360D	BnaCnng15820D	BnaC05g13840D		BnaA06g15180D	BnaA03g15550D	BnaA01g02890D	BnaA03g15710D
		BnaA08g00900D	BnaA09g16540D	BnaC08g44070D	BnaA04g28190D	BnaA03g48610D		BnaUnng02450D	BnaC09g01720D	BnaA06g08210D	BnaC09g12210D
		BnaC01g10370D	BnaA05g24050D	BnaC03g73030D	BnaA03g15810D	BnaA01g00400D		BnaC03g38290D	BnaC07g04320D	BnaAnng17490D	BnaC02g35010D
		BnaA09g07240D	BnaC03g13530D	BnaC03g05570D	BnaC09g41490D	BnaA09g39180D		BnaA03g02880D	BnaC02g01480D	BnaA03g54620D	BnaC08g04320D
		BnaA07g18520D	BnaA04g13570D	BnaA10g29240D	BnaA09g16820D	BnaC06g27330D		BnaC04g50410D	BnaC02g06500D	BnaA03g09990D	BnaC02g11480D
		BnaC08g44860D	BnaA04g18640D	BnaA10g29350D	BnaA09g08700D	BnaC07g31560D		BnaA08g07440D	BnaC02g02070D	BnaC08g36360D	CUFF.38255.1
		BnaA09g13840D	BnaA02g25110D	BnaC02g34430D	BnaCnng49630D	BnaA09g46260D		BnaC04g34190D	BnaC05g50190D	BnaC03g26340D	BnaA06g31990D
		BnaA03g13290D	BnaC07g20800D	BnaA05g04090D	BnaA02g14440D	BnaC07g29540D		BnaA09g03310D	BnaA01g14990D	BnaC04g17530D	BnaC03g69620D
		BnaA06g31670D	BnaA07g06750D	BnaC03g26380D	BnaCnng71940D	BnaA05g35000D		BnaC02g23130D	BnaC02g05030D	BnaA02g35820D	BnaC01g28920D
		BnaC04g37230D	BnaA09g31610D	BnaA05g23200D	BnaA03g38100D	BnaC04g40340D		BnaC06g12020D	BnaA03g15210D	BnaA06g12890D	BnaA05g37170D
		BnaA09g09080D	BnaC01g33240D	BnaC01g04550D	BnaC09g01870D	BnaC06g35550D		BnaC03g71890D	BnaC01g39020D	BnaAnng01760D	BnaA10g25020D
		BnaC09g22670D	BnaC03g11930D	BnaC01g30640D	BnaC01g39840D	BnaC04g36110D		BnaC02g31350D	BnaC03g68890D	BnaA02g19960D	BnaA09g55460D
		BnaA08g16740D	BnaC07g28590D	BnaA04g21100D	BnaC06g19970D	BnaA08g31610D		BnaCnng23950D	BnaCnng60210D	BnaAnng05840D	BnaC09g41370D
		BnaA04g26700D	BnaA01g13540D	BnaC02g40770D	BnaAnng12430D	BnaAnng28500D		BnaC09g48370D	BnaC08g39980D	BnaC03g60390D	BnaA03g06920D
		BnaC06g17310D	BnaA05g18280D	BnaA09g10290D	BnaC07g41330D	BnaA07g08620D		BnaA01g05900D	BnaA05g15170D	BnaC07g30560D	BnaC02g07940D
		BnaA01g31620D	BnaC01g17810D	BnaA03g41120D	BnaC04g22100D	BnaC09g11960D		BnaA06g05230D	BnaC07g39400D	BnaA04g22710D	BnaC04g36600D
		BnaA05g09920D	BnaC09g03150D	BnaC03g10150D	BnaAnng36110D	BnaA09g54560D		BnaA04g19860D	BnaA01g04910D	BnaA03g16430D	BnaC08g43520D
		BnaA10g08410D	BnaC06g29040D	BnaC01g07590D	BnaC01g16780D	BnaC06g33000D		BnaA06g24720D	BnaCnng24670D	BnaCnng68780D	BnaA03g29660D
		BnaA04g29010D	BnaC06g17270D	BnaCnng47790D	BnaA01g14960D	BnaC07g30380D		BnaA07g37410D	BnaA02g21600D	BnaC07g23670D	BnaA07g29510D
		BnaA09g20260D	BnaA01g10320D	BnaC05g29870D	BnaA06g01500D	BnaA06g38740D		CUFF.37837.1	BnaA05g26410D	BnaA04g03820D	BnaC07g47080D
		BnaA08g28020D	BnaCnng58920D	BnaC07g41590D	BnaA03g22560D	BnaA08g15250D		BnaCnng73020D	BnaAnng15290D	CUFF.15338.1	BnaC07g26800D
		BnaC04g36640D	BnaA06g03880D	BnaA01g36920D	BnaC08g24890D	BnaC01g06760D		BnaA01g12530D	BnaC03g60010D	BnaC09g20820D	BnaA03g12130D
		BnaA04g15780D	BnaC07g36250D	BnaA02g25380D	BnaA02g05240D	BnaC03g17770D		BnaC05g47650D	BnaA05g03470D	BnaA02g27860D	BnaA08g07820D
		BnaCnng41290D	BnaC08g27140D	BnaA09g12340D	BnaC06g34570D	BnaC07g08540D		BnaC04g23410D	CUFF.15865.1	BnaC03g26540D	BnaC09g07700D
		BnaC04g29320D	BnaA09g34080D	CUFF.6659.1	BnaC07g49990D	BnaCnng44050D		BnaA01g08900D	BnaC09g21080D	BnaC07g00380D	BnaA01g00310D
		BnaA03g24330D	BnaCnng53150D	BnaA07g16590D	BnaA03g26840D	BnaC06g22640D		BnaAnng05920D	BnaA05g12000D	BnaA06g07510D	BnaA04g04550D
		BnaC01g13370D	BnaA08g27790D	BnaA08g03510D	BnaA08g08290D	BnaC08g35990D		BnaCnng10190D	BnaCnng71600D	BnaC02g13280D	BnaA09g33350D
		BnaA07g29880D	BnaCnng05840D	BnaC03g02630D	BnaA01g16400D	BnaA08g25900D		BnaA10g11220D	BnaA07g35420D	BnaC06g06920D	BnaA06g12510D
		BnaC05g24950D	BnaA07g19210D	BnaC09g37930D	BnaA03g02670D	BnaC05g07240D		BnaAnng36640D	BnaA07g28220D	BnaA02g28940D	BnaC04g40960D
		BnaC09g51620D	BnaC08g49290D	BnaA03g21780D	BnaA09g20010D	BnaA05g29930D		BnaC06g40410D	BnaA04g15540D	BnaA09g01140D	BnaC03g41040D
		BnaCnng05330D	BnaC01g15670D	BnaA02g15700D	BnaA07g28800D	BnaA10g02590D		BnaA06g40750D	BnaC09g09310D	BnaA09g11950D	BnaA03g07010D
		BnaA03g00460D	BnaA09g34030D	BnaA03g05820D	BnaC03g48540D	BnaA07g27280D		BnaA06g20870D	BnaAnng33720D	BnaC03g18540D	BnaA02g26230D
		BnaA02g36380D	BnaCnng47330D	BnaA10g23220D	BnaA09g20420D	BnaA06g40150D		BnaC07g04280D	BnaAnng33250D	BnaA08g11540D	BnaC01g00840D
		BnaA10g23100D	BnaC05g48690D	BnaC02g27330D	BnaC06g04670D	BnaC09g42310D		BnaCnng70740D	BnaUnng05100D	BnaA07g20840D	BnaA05g15140D
		BnaA05g16370D	BnaA03g17210D	BnaA02g01890D	BnaA09g11870D	BnaAnng15540D		BnaC04g55700D	BnaC09g04670D	BnaC03g34950D	BnaC07g11310D
		BnaA08g07510D	BnaA01g23940D	BnaC08g41310D	BnaAnng24960D	BnaC06g18900D		CUFF.31318.1	BnaA04g15550D	BnaC03g37250D	BnaC06g14840D
		BnaC09g05380D	BnaA04g21880D	BnaC05g15320D	BnaA09g15610D	BnaC01g42660D		BnaA05g19380D	BnaA05g21370D	BnaA06g32560D	BnaA09g03330D
		BnaC06g04310D	BnaC03g14140D	BnaAnng41790D	BnaA06g25030D	BnaA06g17530D		BnaA01g04300D	BnaA07g22450D	BnaC07g34390D	BnaC03g25630D
		BnaA05g27440D	BnaA08g21760D	BnaA02g00800D	BnaA03g31840D	BnaA01g25780D		BnaCnng40440D	BnaCnng00080D	BnaA10g28620D	BnaC07g50320D
		BnaA08g26620D	BnaC01g14090D	BnaC04g21760D	BnaC02g01940D	BnaA08g20290D		BnaC09g39230D	BnaA09g14050D	BnaA07g03400D	BnaC03g59760D
		BnaC05g10510D	BnaA07g35260D	BnaA08g16930D	BnaA10g02250D	BnaA09g34130D		BnaC03g15840D	BnaA01g12800D	BnaA10g18530D	BnaC02g36300D
		BnaA06g00040D	BnaC03g27360D	BnaA07g32030D	BnaC09g05180D	BnaA06g28120D		BnaC03g76510D	BnaA07g05920D	BnaC03g69830D	BnaA04g21160D
		BnaC08g45100D	BnaC05g20200D	BnaC03g01130D	BnaA03g38200D	BnaA10g19390D		BnaA03g22920D	BnaC02g08200D	BnaC02g17310D	BnaC09g29880D
		BnaAnng26570D	BnaCnng24090D	BnaA10g21300D	BnaA03g11430D	BnaAnng12650D		BnaC02g13980D	BnaC08g33150D	BnaCnng54270D	BnaC06g06070D
		BnaA06g37710D	BnaA10g18910D	BnaC03g01840D	BnaA02g34480D	BnaA02g28150D		BnaA05g07860D	BnaC03g76450D	BnaCnng48630D	BnaC09g24420D
		BnaA06g27930D	BnaA02g09580D	BnaAnng00670D	BnaA02g21660D	BnaC01g09290D		BnaC03g73980D	BnaA09g24650D	BnaA05g23740D	BnaC03g18630D
		BnaC09g06720D	BnaC05g21640D	BnaCnng51190D	BnaA05g35030D	BnaC07g30120D		BnaA05g25830D	BnaA05g31220D	BnaC06g27190D	CUFF.34407.1
		BnaA09g11220D	BnaC06g25110D	BnaA02g23540D	BnaC08g31920D	BnaA09g01910D		BnaC03g51370D	BnaA03g52670D	BnaA05g27800D	BnaA10g25800D
		BnaC09g17760D	CUFF.24223.1	BnaA08g00730D	BnaA01g10230D	BnaA06g40040D		BnaA07g08280D	BnaC02g04950D	BnaC09g36560D	BnaA01g07420D
		BnaA10g03220D	BnaA08g00080D	BnaC06g17870D	BnaC07g50270D	BnaA09g14820D		BnaC07g30180D	BnaC02g04130D	BnaC04g12680D	BnaCnng33350D
		BnaCnng29080D	BnaC04g42730D	BnaAnng18440D	BnaA09g13390D	CUFF.577.1		BnaC05g00770D	BnaC07g36780D	BnaC01g03930D	BnaC01g07610D
		BnaA02g08160D	BnaC09g35160D	BnaC03g49720D	BnaA09g55010D	BnaC07g42850D		BnaA10g22080D	BnaC04g14300D	BnaC07g08430D	BnaC02g44260D
		BnaC09g36910D	BnaCnng06650D	BnaCnng68220D	BnaC07g12350D	BnaA09g35810D		BnaA05g31530D	BnaC07g02280D	BnaC01g09020D	BnaC03g19750D
		BnaAnng10570D	BnaC03g41610D	BnaA10g18320D	CUFF.37285.1	BnaC07g00210D		BnaA04g21600D	BnaC08g04750D	BnaA08g26910D	BnaA09g41580D
		BnaCnng46590D	BnaC08g20480D	BnaA10g13700D	BnaA02g18770D	BnaC05g11640D		BnaCnng17830D	BnaC01g38880D	BnaC05g21040D	BnaA10g20590D
		BnaA06g09940D	BnaC01g38560D	BnaA03g52360D	BnaA09g47540D	BnaA07g12290D		BnaC09g46440D	BnaA03g44460D	BnaC03g20950D	BnaA03g40830D
		BnaA03g57960D	BnaC03g77220D	BnaA09g07020D	BnaC08g21320D	BnaC02g06370D		BnaC03g32870D	BnaC02g05810D	BnaA07g38000D	BnaC08g45390D
		BnaC06g14990D	BnaA01g00190D	BnaC01g10480D	BnaA06g39160D	BnaA03g39660D		BnaA08g08860D	BnaA05g25030D	BnaA09g43160D	BnaA04g21760D
		BnaA01g18410D	BnaC05g19970D	BnaC03g26570D	BnaCnng49990D	BnaA06g21080D		BnaA02g34250D	BnaCnng25420D	BnaC08g27000D	BnaC03g27960D
		BnaCnng05930D	BnaA09g09950D	BnaA08g07370D	BnaA09g04280D	CUFF.29633.1		BnaC06g17440D	BnaA02g25120D	BnaC06g17590D	BnaC07g38550D
		BnaA06g10920D	BnaC01g43880D	BnaA02g27710D	BnaC03g18900D	BnaC04g44700D		BnaC03g34460D	BnaC02g36080D	BnaA08g30330D	BnaCnng38420D
		BnaC06g16950D	BnaC04g10750D	BnaA01g07610D	BnaA05g12060D	BnaA09g40060D		BnaC06g38680D	BnaC01g18280D	BnaC07g09420D	BnaA10g25740D
		BnaA09g29920D	BnaCnng11110D	BnaA03g20660D	BnaC02g00270D	BnaA02g26990D		BnaA04g12460D	BnaC02g02480D	BnaA08g06430D	BnaA03g15120D
		BnaC09g25660D	BnaC02g39600D	BnaA02g32910D	BnaCnng71800D	BnaA04g19830D		CUFF.1444.1	BnaCnng23810D	BnaC06g09520D	BnaAnng21350D
		BnaC05g04110D	BnaA03g32320D	BnaA10g20390D	BnaC05g17740D	BnaC06g37420D		BnaAnng01030D	BnaA06g07650D	BnaC04g06660D	BnaA03g39990D
		BnaA03g21210D	BnaA05g24900D	BnaA08g07960D	BnaC09g01060D	BnaA09g08190D		BnaAnng34390D	BnaC03g27150D	BnaC05g45300D	BnaA05g20000D
		BnaA05g01540D	BnaA04g19700D	BnaAnng06270D	BnaA01g29660D	BnaA05g24420D		CUFF.4416.1	BnaC09g10170D	BnaA03g41920D	BnaA04g11890D
		BnaA09g05760D	BnaC03g24290D	BnaA05g10740D	BnaA08g22060D	BnaC08g19450D		BnaC02g10050D	BnaC09g02020D	BnaA09g10900D	BnaA03g07210D
		BnaC06g26730D	BnaA06g05220D	BnaA10g07780D	BnaA10g06470D	BnaC04g21970D		BnaA03g29110D	BnaC02g04460D	BnaC04g49190D	BnaCnng23650D
		BnaUnng03090D	BnaA10g27470D	BnaC04g30990D	BnaC06g23400D	BnaA04g26380D		BnaA07g27510D	BnaA07g29170D	BnaC05g48040D	BnaC07g06130D
		BnaA01g24160D	CUFF.26562.1	BnaA03g55150D	CUFF.22038.1	BnaC08g36060D		BnaC09g17900D	BnaCnng09770D	CUFF.3775.1	BnaA02g13980D
		BnaC08g48840D	BnaC04g16810D	BnaC08g20550D	BnaA07g25880D	BnaA05g28690D		BnaC04g10730D	BnaA01g29390D	BnaCnng38080D	BnaC03g52400D
		BnaA04g20680D	BnaCnng00330D	BnaC08g04400D	BnaC07g23430D	BnaC07g23810D		BnaC03g22450D	BnaA07g35650D	BnaC03g50270D	BnaA04g11150D
		BnaC03g13130D	BnaC09g13030D	CUFF.20518.3	BnaA10g23060D	BnaC02g36650D		BnaC07g09690D	BnaA05g15980D	BnaC08g15370D	BnaA07g15170D
		BnaC03g53110D	BnaA09g25770D	BnaA02g03380D	BnaC02g31270D	BnaA07g22000D		BnaA06g26420D	CUFF.16767.1	BnaA01g27550D	BnaAnng28840D
		BnaC07g23630D	BnaA05g34480D	BnaA09g08450D	BnaC02g42880D	BnaA01g02620D		BnaC01g26950D	BnaC02g14170D	BnaA08g06720D	BnaC05g28580D
		BnaC05g05070D	BnaC06g37650D	BnaA09g47200D	BnaC06g11880D	BnaC04g44220D		BnaC04g54600D	BnaA05g07870D	BnaC01g28370D	BnaC01g15830D
		BnaC09g37170D	BnaA04g22720D	BnaC09g49800D	BnaA01g02300D	BnaA02g36790D		BnaA09g54410D	BnaC09g09200D	BnaC04g29630D	BnaC03g30040D
		BnaC04g34860D	BnaCnng25340D	BnaA07g13460D	BnaC04g16720D	CUFF.20811.1		BnaC03g13890D	BnaA09g47040D	BnaC06g38230D	BnaA02g32060D
		BnaCnng38910D	BnaA03g14210D	BnaC07g01420D	BnaCnng32700D	BnaCnng26240D		BnaA10g00700D	BnaC09g09400D	BnaC07g36560D	BnaC03g45050D
		BnaA04g10710D	BnaA10g25030D	BnaA01g33430D	BnaA03g45240D	BnaA05g26730D		BnaCnng78230D	BnaA03g51390D	BnaCnng01410D	BnaC06g39320D
		BnaC05g15330D	BnaC08g32220D	BnaA01g33780D	BnaC02g22250D	BnaC05g02950D		BnaC03g61360D	BnaA03g50660D	BnaA09g10080D	BnaC07g14490D
		BnaC06g17610D	BnaA03g51590D	CUFF.9075.1	BnaA09g14200D	BnaC03g54250D		BnaCnng45590D	BnaA10g02940D	BnaA08g19540D	BnaC07g08280D
		BnaA06g39340D	BnaC09g37460D	BnaA07g06890D	BnaA02g31250D	BnaA05g20390D		BnaA06g15160D	BnaC09g02810D	BnaC05g48940D	BnaA03g34230D
		BnaA07g22590D	BnaC06g27300D	BnaA07g35790D	BnaCnng18340D	BnaA09g18370D		BnaA02g02580D	BnaA04g21120D	BnaC06g16150D	BnaA09g48160D
		BnaC07g29010D	BnaA03g04730D	BnaA03g42190D	BnaA09g25150D	BnaC03g42350D		BnaC07g35340D	BnaCnng22500D	BnaAnng39360D	BnaC09g23060D
		BnaA02g19300D	BnaC03g31650D	BnaA03g58550D	BnaC02g31430D	BnaC05g38430D		BnaA02g28550D	BnaA02g08840D	BnaC04g20660D	BnaC04g50170D
		BnaUnng05060D	BnaC01g22710D	BnaC03g27950D	BnaC09g39650D	BnaC01g00010D			BnaC02g00250D	BnaC04g15300D	CUFF.14481.1
		BnaC01g44590D	BnaC03g73930D	BnaA03g54180D	BnaC06g36050D	BnaA06g11530D			BnaA10g25470D	BnaAnng11940D	BnaC09g16750D
		BnaA09g19450D	BnaA01g37030D	BnaC06g32800D	BnaA03g30140D	BnaC05g01320D			BnaA07g17530D	BnaA06g30560D	BnaA06g16170D
		BnaC05g24990D	BnaC07g26020D	BnaC05g45250D	BnaC06g40140D	BnaA09g42480D			BnaC09g02730D	BnaA05g14880D	BnaA03g38070D
		BnaA04g14640D	BnaA03g15290D	BnaC08g27920D	BnaC07g11430D	BnaC02g03340D			BnaA07g35440D	BnaC04g52130D	BnaAnng18870D
		BnaA04g24630D	BnaC08g39910D	BnaCnng57570D	BnaA09g03490D	BnaC05g34130D			BnaC02g45810D	BnaA06g06180D	BnaAnng18690D
		BnaA09g23380D	BnaA09g16520D	BnaAnng02730D	BnaA09g46670D	BnaC07g41160D			BnaC02g08910D	BnaA10g27650D	BnaA03g45640D
		BnaA10g14810D	BnaC01g17570D	BnaC07g41870D	BnaA04g20490D	BnaC06g13300D			BnaC02g09670D	BnaA03g51290D	BnaA06g08850D
		BnaC05g47100D	BnaA07g10650D	BnaA01g04980D	BnaA10g26620D	BnaA02g25750D			BnaC02g05450D	BnaA10g06820D	BnaA10g17360D
		BnaC01g23240D	BnaAnng21140D	BnaA01g06670D	BnaA04g08080D	BnaA10g25960D			BnaC03g42320D	BnaC09g01110D	BnaCnng18270D
		BnaAnng18980D	BnaC01g40890D	BnaA03g36830D	BnaA05g01570D	BnaA03g40370D			BnaAnng02380D	BnaC08g16500D	BnaC01g36420D
		BnaA03g09800D	BnaA09g08060D	BnaA02g04230D	BnaC03g31790D	BnaC05g06170D			CUFF.15990.1	BnaA03g49560D	BnaC01g10510D
		CUFF.10340.1	BnaA01g33660D	BnaA02g01580D	BnaA06g23370D	BnaA09g23490D			BnaC01g40020D	BnaC01g44780D	BnaA01g10800D
		BnaA02g07210D	BnaA08g08960D	BnaAnng21960D	BnaC09g04500D	BnaA07g33880D			BnaA03g45820D	BnaC05g18370D	BnaC06g27160D
		BnaC07g36360D	BnaC07g50440D	BnaCnng55730D	BnaA07g27120D	BnaA01g25950D			BnaC09g07080D	BnaA09g09920D	BnaC03g63590D
		BnaC05g32350D	BnaC02g19510D	BnaAnng01550D	BnaA01g14180D	BnaA06g35630D			BnaC01g40640D	BnaA03g05570D	BnaCnng24080D
		BnaA03g25060D	BnaC03g37680D	BnaA02g00620D	BnaA04g25020D	BnaC08g45780D			BnaA05g14890D	CUFF.31624.1	BnaC05g38370D
		BnaC08g29250D	BnaCnng50220D	BnaC03g03630D	BnaC09g08400D	BnaC05g30200D			BnaA03g52570D	BnaAnng41580D	BnaA01g08330D
		BnaC04g48170D	BnaA01g02190D	BnaAnng03100D	BnaA07g30070D	BnaA09g02330D			BnaC09g04440D	BnaC03g58980D	BnaC04g03740D
		BnaA07g14540D	BnaCnng27960D	BnaA08g19600D	BnaA08g18770D	BnaA03g56310D			BnaC02g03970D	BnaC05g18210D	BnaC02g41560D
		BnaC03g60170D	BnaC01g12350D	BnaC03g00310D	BnaA10g22920D	BnaC02g34760D			BnaC02g06920D	BnaC08g39930D	BnaA10g17980D
		BnaA10g04420D	BnaC03g66270D	CUFF.7905.1	BnaA09g46460D	CUFF.31946.1			BnaC09g05970D	CUFF.4608.1	BnaA07g08940D
		BnaA08g28620D	BnaC06g08730D	BnaC05g05500D	BnaAnng00150D	BnaCnng03150D			BnaC09g04180D	BnaA06g07710D	BnaA03g30230D
		BnaA07g20370D	BnaCnng34540D	BnaAnng34550D	BnaC03g05890D	BnaA02g33920D			BnaC09g05960D	BnaC01g10020D	BnaCnng03730D
		BnaA06g04140D	BnaA02g05230D	BnaA03g28430D	BnaCnng36970D	BnaC06g22540D			BnaA01g20840D	BnaA10g28990D	BnaA10g23550D
		BnaA09g05710D	BnaC03g15950D	BnaC03g14160D	BnaC03g74220D	BnaA08g00450D			BnaC06g15370D	BnaCnng20470D	BnaA03g41060D
		BnaC07g32480D	BnaC06g27840D	BnaC03g02100D	BnaAnng35930D	BnaA05g23020D			BnaA07g10720D	BnaC02g39440D	BnaAnng18500D
		BnaCnng05450D	BnaAnng22110D	BnaA05g13040D	BnaA10g20960D	BnaA02g20780D			BnaC01g39470D	BnaCnng08030D	BnaCnng10880D
		BnaC08g15060D	BnaC04g11490D	BnaA09g02820D	BnaC04g56400D	BnaC01g12360D			BnaA02g35730D	BnaA04g08210D	BnaA03g16240D
		BnaA10g08390D	BnaA04g08530D	BnaC06g40510D	BnaC03g50260D	BnaCnng59510D			BnaA06g14500D	BnaA09g51690D	BnaC04g12300D
		BnaA06g35450D	BnaA08g11080D	BnaA02g14720D	BnaC01g00750D	BnaC03g06070D			BnaC02g04370D	BnaC08g28640D	BnaC03g36890D
		BnaA09g44170D	BnaC08g20590D	BnaC07g07950D	BnaA04g12260D	BnaCnng02050D			BnaA01g06600D	BnaA09g51190D	BnaA03g22720D
		BnaA06g32840D	BnaA03g04310D	BnaA08g03890D	BnaA09g48990D	BnaC03g27690D			BnaAnng33120D	BnaCnng77770D	BnaA08g31290D
		BnaC04g28580D	BnaC05g27900D	BnaAnng29400D	BnaC07g37260D	BnaA10g04990D			BnaC02g44310D	BnaC03g72760D	BnaC02g02640D
		BnaC04g05700D	BnaAnng12570D	BnaC08g32910D	BnaC04g32300D	BnaA07g21310D			BnaC08g16130D	BnaC07g29740D	BnaC08g01910D
		BnaCnng02070D	BnaCnng58090D	BnaC03g59730D	BnaA06g23380D	BnaC04g47990D			BnaC09g03560D	BnaA01g37220D	BnaC01g39660D
		BnaAnng38950D	BnaA07g30140D	BnaA01g18940D	BnaC06g32350D	BnaC04g22660D			BnaC02g01240D	BnaCnng70160D	BnaC08g19750D
		BnaA09g00250D	BnaCnng62150D	BnaAnng01600D	BnaC05g39190D	BnaC08g34270D			BnaC09g12130D	BnaA09g32480D	BnaC09g04000D
		BnaC02g07030D	CUFF.28512.1	BnaA10g05890D	BnaCnng56590D	BnaC03g34940D			BnaAnng10410D	BnaAnng11870D	BnaA01g27360D
		BnaC05g11950D	BnaA03g55320D	BnaAnng35680D	BnaC05g47340D	BnaA08g22200D			BnaC02g27410D	BnaA01g33220D	BnaC09g23740D
		BnaC09g32250D	BnaC03g58330D	BnaC06g33100D	BnaA03g27030D	BnaC08g18190D			BnaAnng29770D	BnaAnng06500D	BnaA05g21890D
		BnaA07g35670D	BnaC02g21720D	BnaC03g42290D	BnaA03g59960D	BnaC03g43880D			BnaC03g56750D	BnaC04g35420D	BnaC03g30370D
		BnaA08g02310D	BnaA05g08300D	BnaC03g23310D	BnaA05g33720D	BnaC05g03820D			BnaC09g11200D	BnaC04g25200D	BnaC09g01700D
		BnaC09g02040D	BnaC03g00060D	BnaA01g00320D	BnaA09g18300D	BnaA07g24530D			CUFF.16628.1	BnaA02g21770D	BnaC05g01510D
		BnaA08g09100D	BnaA05g10730D	BnaA05g26920D	BnaA04g05600D	BnaC01g24010D			BnaA03g04930D	BnaA04g00340D	BnaA03g41470D
		BnaA08g08360D	BnaCnng35830D	BnaA07g15010D	BnaA03g15710D	BnaA07g21200D			BnaA06g23170D	BnaC01g32880D	BnaA09g44440D
		BnaA06g24570D	BnaC03g73510D	BnaA03g39040D	BnaA04g10580D	BnaA03g49870D			BnaC02g02140D	BnaC01g18960D	BnaC06g18160D
		BnaC07g49760D	BnaC04g46930D	BnaA05g28420D	BnaC09g12210D	BnaA09g32400D			BnaC02g07010D	BnaC07g16140D	BnaC04g56740D
		BnaC03g45990D	BnaA08g26890D	BnaA09g11390D	BnaC08g04320D	BnaC03g49990D			BnaA05g31570D	BnaA03g33320D	BnaA10g24210D
		BnaC08g22210D	BnaA02g05410D	BnaA05g29820D	BnaAnng35870D	BnaA07g02620D			BnaC09g03010D	BnaC04g26500D	BnaA04g29370D
		BnaC08g41540D	BnaA06g25970D	BnaC01g31970D	BnaC07g51220D	BnaC03g23990D			BnaC06g35080D	BnaC02g47980D	BnaCnng11330D
		BnaC07g21870D	BnaA05g19320D	BnaA03g31150D	BnaC07g30990D	BnaCnng69120D			CUFF.36617.1	BnaA06g06470D	BnaA03g17810D
		BnaA10g06770D	BnaUnng00130D	BnaA02g30300D	BnaA06g31990D	BnaC04g25570D			BnaA05g34510D	BnaC03g47220D	BnaCnng51720D
		BnaA02g11950D	BnaA07g04240D	BnaC01g03450D	BnaC03g69620D	BnaA03g33970D			BnaC01g07920D	BnaC04g21050D	BnaC06g19590D
		BnaCnng41870D	BnaA09g43130D	BnaC01g08860D	BnaC07g21980D	BnaA09g22870D			BnaC02g00540D	BnaC06g41840D	BnaC03g36880D
		BnaC08g07970D	BnaC04g49440D	BnaC01g08880D	BnaA05g37170D	BnaC04g36850D			BnaC02g02550D	BnaC03g30840D	BnaA07g31190D
		BnaCnng40820D	BnaC03g64860D	BnaC03g00330D	CUFF.6823.1	BnaAnng16570D			BnaA06g03540D	BnaC03g22570D	BnaCnng57040D
		BnaC05g13240D	BnaA09g34460D	BnaC01g20910D	BnaC09g02400D	BnaC03g34540D			BnaA08g30740D	BnaC09g48180D	BnaC01g11820D
		BnaA02g23460D	BnaA06g40080D	BnaA07g22700D	BnaC03g04540D	BnaA06g00890D			BnaA03g00240D	BnaC09g30560D	BnaC06g40030D
		BnaAnng05560D	BnaC09g35070D	BnaA09g36900D	BnaC07g37250D	BnaC02g20900D			BnaCnng52160D	BnaAnng12550D	BnaA09g28970D
		BnaC01g14070D	BnaC09g47750D	BnaC03g00080D	BnaA09g32460D	BnaA08g08170D			BnaC02g06890D	BnaC01g36550D	BnaCnng21620D
		BnaA01g19400D	BnaC08g13600D	BnaA08g08220D	BnaA06g19730D	BnaC06g31970D			BnaC09g05810D	BnaC03g20050D	BnaC08g38450D
		BnaC07g34870D	BnaA07g24050D	BnaC04g46310D	BnaC02g07940D	BnaC05g16910D			BnaC02g13030D	BnaA06g40690D	BnaC06g39760D
		BnaC05g45750D	BnaA02g14850D	BnaA07g12930D	BnaA07g08540D	BnaC08g12480D			BnaC09g54200D	BnaC03g15870D	BnaA05g04730D
		BnaC05g44660D	BnaA06g28580D	BnaA09g05160D	BnaA03g18480D	BnaA03g30080D			BnaC09g05530D	BnaCnng60490D	BnaC01g16880D
		BnaC09g15440D	BnaA09g12330D	BnaA09g15510D	BnaA05g00360D	BnaUnng03660D			BnaA08g14000D	BnaA03g42660D	BnaAnng00720D
		BnaA05g35250D	BnaC01g11150D	BnaA03g55270D	BnaC08g43520D	BnaA06g18740D			BnaA07g27770D	BnaC06g20690D	BnaC05g41640D
		BnaC03g26110D	BnaA01g02930D	BnaC06g26620D	BnaC08g42660D	CUFF.25612.2			BnaA09g50470D	BnaA07g32010D	BnaA01g17660D
		BnaC05g37140D	BnaC03g36170D	BnaC02g24040D	BnaC05g15130D	BnaCnng63660D			BnaC09g06280D	BnaAnng20880D	BnaA07g05200D
		BnaA02g25020D	BnaC02g35980D	BnaA01g32070D	BnaA03g12130D	BnaA06g29350D			BnaC04g52210D	BnaA06g40530D	BnaC07g17130D
		BnaA10g03990D	BnaC04g33890D	BnaCnng45850D	BnaC03g21960D	BnaA08g27630D			BnaC02g02780D	BnaC03g53290D	BnaC03g20410D
		BnaC02g12160D	BnaC04g17650D	BnaC02g45250D	CUFF.2490.1	BnaC02g16270D			BnaC03g54650D	BnaC04g40330D	BnaA07g33130D
		BnaC04g20490D	BnaC09g42220D	BnaA07g14930D	BnaA05g22320D	BnaA07g18770D			BnaC04g47160D	BnaA09g15290D	BnaC02g47170D
		BnaC09g30180D	BnaA03g60240D	BnaC01g22510D	BnaC03g66140D	BnaC06g05580D			BnaC02g00220D	BnaC06g19940D	BnaA07g14290D
		BnaA03g10740D	BnaA06g37700D	BnaC07g13840D	BnaA07g29190D	BnaA09g24010D			BnaC02g03070D	BnaA03g39300D	BnaC02g25150D
		BnaC05g29040D	BnaA09g31660D	BnaA10g27500D	BnaC04g11790D	BnaC03g73800D			BnaA01g26860D	BnaA08g06470D	BnaCnng00040D
		BnaC07g26610D	BnaCnng47600D	CUFF.12438.1	BnaC08g16270D	BnaA09g19890D			BnaAnng37180D	BnaA09g43510D	BnaA03g27400D
		BnaA06g02460D	BnaA02g24410D	BnaC02g13580D	BnaA01g34650D	BnaA03g39670D			BnaC01g40480D	BnaCnng27050D	BnaC02g20000D
		BnaA06g02520D	BnaC01g22950D	BnaA06g21030D	BnaC03g65210D	BnaA04g05360D			BnaCnng15690D	BnaC05g50380D	BnaA10g01150D
		BnaC05g14020D	BnaC01g34360D	BnaA02g02050D	BnaA03g17540D	BnaC06g18790D			BnaC04g18070D	BnaA03g21180D	BnaA07g09640D
		BnaA06g13620D	BnaA06g38610D	BnaA10g13540D	BnaC06g05350D	BnaC06g04450D			BnaA03g07350D	BnaA03g56030D	BnaA09g28450D
		BnaAnng19610D	BnaC03g32850D	BnaC03g01210D	BnaA03g28940D	BnaC06g04090D			BnaC04g49090D	BnaA05g05860D	BnaC03g24780D
		BnaCnng23060D	BnaC08g18640D	BnaC04g24320D	BnaA05g29350D	BnaC05g18550D			BnaC03g58110D	BnaC03g33750D	BnaAnng38740D
		BnaC07g24760D	BnaC01g15760D	BnaCnng17840D	BnaC02g09520D	BnaC04g01010D			BnaA01g15440D	BnaA10g20660D	BnaC05g42400D
		BnaA06g15140D	BnaC03g76080D	BnaA09g24300D	BnaC03g07470D	BnaC06g00060D			BnaA07g28200D	BnaA03g09650D	BnaC03g06000D
		BnaA03g27130D	BnaA03g02040D	BnaAnng31090D	BnaAnng14740D	BnaA03g31920D			BnaA03g50180D	BnaCnng61780D	BnaC07g49300D
		BnaC03g06850D	BnaC08g18680D	BnaA10g00400D	BnaA10g13110D	BnaAnng20990D			BnaC09g10210D	BnaC04g03940D	BnaC05g45150D
		BnaA03g39250D	BnaAnng20630D	BnaCnng63820D	BnaC07g50320D	BnaC09g04070D			BnaCnng18320D	BnaC03g68480D	BnaAnng05130D
		BnaA10g11990D	BnaA03g33660D	BnaA09g03340D	BnaC03g17160D	BnaC05g48600D			BnaA04g18780D	BnaA06g05170D	BnaC03g60150D
		BnaA07g12810D	BnaC07g38760D	BnaA08g01970D	BnaA05g11150D	BnaA03g31190D			BnaC02g08320D	BnaA02g27680D	BnaA01g12940D
		BnaA10g15870D	BnaA09g04100D	BnaCnng45000D	BnaUnng00170D	BnaA07g12540D			BnaA05g12070D	BnaC09g21750D	BnaA04g10360D
		BnaA06g04820D	BnaCnng31530D	CUFF.16064.1	BnaC09g48990D	BnaA10g28280D			BnaC09g08740D	BnaC01g33000D	BnaA07g10910D
		BnaA06g02880D	BnaC03g72350D	BnaAnng40590D	CUFF.33311.1	BnaA06g39150D			BnaC01g07430D	BnaA05g07370D	BnaC08g39510D
		BnaA08g24180D	BnaA03g19860D	CUFF.8055.1	BnaA07g10090D	BnaC06g28770D			BnaC07g41550D	BnaA05g15290D	BnaA06g04080D
		BnaC08g42140D	BnaA06g29060D	BnaA10g20430D	BnaA06g12250D	BnaC01g38380D			BnaAnng36860D	BnaA07g08330D	BnaA03g23000D
		BnaC06g23320D	BnaC01g33830D	BnaC08g11070D	BnaC04g23510D	BnaC06g11860D			BnaA03g02660D	BnaA01g08360D	BnaA03g03740D
		BnaA02g05360D	BnaC02g33880D	BnaC04g04150D	BnaA04g10260D	BnaA04g16110D			BnaC09g54060D	BnaC03g45840D	BnaC05g47870D
		BnaC04g15030D	BnaCnng06280D	BnaC03g05070D	BnaCnng29140D	BnaA08g09020D			BnaC08g13000D	BnaA01g32450D	BnaC03g74760D
		BnaC07g07830D	BnaC03g73610D	BnaCnng52130D	BnaC03g76330D	BnaC07g44060D			BnaA06g34530D	BnaCnng61690D	BnaA06g24090D
		BnaA09g50090D	BnaA05g29460D	BnaA10g03550D	BnaA03g43810D	BnaA08g11280D			BnaC02g04700D	BnaA05g27190D	BnaA05g06310D
		BnaAnng25560D	BnaC07g35250D	BnaA03g18660D	BnaA01g29610D	BnaC05g44210D			BnaC09g26450D	BnaC08g12120D	BnaA09g01490D
		BnaC09g37940D	BnaAnng09960D	BnaA01g07050D	BnaA03g03160D	BnaA09g40430D			BnaC02g29270D	BnaA10g03730D	BnaA04g26040D
		BnaC01g10870D	BnaAnng07990D	BnaC04g56790D	BnaA10g25800D	BnaA04g14100D			BnaC02g09230D	BnaAnng25850D	BnaA10g15800D
		BnaA08g20760D	BnaC09g24510D	BnaA03g43940D	BnaA01g07420D	BnaC07g20940D			BnaA01g07750D	BnaCnng05100D	BnaA02g33240D
		BnaC07g33090D	BnaA09g12710D	BnaAnng27970D	BnaCnng33350D	BnaC02g10920D			BnaC02g08610D	CUFF.1650.1	BnaC09g36050D
		BnaA10g04490D	BnaA03g26510D	CUFF.1188.1	BnaC05g10690D	BnaC01g19760D			BnaCnng66720D	BnaA04g25900D	BnaA07g18290D
		BnaA08g08620D	BnaCnng44460D	BnaA06g15650D	BnaC08g20390D	BnaC08g37790D			BnaC09g10320D	BnaC04g56230D	BnaC04g30050D
		BnaC04g48440D	BnaCnng08180D	BnaA09g13690D	BnaA07g03170D	BnaC03g77490D			BnaA07g05890D	BnaA01g31500D	CUFF.26765.1
		BnaC04g43040D	BnaA07g33180D	BnaAnng19930D	BnaC07g45710D	BnaA03g28700D			BnaC02g05710D	BnaCnng46620D	BnaA01g32300D
		BnaC09g33800D	BnaA05g27280D	BnaCnng40140D	BnaC02g44260D	BnaA09g33760D			BnaC02g01050D	BnaA05g00710D	BnaC01g16650D
		BnaA07g29070D	BnaAnng24120D	BnaA08g22390D	BnaA09g41580D	BnaC03g06220D			BnaC09g26390D	BnaC09g41880D	BnaC05g11400D
		BnaC04g49360D	BnaAnng24470D	BnaA02g02740D	BnaA03g36130D	BnaA06g12810D			BnaA03g47130D	BnaA09g47920D	BnaC07g38350D
		BnaA02g08170D	BnaCnng12070D	BnaA05g26280D	BnaC08g13370D	BnaC09g54380D			BnaC02g38660D	BnaC06g02240D	BnaA06g14390D
		BnaA09g07030D	BnaC06g06400D	BnaA05g15870D	BnaC07g50430D	BnaA10g21040D			BnaC01g26050D	BnaC06g39350D	BnaC01g10760D
		BnaC07g39770D	BnaC03g05940D	BnaA09g29560D	BnaA06g40410D	BnaA09g00800D			BnaA03g48470D	BnaA04g17880D	BnaA08g13340D
		BnaA04g06290D	BnaA08g20870D	BnaC01g35320D	BnaA03g40830D	BnaC05g42240D			BnaA01g26750D	BnaA03g37630D	BnaA06g28340D
		BnaC08g03660D	BnaC09g37040D	BnaA01g33520D	BnaA03g55080D	BnaA08g02630D			BnaC01g01300D	BnaA09g52630D	BnaAnng05520D
		BnaA05g21670D	BnaC01g41990D	BnaA05g05560D	BnaA06g23500D	BnaC03g14110D			CUFF.8096.1	BnaA03g57730D	BnaA07g27300D
		BnaAnng34920D	BnaA07g28280D	BnaA02g07010D	BnaA05g36290D	BnaA08g12980D			CUFF.2872.1	BnaAnng10750D	BnaA06g02230D
		BnaA04g26320D	BnaC05g06710D	BnaA06g15670D	BnaA03g55950D	BnaC08g32880D			BnaA05g21240D	BnaA09g42580D	BnaA01g14310D
		BnaA06g37360D	BnaC05g28810D	BnaC06g40390D	BnaA05g13270D	BnaC07g23740D			BnaA04g05330D	BnaC09g44680D	BnaA02g19450D
		BnaA03g26870D	BnaA08g06880D	BnaA09g20850D	BnaC01g39330D	BnaC05g09650D			BnaC02g06130D	BnaA06g33790D	BnaA06g03180D
		BnaAnng24130D	BnaAnng31620D	BnaA09g09570D	BnaA01g12960D	BnaC03g15310D			BnaC09g04080D	BnaA07g00360D	BnaC05g27640D
		BnaC05g06220D	BnaAnng09430D	BnaA10g17390D	BnaC07g38550D	BnaA08g00140D			BnaC01g38950D	BnaA03g10770D	BnaA04g08750D
		BnaC03g26040D	BnaA03g05840D	BnaA06g14870D	BnaA03g24890D	BnaC03g39560D			BnaC02g16010D	BnaAnng08840D	BnaC04g18700D
		BnaC04g41710D	BnaA04g25550D	BnaC01g44180D	BnaC01g02770D	BnaA02g03950D			BnaA02g19000D	BnaA02g03330D	BnaC07g49280D
		BnaC02g00130D	BnaAnng33970D	BnaC09g39060D	BnaC08g26990D	BnaA10g18190D			BnaAnng26210D	BnaC04g31720D	BnaCnng53950D
		BnaC03g56240D	BnaC04g44420D	BnaC06g26950D	BnaA02g19750D	BnaA08g17670D			BnaC01g38990D	BnaC01g08890D	BnaC06g12460D
		BnaA08g29950D	BnaA03g41220D	BnaA09g04710D	BnaC09g09910D	BnaA03g28850D			BnaC03g16300D	BnaC08g25580D	BnaAnng18600D
		BnaC01g25430D	BnaC03g45280D	BnaC08g34010D	BnaCnng70860D	BnaA04g08690D			BnaA06g14260D	BnaUnng00270D	BnaCnng20750D
		BnaC01g17540D	BnaC04g33700D	BnaA07g37600D	BnaA02g08820D	BnaA03g14030D			BnaC02g09210D	BnaC02g27750D	BnaC09g48310D
		BnaC08g06710D	BnaA09g01150D	BnaAnng01160D	BnaC05g01470D	BnaC04g34470D			BnaC07g43550D	BnaC06g11420D	BnaAnng38320D
		BnaA09g04980D	BnaC08g43840D	BnaA07g39220D	BnaC07g38730D	BnaC03g52710D			BnaC04g19900D	BnaC01g14360D	BnaC03g21260D
		BnaA08g24270D	BnaC08g10200D	BnaA08g02340D	BnaC07g36050D	BnaA03g14720D			BnaC09g05630D	BnaA02g31630D	BnaA03g20290D
		BnaA03g09850D	BnaA02g05780D	BnaC06g02510D	BnaC01g16690D	BnaA09g44570D			BnaC02g01860D	BnaCnng12780D	BnaA09g02630D
		BnaC01g07580D	BnaA09g33370D	BnaA03g02500D	BnaCnng22360D	BnaC01g01660D			BnaA02g05820D	BnaA02g11800D	BnaA09g22480D
		BnaC03g30230D	BnaC04g40560D	CUFF.1455.1	BnaC01g11870D	BnaA03g52650D			BnaC01g32290D	BnaA07g35360D	BnaAnng15780D
		BnaA06g38400D	BnaA06g23840D	BnaC04g29010D	BnaC09g37990D	BnaC02g44850D			BnaCnng50490D	BnaA07g21750D	BnaC01g34150D
		BnaA07g32060D	BnaC03g13470D	BnaC02g27300D	BnaA04g28840D	BnaA06g33330D			BnaA05g03580D	BnaA09g39060D	BnaC01g23790D
		BnaC06g01490D	BnaA03g51180D	BnaC01g34030D	BnaCnng27350D	BnaA04g20860D			BnaC07g34050D	BnaC04g43560D	BnaC03g39760D
		BnaA10g25450D	BnaC03g47500D	BnaA02g32650D	BnaCnng23650D	BnaA08g13470D			BnaC02g06290D	BnaC01g14800D	BnaC06g24360D
		BnaC04g07270D	BnaC07g21730D	BnaC08g27520D	BnaA01g00410D	BnaA07g23310D			BnaC08g45650D	BnaCnng08230D	BnaAnng33930D
		BnaA10g03880D	BnaA03g43160D	BnaC06g11800D	BnaA09g24960D	BnaC09g29270D			BnaC02g06900D	BnaC05g45290D	BnaA05g03710D
		BnaA10g25790D	BnaA02g21980D	BnaA04g13850D	BnaC07g06130D	BnaC03g59990D			BnaC04g11550D	BnaC04g22840D	BnaA03g09430D
		BnaA06g13910D	BnaA01g06350D	BnaC07g10740D	BnaC03g52400D	BnaA09g51970D			BnaC09g03970D	BnaA09g35000D	BnaC03g35830D
		BnaA10g02560D	BnaC09g19070D	BnaA09g09170D	BnaC03g24270D	BnaA03g47100D			BnaC04g11410D	BnaA07g37200D	BnaA03g04510D
		BnaC07g18140D	BnaA04g11960D	BnaA07g07360D	BnaC08g32180D	BnaA02g05060D			BnaC07g11610D	BnaC03g65230D	BnaA07g09160D
		BnaC06g24160D	BnaC01g21880D	BnaC07g22380D	BnaA07g31230D	BnaCnng10010D			CUFF.38964.1	CUFF.19029.1	BnaA01g36880D
		BnaC09g13440D	BnaC01g01680D	BnaA02g17740D	BnaA06g22400D	BnaC03g09960D				BnaC01g18480D	BnaC04g27200D
		BnaC09g42760D	BnaA02g35740D	BnaC07g27730D	BnaC04g46440D	BnaA07g06220D				BnaC02g42900D	BnaA04g11280D
		BnaC05g01120D	BnaC09g50780D	CUFF.36299.1	BnaA09g33230D	BnaC02g40120D				BnaA04g13990D	CUFF.16172.1
		BnaC04g48480D	BnaA10g11350D	BnaAnng06110D	BnaAnng28840D	BnaC05g20420D				BnaA07g25270D	BnaA04g01580D
		BnaC05g17270D	BnaA07g31480D	BnaC06g05490D	BnaC01g21280D	BnaC08g10210D				BnaA02g36510D	BnaCnng77100D
		BnaA07g20570D	BnaC04g41120D	BnaA03g08700D	BnaA06g24230D	BnaCnng09540D				CUFF.16063.1	BnaC09g34820D
		BnaA04g05790D	BnaA01g22680D	BnaA10g01330D	BnaCnng24520D	BnaC05g00810D				BnaA09g38160D	BnaA03g01870D
		BnaC03g61390D	BnaA08g06670D	BnaC06g39780D	BnaC01g15830D	BnaA07g13820D				BnaCnng40350D	CUFF.16813.1
		BnaC01g35830D	BnaC05g50000D	BnaA03g56290D	BnaC07g40390D	BnaC01g20580D				BnaA03g48440D	BnaA01g34310D
		BnaCnng37830D	BnaA07g08040D	BnaA08g19440D	BnaC03g30040D	CUFF.21928.1				BnaC04g46550D	BnaA06g13420D
		BnaA05g08150D	BnaC02g14180D	BnaA09g11250D	BnaC07g10820D	BnaC03g16350D				BnaC07g24480D	BnaCnng72260D
		BnaC02g39310D	BnaA10g09340D	BnaC02g11120D	BnaC02g21010D	BnaA02g24230D				BnaA01g09620D	BnaC03g35540D
		BnaA02g26550D	BnaC01g36040D	BnaA10g11900D	BnaA05g11250D	BnaC01g06320D				BnaA09g15650D	CUFF.5477.1
		BnaA10g26270D	BnaC03g32450D	BnaCnng34390D	BnaA02g32060D	BnaA01g18050D				BnaC05g08220D	BnaA06g05020D
		BnaA09g55900D	BnaA10g01380D	BnaC03g01380D	BnaA02g16070D	BnaA03g57000D				BnaA03g29270D	BnaC06g15420D
		BnaA05g26150D	BnaA06g27910D	BnaC06g03670D	BnaC03g45050D	BnaA07g21830D				BnaA06g10120D	BnaA02g22690D
		BnaA03g26350D	BnaA09g33890D	BnaC03g69480D	BnaCnng71920D	BnaC05g13730D				BnaA09g39550D	BnaCnng27420D
		BnaA01g05320D	BnaA01g14860D	BnaC03g05640D	BnaA06g21390D	BnaC04g46250D				BnaC06g28650D	BnaA02g24500D
		BnaC07g29570D	BnaC04g52880D	BnaA08g08050D	BnaC09g09260D	BnaA01g04450D				BnaC09g54560D	BnaA10g13580D
		BnaA04g02530D	BnaCnng39580D	CUFF.23681.1	BnaAnng31680D	BnaC01g19050D				BnaC03g48530D	BnaC03g08330D
		BnaA09g38720D	BnaA01g20600D	BnaCnng25090D	BnaC09g51640D	BnaA07g16750D				BnaA10g10010D	BnaA02g16690D
		BnaA10g15260D	BnaA02g05320D	CUFF.11037.1	BnaA06g21090D	BnaA09g14100D				BnaA06g11790D	BnaA03g52730D
		BnaA09g37710D	BnaCnng62800D	BnaC06g04550D	BnaA09g48160D	BnaC06g43180D				CUFF.11675.1	BnaC05g03690D
		BnaC04g06760D	BnaC01g19450D	BnaA03g46260D	BnaA09g31620D	BnaA02g13300D				BnaA05g03200D	BnaA05g07090D
		BnaA09g47510D	BnaAnng42000D	BnaC01g10430D	BnaAnng20820D	BnaAnng35000D				BnaC04g31630D	BnaC08g31490D
		BnaA09g39920D	BnaC08g24200D	BnaC01g04380D	BnaC09g38990D	BnaA07g00090D				BnaC08g20880D	BnaC09g36830D
		BnaA04g23780D	BnaA04g22430D	BnaC02g42260D	CUFF.19318.1	BnaC02g30110D				BnaC08g17480D	BnaA10g18120D
		BnaA02g13920D	BnaC06g37510D	BnaA05g19670D	BnaC02g06440D	BnaA03g04820D				BnaC04g26910D	BnaC08g31140D
		BnaC07g24770D	BnaC04g01980D	BnaCnng40340D	BnaA05g21220D	BnaA03g19990D				BnaC05g40070D	BnaCnng39600D
		BnaA03g16160D	BnaC07g43040D	BnaA02g06700D	BnaA03g45640D	BnaA06g16420D				BnaA07g00250D	BnaA02g07670D
		BnaA01g13040D	BnaC09g40570D	BnaC03g00750D	BnaA06g08850D	BnaA03g44930D				BnaC04g32250D	BnaA09g54170D
		BnaCnng77830D	CUFF.26855.1	BnaA06g11400D	BnaC07g48760D	BnaC09g20530D				BnaA09g33680D	BnaA03g05860D
		CUFF.273.1	BnaA06g03860D	BnaA05g33740D	BnaA10g17360D	BnaC03g27100D				BnaCnng23910D	BnaC06g33340D
		BnaC03g69280D	BnaA07g00390D	BnaC07g34170D	BnaCnng18270D	BnaC01g01380D				BnaC09g48530D	BnaA10g25530D
		BnaC06g10950D	BnaC08g28200D	BnaA07g04450D	BnaC01g36420D	BnaA05g11610D				BnaC06g09660D	BnaC09g18030D
		BnaC04g44610D	BnaC06g03660D	BnaCnng16360D	BnaA04g06620D	BnaC08g44900D				BnaCnng78690D	BnaC09g10470D
		BnaC07g23750D	BnaC07g26730D	BnaC02g48340D	BnaA06g26150D	BnaC08g40840D				BnaA05g30660D	CUFF.32623.1
		BnaCnng59150D	BnaA05g00280D	BnaC06g10740D	BnaC05g48410D	BnaA04g07010D				BnaA10g01840D	BnaA05g35960D
		BnaA04g20180D	BnaC05g24590D	BnaC03g04500D	BnaC03g34730D	BnaC06g11190D				BnaA02g36610D	BnaA02g16770D
		BnaC05g49630D	BnaA03g29180D	BnaA04g08270D	BnaA02g25150D	BnaC04g49680D				BnaA03g50850D	BnaA05g22730D
		BnaAnng17250D	BnaA03g36620D	BnaA09g40640D	BnaC05g32830D	BnaC03g01110D				BnaC03g41690D	BnaC09g03160D
		BnaA06g29960D	BnaA02g01620D	BnaC03g04590D	BnaA04g04880D	BnaAnng20490D				BnaC03g34120D	BnaC05g05720D
		BnaCnng48410D	BnaA02g26980D	BnaA03g49000D	BnaA05g28920D	BnaA06g15550D				BnaC05g40790D	BnaA07g37710D
		BnaA09g11600D	BnaA07g25510D	BnaA09g17370D	BnaA01g08330D	BnaC05g29100D				BnaCnng13480D	BnaC08g37760D
		BnaA09g03800D	BnaC06g24500D	BnaA06g31650D	BnaC04g03740D	BnaA06g09060D				BnaA04g01900D	BnaCnng48280D
		BnaC02g24950D	BnaAnng40670D	BnaA03g52520D	BnaA03g35850D	BnaC04g46450D				BnaC03g07360D	BnaA01g00630D
		BnaAnng29570D	BnaA03g28820D	BnaC03g00760D	BnaA07g08940D	BnaA03g01970D				BnaA03g41040D	BnaA06g03360D
		BnaA10g11070D	BnaC03g06270D	BnaA10g29890D	BnaCnng03730D	BnaC08g05480D				BnaA04g20720D	BnaA06g01540D
		BnaC09g48160D	BnaC04g39260D	CUFF.17125.1	BnaA01g16700D	BnaA05g01590D				BnaA08g26990D	BnaA07g30890D
		BnaA07g01610D	BnaC09g34840D	BnaC03g01220D	BnaA04g26710D	BnaC05g45010D				BnaC03g59720D	BnaC03g22030D
		BnaA01g23160D	BnaA10g22680D	BnaA10g27350D	BnaA02g20180D	BnaC09g05370D				BnaC04g55580D	BnaA10g04840D
		BnaC09g50070D	BnaC01g17620D	BnaA10g13190D	BnaCnng10880D	BnaC07g29780D				BnaC07g26460D	BnaAnng25230D
		BnaC01g20270D	BnaC07g46660D	BnaA04g29300D	BnaA03g16240D	BnaC07g17600D				BnaA05g08930D	BnaA01g14460D
		BnaA01g28200D	BnaA05g18290D	CUFF.28132.1	BnaC03g36890D	BnaC07g38340D				BnaA03g03130D	BnaC02g16900D
		BnaC08g27250D	BnaC05g04960D	BnaC04g40120D	BnaA03g22720D	BnaC06g41140D				BnaA04g07380D	BnaC08g01180D
		BnaC09g33170D	BnaA01g31320D	BnaCnng24360D	BnaA08g31290D	BnaA07g28860D				BnaC03g27500D	BnaC07g08320D
		BnaA05g15070D	BnaC08g24010D	BnaAnng22650D	BnaA02g23330D	CUFF.10948.1				BnaUnng05120D	BnaA07g16120D
		BnaC08g15110D	BnaC01g12100D	CUFF.4178.1	BnaA03g38320D	BnaA02g11690D				BnaC04g26270D	BnaC09g10560D
		BnaC03g38390D	BnaA08g11390D	BnaC07g32390D	BnaC08g42670D	BnaC02g40780D				BnaCnng15940D	BnaA03g56350D
		BnaC09g41340D	BnaA04g15900D	BnaA02g13770D	BnaA10g01020D	BnaA03g22970D				BnaC03g14180D	BnaC01g19090D
		BnaCnng00430D	BnaC07g17410D	BnaA09g28590D	BnaA05g21890D	BnaC04g53250D				BnaC07g32850D	BnaA03g31500D
		BnaC04g27320D	BnaCnng35000D	BnaC06g03740D	BnaC09g01700D	BnaC04g51070D				BnaC08g14300D	BnaC07g48010D
		BnaCnng10640D	BnaC03g49390D	BnaA06g05190D	BnaCnng57230D	BnaA03g48260D				BnaA02g34310D	CUFF.2948.1
		BnaA09g08370D	BnaC04g25920D	BnaUnng03950D	BnaA04g11380D	BnaC09g25340D				BnaC09g24490D	BnaCnng01420D
		BnaA06g36250D	BnaC03g49940D	BnaA01g22990D	BnaC02g19880D	BnaA09g46150D				CUFF.22804.1	BnaA09g11920D
		BnaA05g12850D	BnaA09g49190D	CUFF.4091.1	BnaA09g44440D	BnaC08g29660D				BnaCnng71900D	BnaA09g13780D
		BnaC04g05420D	BnaA09g53000D	BnaA03g43570D	BnaA07g05550D	BnaA06g26280D				BnaC04g30380D	BnaC04g42380D
		BnaA02g30190D	BnaC03g73810D	BnaA01g19210D	BnaC04g56740D	BnaC08g26550D				BnaC04g06280D	BnaA06g21270D
		BnaAnng25090D	BnaA06g10620D	BnaA02g07250D	BnaA10g24210D	BnaA01g09870D				BnaA07g34160D	BnaC06g35790D
		BnaA09g16810D	BnaA01g13850D	BnaC03g68220D	BnaA01g24790D	BnaC05g46420D				BnaA05g08190D	BnaC09g36040D
		BnaA06g39390D	BnaA06g20770D	BnaCnng13120D	BnaC05g33160D	BnaA05g30070D				BnaCnng77070D	BnaA03g20040D
		BnaC05g08610D	BnaC08g00970D	BnaA10g29540D	BnaC04g16860D	BnaA04g16220D				BnaA09g24360D	BnaC02g22760D
		BnaC01g13410D	BnaA03g50240D	BnaCnng59500D	BnaA04g29370D	BnaAnng23280D				BnaA09g09970D	BnaC01g23540D
		BnaC02g37200D	BnaC05g18760D	BnaA01g33750D	BnaA10g17950D	BnaA01g00080D				BnaA05g01810D	BnaC05g01300D
		BnaC05g05110D	BnaC08g00580D	BnaC05g27040D	BnaC03g63170D	BnaA06g31790D				BnaC07g36810D	BnaC02g02590D
		BnaC05g03990D	BnaC03g22390D	BnaA03g22040D	BnaC06g19590D	BnaAnng08740D				BnaA01g22910D	BnaAnng09800D
		BnaA05g12790D	BnaA04g17540D	BnaA03g31460D	BnaA03g20340D	BnaC03g13670D				BnaC01g19480D	BnaA08g18360D
		BnaC09g23850D	BnaA08g14870D	BnaA06g01270D	BnaC03g36880D	BnaC07g46460D				BnaC03g02000D	BnaC02g32630D
		BnaC03g09800D	BnaAnng01090D	BnaC08g41180D	BnaA07g31190D	BnaC02g25610D				BnaC02g20500D	BnaC03g16640D
		BnaC09g01090D	BnaC04g29680D	BnaA02g02820D	BnaC08g36850D	BnaA02g23500D				BnaC05g37170D	BnaC01g32380D
		BnaC05g27530D	BnaC05g41370D	BnaAnng06220D	BnaC05g19580D	BnaC03g67900D				BnaC07g10690D	BnaCnng41760D
		BnaC09g33700D	BnaAnng24890D	BnaC08g02950D	BnaC06g35730D	BnaC07g39090D				BnaA09g12170D	BnaA06g17370D
		BnaCnng17860D	BnaA10g12420D	BnaA03g02730D	BnaC07g10290D	BnaC01g34770D				BnaC08g10170D	BnaA02g16100D
		BnaA04g05780D	BnaC06g26740D	BnaC07g15320D	BnaA07g22510D	BnaA03g32670D				BnaA10g10800D	BnaA04g22600D
		BnaC08g17700D	BnaC08g37780D	BnaAnng16200D	BnaC06g08810D	BnaA05g35230D				BnaA09g28460D	BnaC04g08390D
		BnaA06g01390D	BnaC09g20440D	BnaA03g27240D	BnaC02g01040D	BnaC01g35070D				BnaC01g44130D
		BnaC06g08850D	BnaC08g08040D	BnaC03g05360D	BnaC07g32530D	BnaCnng73370D				BnaA03g42380D
		BnaC06g15480D	BnaA01g10580D	BnaC04g26140D	BnaA01g14530D	BnaC08g38200D				BnaA09g52160D
		BnaC05g38900D	BnaA03g27530D	BnaA01g16860D	BnaA09g04020D	BnaA09g50980D				BnaA04g17570D
		BnaA06g38220D	BnaC07g50210D	BnaA10g29200D	BnaA09g28970D	BnaC06g16610D				BnaA03g39240D
		BnaC07g45310D	BnaC08g28250D	BnaC03g72230D	BnaC03g61190D	BnaA08g17820D				BnaC01g40980D
		BnaA09g16400D	BnaC07g28280D	BnaA09g04110D	BnaA05g26360D	BnaA09g04750D				BnaC04g39270D
		BnaC06g04130D	BnaA01g08920D	BnaA02g11610D	BnaC07g37520D	BnaC07g06500D				BnaC01g11560D
		BnaC07g23200D	BnaC06g13910D	BnaCnng03220D	BnaA01g25350D	BnaC03g56000D				BnaA01g16560D
		BnaC08g15730D	BnaCnng57990D	BnaA03g44640D	BnaA09g43120D	BnaCnng05200D				BnaA09g08990D
		BnaC03g13410D	BnaA09g36660D	BnaA06g20790D	BnaA03g58530D	BnaA04g18440D				CUFF.29795.1
		BnaCnng08790D	BnaC01g39240D	BnaCnng08860D	BnaA04g25720D	BnaC05g17550D				BnaC05g38860D
		BnaA06g30100D	BnaC05g41390D	CUFF.20137.1	BnaC05g41640D	BnaA02g18970D				BnaC01g44080D
		BnaA01g14880D	BnaA10g20190D	BnaCnng20860D	BnaA05g27720D	BnaC05g44400D				BnaCnng45910D
		BnaA10g24680D	BnaA03g16830D	BnaC03g03780D	BnaCnng24180D	BnaA04g00060D				BnaA09g51130D
		BnaC03g73640D	BnaA06g36730D	CUFF.2128.1	BnaC07g17130D	BnaC08g22120D				BnaC01g40770D
		BnaAnng09030D	BnaC01g07600D	BnaC03g25370D	BnaA10g04240D	BnaA09g00170D				BnaA10g04390D
		BnaC05g18870D	BnaC04g20720D	BnaA01g08800D	BnaA06g02070D	BnaC02g36680D				BnaCnng38460D
		BnaC07g39580D	BnaAnng31370D	BnaAnng37610D	BnaA05g26710D	BnaA09g03480D				BnaA10g08620D
		BnaA03g09920D	BnaA07g04790D	BnaC03g01140D	BnaA08g08200D	BnaC07g03990D				BnaA05g19250D
		BnaA03g07230D	BnaA01g13810D	BnaC03g08160D	BnaA06g09680D	BnaA09g49260D				CUFF.18482.1
		BnaA02g34380D	BnaA09g05810D	BnaC06g18260D	BnaC07g51330D	BnaA09g18400D				BnaA05g03050D
		BnaA09g47680D	BnaC04g04970D	BnaC03g30400D	BnaA03g27400D	BnaA04g23140D				BnaA07g33510D
		BnaA05g13060D	BnaA06g15800D	BnaCnng61600D	BnaC03g46820D	CUFF.34003.2				BnaA03g46700D
		BnaA03g05980D	BnaA06g40350D	BnaA03g11400D	BnaC05g25660D	BnaC09g48440D				BnaA04g26970D
		BnaC03g75090D	BnaC07g51290D	BnaC03g34160D	BnaA09g50460D	BnaAnng00400D				BnaA02g31810D
		BnaA08g21710D	BnaC02g17690D	BnaC03g05460D	BnaA04g28570D	BnaA09g25710D				BnaA09g21600D
		BnaA03g56040D	BnaC03g17190D	BnaC03g05400D	BnaA07g34510D	BnaA06g16140D				BnaC04g49870D
		BnaC02g46970D	BnaC07g05930D	BnaC03g01930D	BnaA01g02500D	BnaA03g50010D				BnaA06g33290D
		BnaC08g31970D	BnaC03g62580D	BnaAnng25740D	CUFF.32784.5	BnaA07g30610D				BnaA08g06160D
		BnaA04g20160D	BnaC07g41210D	BnaAnng24060D	BnaA09g40650D	BnaC04g43880D				BnaA03g51000D
		BnaAnng06020D	BnaC06g13220D	CUFF.23386.1	BnaC09g09000D	BnaA01g08160D				BnaA03g09980D
		BnaC08g32070D	BnaA02g05130D	CUFF.1027.1	BnaC06g15360D	BnaC09g41700D				BnaA09g28870D
		BnaAnng41980D	BnaC03g44490D	BnaC03g29080D	BnaAnng38740D	BnaA03g28220D				BnaC04g06620D
		BnaC03g09150D	BnaC04g52400D	BnaC03g10960D	BnaCnng41380D	BnaC03g27550D				BnaA09g00900D
		BnaC04g53290D	BnaA04g12950D	BnaA01g23490D	BnaA08g10090D	BnaAnng04700D				BnaC05g41940D
		BnaC03g75340D	BnaA04g15980D	CUFF.33694.1	BnaA10g25350D	BnaA07g29790D				BnaC09g17440D
		BnaC01g00360D	BnaCnng63430D	BnaA03g42990D	BnaC03g06000D	BnaA09g00880D				BnaA02g23340D
		BnaAnng34160D	BnaA04g02720D	BnaC03g02130D	BnaA03g28090D	BnaC07g32950D				BnaC05g36480D
		BnaA03g52880D	BnaC04g47870D	BnaA01g28440D	BnaA06g36650D	BnaA06g36380D				BnaC07g01660D
		BnaA07g07420D	BnaA04g22680D	BnaC03g01960D	BnaC07g49300D	BnaA10g17770D				BnaA09g55590D
		BnaC07g24820D	BnaC05g09070D	CUFF.27738.1	BnaA09g56140D	BnaC04g06730D				CUFF.1156.1
		BnaC04g08040D	BnaC07g13820D	BnaA03g15750D	BnaC04g26670D	BnaC03g16990D				BnaC03g47260D
		BnaAnng27580D	BnaC06g27180D	BnaC03g03340D	BnaC03g63090D	BnaC05g00820D				BnaC09g22150D
		BnaA10g23470D	BnaA06g26760D	CUFF.20341.1	BnaA01g12940D	BnaC01g33010D				BnaA10g11640D
		BnaA08g14270D	BnaC05g07040D	BnaC05g24020D	BnaA04g10360D	BnaC07g12460D				BnaC04g56380D
		BnaC03g73280D	BnaA05g25410D	BnaA09g04230D	BnaCnng61390D	BnaA09g27210D				BnaC01g19690D
		BnaA09g33330D	BnaC08g15940D	BnaC08g41120D	BnaA03g58220D	BnaC07g08860D				BnaC03g16120D
		BnaA10g02230D	BnaA09g47180D	BnaC08g41250D	BnaA02g33290D	BnaA03g33200D				BnaC01g02100D
		BnaCnng40810D	BnaC04g56900D	BnaC01g10400D	BnaA03g23000D	BnaUnng01270D				BnaC01g29940D
		BnaAnng21720D	BnaC05g06510D	BnaA02g02080D	BnaA03g03740D	BnaA09g18630D				BnaA09g46710D
		BnaC04g33980D	BnaC02g35940D	CUFF.30188.1	BnaC05g47870D	BnaA01g07350D				BnaA10g06680D
		BnaC05g00270D	BnaA09g26150D	BnaC08g03220D	BnaC03g74760D	BnaCnng18620D				BnaC04g11030D
		BnaC06g06830D	BnaCnng05080D	BnaC07g06470D	BnaA06g24090D	BnaC04g12630D				BnaA09g26580D
		BnaA09g29590D	BnaC02g29130D	BnaC06g40330D	BnaA03g27090D	BnaCnng46960D				BnaA06g36620D
		BnaA07g33890D	BnaA09g44300D	BnaCnng73610D	BnaC04g10200D	BnaC09g48890D				BnaA05g26050D
		BnaC09g35830D	BnaA04g02760D	BnaA04g17390D	BnaA09g50830D	BnaC08g29030D				BnaC03g21590D
		BnaA02g22490D	BnaC02g39700D	BnaC03g41280D	BnaC01g36060D	BnaC06g01030D				BnaC06g41130D
		BnaC08g36730D	BnaCnng56810D	BnaC06g41260D	BnaC07g39530D	BnaC05g31550D				BnaC06g12740D
		BnaA05g12390D	BnaA04g10650D	BnaC09g36150D	BnaA01g08010D	BnaC06g18600D				BnaA03g29710D
		BnaCnng73330D	BnaC05g42570D	BnaCnng33230D	BnaA05g06310D	BnaC01g09740D				BnaA03g15900D
		BnaC05g14070D	BnaAnng37410D		BnaA04g26040D	BnaC09g27360D				BnaA09g57250D
		BnaC02g33160D	BnaA06g02790D		BnaC01g18830D	BnaC08g06050D				BnaA03g01350D
		BnaC08g16770D	BnaAnng14040D		BnaA07g18290D	BnaA06g26690D				BnaC01g26020D
		BnaC08g15100D	BnaC03g58490D		BnaA03g53420D	BnaA04g00680D				BnaA03g16640D
		BnaC03g29750D	BnaC06g35270D		BnaC03g19130D	BnaA03g04170D				BnaC08g32470D
		BnaC03g21220D	BnaA08g15240D		CUFF.19317.1	BnaC01g22300D				BnaC04g49720D
		BnaA06g33610D	BnaA02g05560D		CUFF.26765.1	BnaA06g01420D				BnaC02g35750D
		BnaA09g32690D	BnaA10g25320D		BnaA03g00310D	BnaC05g43680D				BnaC04g23800D
		BnaC03g29810D	BnaA01g12340D		BnaA07g27780D	BnaA01g20230D				BnaC07g14830D
		BnaA04g18330D	BnaC08g13660D		BnaC02g30770D	BnaA07g21970D				BnaC04g51160D
		BnaC08g08050D	BnaA04g20950D		BnaA05g25030D	BnaC05g38500D				BnaA05g03810D
		BnaCnng49960D	BnaA01g34380D		BnaA09g52060D	BnaA03g19970D				BnaA10g13850D
		BnaC09g32650D	BnaA09g36770D		BnaA07g27300D	BnaA04g09640D				BnaC02g30020D
		BnaC04g55840D	BnaA05g04070D		BnaA09g07420D	BnaC08g48830D				BnaCnng16670D
		BnaA10g04730D	BnaC03g57120D		BnaC01g17030D	BnaA04g27310D				BnaA08g16990D
		BnaC05g17000D	BnaC01g15540D		BnaC01g05520D	BnaA02g00660D				BnaA07g08970D
		BnaAnng00500D	BnaC05g10520D		BnaA06g02230D	BnaC08g32340D				BnaC07g04900D
		BnaA10g11660D	BnaC04g30770D		BnaA01g19270D	BnaC05g04480D				BnaC04g17290D
		BnaA05g24970D	BnaA05g28120D		BnaC06g27230D	BnaC01g19150D				CUFF.11264.1
		BnaC05g37460D	BnaC07g44880D		BnaA08g11220D	BnaA01g09880D				BnaA01g28700D
		BnaA07g30430D	BnaA07g12140D		BnaA06g09900D	BnaC03g33130D				BnaA09g00510D
		BnaA05g17450D	BnaC09g52190D		BnaC04g49080D	BnaA10g19430D				BnaA10g17610D
		BnaC03g22750D	BnaC05g35820D		BnaA03g54940D	BnaC02g40600D				BnaC08g22650D
		BnaC07g28800D	BnaA09g36820D		BnaA09g50610D	BnaC06g06480D				BnaC03g45160D
		BnaC03g70970D	BnaC05g04720D		BnaA04g08750D	BnaC09g22880D				BnaA08g29940D
		BnaA02g05310D	BnaC08g15830D		BnaC03g59630D	BnaA09g27060D				BnaA09g40130D
		BnaA02g02840D	BnaA07g15670D		BnaAnng18600D	BnaC05g20590D				CUFF.37427.1
		BnaA06g10360D	BnaC04g32870D		CUFF.12681.1	BnaC08g35130D				BnaC09g00420D
		BnaA09g41070D	BnaA08g26240D		BnaC09g54310D	BnaA09g43450D				BnaAnng37520D
		BnaC01g01960D	BnaA03g02450D		BnaAnng38320D	CUFF.36502.1				BnaC02g19250D
		BnaA07g28000D	BnaA09g21150D		BnaA03g20290D	BnaC04g55720D				BnaA09g01260D
		BnaA05g12690D	BnaC04g21550D		CUFF.10733.1	BnaC05g45390D				BnaC07g30170D
		BnaA05g23460D	BnaA10g28440D		BnaA06g17960D	BnaC08g06440D				BnaC05g06830D
		BnaA07g31810D	BnaC07g25010D		BnaA03g17960D	BnaC03g48750D				CUFF.17574.1
		BnaC04g37460D	BnaA02g05840D		BnaA01g26820D	BnaA01g15320D				BnaA04g17420D
		BnaC09g50190D	BnaA06g38470D		BnaA04g00440D	BnaC09g41300D				BnaCnng29500D
		BnaAnng30750D	BnaA09g09720D		BnaAnng21400D	BnaC02g36000D				BnaA10g19110D
		BnaA06g23450D	BnaCnng59540D		BnaAnng33930D	BnaC05g15200D				BnaC03g28710D
		BnaA05g27970D	BnaAnng17870D		CUFF.1180.1	BnaC04g00640D				BnaA10g01460D
		BnaA08g30360D	BnaA03g13740D		BnaC09g07000D	BnaA07g00960D				BnaC07g13190D
		BnaC09g44450D	BnaCnng26740D		BnaA06g33280D	BnaA05g24470D				BnaCnng09940D
		BnaC02g23070D	BnaA01g13280D		BnaA03g04510D	BnaA07g34930D				BnaA02g14930D
		BnaC05g02640D	BnaC03g13930D		BnaA01g11250D	BnaC07g29200D				BnaA06g38290D
		BnaC07g17140D	BnaAnng14080D		BnaAnng38140D	BnaC05g07580D				BnaA03g10230D
		BnaC06g32590D	BnaA03g48570D		BnaA01g36880D	BnaC02g48930D				CUFF.33650.1
		BnaA05g01450D	BnaA10g02610D		BnaC04g03530D	BnaA09g18590D				BnaA05g15300D
		BnaC04g41330D	BnaC09g52860D		BnaC08g42940D	BnaA02g13350D				BnaC03g60720D
		BnaCnng68090D	BnaC02g32240D		BnaC04g27200D	BnaC08g23140D				BnaC07g17320D
		BnaA06g26320D	BnaC03g33960D		BnaA04g11280D	BnaCnng71290D				BnaA05g13030D
		BnaC05g24700D	BnaC07g50370D		CUFF.16172.1	BnaC08g29000D				BnaC05g14260D
		BnaA03g56710D	BnaA06g25630D		BnaA04g01580D	BnaCnng18230D				BnaA08g23120D
		BnaAnng23230D	BnaC08g00720D		BnaA09g29150D	BnaC02g20580D				BnaC01g30640D
		BnaA09g31450D	BnaA05g26430D		BnaC09g07330D	BnaC05g48660D				BnaAnng38030D
		BnaC06g19890D	BnaC05g11650D		BnaA03g01870D	BnaC09g45810D				BnaC04g10580D
		BnaA08g01490D	BnaAnng21430D		BnaC08g35500D	BnaA01g31400D				BnaC05g36270D
		BnaA09g23980D	BnaA03g54160D		BnaA01g34310D	BnaC05g02990D				BnaAnng10310D
		BnaA05g16460D	BnaC08g48160D		BnaA05g27710D	BnaC08g30420D				BnaC06g37580D
		BnaC07g45810D	BnaCnng06500D		BnaC09g23580D	BnaA08g27510D				BnaA05g29380D
		BnaA03g36010D	BnaA01g10650D		BnaA09g51830D	BnaA05g37090D				BnaCnng38830D
		BnaC07g33760D	BnaAnng13110D		BnaA06g10510D	BnaA07g01980D				BnaCnng14710D
		BnaA09g43480D	BnaC07g14800D		BnaC08g24780D	BnaC08g01680D				BnaA01g19330D
		BnaC09g11560D	BnaA07g07410D		BnaC09g08020D	BnaC04g46060D				BnaCnng46360D
		BnaC05g01980D	BnaA10g16880D		BnaA02g22690D	BnaA09g52700D				BnaAnng30090D
		BnaC09g16840D	BnaA07g17850D		BnaCnng27420D	BnaA03g27770D				BnaA02g07970D
		BnaC07g15960D	BnaC06g27870D		BnaA10g13580D	BnaCnng22130D				BnaA01g23640D
		BnaA03g25340D	BnaA02g07020D		BnaA03g14050D	BnaA06g32440D				BnaA09g07860D
		BnaA08g25100D	BnaA02g05510D		BnaC07g43150D	BnaC05g02540D				BnaA08g18080D
		BnaC09g36750D	CUFF.29327.1		BnaCnng60590D	BnaC09g43530D				BnaA09g41520D
		BnaA07g31540D	BnaA09g13820D		BnaA09g40920D	BnaA01g18870D				BnaC04g31040D
		BnaC04g25260D	BnaC09g46990D		BnaAnng07560D	BnaC02g44500D				BnaA05g00430D
		BnaA03g39590D	BnaA06g19110D		BnaA07g15270D	BnaC03g56460D				BnaA01g13220D
		BnaC05g41590D	BnaA07g15900D		BnaA07g16490D	BnaC04g46360D				BnaC06g27100D
		BnaA08g28420D	BnaC07g25860D		BnaA09g52050D	BnaC07g42600D				BnaCnng56490D
		BnaA01g04650D	BnaC04g41630D		BnaA05g08950D	BnaA01g06100D				BnaA09g49730D
		BnaC04g08270D	BnaC07g36420D		BnaC02g37240D	BnaC03g50810D				BnaA08g13300D
		BnaC03g74750D	BnaA08g24310D		BnaA05g34510D	BnaC06g24340D				BnaA09g32070D
		BnaA05g33390D	BnaC03g45010D		BnaA10g25530D	BnaA07g00510D				BnaC05g05010D
		BnaA06g27710D	BnaC04g41100D		BnaA02g29910D	BnaAnng33560D				BnaC06g06990D
		BnaA06g06960D	BnaC07g47340D		BnaC06g27960D	BnaA06g28160D				BnaC05g34360D
		BnaC04g47450D	BnaC02g10660D		BnaA10g00310D	BnaC09g49490D				BnaA08g22830D
		BnaC01g18410D	BnaAnng04450D		CUFF.18637.1	BnaA01g11660D				BnaCnng58710D
		BnaC05g01270D	BnaC03g75650D		BnaA05g22730D	BnaC05g26850D				BnaA09g42710D
		BnaCnng66810D	BnaCnng65670D		BnaC09g03160D	BnaA10g04550D				BnaA06g27240D
		BnaC03g61740D	BnaA02g26610D		BnaA03g01100D	BnaC05g06310D				BnaA03g35760D
		BnaA01g10550D	BnaA09g38220D		BnaC05g05720D	BnaA09g37270D				BnaCnng28320D
		BnaC07g34010D	BnaA03g41970D		BnaC08g37760D	BnaA08g17100D				BnaC03g41670D
		BnaC09g45710D	BnaA09g07720D		BnaC01g23090D	BnaA07g35170D				BnaA06g36560D
		BnaA05g37200D	BnaA07g18330D		BnaA02g09270D	BnaC09g24980D				BnaA05g09140D
		BnaA08g24600D	BnaC02g40010D		BnaA01g00630D	BnaA06g01360D				BnaC03g49760D
		BnaCnng09160D	BnaC03g31710D		BnaA03g07450D	BnaA07g08650D				BnaCnng12500D
		BnaA06g33590D	BnaA04g00950D		BnaA06g01540D	BnaCnng42420D				BnaCnng77040D
		BnaC01g18140D	BnaC05g19230D		BnaC08g32430D	BnaCnng30810D				BnaC03g40690D
		BnaC04g31640D	BnaAnng42010D		BnaC03g22030D	BnaA08g19690D				BnaC09g31330D
		BnaCnng01880D	BnaA09g07330D		BnaC09g37760D	CUFF.35055.4				BnaC05g51070D
		BnaA09g03960D	BnaA10g09260D		BnaC08g37320D	BnaC05g26540D				BnaC09g23320D
		BnaC09g40730D	BnaA10g21600D		BnaA05g33100D	BnaC02g12420D				BnaC08g10620D
		BnaC03g65700D	BnaAnng03490D		BnaA01g14460D	BnaA09g55270D				BnaC08g01330D
		BnaA09g26850D	BnaA08g26140D		BnaC02g16900D	BnaA07g28350D				BnaA02g31710D
		BnaC09g25510D	BnaA03g39390D		BnaA06g37500D	BnaA09g34630D				BnaA05g00800D
		BnaA08g06270D	BnaA09g21570D		BnaCnng20960D	BnaC03g70780D				BnaA06g24050D
		BnaCnng09500D	BnaA03g32690D		BnaC07g13890D	BnaA06g24550D				BnaA07g33780D
		BnaC03g60830D	BnaA08g08340D		BnaC09g10560D	BnaA02g34350D				BnaCnng36790D
		BnaCnng20100D	BnaC02g23100D		BnaCnng09790D	BnaA04g03460D				BnaA04g03570D
		BnaA04g19500D	BnaC04g08440D		BnaA09g31130D	BnaA03g07610D				BnaC06g37000D
		BnaA09g19640D	BnaA01g06530D		BnaC09g12490D	BnaA08g03320D				BnaCnng11900D
		BnaC03g35630D	BnaC06g21740D		BnaC09g07660D	BnaA08g06790D				BnaA01g33880D
		BnaA03g46340D	BnaC04g03960D		BnaA08g15860D	BnaA06g34470D				BnaA02g01140D
		BnaA03g31890D	BnaC08g20810D		BnaA03g31500D	BnaC04g02740D				BnaA05g12480D
		BnaC07g34680D	BnaCnng15100D		BnaC05g01080D	BnaA01g33410D				BnaA10g23200D
		BnaC01g23360D	BnaAnng06240D		CUFF.2948.1	BnaA09g17030D				BnaA08g28940D
		BnaC09g50920D	BnaC04g39150D		BnaC07g37220D	BnaC06g23390D				BnaA08g20880D
		BnaA04g06300D	BnaA03g17100D		BnaCnng01420D	BnaC05g49910D				BnaA02g13090D
		BnaA07g16540D	BnaCnng05370D		BnaA09g11920D	BnaC07g27340D				BnaC06g26670D
		BnaC01g19720D	BnaC04g54050D		BnaC02g23090D	BnaA06g31200D				BnaA10g27950D
		BnaA01g00390D	BnaC06g12110D		BnaA06g21270D	BnaA03g00050D				BnaCnng76260D
		BnaA06g20480D	BnaA02g34580D		BnaC06g27800D	BnaA06g17240D				BnaC07g16860D
		BnaC06g01990D	BnaA06g10020D		BnaC06g29530D	BnaA06g35530D				BnaC06g32970D
		BnaC05g35540D	BnaA03g43610D		BnaA01g10030D	BnaC05g14770D				BnaC07g18360D
		BnaC06g20430D	BnaC09g32930D		BnaC03g56930D	BnaC04g36000D				BnaAnng05900D
		BnaC05g41530D	BnaA09g02360D		BnaA05g21180D	BnaCnng29740D				BnaC09g21770D
		BnaA10g01180D	BnaA07g20110D		BnaAnng09800D	BnaAnng03440D				BnaA01g14790D
		BnaA03g16650D	BnaA05g03210D		BnaCnng46690D	BnaAnng21370D				BnaA06g05630D
		BnaC05g11110D	BnaC04g25440D		BnaCnng41760D	BnaC06g37260D				BnaC04g12080D
		BnaCnng08750D	BnaC05g02380D		BnaA07g30040D	BnaA05g06100D				BnaC08g19460D
		BnaA06g12480D	BnaA03g20930D		BnaA09g33490D	BnaA07g04740D				BnaC07g25000D
		BnaC05g17260D	BnaC03g11550D		BnaA05g25490D	BnaA03g52090D				BnaC07g40920D
		BnaA09g32300D	BnaA02g03160D		BnaA04g18560D	BnaCnng35110D				BnaA10g02090D
		BnaC09g04650D	BnaA03g00570D		BnaC08g18280D	BnaA09g43570D				BnaCnng26580D
		BnaC02g25900D	BnaA03g01480D		BnaC02g08870D	BnaA07g31940D				BnaA07g00340D
		BnaC06g40080D	BnaCnng40590D		BnaA04g25210D	BnaC05g19640D				BnaA03g35010D
		BnaC07g45190D	BnaA04g11170D		CUFF.18705.1	BnaA03g10070D				BnaC08g48150D
		BnaC06g12940D	BnaA01g24930D		BnaA04g22600D	BnaAnng26550D				BnaC01g23970D
		BnaA02g29080D	BnaA02g27010D		BnaA01g32460D	BnaAnng00110D				BnaC01g35290D
		BnaC05g10480D	BnaC02g16810D		BnaC05g03130D	BnaC07g16700D				BnaA03g46020D
		BnaA05g23690D	BnaC01g06710D		BnaA02g16190D	BnaA07g36440D				CUFF.16037.1
		BnaC04g36750D	BnaA03g28780D		BnaA07g30000D	BnaC03g39110D				BnaCnng39320D
		BnaC03g28340D	BnaA05g28390D		BnaC09g11530D	BnaC08g48510D				BnaC06g24010D
		BnaA08g25340D	BnaC03g74630D		BnaA10g13270D	BnaA06g15330D				BnaC08g23850D
		BnaA04g02690D	BnaAnng16000D			BnaC03g05770D				CUFF.3038.1
		BnaA06g01990D	BnaA09g35450D			BnaAnng23920D				BnaCnng41410D
		BnaA06g38100D	BnaA05g29180D			BnaA09g29660D				BnaA08g06890D
		BnaA05g09110D	BnaA10g20100D			BnaC02g47680D				BnaA06g33830D
		BnaA01g14850D	BnaA08g11740D			BnaA07g30340D				BnaAnng12610D
		BnaA02g20810D	BnaA03g37200D			BnaC03g77950D				BnaC04g44900D
		BnaC09g47390D	BnaA01g13880D			BnaA10g00740D				BnaC07g45370D
		BnaCnng28030D	BnaCnng03540D			BnaA05g34630D				BnaC02g10740D
		BnaC02g43800D	BnaA03g24160D			BnaC08g29320D				BnaA10g13890D
		BnaA07g14320D	BnaC03g06830D			BnaA02g10850D				BnaA08g11170D
		BnaC03g46570D	BnaA06g34170D			BnaC08g16150D				BnaC05g02790D
		BnaA08g11650D	BnaC09g20460D			BnaCnng76920D				BnaCnng17130D
		BnaC02g16630D	BnaA01g09740D			BnaC09g54280D				BnaC03g54330D
		BnaA04g05960D	BnaC03g24820D			BnaA06g07050D				BnaA02g01580D
		BnaCnng59160D	BnaC07g20930D			BnaA09g50200D				BnaC01g15300D
		BnaC03g49710D	BnaA02g03980D			BnaCnng40660D				BnaC09g15230D
		BnaAnng05180D	BnaA09g33560D			BnaC01g07350D				BnaA03g16290D
		BnaA02g27270D	BnaA06g28020D			BnaC09g00560D				BnaA05g05020D
		BnaA01g21040D	BnaAnng37880D			BnaA09g46480D				BnaC05g49230D
		BnaA06g10670D	BnaA03g31960D			BnaC09g52400D				BnaA05g16990D
		BnaA02g04750D	BnaC04g02770D			BnaA10g16320D				BnaC09g21650D
		BnaA09g21130D	BnaA10g24140D			BnaCnng40680D				CUFF.38911.1
		BnaA02g21180D	BnaA09g41810D			BnaA03g53770D				BnaC02g48360D
		BnaA07g13330D	BnaC03g15270D			BnaA07g03600D				BnaC08g28310D
		BnaA06g04150D	BnaA02g01410D			BnaC05g08700D				BnaA06g38030D
		BnaCnng63170D	BnaA08g00390D			BnaA07g19850D				BnaC06g20490D
		BnaA01g21620D	BnaA08g04620D			BnaC09g52010D				BnaC08g34620D
		BnaCnng65660D	BnaAnng13680D			BnaA05g04310D				BnaA02g00790D
		BnaC09g45140D	BnaC03g44690D			BnaC07g31500D				BnaA07g23910D
		BnaC06g05400D	BnaC08g19190D			BnaC01g34490D				CUFF.5229.1
		BnaC02g33150D	CUFF.37867.1			BnaC08g14110D				BnaC06g41760D
		BnaC08g12340D	BnaC05g48310D			BnaA02g03040D				BnaC02g23120D
		BnaA08g25160D	CUFF.4883.1			BnaA08g29870D				BnaA01g33360D
		BnaC08g26940D	BnaC04g03810D			BnaC08g08360D				BnaA03g11860D
		BnaC04g47760D	BnaC08g24260D			BnaA06g26820D				BnaCnng08310D
		BnaA10g25840D	BnaC04g13850D			BnaC02g10940D				BnaA04g22660D
		BnaCnng11290D	BnaC07g20460D			BnaA09g20510D				BnaC05g45070D
		BnaC08g12330D	BnaC04g37620D			BnaC02g06570D				BnaAnng35450D
		BnaC05g13400D	BnaA09g07140D			BnaAnng22700D				BnaA05g03970D
		BnaA01g35430D	BnaC03g70400D			BnaC02g32010D				BnaA03g56050D
		BnaA08g20650D	BnaA07g04890D			BnaA04g05490D				BnaA08g19980D
		BnaA05g01280D	BnaA09g33250D			BnaCnng19800D				BnaA03g22290D
		BnaA02g08560D	BnaAnng02840D			BnaA04g17690D				BnaAnng08020D
		BnaA05g00550D	BnaCnng01630D			BnaA06g30760D				BnaC02g15080D
		BnaA03g00100D	BnaA03g10790D			BnaC08g25060D				BnaA02g02750D
		BnaC02g16080D	BnaC03g17150D			BnaA07g23070D				BnaC03g74960D
		BnaA07g13770D	BnaC03g32980D			BnaC01g39900D				BnaA07g06760D
		BnaC05g40760D	BnaC01g04480D			BnaA02g23010D				BnaA02g12880D
		BnaC02g30440D	BnaC08g18050D			BnaC01g11070D				BnaA05g02280D
		BnaA08g07940D	BnaCnng03690D			BnaC05g15760D				BnaA04g00960D
		BnaCnng47410D	BnaA09g39850D			BnaC06g34760D				BnaC08g08820D
		BnaC06g25730D	BnaC07g35150D			BnaA10g02360D				BnaC06g01190D
		BnaA07g16330D	BnaA09g44200D			BnaA02g17780D				BnaC01g26100D
		BnaC08g02180D	BnaC08g11250D			BnaC03g31890D				BnaA09g36700D
		BnaA05g31990D	BnaC07g29410D			BnaC09g26420D				BnaCnng16630D
		BnaA09g23090D	BnaC04g16470D			BnaC03g74360D				BnaCnng37320D
		BnaA10g28790D	BnaCnng19790D			BnaAnng20450D				BnaA07g29530D
		BnaA01g19280D	BnaA08g26210D			BnaC04g17900D				BnaA05g08840D
		BnaC05g00740D	BnaC07g38080D			BnaA05g05280D				BnaC08g43300D
		BnaC08g14780D	BnaA10g23450D			BnaA08g12780D				BnaC09g00130D
		BnaA02g35670D	BnaA10g12520D			BnaAnng26900D				BnaC07g13550D
		BnaC09g32640D	BnaC07g23090D			BnaC03g62520D				BnaA01g15560D
		BnaA05g28250D	BnaC04g50130D			BnaA06g11730D				BnaA09g35630D
		BnaC01g41860D	BnaA09g14700D			BnaC07g01020D				BnaAnng21980D
		BnaA04g19750D	BnaA05g34540D			BnaC03g61880D				CUFF.22388.1
		BnaC08g32870D	BnaAnng21250D			BnaA09g30130D				BnaCnng50660D
		BnaA04g11010D	BnaC03g52870D			BnaC02g21400D				BnaA08g13790D
		BnaC02g38620D	BnaCnng17870D			BnaA04g15370D				BnaC01g44570D
		BnaA06g29270D	BnaC04g14780D			BnaC08g12920D				BnaC08g17680D
		BnaAnng07320D	BnaA01g29140D			BnaC06g12580D				BnaC01g20460D
		BnaC08g20040D	BnaA09g36860D			BnaA08g30850D				BnaA02g04570D
		BnaA08g11840D	BnaA09g29520D			BnaCnng38300D				BnaA05g07980D
		BnaC09g10980D	BnaA02g27550D			BnaC07g49550D				BnaC07g41620D
		BnaAnng41210D	BnaA03g43870D			BnaC06g00180D				BnaCnng19390D
		BnaA04g05520D	BnaA09g18890D			BnaC08g48140D				BnaA07g18620D
		BnaA03g41980D	BnaA10g25850D			BnaC09g43350D				BnaC01g41510D
		BnaC05g49040D	BnaC01g11450D			BnaA08g21670D				BnaA02g15290D
		BnaAnng32340D	BnaAnng06080D			BnaC08g12860D				BnaUnng00560D
		BnaA05g33830D	BnaCnng26490D			BnaC06g23100D				BnaC01g15860D
		BnaA01g00780D	BnaC07g29030D			BnaC02g35990D				BnaA02g30980D
		BnaA03g23840D	BnaC07g33110D			BnaC08g40670D				BnaC04g32010D
		BnaC09g00910D	BnaA02g10220D			BnaC01g09810D				BnaA01g12120D
		BnaA08g21080D	BnaC09g44810D			BnaC05g00450D				BnaC03g18610D
		BnaC08g36330D	BnaUnng02510D			BnaC04g06220D				BnaC04g07890D
		BnaA08g23900D	BnaC05g15340D			BnaC04g12850D				BnaC05g12710D
		BnaA10g21510D	BnaC06g17470D			BnaC02g46500D				BnaA07g17760D
		BnaA04g25470D	BnaA08g04080D			BnaC05g33040D				BnaC05g22050D
		BnaA04g11090D	BnaC08g13860D			BnaC06g02830D				BnaA10g11970D
		BnaC07g10760D	BnaC08g06930D			BnaA07g32680D				BnaA09g24300D
		BnaC07g37680D	BnaA07g37540D			BnaC04g10450D				BnaC05g41230D
		BnaC02g26410D	BnaA09g33030D			BnaC08g23410D				BnaC02g18080D
		BnaC06g36120D	BnaA03g28150D			BnaA09g26370D				CUFF.13559.3
		BnaC09g51660D	BnaA03g50330D			BnaA09g22980D				BnaC04g34300D
		BnaC01g37240D	BnaC05g40060D			BnaC05g37720D				BnaA04g08040D
		BnaC04g39050D	BnaA09g40930D			BnaC03g70580D				BnaC09g42270D
		BnaA10g04310D	BnaC06g31510D			BnaC08g47370D				CUFF.30016.1
		BnaA02g33190D	BnaC07g35100D			BnaC03g57070D				BnaA09g44590D
		BnaAnng35480D	BnaA09g36620D			BnaC08g25890D				BnaC05g24440D
		BnaA08g04600D	CUFF.15878.1			BnaA03g32450D				BnaA04g03470D
		BnaCnng76160D	BnaA02g04630D			BnaA07g21500D				BnaAnng01040D
		BnaA05g23950D	BnaA01g14520D			BnaC03g63820D				BnaC04g54450D
		BnaA10g29560D	BnaCnng02430D			BnaA05g02670D				BnaC03g77860D
		BnaC03g31260D	BnaA10g14240D			BnaA08g23810D				BnaA03g04190D
		BnaA06g22600D	BnaA03g11920D			BnaC03g10630D				BnaA09g54190D
		BnaCnng71670D	BnaC01g11370D			BnaC08g16400D				BnaA10g07540D
		BnaC08g07590D	BnaC06g13450D			BnaC03g27590D				BnaC03g24280D
		BnaC08g45540D	BnaC07g19440D			BnaC04g22170D				BnaA06g19500D
		BnaC03g08310D	BnaAnng06250D			BnaC01g35600D				BnaC02g43230D
		BnaA01g05840D	BnaA03g09180D			BnaC03g39690D				BnaC09g49790D
		BnaA05g06370D	BnaC01g25860D			BnaA05g30260D				BnaC02g19670D
		BnaC03g13250D	BnaAnng39300D			BnaC05g40400D				BnaA02g23630D
		BnaC07g19860D	BnaC05g37490D			BnaC03g51700D				BnaC03g20500D
		BnaA05g00100D	BnaA03g37090D			BnaC07g40570D				BnaC08g17220D
		BnaCnng17350D	BnaC04g13200D			BnaC03g57560D				BnaA10g26990D
		BnaA07g04430D	BnaA05g01240D			BnaA06g09390D				BnaA07g38350D
		BnaA06g23870D	BnaA06g39230D			BnaA09g51990D				BnaA02g36020D
		BnaC05g04530D	BnaC01g17500D			BnaC04g50510D				BnaC08g05640D
		BnaA03g50490D	BnaC08g17590D			BnaC02g27560D				BnaC04g14410D
		BnaAnng35610D	BnaC01g03320D			BnaA10g15440D				BnaC08g12320D
		BnaA03g04690D	BnaA09g00550D			BnaC03g09590D				BnaA08g21890D
		BnaA03g00920D	BnaA03g26950D			BnaC07g26500D				BnaC02g03740D
		BnaUnng00040D	BnaA08g19280D			BnaA01g30080D				BnaC01g38080D
		BnaAnng37980D	BnaA05g04740D			BnaC08g27670D				BnaC09g21210D
		BnaC09g25620D	BnaA10g25520D			BnaA01g07090D				BnaA01g24550D
		BnaC03g58890D	BnaC01g16280D			BnaA09g06610D				BnaA01g01680D
		BnaC03g20720D	BnaC03g57360D			BnaC09g45110D				BnaA01g25990D
		BnaC01g27750D	BnaCnng17790D			BnaA01g00980D				BnaA03g37530D
		BnaC09g04550D	BnaA04g22400D			BnaA03g50320D				BnaA01g29890D
		BnaC08g07440D	BnaC04g09150D			BnaC01g12060D				BnaAnng06510D
		BnaC07g16480D	BnaA05g37060D			BnaA02g15320D				BnaA09g10410D
		BnaC07g20200D	BnaA08g05970D			BnaC07g09630D				BnaC03g39160D
		BnaC06g42280D	BnaA04g21410D			BnaCnng68790D				BnaA10g11950D
		BnaA04g06990D	BnaA05g33430D			BnaA01g24760D				BnaAnng01340D
		BnaC08g31200D	BnaA06g35640D			BnaA10g01410D				BnaC07g31790D
		BnaA06g36920D	BnaC04g31610D			BnaC08g48630D				BnaA05g29580D
		BnaA06g24820D	BnaA04g19600D			BnaC04g12200D				BnaA08g01690D
		BnaA01g08990D	BnaC08g36210D			BnaA04g09880D				BnaA10g23760D
		BnaA06g39420D	BnaC01g42100D			CUFF.37661.1				BnaC04g51440D
		BnaC02g39100D	BnaA06g29980D			BnaC09g20330D				BnaA08g14730D
		CUFF.10388.1	BnaC08g38490D			BnaA06g17280D				BnaA02g06560D
		BnaCnng59220D	BnaA03g44400D			BnaC06g32790D				BnaA09g20200D
		BnaA06g34810D	BnaA07g15940D			BnaC01g18840D				BnaC02g40750D
		BnaCnng32840D	BnaC08g28520D			BnaC03g56720D				BnaC09g14760D
		BnaCnng64700D	CUFF.33883.1			BnaA08g02260D				BnaC01g39710D
		BnaA05g27410D	BnaCnng32900D			BnaC09g41130D				BnaA03g07420D
		BnaC08g27750D	BnaC09g19520D			BnaC05g43820D				BnaA08g13850D
		BnaC04g31830D	BnaC03g46730D			BnaA03g46310D				BnaA02g36240D
		BnaC05g36410D	BnaC01g12860D			BnaC04g47110D				BnaC07g35490D
		BnaA07g16660D	BnaA04g21040D			BnaC03g27090D				BnaCnng73150D
		BnaA10g29840D	BnaA09g33290D			BnaA03g58900D				CUFF.24782.1
		BnaA02g09890D	BnaC01g41330D			BnaA08g00860D				BnaA09g55250D
		BnaCnng43380D	BnaA09g39870D			BnaA04g25070D				BnaC05g37350D
		BnaA09g18250D	BnaCnng47320D			BnaA09g56160D				BnaA09g06070D
		BnaC01g18150D	BnaC05g38950D			BnaA03g08360D				BnaA03g53360D
		BnaC07g18390D	BnaA07g37620D			BnaC01g43130D				BnaCnng48590D
		BnaC06g19290D	BnaC07g29880D			BnaA03g48960D				BnaA03g48840D
		BnaA09g02770D	BnaCnng67520D			BnaA05g10380D				BnaC04g24420D
		BnaC09g36390D	BnaC05g18570D			BnaA04g14960D				BnaC01g09550D
		BnaA09g12720D	BnaC05g13120D			BnaC07g30160D				BnaA10g03530D
		BnaA07g20760D	BnaC01g16430D			BnaA02g23810D				BnaC04g18960D
		CUFF.8496.1	BnaC04g37590D			BnaA08g06680D				BnaA07g20630D
		BnaC06g19800D	BnaC05g24920D			BnaC08g38500D				BnaA02g07630D
		BnaA07g20310D	BnaAnng04050D			BnaA08g05700D				BnaC03g44260D
		BnaA10g23490D	BnaA03g51010D			BnaC08g13970D				BnaC08g06650D
		BnaCnng37640D	BnaCnng32180D			BnaC09g07480D				BnaC06g28460D
		BnaAnng17200D	BnaA08g25370D			BnaA01g35130D				BnaC06g13990D
		BnaAnng34810D	BnaC06g14370D			BnaC08g14930D				BnaCnng25710D
		BnaA03g09270D	BnaA08g13940D			BnaA02g04280D				BnaAnng29160D
		BnaA08g12390D	BnaC09g16820D			BnaC08g20830D				BnaC04g51810D
		BnaA07g16370D	BnaA06g28280D			BnaC01g33500D				BnaC05g49190D
		BnaA08g29810D	BnaC02g39900D			BnaA07g19650D				BnaC01g26970D
		BnaC06g01430D	BnaC03g13140D			BnaA04g03770D				BnaA03g21030D
		BnaA09g53210D	BnaA09g30660D			BnaC08g26070D				BnaC09g30200D
		BnaA03g02320D	BnaA02g35760D			BnaA02g35550D				BnaA09g42420D
		BnaA07g26290D	BnaC04g33190D			BnaC04g00720D				BnaA06g20230D
		BnaA03g41900D	BnaC07g13460D			BnaC05g42980D				BnaC08g47130D
		BnaA05g22300D	BnaA05g01630D			BnaC08g24510D				BnaA08g15360D
		CUFF.10991.2	BnaA01g12980D			BnaCnng31690D				CUFF.23681.1
		BnaA08g30480D	BnaC03g73560D			BnaA07g32100D				BnaAnng16430D
		BnaC06g17550D	BnaC01g27610D			BnaA08g04920D				BnaA09g27140D
		BnaA10g11600D	BnaC03g12930D			CUFF.1980.1				BnaA09g42190D
		BnaCnng34220D	BnaC07g44590D			BnaA09g26040D				BnaC08g30340D
		BnaC05g01960D	BnaC02g38300D			BnaA03g37260D				BnaC03g24030D
		BnaA04g03690D	BnaC06g26790D			BnaA06g13880D				BnaA01g33060D
		BnaC03g54530D	BnaCnng22970D			BnaC01g11660D				BnaC04g26600D
		BnaC02g08810D	BnaC02g40230D			BnaC07g20100D				BnaC04g05520D
		BnaC05g16720D	BnaA01g14950D			BnaC03g37500D				BnaAnng12750D
		BnaA10g25690D	BnaAnng22270D			BnaC02g23550D				BnaA07g03430D
		BnaA08g15980D	BnaC03g22460D			BnaC05g09520D				BnaC01g10430D
		BnaC08g18620D	BnaC01g22840D			BnaAnng37450D				BnaA08g28310D
		BnaAnng38540D	BnaA10g14400D			BnaC03g08730D				BnaC02g46600D
		BnaC04g49070D	BnaC06g38300D			BnaC04g34600D				BnaCnng10080D
		BnaC05g37750D	BnaC05g23260D			BnaC06g06520D				BnaA05g02090D
		BnaA10g09450D	BnaA07g24020D			BnaC09g50740D				BnaUnng00480D
		BnaA05g24930D	BnaC05g41290D			BnaA04g06930D				BnaA05g36550D
		BnaC05g00640D	BnaA06g06220D			BnaC05g44040D				BnaAnng06870D
		BnaC08g16590D	BnaA04g01280D			BnaCnng13500D				BnaA01g04610D
		BnaC08g03600D	BnaC03g22540D			BnaA03g03760D				BnaAnng18620D
		BnaA03g31940D	BnaA04g05850D			BnaC01g32670D				BnaAnng27130D
		BnaC03g09490D	BnaA09g42560D			BnaA03g05850D				BnaA04g18090D
		BnaA02g04290D	BnaA02g35000D			BnaAnng16520D				BnaA05g30870D
		BnaC03g23800D	BnaC03g31900D			BnaC05g31140D				BnaC01g19140D
		BnaC08g23060D	BnaA01g09530D			BnaC07g24440D				BnaC04g45740D
		BnaC06g15120D	BnaA01g37160D			BnaC05g44620D				BnaA02g04040D
		BnaC06g40730D	BnaC08g08300D			BnaA06g37100D				BnaC08g36440D
		BnaC01g01370D	BnaC08g28150D			BnaC09g54520D				BnaA02g03750D
		BnaA01g00930D	BnaA08g15930D			BnaA09g56750D				BnaA01g00260D
		BnaA04g25200D	BnaA07g31220D			BnaA06g00780D				BnaC09g16670D
		BnaA08g02530D	BnaUnng00020D			BnaC09g39700D				CUFF.20623.1
		BnaC02g44620D	BnaA05g07480D			BnaA08g14630D				BnaC02g14310D
		BnaC06g07820D	BnaA03g00350D			BnaC01g06410D				BnaC03g08060D
		BnaA03g25930D	BnaCnng27780D			BnaC03g31740D				BnaC08g30280D
		BnaC08g08720D	BnaA03g32340D			BnaAnng06420D				BnaA05g21580D
		BnaAnng08930D	BnaC01g35930D			BnaA01g08680D				BnaA03g20050D
		BnaA07g26600D	BnaAnng39250D			BnaA05g21660D				BnaA09g12600D
		CUFF.877.1	BnaC05g24350D			BnaA09g57120D				BnaC06g30840D
		BnaA06g18100D	BnaC07g27520D			BnaA04g16730D				BnaCnng76050D
		BnaC08g19380D	BnaA09g35490D			BnaA06g08320D				BnaA06g23810D
		BnaC01g07110D	BnaC09g49950D			BnaA06g30150D				BnaC05g42640D
		BnaCnng41690D	BnaC03g73490D			BnaA04g18230D				BnaA04g13540D
		BnaCnng72210D	BnaC05g14230D			BnaC04g12520D				BnaC02g38700D
		BnaC04g56850D	BnaC03g32540D			BnaC03g51770D				BnaA08g03830D
		BnaC04g52160D	BnaCnng48720D			BnaA10g21620D				CUFF.35369.1
		BnaC05g42860D	BnaC06g38580D			BnaC07g03350D				BnaC09g48690D
		BnaA03g00220D	BnaA05g16010D			BnaC05g16020D				BnaA03g17090D
		BnaC09g20060D	BnaAnng30760D			BnaA09g05980D				BnaC02g22000D
		BnaA01g14120D	BnaA04g01110D			BnaA04g13880D				BnaA04g29220D
		BnaA06g20620D	BnaA05g30740D			BnaC01g43800D				BnaC01g12410D
		BnaA01g09270D	BnaC04g42260D			BnaC05g19290D				BnaA08g23010D
		BnaC07g47570D	BnaC01g19250D			BnaC04g30700D				BnaC07g22440D
		BnaC05g38980D	BnaAnng20610D			BnaC01g42380D				BnaAnng00710D
		BnaA03g26440D	BnaC03g08960D			BnaC05g29990D				BnaA09g42470D
		BnaA04g09410D	BnaCnng69860D			BnaC04g48080D				BnaC01g08230D
		BnaCnng23900D	BnaA04g14730D			BnaA08g22080D				BnaC07g24220D
		CUFF.32099.1	BnaC03g28760D			BnaAnng26510D				BnaA10g17550D
		BnaA09g06990D	BnaA08g21880D			BnaC08g28800D				CUFF.38599.1
		BnaC06g07740D	BnaA03g15760D			BnaC05g13160D				BnaA07g10300D
		BnaAnng19920D	BnaC03g23830D			BnaA02g07320D				BnaC04g15490D
		BnaA05g06520D	BnaC01g07180D			BnaA09g35230D				BnaA05g03460D
		BnaA06g32160D	BnaA09g18520D			BnaC07g12590D				BnaA03g56830D
		BnaC07g22660D	BnaC03g49410D			BnaC02g07740D				BnaA09g44980D
		BnaA07g04160D	BnaC08g13950D			BnaC09g20320D				BnaC04g27380D
		BnaA04g20980D	BnaC07g50380D			BnaC02g24100D				BnaA02g36980D
		BnaAnng10160D	BnaA01g13310D			BnaA07g31090D				BnaA03g45520D
		BnaCnng07680D	BnaAnng03180D			BnaC08g23370D				BnaAnng36350D
		BnaC07g43330D	CUFF.37265.1			BnaA09g22800D				BnaC02g48230D
		BnaCnng45560D	BnaC03g76820D			BnaC04g21530D				BnaCnng44840D
		BnaC05g09970D	CUFF.10820.1			BnaA04g29470D				BnaA09g02810D
		BnaA07g29390D	BnaA03g28000D			BnaC06g38150D				BnaC04g31420D
		BnaA06g37070D	BnaA05g19210D			BnaA09g28030D				BnaC05g14600D
		BnaA09g11790D	BnaC09g36990D			BnaA08g16900D				BnaC03g48650D
		BnaC07g04150D	BnaA09g09100D			BnaC01g41520D				BnaC03g53670D
		BnaA06g16330D	BnaC08g38050D			BnaA08g27110D				BnaCnng21240D
		BnaC04g38920D	BnaA07g36940D			BnaC03g07540D				BnaA06g26030D
		BnaC07g44770D	BnaA02g01970D			BnaC04g29660D				BnaA03g15270D
		BnaAnng25180D	BnaC06g31020D			BnaC03g23710D				BnaC03g61890D
		BnaA10g06750D	BnaC07g45470D			BnaC08g11080D				BnaA07g28550D
		BnaA08g27880D	BnaC06g34910D			BnaA01g37150D				BnaA03g42690D
		BnaC08g25590D	BnaA06g10070D			BnaA04g21870D				BnaC01g29480D
		BnaA09g16080D	BnaA05g32100D			BnaC08g24790D				BnaAnng01300D
		BnaA04g07230D	BnaA05g10700D			BnaA08g31430D				BnaC09g51300D
		BnaA08g00430D	BnaC06g40830D			BnaC01g29030D				BnaAnng08670D
		BnaA02g27490D	BnaA03g16020D			BnaA09g38320D				BnaAnng19960D
		BnaA08g22810D	BnaC07g45650D			BnaC09g48410D				BnaCnng33210D
		BnaC07g26740D	BnaC04g08690D			BnaC01g31270D				BnaA09g26270D
		BnaA08g15880D	BnaA05g31670D			BnaC03g78270D				BnaA08g20710D
		BnaA07g39050D	BnaA01g15110D			BnaA08g00270D				BnaA04g05160D
		BnaAnng27140D	BnaA09g22530D			BnaCnng02740D				BnaC09g46020D
		BnaA10g11590D	BnaA03g13730D			BnaC05g37660D				BnaA03g47570D
		BnaA10g02030D	BnaA05g07690D			BnaA07g11560D				CUFF.1539.1
		BnaAnng03500D	BnaA02g05120D			BnaA05g12660D				BnaC06g24850D
		BnaA09g22660D	BnaAnng22530D			BnaC02g27480D				BnaC06g29900D
		BnaC03g51450D	BnaCnng52760D			BnaA03g10160D				CUFF.16116.1
		BnaA07g06250D	BnaA01g13950D			BnaC09g39740D				BnaA10g24060D
		BnaC03g66430D	BnaA05g27260D			BnaC03g13600D				BnaCnng28450D
		BnaC05g42190D	BnaA03g29070D			BnaA03g56890D				CUFF.9045.1
		BnaA01g16270D	BnaA05g14440D			BnaC06g43890D				BnaC08g26890D
		BnaA08g15470D	BnaC06g00640D			BnaC08g23730D				BnaC01g38310D
		BnaA09g37450D	BnaA03g02850D			BnaC03g56630D				BnaC09g40950D
		BnaC05g01860D	BnaC01g37340D			CUFF.19275.2				BnaCnng33850D
		BnaC02g16410D	BnaC08g09570D			BnaC04g18340D				BnaA01g11510D
		BnaAnng31420D	BnaC04g20690D			BnaCnng63710D				BnaC07g00830D
		BnaC05g37200D	BnaC05g52060D			BnaC09g21040D				BnaC03g10220D
		BnaA06g01910D	CUFF.84.1			BnaC01g16850D				BnaC02g33870D
		BnaA06g40730D	BnaA10g20050D			BnaC06g23440D				BnaA03g16620D
		BnaC01g13780D	BnaA07g16200D			BnaC03g73600D				BnaA09g28090D
		BnaC09g54460D	BnaC03g22400D			BnaA03g16310D				CUFF.8064.1
		BnaC03g61970D	BnaA03g10450D			BnaC02g38370D				BnaA06g22030D
		BnaC02g37440D	BnaC06g18370D			BnaC08g34920D				CUFF.39038.1
		BnaC05g43160D	BnaC05g36050D			BnaA02g10380D				BnaC01g34270D
		BnaC08g10640D	BnaA09g11330D			BnaC03g51050D				BnaCnng69600D
		BnaA01g30200D	BnaC08g29930D			BnaC09g41810D				BnaC02g15800D
		BnaC09g06260D	BnaA07g32970D			BnaC07g35120D				BnaC01g36640D
		BnaC07g14910D	BnaC05g21240D			BnaA09g28200D				BnaC02g20240D
		BnaA07g11130D	BnaA05g10580D			CUFF.3922.1				BnaA06g35000D
		BnaC06g36350D	BnaC05g19630D			BnaA07g18160D				BnaC04g33500D
		BnaC05g12440D	BnaC05g43420D			BnaC03g52720D				BnaA05g05930D
		BnaA05g12980D	BnaA10g00280D			BnaC07g24390D				BnaC09g18440D
		BnaA01g01800D	BnaC06g36760D			BnaC08g39830D				CUFF.19274.1
		BnaC07g17990D	BnaC02g33930D			BnaA05g28070D				BnaC04g06250D
		BnaA08g27870D	BnaA07g06560D			BnaA08g00050D				BnaC06g23430D
		BnaCnng46780D	BnaC06g22120D			BnaA08g07210D				BnaCnng05290D
		CUFF.6832.2	BnaC01g36330D			BnaC02g06870D				BnaC07g20730D
		BnaC09g45720D	BnaA02g07230D			BnaC03g72730D				BnaA09g00570D
		BnaA02g25820D	BnaA04g13980D			BnaCnng01580D				BnaA03g56820D
		BnaC08g20340D	BnaCnng77080D			BnaC08g01550D				BnaA03g01590D
		BnaA01g05670D	BnaA10g15110D			BnaC03g41640D				BnaA02g01520D
		BnaA01g14400D	BnaA10g16850D			BnaA05g12570D				BnaC04g06550D
		BnaA09g54000D	BnaA03g32420D			BnaC06g39860D				BnaA06g33570D
		BnaA07g37360D	BnaC08g45160D			BnaA09g14970D				BnaA01g36020D
		BnaC06g13410D	BnaAnng37890D			BnaA03g10560D				BnaA04g27070D
		BnaC07g48440D	BnaA09g03590D			BnaC05g14390D				BnaC03g71010D
		BnaC05g31270D	BnaA06g30160D			BnaC05g24610D				BnaA08g11690D
		BnaAnng04290D	BnaC07g20640D			BnaA03g19550D				CUFF.27724.1
		BnaC03g66730D	BnaA02g01770D			BnaA09g49410D				CUFF.19325.1
		CUFF.14720.2	BnaC08g12430D			BnaC07g39270D				BnaA03g50340D
		BnaA03g53000D	BnaCnng03140D			BnaCnng49970D				BnaC04g49100D
		BnaC06g35770D	BnaA07g16820D			BnaA09g29380D
		BnaCnng29880D	BnaA10g26640D			BnaA03g56640D
		BnaC05g50170D	BnaA03g07090D			BnaC06g25140D
		BnaA07g25760D	BnaC05g49760D			BnaA05g30800D
		BnaC04g14960D	BnaA01g30500D			BnaA05g17430D
		BnaC03g14910D	BnaC03g02620D			BnaA09g06490D
		BnaC06g15880D	BnaA06g10600D			BnaC04g50380D
		BnaC04g46480D	BnaC07g07990D			BnaA02g26380D
		BnaA02g19210D	BnaC03g16650D			BnaC08g38580D
		BnaC08g02090D	BnaA03g20300D			BnaA07g34310D
		BnaA09g43380D	BnaC05g14050D			BnaA08g13830D
		BnaC06g43710D	BnaA05g22360D			BnaA02g03930D
		BnaC01g03890D	BnaA02g21890D			BnaC01g15770D
		BnaA10g14420D	BnaC07g23400D			BnaCnng03750D
		BnaA03g30300D	BnaC09g31840D			BnaC07g19530D
		BnaC05g33800D	BnaA05g00730D			BnaA04g26480D
		BnaCnng61520D	BnaAnng39980D			BnaC03g40410D
		BnaA07g06940D	BnaC03g75800D			BnaA09g41710D
		BnaCnng31040D	BnaCnng64870D			BnaC05g46560D
		BnaA03g19510D	BnaCnng14610D			BnaA05g24620D
		BnaC03g39380D	BnaA09g35500D			BnaA05g25420D
		BnaA02g22320D	BnaA09g45370D			BnaAnng34690D
		BnaC03g69760D	BnaC04g25850D			BnaC06g28820D
		BnaC08g22920D	BnaC03g67810D			BnaC02g38260D
		BnaC04g25450D	BnaCnng13430D			BnaC09g36680D
		BnaA07g32390D	BnaA04g26410D			BnaC05g01500D
		BnaA05g36570D	BnaA03g28560D			BnaC04g17780D
		BnaC08g00070D	BnaCnng34190D			BnaC07g22240D
		BnaC04g16900D	BnaA09g29970D			BnaC09g22910D
		BnaCnng65550D	BnaA05g26040D			BnaA06g00260D
		BnaAnng15750D	BnaA05g02300D			BnaC03g06640D
		BnaC04g12290D	BnaC07g48340D			BnaC05g31580D
		BnaA04g28700D	BnaA09g28900D			BnaA06g37240D
		BnaC01g19060D	BnaA03g38380D			BnaA08g11580D
		BnaC02g12960D	BnaA01g31570D			BnaA08g31190D
		BnaC09g23280D	BnaA04g01330D			BnaCnng27800D
		BnaC09g28080D	BnaC03g58590D			BnaA09g06670D
		BnaA03g49440D	BnaAnng07190D			BnaC01g41710D
		BnaA02g31920D	BnaA04g02580D			BnaC06g21480D
		BnaA03g04500D	BnaC05g14820D			BnaC04g39360D
		BnaA04g26460D	BnaC01g10130D			BnaC09g43300D
		BnaC08g02750D	BnaC06g14100D			BnaC03g47530D
		BnaA06g04910D	BnaA02g01980D			BnaC03g24120D
		BnaA05g21210D	BnaA03g11690D			BnaC03g23440D
		BnaC03g32500D	BnaA08g06970D			BnaC02g15560D
		BnaA02g03450D	BnaC05g19840D			BnaC05g02260D
		BnaA07g29990D	BnaC04g47650D			BnaCnng18810D
		BnaC02g10780D	BnaA04g06520D			BnaA09g20540D
		BnaA03g23310D	BnaCnng18670D			BnaCnng49440D
		BnaA06g17710D	BnaC07g26120D			BnaA02g18850D
		BnaAnng12640D	BnaC08g48320D			BnaA03g39760D
		BnaC08g07930D	BnaA07g03350D			BnaC02g14560D
		BnaC07g34860D	BnaC09g41030D			BnaA04g02660D
		BnaA08g24410D	BnaC01g25960D			BnaA03g07520D
		BnaA02g32100D	BnaA03g14550D			BnaC05g44980D
		BnaA10g25730D	BnaC05g46250D			BnaA09g47370D
		BnaA09g41680D	BnaA10g00970D			BnaA04g14080D
		BnaAnng00050D	BnaA04g07260D			BnaC09g24900D
		BnaC01g10930D	BnaA03g50450D			BnaA01g25860D
		BnaC08g47900D	BnaA05g00840D			BnaC08g30200D
		BnaA04g06630D	BnaC04g03790D			BnaA01g09990D
		BnaA02g09680D	BnaC05g17450D			BnaC02g07750D
		BnaA08g30600D	BnaA06g35050D			BnaA09g53260D
		BnaA05g01190D	BnaC05g04250D			BnaC01g09400D
		BnaC07g38590D	BnaC06g15730D			BnaC01g36120D
		BnaC06g11790D	BnaC05g30720D			BnaA08g24440D
		BnaA07g21930D	BnaA01g29770D			BnaA10g21000D
		BnaC08g34300D	BnaA01g21860D			BnaA09g24850D
		BnaA03g55720D	BnaA09g06680D			BnaA02g08900D
		BnaC03g57110D	BnaA02g10190D			BnaA05g27490D
		BnaA04g16350D	BnaC06g42070D			BnaA09g47160D
		BnaA04g07660D	BnaA10g04280D			BnaA06g18610D
		BnaA04g12000D	BnaA08g21470D			BnaC06g36140D
		BnaC04g00750D	BnaA04g07270D			BnaC03g17070D
		BnaC03g76940D	BnaC09g22320D			BnaA08g23990D
		BnaC06g38940D	BnaC02g32710D			BnaC01g44760D
		BnaC04g10470D	BnaA03g37390D			BnaC04g02510D
		BnaC02g13260D	BnaA01g02570D			BnaC03g75120D
		BnaA07g34280D	BnaA02g14510D			BnaA01g25370D
		BnaC04g29840D	BnaC03g43340D			BnaCnng28300D
		BnaC04g43890D	BnaC04g22340D			BnaA07g15890D
		BnaAnng11920D	BnaC02g41040D			BnaC07g48110D
		BnaC03g51550D	BnaA09g32350D			BnaC04g16030D
		BnaA02g34540D	BnaCnng53220D			BnaC01g26530D
		BnaC09g05590D	BnaA09g46280D			BnaA05g26470D
		BnaC04g26730D	BnaCnng53190D			BnaC05g14330D
		BnaC09g42460D	BnaA08g11760D			BnaA04g28480D
		BnaC05g42150D	BnaA04g28860D			BnaC06g20300D
		BnaCnng13150D	BnaA04g11990D			BnaA03g02420D
		BnaC09g20370D	BnaA08g18380D			BnaC08g10670D
		BnaC08g48040D	BnaA06g11500D			BnaC05g07550D
		BnaA05g04400D	BnaC05g11410D			BnaA10g06530D
		BnaA06g13540D	BnaC08g23120D			BnaC03g51530D
		BnaC06g23510D	BnaA09g16160D			BnaA03g20670D
		BnaA07g28910D	BnaA07g21320D			BnaA01g01670D
		BnaCnng09300D	BnaA04g03450D			BnaC03g69110D
		BnaC04g40870D	BnaC09g37560D			BnaAnng11560D
		BnaC05g00440D	BnaC04g28440D			BnaA03g56980D
		BnaC08g49740D	BnaC03g59610D			BnaC05g32840D
		BnaC09g34500D	BnaC01g15350D			BnaC09g50200D
		BnaC09g06540D	BnaA08g25590D			BnaC09g07260D
		BnaCnng33260D	BnaC01g31210D			BnaA08g04430D
		BnaA01g00050D	BnaA01g30740D			BnaA09g07080D
		BnaC09g02780D	BnaA09g02220D			BnaA06g22790D
		BnaC04g48610D	BnaA05g26640D			BnaA03g17490D
		BnaC08g35370D	BnaC04g08360D			BnaCnng08590D
		BnaA09g36210D	BnaC05g42160D			BnaC07g21370D
		BnaA09g20120D	BnaC01g21390D			BnaA07g11710D
		BnaC06g25860D	BnaC02g45790D			BnaA09g50400D
		BnaC01g04060D	BnaC08g31240D			BnaCnng18880D
		BnaCnng68200D	BnaC07g00330D			BnaA09g31070D
		BnaA10g02500D	BnaA09g22290D			BnaC04g40090D
		BnaA07g38430D	BnaC05g12180D			BnaC07g42750D
		BnaC09g00090D	BnaA07g26110D			BnaC07g40350D
		BnaCnng23850D	BnaC02g34400D			BnaC03g69320D
		BnaA06g14890D	BnaC04g30400D			BnaA02g19770D
		BnaA09g47360D	BnaCnng16210D			BnaC05g43010D
		BnaA05g28610D	CUFF.23101.1			BnaA09g56450D
		BnaC04g47210D	BnaA10g20810D			BnaCnng46710D
		BnaA07g33230D	BnaCnng44170D			BnaC09g14790D
		BnaA08g16080D	BnaC08g20700D			BnaAnng09470D
		BnaC03g72900D	BnaC06g30990D			BnaA07g29570D
		BnaA02g23880D	BnaC03g61170D			BnaAnng14790D
		BnaA10g17430D	BnaAnng00820D			BnaC04g21840D
		BnaCnng69640D	BnaCnng20570D			BnaC07g47540D
		BnaC03g31400D	BnaCnng67070D			BnaA05g23260D
		BnaA05g23290D	BnaC07g19700D			BnaC07g38990D
		BnaCnng57120D	BnaC04g03780D			BnaA10g15830D
		BnaC03g66560D	BnaA03g51100D			BnaA10g19660D
		BnaA08g15420D	BnaA08g14130D			BnaA10g18290D
		BnaA09g55550D	BnaC01g01590D			BnaA07g37470D
		BnaC09g42850D	BnaC06g11760D			BnaC08g17140D
		BnaA07g33280D	BnaC07g21700D			BnaA04g22300D
		BnaC08g23540D	BnaA05g23530D			BnaC03g57140D
		BnaC01g35820D	BnaC03g20620D			BnaC04g54510D
		BnaA05g22970D	BnaC02g28980D			BnaA09g41600D
		BnaA05g37120D	BnaAnng34410D			BnaC08g40320D
		BnaA07g37160D	BnaA09g06730D			BnaC08g32270D
		CUFF.17573.1	BnaC08g14740D			BnaC01g00600D
		BnaC06g07640D	BnaC08g22300D			BnaC05g44090D
		BnaCnng37450D	BnaC09g47680D			BnaA03g46540D
		BnaA05g08550D	BnaC08g30660D			BnaC01g01070D
		BnaC08g46110D	BnaC01g37450D			BnaC04g44790D
		BnaC04g55880D	BnaA06g38660D			BnaC05g43640D
		BnaA07g21190D	BnaA09g05080D			BnaC05g21330D
		BnaC09g49610D	BnaC08g42830D			BnaC03g27480D
		BnaA10g18420D	BnaC05g43870D			BnaC01g42740D
		BnaA07g24900D	BnaCnng37980D			BnaA07g32160D
		BnaA05g28080D	BnaA08g13760D			BnaC05g00490D
		BnaA10g03440D	BnaC05g38540D			BnaA01g16430D
		BnaA09g04440D	BnaA05g21460D			BnaC02g38890D
		BnaC02g08600D	BnaAnng02940D			BnaC05g13610D
		BnaA10g29230D	BnaA03g45730D			BnaA05g36810D
		BnaC09g19620D	BnaC07g47930D			BnaC07g13620D
		BnaA08g16090D	BnaA06g25940D			BnaA07g23170D
		BnaA01g31350D	BnaC05g02580D			BnaC02g10380D
		BnaA01g01790D	BnaCnng02920D			BnaA06g05700D
		BnaA03g49610D	BnaC07g26280D			BnaA05g22480D
		BnaC09g22950D	BnaC04g25160D			BnaA09g23630D
		BnaC09g46500D	BnaC05g24530D			BnaC07g49380D
		BnaC03g34760D	BnaA01g23700D			BnaC05g26170D
		BnaAnng22720D	BnaA02g02770D			BnaA01g02860D
		BnaC05g50730D	BnaCnng11230D			BnaAnng09460D
		BnaA03g56280D	BnaA02g26250D			BnaA06g32750D
		BnaA05g35220D	BnaA06g30550D			BnaC08g44940D
		BnaC08g46250D	BnaC09g36370D			BnaA05g17390D
		BnaC06g15200D	BnaA10g09960D			BnaC03g71670D
		BnaA06g40660D	BnaC07g26960D			BnaA03g46900D
		BnaC05g14380D	BnaC09g40980D			BnaCnng77480D
		BnaA01g28110D	BnaA09g05280D			BnaC08g27030D
		BnaA03g05220D	BnaC01g16310D			BnaA03g40910D
		BnaC07g40900D	BnaC05g06500D			BnaA09g23650D
		BnaCnng01910D	BnaA04g03650D			BnaA07g08210D
		BnaC05g46990D	BnaC08g30370D			BnaAnng31500D
		BnaA03g41650D	BnaC08g05600D			BnaA09g06350D
		BnaC01g37460D	BnaA09g24620D			BnaA06g03570D
		BnaC08g03820D	BnaC03g38830D			BnaA01g37370D
		BnaAnng14290D	BnaA06g04390D			BnaA03g34320D
		BnaC04g33690D	BnaA01g22620D			BnaC08g42870D
		BnaC09g01350D	BnaC07g05860D			BnaC07g36720D
		BnaA03g34240D	BnaA03g38210D			BnaC07g34310D
		BnaC05g24790D	BnaAnng35710D			BnaC05g44410D
		BnaA09g13830D	BnaA06g23430D			BnaC05g30420D
		BnaA08g05990D	BnaC03g05820D			BnaAnng03830D
		BnaCnng37100D	BnaA02g06680D			BnaA05g00990D
		BnaAnng09200D	BnaA02g23910D			BnaC05g12690D
		BnaAnng40250D	BnaCnng62110D			BnaA04g23490D
		BnaA10g24270D	BnaC07g23760D			BnaA08g11020D
		BnaA10g09410D	BnaA03g04320D			BnaC03g21320D
		BnaCnng76750D	BnaA10g18590D			BnaC09g00040D
		BnaCnng49210D	BnaC06g06220D			BnaA10g03120D
		BnaC01g40110D	BnaA10g09430D			BnaA09g15300D
		BnaA09g38620D	BnaC03g73660D			BnaA07g31010D
		BnaC09g33600D	BnaA02g00450D			BnaA03g04740D
		BnaA02g02560D	BnaC01g17100D			BnaA08g24010D
		BnaC06g38730D	BnaA05g03400D			BnaA03g40590D
		BnaA01g12020D	BnaA10g16440D			BnaA04g12590D
		BnaA02g27160D	BnaC03g56160D			BnaC06g05960D
		BnaA06g13740D	BnaA07g06450D			BnaA04g21540D
		BnaA04g11780D	BnaC07g02870D			BnaA08g17840D
		BnaC03g56900D	BnaA05g09350D			BnaA02g14310D
		BnaA08g23780D	BnaA05g00500D			CUFF.5616.1
		BnaC04g20850D	BnaC03g69420D			BnaC03g66720D
		BnaC03g59660D	BnaC06g31880D			BnaC03g02960D
		BnaC06g13920D	BnaC08g26470D			BnaAnng20470D
		BnaC06g01260D	BnaA01g34910D			BnaCnng12320D
		BnaC07g19940D	BnaA07g18880D			BnaA05g06380D
		BnaC08g43830D	BnaA03g04410D			BnaC05g37340D
		BnaA09g22010D	BnaA08g08300D			BnaA01g29540D
		BnaC08g44590D	BnaA03g02840D			BnaA03g32530D
		BnaA06g22290D	BnaCnng27730D			BnaA09g49930D
		BnaC05g46620D	BnaC07g37810D			BnaA02g09600D
		BnaC01g36340D	BnaC02g31030D			BnaA05g12180D
		BnaA03g47520D	BnaA09g46370D			BnaA03g23140D
		BnaC04g45370D	BnaA05g28950D			BnaC02g36720D
		BnaA03g24310D	BnaC03g75840D			BnaC09g38410D
		BnaA06g04960D	BnaA06g14930D			BnaA08g22500D
		BnaC07g35320D	BnaA09g51640D			BnaA07g34860D
		BnaC05g18910D	BnaC09g17380D			BnaC09g40040D
		BnaA04g23590D	BnaA05g00350D			BnaC03g37830D
		BnaA07g13530D	BnaA10g04960D			BnaAnng15490D
		BnaC06g29370D	BnaA08g24040D			BnaA06g14880D
		BnaA09g32050D	CUFF.30038.1			BnaAnng02360D
		BnaA10g20420D	BnaA06g36430D			BnaA06g40830D
		BnaC03g07590D	BnaC03g47050D			BnaC06g26580D
		BnaA04g03360D	BnaC08g49300D			BnaA03g08270D
		BnaA05g18200D	BnaCnng71820D			BnaC01g12740D
		BnaC05g22420D	BnaC03g76150D			BnaA03g50860D
		BnaA07g00480D	BnaC07g01360D			BnaCnng68770D
		BnaA04g23300D	BnaC03g23460D			BnaA08g22360D
		BnaA06g07300D	BnaC04g33910D			BnaC06g33040D
		BnaCnng21090D	BnaC05g17130D			BnaA06g04870D
		BnaAnng04750D	BnaA05g36080D			BnaC05g12130D
		BnaA09g40980D	BnaA04g03750D			BnaA04g16020D
		BnaC06g33680D	BnaA09g35350D			BnaA10g25510D
		BnaC03g59130D	BnaA07g08440D			BnaC09g42940D
		BnaA05g05370D	BnaC05g32810D			CUFF.26867.1
		BnaA03g16340D	BnaA06g30390D			BnaC02g01750D
		BnaA01g28980D	BnaA07g31210D			BnaA03g33780D
		BnaC04g15130D	BnaC08g26880D			BnaA03g32570D
		BnaA03g46910D	BnaCnng58850D			BnaA07g22250D
		BnaCnng53170D	BnaA06g37040D			BnaC02g48660D
		BnaA03g25360D	BnaA10g18090D			BnaC09g17820D
		BnaAnng05460D	BnaA01g20480D			BnaA09g06780D
		BnaC08g26970D	BnaAnng12080D			BnaA05g33180D
		BnaA05g06780D	BnaAnng19880D			BnaA06g06000D
		BnaA05g09180D	BnaA07g30200D			BnaC02g20830D
		BnaCnng33990D	BnaC05g16270D			BnaC01g30260D
		BnaC05g16930D	BnaC08g16510D			BnaC04g21720D
		BnaA04g17040D	BnaA01g22050D			BnaC02g23860D
		BnaC03g76640D	BnaC03g17910D			BnaA05g35980D
		BnaA02g15760D	BnaA08g27920D			BnaA03g00860D
		BnaA07g19350D	BnaA10g21640D			BnaA05g10230D
		BnaC07g41840D	BnaA06g31640D			BnaA05g16980D
		BnaA04g18860D	BnaA06g33940D			BnaC01g40950D
		BnaC04g02880D	BnaAnng19690D			BnaA02g18700D
		BnaA06g03810D	BnaC06g16140D			BnaC02g38750D
		BnaC07g38650D	BnaA09g42000D			BnaA01g35320D
		BnaC09g29780D	BnaAnng31720D			BnaA02g36490D
		BnaC02g33640D	BnaCnng24580D			BnaC04g51690D
		BnaC03g05790D	BnaA09g25400D			BnaC03g47990D
		BnaC03g51460D	BnaA08g24250D			BnaC09g40220D
		BnaA03g47590D	BnaA03g03240D			BnaC02g10370D
		BnaC01g09420D	BnaC01g44830D			BnaC04g50900D
		BnaCnng75890D	BnaA07g33800D			BnaCnng71380D
		BnaA09g43070D	BnaA05g00440D			BnaA09g35250D
		BnaC07g15920D	BnaC09g38260D			BnaCnng71270D
		BnaA02g16590D	BnaC03g40660D			CUFF.16768.1
		BnaC08g30780D	BnaC01g19290D			BnaC08g11780D
		BnaC05g13840D	BnaA08g02980D			BnaA02g33480D
		BnaC07g41520D	BnaC03g77410D			BnaA03g57130D
		BnaA03g48610D	BnaCnng76770D			BnaA03g22850D
		BnaA02g04250D	BnaA04g26640D			BnaA06g39430D
		BnaA09g39180D	BnaC03g40810D			BnaC09g40310D
		BnaA03g38090D	BnaCnng58700D			BnaC08g31390D
		BnaA09g24540D	BnaA08g19080D			CUFF.29581.1
		BnaAnng01730D	BnaC01g22520D			BnaC01g22290D
		BnaC01g13770D	BnaA01g16170D			BnaA09g39650D
		BnaAnng15340D	BnaC05g10600D			BnaA01g32350D
		BnaC06g27330D	BnaA07g13420D			BnaA01g35100D
		BnaC04g29100D	BnaA07g09950D			BnaA06g21320D
		BnaA05g10910D	BnaA07g05610D			BnaC03g38850D
		BnaC09g46980D	BnaA03g16990D			BnaA08g31050D
		BnaA09g46260D	BnaCnng70980D			BnaC07g28730D
		BnaCnng59280D	BnaA06g24500D			BnaCnng48230D
		BnaA01g03200D	BnaC04g47860D			BnaC03g12840D
		BnaC05g49260D	BnaC04g41660D			BnaC05g51150D
		BnaA10g07790D	BnaC07g39250D			BnaC08g33610D
		BnaC07g29540D	BnaC03g38210D			BnaC09g49250D
		BnaC04g40340D	BnaA03g48640D			BnaC04g12350D
		BnaC06g35550D	BnaA06g17180D			BnaA07g28600D
		BnaC06g30880D	BnaC09g29920D			BnaA10g02570D
		BnaAnng16870D	BnaA03g24340D			BnaA07g32090D
		BnaA09g08670D	BnaA07g01550D			BnaCnng31940D
		BnaC04g36110D	BnaA08g23000D			BnaA09g42380D
		BnaC07g03520D	BnaC05g46950D			BnaC07g46670D
		BnaA07g30580D	BnaA10g15220D			BnaC03g73990D
		BnaAnng29010D	BnaA10g12820D			BnaA05g30550D
		BnaC07g23470D	BnaA02g09590D			BnaA07g23450D
		BnaC01g11740D	BnaA01g24940D			BnaA04g26950D
		BnaAnng28500D	BnaC04g51210D			BnaA08g17790D
		BnaC09g36720D	BnaA10g29800D			BnaA02g05770D
		BnaA05g33010D	BnaC01g12180D			BnaA04g16620D
		BnaA07g08620D	BnaA01g13170D			BnaC08g48270D
		BnaC09g23500D	BnaC02g22610D			BnaA03g05320D
		BnaC09g11960D	BnaC04g22000D			BnaA10g03890D
		BnaA09g54560D	BnaA02g12870D			BnaA05g23060D
		BnaC06g33000D	BnaA02g35120D			BnaA09g07540D
		BnaA03g59020D	BnaA09g16620D			BnaC01g40070D
		BnaC05g47660D	BnaA03g35710D			BnaC06g19700D
		BnaC04g35170D	BnaC08g21480D			BnaC05g38110D
		BnaC06g28360D	BnaC05g25340D			BnaA08g24670D
		BnaC03g40860D	BnaA04g04780D			BnaC09g12140D
		BnaC03g23970D	BnaA08g24130D			BnaA06g27820D
		BnaC02g44480D	BnaA09g45600D			BnaA08g10540D
		BnaA06g05360D	BnaC05g45320D			BnaA04g17960D
		BnaCnng11490D	BnaA09g32150D			BnaC02g16290D
		BnaCnng28340D	BnaC07g28230D			BnaA10g16790D
		BnaA07g30330D	BnaC05g39800D			BnaAnng11060D
		BnaAnng01610D	BnaCnng61640D			BnaA08g10160D
		BnaCnng20510D	BnaA05g25600D			BnaC02g07870D
		BnaC07g30380D	BnaC02g31850D			BnaA03g51970D
		BnaA04g14060D	BnaC03g52670D			BnaA10g20560D
		BnaA06g38740D	BnaA01g13800D			BnaC04g49110D
		BnaC09g45480D	BnaA09g27740D			BnaCnng34980D
		BnaA08g15250D	BnaC09g33230D			BnaC03g06280D
		BnaC05g34310D	BnaC07g06600D			BnaA01g12280D
[truncated: 7,539 more rows]
